# Supplementary material for: Estimation of the breadth of CD4bs targeting HIV antibodies by molecular modeling and machine learning
Source: PLoS Comput Biol. 2019 Apr 10;15(4):e1006954. doi: 10.1371/journal.pcbi.1006954 (PMC6457539; doi:10.1371/journal.pcbi.1006954)
Supplement: S1 Data — (TGZ) [file pcbi.1006954.s002.tgz]

Archive with 42 entries (40 files):
- supporting_data
- supporting_data/make_fig6.py
- supporting_data/make_tab3.py
- supporting_data/ic50_regression.dat
- supporting_data/utils.py
- supporting_data/make_fig2.py
- supporting_data/README.txt
- supporting_data/ic50_regression_approx.dat
- supporting_data/compute_for_fig6.py
- supporting_data/make_fig5.py
- supporting_data/make_tab1_and_fig4.py
- supporting_data/ic50_classify.dat
- supporting_data/__init__.py
- supporting_data/fig5_best.dat.keep
- supporting_data/make_tab4.py
- supporting_data/make_tab5.py
- supporting_data/make_tab2.py
- supporting_data/ic50_breadth.dat
- supporting_data/compute_for_fig5.py
- supporting_data/make_fig3.py
- supporting_data/fig5_random.dat.keep
- supporting_data/sample_outputs
- supporting_data/sample_outputs/tab3.dat
- supporting_data/sample_outputs/fig5.svg
- supporting_data/sample_outputs/fig5_pearson.png
- supporting_data/sample_outputs/fig5_accuracy.png
- supporting_data/sample_outputs/fig6.dat
- supporting_data/sample_outputs/fig4.svg
- supporting_data/sample_outputs/fig3.png
- supporting_data/sample_outputs/tab4.dat
- supporting_data/sample_outputs/tab1.dat
- supporting_data/sample_outputs/fig5.png
- supporting_data/sample_outputs/tab5.dat
- supporting_data/sample_outputs/fig4_classifier.png
- supporting_data/sample_outputs/fig5_random.dat.sample
- supporting_data/sample_outputs/fig2_data.dat
- supporting_data/sample_outputs/tab2.dat
- supporting_data/sample_outputs/fig2.png
- supporting_data/sample_outputs/fig4_regressor_approx.png
- supporting_data/sample_outputs/fig4_regressor.png
- supporting_data/sample_outputs/fig4.png
- supporting_data/sample_outputs/fig6.png
