# Supplementary material for: Estimation of the breadth of CD4bs targeting HIV antibodies by molecular modeling and machine learning
Source: PLoS Comput Biol. 2019 Apr 10;15(4):e1006954. doi: 10.1371/journal.pcbi.1006954 (PMC6457539; doi:10.1371/journal.pcbi.1006954)
Supplement: S1 Data — (TGZ) [file pcbi.1006954.s002.tgz › supporting_data/make_fig6.py]

#!/usr/bin/env python3

import numpy as np
import matplotlib.pyplot as plt

alldata = [
['12A21', 0.46, (0.361950, 0.165000), [[0, 10, 20],[0.31666666666666665, 0.43050314465408807, 0.36132075471698116],[0.14899854241629973, 0.15932848532360067, 0.150019776394981]]],
['1B2530', 0.11, (0.044969, 0.047213), [[0, 10, 20, 30, 40, 50, 60, 70, 80, 90, 100],[0.040566037735849, 0.042452830188679, 0.057547169811321, 0.073270440251572, 0.059119496855346, 0.043081761006289, 0.036477987421384, 0.031132075471698, 0.043081761006289, 0.062578616352201, 0.05377358490566],[0.045645171333596, 0.044832004494916, 0.085196914845998, 0.079926813760645, 0.070762403495831, 0.054504212940599, 0.053072967169283, 0.031017513627875, 0.049182430150058, 0.064006651141676, 0.057081318895871]]],
['3BNC117', 0.78, (0.805975, 0.04321), [[0,10,20,30,40,50,60,70,80,90,100],[0.373270440251572,0.559433962264151,0.653459119496855,0.691194968553459,0.633962264150943,0.626729559748428,0.632389937106918,0.612578616352201,0.623270440251572,0.643081761006289,0.688364779874214],[0.229857005782882,0.18916839110859,0.159894451163371,0.156310503099496,0.160347759014747,0.116937589109941,0.133981824538233,0.152058251856309,0.109827240987925,0.088568220789356,0.080731912570005]]],
['8ANC131', 0.32, (0.249057,0.091906),[[0,10,20,30,40,50,60,70,80,90,100],[0.25503144654088,0.325471698113208,0.270440251572327,0.325157232704402,0.249685534591195,0.239622641509434,0.268553459119497,0.275786163522013,0.239308176100629,0.226729559748428,0.20188679245283],[0.146686905946819,0.194146420420267,0.154254819264253,0.162047048952231,0.130396637602274,0.125430314260994,0.14886009922226,0.121344944460255,0.106468253965621,0.109110434075285,0.108623107443807]]],
['8ANC134', 0.31, (0.223899,0.111143),[[0,10,20,30,40,50,60,70,80,90,100],[0.19496855345912,0.279559748427673,0.217295597484277,0.215408805031446,0.234905660377358,0.285849056603774,0.248427672955975,0.244654088050314,0.243396226415094,0.228616352201258,0.224213836477987],[0.111924949567409,0.149312798961989,0.141288786749077,0.096794577849261,0.118616835736691,0.12032524847542,0.113895533519424,0.106425055661756,0.136741478249064,0.097088362192271,0.106779877177346]]],
['b12', 0.18, (0.042767, 0.025977),[[0,10,20,30,40,50,60,70,80,90,100],[0.256603773584906,0.173584905660377,0.120754716981132,0.09496855345912,0.079874213836478,0.063836477987421,0.063836477987421,0.055345911949686,0.043710691823899,0.028930817610063,0.038050314465409],[0.17757246559854,0.090014041070767,0.095259664614071,0.067982737694952,0.072452720999219,0.051423508245441,0.046196456299816,0.049784949502298,0.037616425283768,0.027872351957434,0.025948636787266]]],
['b13', 0.03, (0.013836,0.013722),[[0,10,20,30,40,50,60,70,80,90,100],[0.072327044025157,0.061635220125786,0.04685534591195,0.038050314465409,0.025471698113208,0.033962264150943,0.020440251572327,0.025471698113208,0.016666666666667,0.016352201257862,0.016981132075472],[0.061830648972236,0.062707272695993,0.049710406958163,0.029279076978627,0.028212647569002,0.032552866149956,0.024368533039068,0.022869657654814,0.023067704320872,0.020944434975279,0.019997626535327]]],
['CAP257-RH1', 0.01, (0.002516, 0.004831), [[0,10,20,30,40,50,60,70,80,90,100],[0.671383647798742,0.254088050314465,0.157547169811321,0.047169811320755,0.038679245283019,0.023584905660377,0.020440251572327,0.018867924528302,0.012893081761006,0.011320754716981,0.005031446540881],[0.343428045845347,0.273519113031656,0.200363825953395,0.049860372265355,0.048432777644871,0.029000804054603,0.024969820793843,0.023236419121901,0.017979613030092,0.015289617334771,0.010257551214025]]],
['CH103', 0.39, (0.383333,0.127655),[[0,10,20,30,40,50,60,70,80,90,100],[0.163836477987421,0.249056603773585,0.165408805031447,0.218238993710692,0.329874213836478,0.323270440251572,0.336163522012579,0.260691823899371,0.330188679245283,0.302830188679245,0.278616352201258],[0.158263601590219,0.187109825039521,0.166578830539029,0.134164373478188,0.177239410936759,0.185058551431093,0.148376030350791,0.127538501559988,0.131895654771029,0.176868552518701,0.174221783076033]]],
['CH235',0.00,(0.003774,0.007931),[[0,10,20,30,40,50,60,70,80,90,100],[0.184276729559748,0.136477987421384,0.083962264150943,0.085849056603774,0.038993710691824,0.017610062893082,0.016352201257862,0.011320754716981,0.008490566037736,0.009119496855346,0.006918238993711],[0.175003319796502,0.116506781558516,0.073574825950502,0.134443064902022,0.046135408641744,0.018184694710442,0.019628284948839,0.015482432232819,0.011770419668059,0.016960737811524,0.010875230481629]]],
['CH235.12', 0.64, (0.552516, 0.127194), [[0,10,20,30,40,50,60,70,80,90,100],[0.058176100628931,0.111949685534591,0.19622641509434,0.356918238993711,0.45125786163522,0.426100628930818,0.304088050314465,0.406289308176101,0.389937106918239,0.39433962264151,0.379874213836478],[0.132548195643501,0.150564251288509,0.174165013706902,0.196520753686435,0.196656569724699,0.167526263167647,0.176672756600236,0.154035416501551,0.162515041765029,0.143805275564462,0.201084831279422]]],
['HJ16',0.16,(0.042138,0.046328),[[0,10,20,30,40,50,60,70,80,90,100],[0.333018867924528,0.306603773584906,0.145283018867925,0.111949685534591,0.15,0.104088050314465,0.116037735849057,0.069182389937107,0.085849056603774,0.084905660377359,0.054402515723271],[0.280493449644905,0.191979779946717,0.132380599918721,0.095083024850135,0.105456620697507,0.070785458031907,0.084173996334696,0.04493665579345,0.074137179256079,0.061477786356216,0.030972847364135]]],
['IOMA',0.19,(0.103459,0.055518),[[0,10,20,30,40,50,60,70,80,90,100],[0.427672955974843,0.467295597484277,0.320440251572327,0.285220125786164,0.226100628930818,0.20062893081761,0.206918238993711,0.190566037735849,0.160062893081761,0.162893081761006,0.128616352201258],[0.233908156318548,0.184235941135951,0.140994520909944,0.135680436348507,0.077774740429033,0.108904960110256,0.097218139454414,0.098415113631977,0.077698414588737,0.07327516382863,0.070701587320135]]],
['N6',0.97,(0.954403,0.020966),[[0,10,20,30,40,50,60,70,80,90,100],[0.154716981132075,0.391194968553459,0.551572327044025,0.726729559748428,0.753459119496856,0.784276729559748,0.790251572327044,0.85691823899371,0.857232704402516,0.870125786163522,0.90062893081761],[0.1002133715086,0.194466791959737,0.191468895132064,0.136895067418101,0.124101931918698,0.075343181983491,0.147477571557761,0.063755874384497,0.076554083294103,0.075733952108143,0.037319506161376]]],
['NIH45-46',0.77,(0.80566,0.053843),[[0,10,20,30,40,50,60,70,80,90,100],[0.263207547169811,0.434905660377359,0.44811320754717,0.49685534591195,0.55125786163522,0.544654088050314,0.585534591194968,0.55314465408805,0.579245283018868,0.638679245283019,0.567610062893082],[0.146562810462626,0.189688339318303,0.146327820387453,0.152941440471315,0.160167886386245,0.133170067360163,0.115565930774776,0.169732394889036,0.151778351069343,0.097620618796402,0.100286859630899]]],
['VRC01',0.70,(0.800629,0.075697),[[0,10,20,30,40,50,60,70,80,90,100],[0.934276729559748,0.909119496855346,0.864779874213837,0.863836477987421,0.848427672955975,0.828930817610063,0.786163522012579,0.766981132075472,0.766352201257862,0.74874213836478,0.763836477987421],[0.060135291740911,0.083761803428645,0.139956538824665,0.114993339882092,0.107892343942529,0.139242499105758,0.146704095680424,0.181892892457538,0.139177501640662,0.142397284629417,0.11811891735082]]],
['VRC03', 0.45,(0.302201,0.087943), [[0,10,20,30,40,50,60,70,80,90,100],[0.062578616352201,0.088364779874214,0.09496855345912,0.15188679245283,0.175157232704402,0.216981132075472,0.242452830188679,0.242452830188679,0.277987421383648,0.240880503144654,0.280503144654088],[0.058687199067273,0.06368138050617,0.080380212742503,0.065376292112878,0.089089221365739,0.101109309368443,0.124183580424655,0.092886609126279,0.080961255500465,0.089820481184615,0.088830772900797]]],
['VRC06', 0.16,(0.161006,0.051091),[[0,10,20,30,40,50,60,70,80,90,100],[0.531132075471698,0.484905660377359,0.440566037735849,0.415408805031446,0.340880503144654,0.303459119496855,0.306289308176101,0.275157232704402,0.252830188679245,0.229559748427673,0.223584905660377],[0.124660450180034,0.115813814728531,0.114176929315202,0.095324523413716,0.088018862307068,0.093679556686649,0.117571378967535,0.085187628699141,0.087602183972563,0.083791903109901,0.087762895675583]]],
['VRC06b', 0.31, (0.200629,0.133148),[[0,10,20,30,40,50,60,70,80,90,100],[0.332704402515723,0.357232704402516,0.379874213836478,0.320754716981132,0.291509433962264,0.273270440251572,0.227044025157233,0.232389937106918,0.166037735849057,0.185220125786164,0.212578616352201],[0.279516413221257,0.208256838929243,0.21891310167734,0.175836504532178,0.175115449551576,0.199820189333674,0.164845874726853,0.153041304091024,0.132716324839267,0.114081618674153,0.122780118414782]]],
['VRC07', 0.84, (0.905346,0.038397),[[0,10,20,30,40,50,60,70,80,90,100],[0.685534591194969,0.784905660377359,0.814150943396226,0.906918238993711,0.876729559748428,0.829245283018868,0.805974842767296,0.805345911949686,0.859119496855346,0.860377358490566,0.893710691823899],[0.185273240934615,0.135980020730017,0.11821097286066,0.061077569717257,0.089429893139569,0.091865352063197,0.097788630187664,0.092481170516184,0.067982737694952,0.069938690539059,0.055595492152477]]],
['VRC23', 0.16, (0.051572,0.03536),[[0,10,20,30,40,50,60,70,80,90,100],[0.524528301886792,0.263522012578616,0.152201257861635,0.156289308176101,0.152830188679245,0.095911949685535,0.066352201257862,0.077044025157233,0.061949685534591,0.050314465408805,0.040251572327044],[0.353696847023212,0.267886140102796,0.154512315414949,0.190473907197829,0.136198014426558,0.099305865878227,0.062077255873374,0.085396322760312,0.068015458586271,0.045592062136955,0.045955006948759]]],
['VRC-CH31', 0.67, (0.698742,0.065176),[[0,10,20,30,40,50,60,70,80,90,100],[0.24685534591195,0.25377358490566,0.421069182389937,0.374842767295597,0.432075471698113,0.482704402515723,0.478616352201258,0.557547169811321,0.476729559748428,0.514150943396226,0.492767295597484],[0.172808685139794,0.125637097207045,0.15649164989193,0.119055789782158,0.152709790295885,0.148328036593284,0.144351611565511,0.100353889061267,0.133076470273261,0.118451652064564,0.104618723614857]]],
['VRC-PG04', 0.64, (0.648742,0.070836),[[0,10,20,30,40,50,60,70,80,90,100],[0.342138364779874,0.371069182389937,0.473584905660377,0.553459119496855,0.505660377358491,0.548427672955975,0.536477987421384,0.585220125786163,0.558490566037736,0.525786163522012,0.492138364779874],[0.190041206010182,0.204310574387462,0.166198464229613,0.170078987739019,0.113589502403904,0.136661905464564,0.125315155889293,0.126158646607204,0.112112100403307,0.117146700982342,0.107510843841222]]],
['VRC-PG20', 0.58, (0.727987,0.101346),[[0,10,20,30,40,50,60,70,80,90,100],[0.717295597484277,0.815094339622642,0.763207547169811,0.729559748427673,0.745597484276729,0.721698113207547,0.687421383647799,0.735849056603774,0.689622641509434,0.662893081761006,0.675157232704403],[0.209998154073345,0.126841484978762,0.141914514553946,0.138978057686009,0.14885511685213,0.158586935361657,0.136335896818131,0.110448560596303,0.11200488004083,0.163834969029375,0.0991144884282]]]
]

plt.figure(figsize=(10,13))
plt.subplots_adjust(hspace=0.4, wspace=0.3)

for i, abdata in enumerate(alldata):

    ab, bexp, bcalc, data = abdata
    plt.subplot(6, 4, i+1)
    plt.title(ab)
    if i>=20:
        plt.xlabel('Number of samples')
    if i%4==0:
        plt.ylabel('Breadth')
    plt.axis((-1,51,-0.05,1.05))
    plt.errorbar(np.array(data[0])*0.5, data[1], yerr=data[2], fmt='.')
    plt.plot(np.linspace(0,50,100), [bexp]*100, '-r', label='Experimental')
    plt.plot(np.linspace(0,50,100), [bcalc[0]]*100, '-b', label='Calculated (limit)')

plt.savefig('fig6.png', bbox_inches='tight', dpi=300)
