# Supplementary material for: Estimation of the breadth of CD4bs targeting HIV antibodies by molecular modeling and machine learning
Source: PLoS Comput Biol. 2019 Apr 10;15(4):e1006954. doi: 10.1371/journal.pcbi.1006954 (PMC6457539; doi:10.1371/journal.pcbi.1006954)
Supplement: S1 Data — (TGZ) [file pcbi.1006954.s002.tgz › supporting_data/make_tab3.py]

#!/usr/bin/env python3

from utils import *

def make_tab3(seed):
    keys = get_keys(19)
    ablist = ['VRC01', 'VRC01GL', 'DRVIA7', 'NIH45-46', 'NIH45-46GL', '3BNC60', '3BNC60GL']
    breadth, _ = compute_breadth_all_average(ablist, keys, fname='ic50_classify.dat', classifier=True, ntrials=30, random_state=seed)
    with open('tab3.dat', 'w') as fp:
        fp.write('Antibody           Breadth\n')
        for ab in ablist:
            fp.write('%-15s   %.2f +- %.2f\n' % (ab, breadth[ab][0], breadth[ab][1]))


if __name__=='__main__':
    seed = 42
    random.seed(seed)
    make_tab3(seed)
