# Supplementary material for: Estimation of the breadth of CD4bs targeting HIV antibodies by molecular modeling and machine learning
Source: PLoS Comput Biol. 2019 Apr 10;15(4):e1006954. doi: 10.1371/journal.pcbi.1006954 (PMC6457539; doi:10.1371/journal.pcbi.1006954)
Supplement: S1 Data — (TGZ) [file pcbi.1006954.s002.tgz › supporting_data/ic50_regression.dat]

#Complex	IC50	E_elec	E_vdw	E_gbsa	MD_sasa	MD_h1	MD_h2	MD_h3	IC_AA	IC_PP	IC_CC	IC_AP	IC_CP	IC_AC	ENM_EXP	ENM_R6	RFCB	RFHA	ZRANK	ZRANKr	DFIRE	prodigy	NIS_A	NIS_C	foldx
001428_2_42__1B2530	15.1	-961.363235	-527.752144	1381.174537	-31.990907	15.000000	11.500000	-2.217333	15.166667	6.666667	21.166667	13.666667	20.500000	38.166667	103.758821	248.277088	23.933183	126.271667	-186.429000	-496.066000	-15.783876	-20.417667	43.138333	19.525000	-7.052457
00836_2_5__1B2530	1.35	-2522.780375	-499.428729	2846.930565	-31.653385	14.666667	13.000000	-2.017303	14.166667	5.500000	17.166667	15.500000	23.333333	32.833333	102.918768	244.991038	27.246817	151.725000	-206.607833	-473.273500	-14.984344	-19.768167	43.450000	19.925000	-5.298280
0260_V5_C36__1B2530	3.58	-1611.803395	-516.665099	2010.368385	-32.078171	14.166667	11.333333	-1.722453	14.666667	6.833333	18.000000	14.833333	21.666667	33.500000	103.673034	247.669733	22.126833	67.586667	-221.974500	-538.108833	-15.644539	-19.945667	40.925000	18.198333	-6.840689
0815_V3_C3__1B2530	33.2	-66.302232	-492.273572	491.384475	-30.551137	12.500000	11.333333	-1.623619	11.333333	8.500000	14.833333	15.333333	21.166667	32.833333	100.139910	248.190910	27.162533	77.318333	-197.954167	-474.324833	-14.600274	-18.494333	41.440000	19.618333	-5.590932
0921_V2_C14__1B2530	0.729	-1051.428368	-484.718260	1440.674803	-31.333988	12.000000	10.500000	-1.179919	14.166667	8.000000	15.666667	15.666667	20.333333	30.333333	103.297001	244.353500	23.989683	179.665000	-172.667500	-421.447000	-14.044883	-18.207167	43.666667	18.716667	-2.165480
16055_2_3__1B2530	1.38	-1522.551306	-467.345635	1896.541162	-29.999215	12.000000	10.333333	-1.283938	12.333333	6.000000	17.166667	12.666667	17.333333	32.833333	99.211873	244.737786	23.459283	119.996667	-165.184167	-414.934667	-14.589187	-18.312333	42.901667	20.488333	-6.632615
231965_C1__1B2530	0.168	-1558.392689	-484.980635	1957.698333	-30.320854	13.166667	11.333333	-0.508232	11.500000	5.833333	17.333333	19.000000	20.166667	29.000000	103.490550	247.534219	22.074667	103.748333	-183.093833	-448.144333	-14.279872	-20.465000	44.553333	18.610000	-5.250670
247_23__1B2530	21.9	-1220.051295	-483.760640	1591.703057	-29.371658	15.166667	12.000000	-1.717834	10.666667	9.000000	14.666667	19.500000	20.666667	28.500000	100.827724	243.937710	19.087750	11.673333	-184.109167	-451.024833	-14.815005	-19.098333	42.558333	19.490000	-9.151785
25710_2_43__1B2530	1.46	-495.561915	-507.833800	913.869032	-31.093516	14.333333	11.500000	-2.327934	13.333333	8.666667	15.000000	17.166667	21.833333	31.333333	102.208505	245.171545	21.361317	88.361667	-190.053333	-464.123667	-14.654286	-18.619833	43.423333	19.628333	-4.509872
25925_2_22__1B2530	0.801	-1129.523760	-493.624653	1501.387495	-30.892156	14.500000	12.333333	-2.512909	11.833333	7.166667	19.166667	15.500000	19.333333	33.333333	101.333585	245.585534	20.246433	96.580000	-211.947333	-509.773167	-15.737633	-19.858000	42.636667	19.116667	-7.091775
26191_2_48__1B2530	0.79	-2018.096893	-498.216636	2360.396543	-31.580864	15.833333	14.000000	-1.650439	14.666667	9.666667	18.500000	13.166667	18.333333	36.500000	104.333549	244.355688	23.806617	88.380000	-214.484000	-546.789667	-15.861832	-18.082333	43.495000	19.738333	-4.896057
3168_V4_C10__1B2530	5.27	-1444.799258	-485.319443	1842.747140	-30.417315	15.166667	12.833333	-1.725896	13.500000	6.500000	21.000000	12.666667	21.166667	32.333333	103.607563	247.346643	26.280850	165.710000	-172.766333	-456.197333	-14.226702	-18.957500	41.433333	20.910000	-3.654431
3301_V1_C24__1B2530	0.203	-1601.481127	-485.619875	2002.060289	-29.458668	13.000000	11.333333	-2.733302	11.666667	7.166667	17.500000	15.833333	18.833333	33.666667	100.797050	244.040434	20.644183	80.878333	-181.171833	-458.990667	-14.264578	-19.527833	42.715000	20.691667	-6.298525
3337_V2_C6__1B2530	0.085	-1595.348514	-485.706230	1985.566140	-30.272242	13.166667	11.500000	-2.219317	12.333333	8.833333	16.500000	19.166667	16.000000	32.000000	102.744297	240.644418	21.642633	55.881667	-196.455667	-468.012667	-14.129783	-19.990333	43.086667	19.276667	-5.457005
3365_V2_C20__1B2530	3.04638	-1470.440607	-493.982948	1856.989040	-31.047986	14.166667	11.500000	-2.161558	10.833333	9.500000	18.333333	14.166667	19.500000	32.666667	101.265865	244.958842	27.788617	54.658333	-210.924500	-506.010833	-14.859718	-18.247500	41.255000	19.543333	-4.373864
3415_V1_C1__1B2530	0.67454	-1335.701027	-515.649103	1772.366084	-31.115112	13.166667	11.500000	-1.711528	12.000000	7.666667	20.666667	11.833333	20.333333	35.333333	101.576132	247.464558	25.258300	118.981667	-212.224833	-496.601833	-14.608484	-18.694833	43.055000	18.473333	-7.613825
3988_25__1B2530	5.31	-1173.614809	-483.855251	1565.680485	-31.216935	14.666667	11.833333	-1.553973	14.000000	9.833333	17.333333	17.000000	20.333333	30.166667	102.845767	245.088106	26.683833	131.388333	-184.594833	-434.520500	-14.207310	-18.354167	43.075000	19.670000	-2.837082
5768_4__1B2530	1.09	-978.126736	-497.790633	1411.617341	-30.686031	12.666667	9.666667	-1.109662	13.666667	6.833333	17.833333	15.333333	22.000000	30.166667	102.538743	249.902953	27.952233	131.590000	-154.640500	-364.500833	-14.140991	-18.964667	42.911667	19.193333	-3.974975
6644_V2_C33__1B2530	13.8	-2495.787705	-508.320479	2875.120301	-32.528035	14.833333	12.333333	-2.203496	13.000000	9.500000	18.500000	14.666667	24.166667	30.000000	106.761309	251.850351	22.913550	108.851667	-203.549167	-487.589500	-15.662243	-17.696500	43.341667	18.718333	-2.763663
6785_V5_C14__1B2530	1.01	-1484.762609	-505.771102	1886.051330	-32.564798	11.833333	9.666667	-1.228633	14.666667	8.500000	18.666667	16.000000	19.833333	31.000000	105.463434	247.871517	24.941200	85.461667	-197.338500	-470.595000	-15.153200	-18.812333	43.986667	18.656667	-4.582585
89_6__1B2530	1.36	-340.804859	-499.585461	778.034411	-31.529657	13.000000	10.000000	-0.786781	13.000000	9.166667	17.333333	13.166667	21.166667	31.166667	103.790238	246.891971	24.228017	119.796667	-188.357500	-451.998000	-14.471018	-17.206000	42.756667	19.168333	-2.451890
92RW020_2__1B2530	0.961	-632.196029	-495.106104	1012.413259	-30.922560	15.000000	12.666667	-1.903526	11.500000	9.000000	17.166667	14.666667	21.666667	29.666667	100.741859	241.300298	24.961033	48.708333	-189.825500	-449.781667	-14.503970	-17.459500	42.551667	20.613333	-7.021900
ADA__1B2530	7.77	-759.902031	-477.118851	1179.039706	-28.582681	13.500000	11.000000	-2.173510	10.000000	6.000000	17.333333	14.333333	18.166667	29.500000	100.386019	245.488620	23.304733	169.568333	-178.235500	-397.925833	-12.985946	-18.604333	42.806667	19.370000	-4.471300
BI369_9A__1B2530	2.06	-1063.418048	-530.705775	1475.375707	-31.477154	14.500000	11.666667	-3.104729	16.500000	7.666667	17.666667	14.166667	20.000000	36.666667	102.507869	248.629908	22.411033	-3.148333	-232.890000	-555.957833	-15.811318	-19.624167	41.326667	19.556667	-7.850607
BR07__1B2530	0.972	-1614.804677	-480.928199	1993.941334	-30.356005	14.000000	11.333333	-2.582359	14.500000	8.000000	16.833333	14.500000	19.500000	31.333333	103.770493	248.125465	24.271650	108.138333	-211.286833	-492.864500	-14.188651	-18.260500	42.621667	18.960000	-6.535965
BS208_B1__1B2530	24.3	-1888.195622	-539.421553	2295.145521	-33.146207	14.666667	11.333333	-2.024887	15.666667	8.833333	18.833333	16.333333	20.500000	35.833333	101.418531	242.324508	21.709250	15.450000	-221.306167	-549.456667	-15.818755	-19.876667	43.156667	19.453333	-7.739750
BX08_16__1B2530	0.248	-1336.897330	-502.856884	1764.148351	-30.171563	12.000000	9.833333	-2.612488	13.166667	9.333333	16.333333	14.333333	21.000000	34.333333	103.352791	244.115873	24.820667	122.200000	-171.620000	-421.994667	-14.247447	-18.131500	43.055000	18.641667	-4.139868
C1080_C3__1B2530	3.37	-1261.284403	-496.485595	1661.262359	-30.939983	14.166667	11.333333	-1.729535	14.000000	7.833333	15.166667	18.500000	21.166667	32.666667	103.745773	246.153912	25.235633	65.558333	-194.737667	-477.420667	-14.540055	-20.009833	43.083333	18.923333	-3.332940
C2101_C1__1B2530	0.743	-832.608575	-496.753282	1222.764492	-31.322796	16.166667	11.833333	-2.863604	13.000000	10.166667	16.000000	19.500000	20.000000	33.333333	103.028670	244.971605	24.031183	95.226667	-186.789500	-454.618833	-14.484282	-19.753167	43.995000	18.325000	-6.288998
C4118_9__1B2530	0.267	-1220.637556	-465.618225	1627.523420	-29.605412	11.166667	9.666667	-1.221901	12.166667	9.000000	13.500000	18.166667	19.500000	29.166667	103.653141	245.613422	21.214067	66.906667	-168.598333	-426.393667	-13.541325	-18.220333	44.085000	18.765000	-4.381835
CAAN5342__1B2530	2.12	-2801.575938	-494.510689	3220.753710	-30.848067	11.000000	8.833333	-1.605977	14.833333	7.166667	17.333333	15.333333	20.333333	32.833333	103.486183	247.272255	23.004600	183.010000	-170.399167	-406.064667	-14.694626	-19.069000	44.308333	18.783333	-4.305718
CH181_12__1B2530	0.3	-1121.826458	-495.244630	1510.678138	-31.405842	12.500000	11.166667	-2.796969	15.000000	9.333333	17.333333	15.333333	20.166667	34.000000	103.042498	249.152442	23.572650	108.550000	-207.370000	-495.120500	-14.790307	-18.735333	42.878333	18.676667	-6.414970
CNE14__1B2530	3.64	-1521.152079	-504.104064	1970.595748	-30.475628	11.000000	9.833333	-2.364950	12.833333	8.000000	16.000000	15.500000	21.000000	30.166667	101.505549	244.474528	19.043033	127.793333	-187.637000	-443.116667	-14.521042	-18.529833	42.181667	18.058333	-5.370550
CNE30__1B2530	2.87	-1256.552421	-493.578448	1665.348352	-30.955371	13.000000	10.833333	-1.355957	13.500000	11.000000	17.166667	14.166667	19.000000	31.000000	103.241323	253.773700	24.228967	79.310000	-186.894333	-473.383667	-14.615256	-16.827167	43.545000	18.465000	-3.432475
CNE4__1B2530	0.892	-514.204804	-481.543346	913.008241	-30.820638	14.166667	12.166667	-1.366753	13.333333	8.333333	16.166667	16.833333	22.166667	28.666667	105.680972	250.785695	23.650367	113.958333	-194.914333	-468.273667	-14.147630	-18.377000	44.665000	17.291667	-5.512282
CNE5__1B2530	3.36	-781.112899	-459.028256	1197.390772	-28.801310	11.333333	9.500000	-1.447820	10.500000	7.833333	13.666667	14.500000	17.666667	30.666667	100.543276	245.926592	18.898517	92.306667	-150.910333	-378.068667	-13.322212	-17.675333	41.955000	19.268333	-6.190945
CNE53__1B2530	0.346	-1444.436170	-477.406480	1845.985340	-30.192641	13.500000	10.666667	-1.505910	10.666667	10.500000	15.666667	16.333333	21.833333	29.666667	100.517292	244.763867	23.145800	61.410000	-188.110500	-464.251667	-14.615827	-17.529167	42.728333	19.031667	-5.188790
CNE55__1B2530	1.54	-959.357931	-485.552873	1407.451811	-30.877293	11.333333	10.166667	-1.061356	14.500000	7.333333	16.500000	16.833333	20.000000	33.333333	104.266203	244.676200	24.819567	100.345000	-166.965667	-434.120833	-13.660022	-19.621000	43.225000	20.286667	-3.941921
CNE56__1B2530	0.79	-999.047312	-494.464245	1418.704200	-31.215263	14.333333	12.166667	-2.271853	9.666667	9.166667	18.333333	15.666667	21.166667	34.666667	100.554108	244.144395	21.224583	74.040000	-214.414667	-507.974833	-14.835191	-19.162833	42.423333	20.103333	-4.899560
CNE57__1B2530	1.48	-158.527344	-508.857192	591.642209	-31.786443	11.333333	9.500000	-2.182729	12.000000	8.333333	17.833333	16.833333	19.500000	32.666667	100.480537	243.195890	25.778533	173.751667	-182.507167	-413.101167	-15.065132	-19.531167	42.871667	19.438333	-4.260875
CNE59__1B2530	1.15	-1241.514979	-484.331421	1640.173141	-29.641401	12.833333	10.333333	-1.483744	12.166667	9.166667	13.500000	17.000000	19.666667	29.333333	101.234155	244.439113	18.657367	-18.541667	-155.201667	-407.810000	-13.554302	-17.800833	43.548333	18.470000	-4.394577
HT593_1__1B2530	0.844	-1151.757204	-493.648936	1540.737711	-30.093519	14.000000	11.500000	-2.045695	12.500000	9.833333	14.833333	14.166667	21.833333	31.666667	102.549871	252.236853	27.480433	174.638333	-183.061500	-434.744167	-14.217602	-17.116667	42.811667	18.440000	-5.687273
HXB2__1B2530	0.038	-456.649545	-498.687673	891.788479	-32.121859	11.500000	9.833333	-1.503957	13.166667	8.166667	18.500000	13.500000	18.333333	30.666667	103.298762	247.767805	26.956317	85.108333	-193.135667	-455.712833	-14.586731	-17.916833	42.678333	18.933333	-3.074858
JRCSF__1B2530	0.102	-943.006098	-505.583596	1349.368956	-30.640135	13.333333	11.166667	-2.455869	13.666667	7.000000	15.833333	15.333333	25.166667	33.166667	103.265229	246.203333	26.941017	222.118333	-178.261333	-418.202333	-14.920079	-18.926000	42.793333	20.768333	-1.620233
JRFL__1B2530	2.0	-1970.805577	-449.919180	2335.119784	-28.924675	12.333333	9.666667	-2.123014	12.166667	6.500000	14.666667	14.000000	19.333333	30.166667	100.860468	243.563081	25.131400	125.048333	-179.396000	-433.298833	-13.263019	-17.827000	42.693333	19.953333	-4.005582
KER2018_11__1B2530	6.23	-1228.762290	-502.747908	1659.210514	-31.234510	12.333333	10.666667	-1.398794	14.333333	8.500000	15.333333	13.333333	21.333333	32.333333	103.486411	247.216178	23.679683	100.923333	-173.714333	-429.742833	-14.347798	-17.260833	43.930000	18.575000	-4.377930
KNH1209_18__1B2530	49.0	-679.517024	-525.201567	1105.120229	-32.364272	14.333333	11.833333	-1.637825	12.500000	10.333333	18.666667	17.166667	20.333333	35.666667	103.281974	246.506902	25.984183	42.313333	-226.801333	-537.413333	-15.445017	-19.976667	41.946667	18.376667	-6.403523
M02138__1B2530	1.78	-612.695514	-463.556454	996.007367	-29.491385	12.500000	10.166667	-1.923892	12.333333	7.000000	13.666667	14.666667	21.166667	29.500000	100.291776	244.306303	22.162583	98.295000	-175.832000	-422.348833	-13.659594	-17.656667	42.595000	19.755000	-5.797612
MI369_A5__1B2530	2.68	-861.767517	-514.588163	1282.993278	-30.578164	12.666667	10.833333	-2.808566	15.000000	8.166667	17.666667	15.000000	18.833333	32.666667	102.742693	248.550506	24.856317	27.601667	-214.901667	-542.813333	-15.411746	-18.928833	42.376667	18.696667	-7.477212
NKU3006_EC1__1B2530	0.581	-272.807774	-506.523133	674.754911	-32.535800	15.666667	13.666667	-1.523537	14.333333	11.333333	17.166667	17.500000	20.333333	30.833333	104.428778	250.591088	26.462417	119.161667	-203.614833	-492.456333	-15.307281	-18.251833	42.023333	19.966667	-7.115365
PVO_4__1B2530	0.355	-862.895791	-488.555364	1283.572682	-29.928720	12.500000	10.166667	-1.952710	12.166667	7.000000	17.000000	16.333333	19.666667	31.666667	101.941369	248.824636	23.632700	114.460000	-179.388833	-424.438500	-14.495345	-19.411333	43.153333	19.473333	-4.414590
Q23_17__1B2530	14.6	-1167.893112	-509.677261	1612.444241	-31.609341	13.333333	10.166667	-0.744731	14.000000	7.166667	18.666667	12.333333	19.833333	31.833333	103.307804	244.813132	27.711200	71.505000	-210.172500	-521.432667	-14.313404	-17.844833	43.216667	19.651667	-3.949947
Q259_17__1B2530	0.28	-1016.491921	-465.776826	1433.087643	-29.351780	12.166667	9.333333	-1.231043	10.500000	7.000000	16.666667	13.000000	18.333333	32.333333	100.579243	243.203567	28.637283	111.133333	-174.003000	-441.858333	-13.402087	-18.015000	42.576667	19.935000	-4.373805
Q461_E2__1B2530	1.53	-1444.799962	-478.090582	1809.700344	-30.167423	16.166667	13.500000	-2.292366	11.500000	7.000000	14.333333	14.166667	21.500000	32.833333	99.265585	246.612878	20.934583	53.888333	-207.823167	-514.476000	-13.505400	-18.392833	41.936667	19.420000	-7.097623
Q842_D12__1B2530	3.15595	-1113.037307	-517.892077	1521.721208	-31.804647	15.333333	12.500000	-2.255953	13.833333	9.666667	15.833333	12.833333	21.333333	33.500000	103.859321	245.235270	29.795117	59.705000	-208.289500	-493.425667	-15.358392	-16.994167	42.598333	19.736667	-7.335387
QH0515_1__1B2530	8.97	-141.843407	-476.072787	550.255118	-29.112302	12.500000	10.500000	-2.706235	11.166667	8.333333	14.500000	15.333333	20.500000	31.333333	101.247760	247.773658	21.042517	76.843333	-179.658500	-445.992000	-13.385886	-18.079500	41.913333	19.826667	-5.046874
QH0692_42__1B2530	5.7	-1043.901793	-494.259936	1478.447154	-30.557795	10.833333	9.000000	-1.954620	10.000000	7.833333	17.166667	15.833333	18.666667	33.000000	101.257360	249.205904	22.833633	134.125000	-190.361333	-442.105667	-14.362902	-19.286667	43.240000	18.415000	-4.776403
QH209_14M_A2__1B2530	49.3	-1300.685243	-510.677648	1681.400337	-31.808622	16.166667	14.000000	-2.400419	11.666667	8.166667	17.833333	16.333333	23.166667	31.000000	100.197152	244.441906	26.985917	-20.175000	-204.351667	-504.617500	-15.461365	-18.934167	42.573333	20.585000	-7.165682
R1166_C1__1B2530	0.40817	-358.416874	-487.737474	753.564088	-30.859636	13.333333	11.000000	-0.688189	13.833333	8.333333	13.000000	17.166667	22.000000	29.833333	103.925741	248.887385	21.278700	57.456667	-190.112333	-466.904833	-13.935704	-18.254000	42.490000	19.575000	-4.535961
R2184_C4__1B2530	0.181	-398.053838	-474.284343	789.845455	-29.545364	12.000000	8.833333	-2.197825	8.166667	6.500000	16.000000	16.500000	25.333333	30.833333	100.641501	246.544618	25.885217	104.551667	-179.044167	-401.249333	-13.455388	-19.489500	42.046667	19.793333	-4.134845
RHPA4259_7__1B2530	22.7	-519.918346	-476.754306	929.321546	-29.599492	13.166667	10.333333	-1.883252	10.000000	6.500000	15.333333	16.666667	20.333333	28.833333	99.319743	243.964428	18.874667	90.086667	-195.271500	-459.378833	-14.259512	-19.223000	41.176667	19.631667	-3.165376
S018_18__1B2530	3.86	-1850.667009	-460.235859	2200.028563	-30.338614	12.666667	11.500000	-0.990700	9.833333	9.000000	20.000000	12.000000	18.500000	32.333333	101.052022	240.167191	25.132517	87.431667	-177.794667	-445.687167	-14.838011	-17.203500	44.825000	18.376667	-4.338608
SC422_8__1B2530	10.0	-425.494938	-501.185258	883.788785	-31.091488	11.500000	9.500000	-1.438293	13.833333	8.166667	16.500000	16.500000	21.166667	31.833333	103.612434	247.943523	27.175317	197.441667	-164.604833	-394.639667	-14.082256	-19.014167	43.668333	18.450000	-3.655272
T251_18__1B2530	9.847	-1218.597282	-475.882737	1586.029183	-30.563871	15.500000	13.333333	-1.598890	10.500000	8.500000	17.000000	13.500000	20.166667	31.333333	103.099379	249.915762	26.575400	39.773333	-203.086500	-480.873333	-13.766096	-17.782167	41.298333	19.740000	-6.882605
TH966_8__1B2530	0.367	-781.645964	-444.483461	1185.970889	-29.517601	9.833333	8.833333	-1.423925	13.666667	7.166667	13.333333	17.500000	19.000000	28.666667	103.297482	245.658418	20.994533	47.961667	-163.098833	-416.096500	-12.844091	-18.564167	44.070000	18.353333	-2.402462
TH976_17__1B2530	0.19	-776.420377	-471.439328	1186.954085	-30.061476	13.000000	10.500000	-2.279620	12.500000	7.666667	15.666667	20.500000	20.333333	30.500000	103.877737	244.961475	22.107100	80.085000	-171.110667	-440.084000	-13.575133	-20.659667	42.863333	19.103333	-4.243107
THRO4156__1B2530	8.67	-956.407634	-528.892716	1383.109261	-32.950113	14.166667	11.666667	-1.797058	16.833333	12.000000	16.333333	15.833333	20.000000	31.666667	109.502290	258.033135	24.629600	64.845000	-210.479667	-479.829500	-15.112914	-17.248000	43.113333	18.461667	-4.482768
TRO_11__1B2530	9.15	-1090.677568	-461.762852	1486.916229	-29.366267	12.000000	10.833333	-1.962563	10.333333	8.000000	12.666667	16.166667	20.333333	27.833333	100.454049	248.272615	21.570017	104.968333	-163.688167	-396.321000	-13.047483	-17.621667	41.893333	19.266667	-3.572765
TZBD_02__1B2530	0.133	-2214.165643	-480.581188	2569.192617	-29.976327	14.000000	11.500000	-1.933823	12.000000	7.666667	17.333333	15.166667	18.000000	30.833333	99.360627	245.291376	19.696650	37.916667	-203.587167	-502.916500	-15.415810	-18.533000	42.316667	20.495000	-6.205078
UG037_8__1B2530	39.5	-1034.076916	-501.058023	1450.839706	-30.720081	12.500000	11.333333	-2.440880	11.000000	9.000000	15.333333	14.500000	19.000000	33.500000	101.441646	246.209347	18.495333	45.263333	-203.762667	-507.807167	-15.186331	-18.070333	42.993333	18.085000	-7.522003
YU2__1B2530	0.25	-1022.835302	-514.294229	1450.559493	-30.223256	14.333333	12.000000	-2.317024	13.333333	7.500000	15.166667	15.500000	21.333333	31.666667	103.800130	244.568171	21.713733	150.711667	-188.097333	-445.916500	-14.135220	-18.404667	43.678333	19.391667	-5.327710
ZM214_15__1B2530	2.77	-1867.517609	-492.008328	2265.348441	-31.220739	14.000000	11.333333	-1.790329	14.166667	9.666667	16.500000	16.333333	22.833333	30.500000	102.510521	247.741842	24.165267	121.280000	-185.523000	-455.201667	-13.960421	-18.102333	42.701667	19.630000	-5.455162
ZM215_8__1B2530	0.054	-1210.590752	-460.094152	1585.625440	-29.445340	14.500000	10.000000	-1.891350	11.666667	8.500000	17.833333	10.333333	17.333333	33.000000	101.152822	239.494190	18.754400	127.735000	-201.944500	-509.254833	-14.699897	-16.346833	43.701667	20.045000	-8.607162
ZM53_12__1B2530	2.07696	-2162.866581	-492.446195	2526.015950	-31.569651	14.500000	12.333333	-1.789441	14.833333	8.166667	17.333333	14.833333	20.500000	30.833333	103.050715	241.479226	22.848767	73.068333	-203.542667	-521.290500	-14.860768	-18.178333	42.993333	19.631667	-5.440145
0013095_2_11__3BNC117	0.25761	-1123.978098	-446.532621	1397.325470	-28.480010	15.166667	13.166667	-1.897731	15.500000	8.666667	14.666667	29.333333	20.333333	17.500000	95.971391	237.358016	24.557000	-151.491833	-193.247833	-604.084500	-17.145966	-21.620667	39.838333	22.188333	-11.570370
001428_2_42__3BNC117	0.01451	-1568.376223	-457.245799	1798.019146	-29.242739	16.000000	14.333333	-2.136225	15.666667	6.833333	16.166667	29.500000	19.500000	17.166667	93.797377	233.984878	24.016833	-223.958500	-215.226333	-658.534167	-17.958647	-22.815167	41.113333	19.136667	-12.948867
0041_V3_C18__3BNC117	0.1	-1817.906456	-448.549621	2073.374086	-29.058946	15.500000	13.166667	-2.655085	13.000000	10.166667	14.500000	36.333333	21.333333	13.166667	90.487458	231.394480	22.997833	-200.564667	-213.202833	-599.616833	-17.887006	-23.454667	41.393333	19.028333	-11.596793
0260_V5_C36__3BNC117	0.19229	-1278.098405	-463.388753	1544.698357	-28.762405	14.833333	12.333333	-2.084936	15.500000	6.333333	14.666667	33.666667	18.666667	14.333333	94.013599	233.614693	23.141500	-203.028833	-207.024500	-595.444500	-16.668769	-24.521167	39.060000	18.495000	-12.136387
0301_BM_A12__3BNC117	0.38	-819.109498	-451.674046	1086.832936	-28.338235	12.500000	11.500000	-1.340444	15.000000	10.000000	13.333333	33.166667	20.833333	13.833333	95.171343	234.681860	23.373333	-268.558333	-210.610167	-648.078000	-17.404630	-22.224667	40.590000	18.463333	-14.058287
0301_BM_A2__3BNC117	0.07	-1752.306555	-439.258728	1984.238369	-28.585423	15.000000	13.166667	-1.364532	14.500000	9.500000	13.500000	33.833333	20.000000	14.000000	95.384043	235.469558	22.486167	-230.374000	-210.140667	-612.975833	-17.223301	-22.664833	40.635000	19.290000	-12.798107
0301_BM_A6__3BNC117	0.39	-1990.751232	-446.852579	2178.755737	-29.032350	16.833333	15.333333	-2.274124	14.166667	9.000000	14.666667	33.833333	19.000000	14.833333	94.105069	233.291484	17.599500	-289.874667	-233.158167	-701.870333	-17.798987	-23.342167	40.483333	18.816667	-15.605717
0330_V4_C3__3BNC117	0.01732	-701.264088	-474.574710	979.816724	-29.318751	15.166667	13.333333	-2.122025	13.833333	10.333333	14.166667	33.666667	19.333333	13.333333	94.333330	229.220412	23.409667	-250.611833	-226.687667	-658.740667	-17.262868	-22.364333	40.513333	18.671667	-12.605045
0404_BM_B9__3BNC117	0.05	-2629.052537	-475.847644	2875.957500	-31.193125	17.000000	15.500000	-1.448476	14.666667	10.500000	16.333333	32.500000	20.000000	21.333333	103.026850	236.841932	30.701167	73.391333	-189.592167	-490.184000	-17.001178	-23.751167	40.361667	19.090000	-10.570292
0404_BM_D4__3BNC117	2.46	-727.979366	-482.049575	1044.960941	-30.591826	14.333333	12.166667	-2.465032	17.500000	9.500000	13.000000	29.333333	23.333333	19.166667	99.032511	233.992598	27.597333	-46.710500	-185.869333	-524.770000	-17.019381	-21.570667	40.826667	18.986667	-13.122083
0404_BM_F3__3BNC117	0.09	-1749.891205	-491.402439	2038.514949	-31.969636	15.333333	14.000000	-1.681417	15.166667	11.500000	15.000000	35.500000	20.166667	18.166667	102.816266	237.139001	28.258167	-52.050667	-177.158500	-528.873333	-17.698896	-23.798167	40.521667	19.138333	-10.109188
0404_BM_G3__3BNC117	0.07	-1879.991796	-494.704603	2174.183000	-31.691202	14.833333	13.333333	-2.134003	14.500000	10.833333	14.833333	35.666667	21.000000	18.500000	102.539066	236.871980	30.572667	-36.345000	-194.753667	-531.408500	-17.657906	-24.485833	39.220000	18.608333	-10.974635
0404_BM_H4__3BNC117	0.08	-2031.733515	-529.477806	2327.935334	-32.722689	18.000000	15.666667	-2.880035	18.000000	12.500000	15.333333	36.333333	22.833333	18.666667	107.343676	240.570928	27.770500	-115.212167	-239.062833	-613.356333	-19.549289	-23.778833	40.610000	20.245000	-15.098667
0439_V5_C1__3BNC117	0.215	-744.430596	-480.058229	1063.086562	-29.332873	14.833333	13.000000	-2.501038	11.500000	11.000000	15.333333	34.666667	21.833333	15.333333	92.225114	234.640426	24.855667	-189.615500	-201.882000	-598.498000	-17.537571	-23.142167	40.116667	19.465000	-10.913138
0702_BM_B4__3BNC117	0.11	-1510.126395	-477.697847	1765.634725	-29.764103	15.500000	12.833333	-2.300517	13.000000	9.500000	14.000000	34.000000	20.833333	15.333333	90.803341	225.212856	20.964167	-335.501500	-232.401667	-726.765167	-17.732657	-22.717667	42.393333	19.695000	-15.365467
0702_BM_D1__3BNC117	0.12	-939.205602	-486.480570	1202.215287	-29.544488	15.166667	13.333333	-2.100474	13.833333	8.333333	15.166667	31.666667	19.333333	15.500000	94.302439	226.315780	23.670000	-336.487667	-253.644333	-762.613167	-17.938784	-22.358167	42.376667	19.813333	-13.924767
0815_V3_C3__3BNC117	0.01536	-77.127592	-450.520300	373.660911	-28.837360	13.166667	10.833333	-2.517090	14.000000	6.666667	14.666667	34.000000	21.000000	12.500000	90.635802	232.986111	23.264667	-195.550833	-221.381333	-619.672667	-16.283177	-23.897667	39.563333	19.820000	-11.699477
0921_V2_C14__3BNC117	0.22224	-910.433506	-431.375949	1178.118010	-27.727135	13.333333	12.333333	-1.999176	13.833333	9.500000	12.833333	29.500000	17.333333	15.833333	93.919989	227.636945	19.838000	-207.029167	-178.877333	-566.068667	-16.881509	-20.806000	41.808333	18.683333	-12.726267
1006_11_C3_1601__3BNC117	0.03509	-1280.163246	-422.044554	1498.026826	-27.980394	16.166667	13.833333	-2.314753	11.833333	9.166667	14.333333	33.500000	20.333333	14.833333	90.466573	229.121045	24.345167	-189.498000	-187.771500	-557.241333	-16.386653	-22.885667	41.791667	18.331667	-10.280792
1012_11_TC21_3257__3BNC117	0.02154	-1724.190586	-453.347898	1962.443018	-30.198441	17.500000	15.166667	-2.453064	13.500000	9.166667	16.666667	29.666667	20.000000	22.166667	98.116099	238.467857	27.679333	-96.521667	-225.734333	-621.688500	-17.153769	-22.925167	41.871667	19.171667	-11.257680
1054_07_TC4_1499__3BNC117	0.08756	-2228.616051	-414.499589	2482.759420	-27.621450	14.500000	12.000000	-1.731455	13.666667	8.333333	13.000000	29.666667	19.500000	17.000000	91.919577	233.343937	23.172500	-159.658333	-186.680500	-547.485000	-16.710133	-21.623500	41.570000	18.861667	-7.991735
1056_10_TA11_1826__3BNC117	0.26721	-1143.830535	-440.470932	1408.541542	-27.544479	14.500000	12.500000	-2.247757	14.833333	10.000000	12.833333	30.333333	16.833333	15.166667	94.165230	235.173318	23.870500	-144.468333	-173.216167	-520.845500	-16.664455	-20.991333	39.731667	20.503333	-11.710953
1107356_07__3BNC117	0.528	-1757.235410	-428.002785	1972.889038	-28.817754	16.000000	13.666667	-1.954529	13.000000	9.166667	14.666667	28.833333	20.333333	16.666667	91.885861	230.103349	22.462000	-304.852500	-211.855000	-640.828833	-18.240873	-21.186833	40.895000	19.635000	-10.982755
1143465_14__3BNC117	0.028	-1925.408061	-433.923456	2143.828140	-27.929886	15.500000	13.833333	-2.130488	14.500000	8.333333	15.500000	30.666667	18.000000	16.166667	94.632433	232.215637	22.516333	-184.373833	-191.653000	-565.501833	-16.936543	-22.441167	40.805000	19.473333	-12.631510
1170887_08__3BNC117	0.004	-2250.050803	-426.147386	2430.972785	-27.391177	15.833333	14.000000	-0.848679	16.333333	9.500000	14.666667	30.000000	19.166667	18.833333	90.720141	229.316917	27.131167	-297.495167	-211.438500	-630.629333	-17.909247	-21.813500	41.935000	19.716667	-13.015850
1245045__3BNC117	3.298	-2308.912247	-472.181888	2544.313620	-29.257526	14.666667	12.500000	-1.768005	14.166667	8.166667	16.500000	31.500000	20.166667	15.333333	94.198670	235.651993	23.068667	-308.349500	-226.000667	-698.388333	-17.708001	-22.896833	40.413333	20.076667	-15.394233
16055_2_3__3BNC117	4.17584	-1704.373621	-432.740250	1910.639650	-28.356093	15.000000	13.500000	-2.541239	15.166667	2.500000	13.666667	33.833333	18.333333	16.666667	90.342153	229.438331	24.196500	-233.444500	-215.094833	-611.383667	-16.446566	-25.892667	40.575000	19.940000	-13.451450
16845_2_22__3BNC117	30.21954	-2978.238981	-465.711252	3201.800013	-28.617039	16.500000	14.166667	-1.809891	15.166667	11.833333	14.166667	32.500000	18.333333	14.500000	94.157580	236.492951	24.652000	-202.410000	-226.322833	-653.423667	-17.231309	-21.420500	39.625000	20.318333	-13.563400
16936_2_21__3BNC117	0.059	-1293.199419	-453.636536	1584.354706	-29.053613	13.333333	11.833333	-2.015966	14.500000	5.666667	15.166667	30.833333	17.333333	19.500000	90.795767	227.752188	22.459333	-185.516833	-202.308000	-635.215000	-16.893158	-24.249333	39.836667	20.173333	-13.036210
1811_B3_23__3BNC117	0.84	-1593.378246	-453.807809	1834.010969	-28.108023	14.333333	12.833333	-1.635117	17.000000	10.333333	11.000000	35.333333	21.166667	12.333333	94.067835	229.511287	23.122167	-239.617833	-197.887000	-597.007667	-18.145242	-21.923500	42.430000	18.953333	-11.884050
18814602_H8_F3__3BNC117	0.007	-1050.500899	-428.737410	1300.064550	-26.894112	13.500000	12.000000	-2.300156	19.666667	8.500000	12.166667	29.500000	16.333333	18.500000	94.212310	234.322551	20.816167	-234.230667	-195.231667	-579.127333	-17.072109	-21.730667	40.728333	19.233333	-11.419885
191084_B7_19__3BNC117	0.06649	-486.187488	-456.933871	771.993493	-28.971390	12.833333	12.000000	-2.165980	16.000000	8.000000	15.000000	30.666667	18.000000	16.833333	94.319177	231.783955	24.675167	-190.406667	-209.316000	-619.922167	-16.573633	-22.638333	40.563333	19.598333	-12.323833
19157834_V1__3BNC117	0.041	-1020.703332	-432.318471	1238.424461	-27.577975	14.666667	13.166667	-2.016312	15.166667	9.000000	12.666667	33.333333	18.166667	15.833333	94.463744	229.792111	22.365167	-287.676833	-207.223167	-651.427500	-16.997232	-22.832667	41.253333	18.531667	-15.082483
191821_E6_1__3BNC117	0.11015	-1153.555685	-452.161208	1395.719287	-28.972460	16.500000	14.833333	-3.225164	12.666667	10.500000	13.500000	32.000000	21.166667	15.833333	94.183051	228.082323	23.034333	-318.022333	-188.397500	-605.424333	-18.239978	-21.827500	40.421667	19.446667	-11.569190
19252094_A5_G2__3BNC117	5.147	-1627.642892	-498.821532	1936.181671	-29.590197	11.500000	9.666667	-1.934021	20.000000	3.166667	13.666667	37.333333	18.333333	16.500000	94.355681	228.964990	23.505667	-205.298333	-217.429167	-672.734833	-18.055424	-27.108167	41.080000	19.813333	-14.495000
19314479_A2_5__3BNC117	0.046	-2548.058081	-463.585170	2790.103108	-30.261511	17.166667	14.166667	-1.830063	14.500000	7.666667	16.000000	32.166667	20.166667	20.000000	96.539746	230.947256	30.953333	-28.744833	-220.721833	-586.806500	-16.873898	-24.213167	39.720000	21.166667	-11.888427
19707346_E8_C6__3BNC117	19.801	-1328.325246	-428.163243	1583.182700	-26.558170	13.000000	11.166667	-1.521464	15.166667	9.333333	10.500000	30.833333	19.166667	14.000000	94.832871	229.367271	25.249500	-216.469667	-165.886667	-535.398000	-16.389031	-20.763333	40.908333	19.201667	-9.243642
20198102_E9_G1__3BNC117	0.366	-1591.389279	-450.637831	1866.270958	-28.304902	14.333333	11.166667	-2.170237	16.666667	9.500000	12.333333	31.000000	18.166667	16.500000	94.373754	231.041008	21.411167	-176.555500	-184.327333	-552.537333	-17.015366	-21.419833	41.968333	19.226667	-8.044810
20258279_V2__3BNC117	0.303	-1163.710831	-455.705015	1475.618405	-27.731509	13.000000	11.166667	-1.949453	13.333333	8.166667	14.666667	30.833333	18.333333	19.333333	92.277836	234.303666	23.885833	-144.870500	-213.740833	-615.436333	-16.094758	-23.066500	40.951667	19.218333	-10.284868
20286961_C1_H8__3BNC117	0.13	-1220.221434	-460.970905	1514.495291	-29.343390	15.333333	12.833333	-1.296305	17.000000	13.500000	12.833333	28.000000	17.666667	19.500000	94.721153	233.260346	27.748667	-170.879500	-198.967833	-594.359333	-17.221266	-19.162167	41.276667	20.351667	-13.582567
20355851_20__3BNC117	0.175	-1454.345444	-474.860772	1721.727505	-29.266867	14.000000	12.000000	-2.746857	19.833333	6.666667	13.666667	40.166667	19.000000	14.166667	96.498612	238.420583	23.057833	-243.405667	-216.814000	-622.533833	-18.124630	-26.772667	41.298333	17.951667	-11.451837
20358510_01__3BNC117	0.192	-984.962585	-485.668305	1336.841462	-30.289804	13.833333	12.000000	-1.766637	11.333333	12.500000	14.500000	33.000000	23.166667	16.666667	97.454346	240.601802	22.604167	-79.893167	-150.051000	-493.510667	-16.541583	-21.812167	40.181667	20.073333	-11.579290
20803520__3BNC117	0.335	-1499.521527	-462.445638	1793.067768	-28.570952	13.833333	11.833333	-1.044617	15.666667	14.333333	11.666667	31.833333	18.500000	15.166667	94.326613	237.456775	19.300000	-279.182667	-205.045833	-543.006667	-17.941320	-19.618167	42.805000	17.328333	-12.119425
20883229_C9_H6__3BNC117	18.336	-2145.977347	-444.571450	2422.018511	-27.865150	13.333333	11.500000	-2.559865	14.333333	9.500000	13.000000	29.500000	19.333333	13.666667	94.010208	232.175646	23.023833	-180.666833	-182.093333	-537.528167	-16.611531	-20.637500	40.128333	19.263333	-10.250057
20965238__3BNC117	0.157	-1758.288859	-446.097702	2015.509276	-27.489497	14.500000	12.666667	-2.114772	15.333333	7.833333	12.333333	30.833333	20.000000	16.833333	94.136697	233.643423	23.572833	-147.801833	-181.593833	-540.711167	-16.452567	-22.250167	40.206667	20.263333	-12.838682
211_9__3BNC117	0.34595	-877.787608	-491.055554	1174.967607	-29.934331	14.333333	12.333333	-1.763163	16.000000	9.166667	14.500000	32.833333	23.500000	14.333333	94.659341	233.171222	26.703167	-224.537667	-223.878333	-651.817167	-17.739328	-22.661167	39.878333	19.858333	-12.862650
21203310_G7_C3__3BNC117	5.812	-1583.829146	-478.257811	1878.030856	-29.574128	12.833333	12.000000	-2.207809	16.500000	7.666667	16.666667	32.333333	16.000000	18.666667	95.827197	231.703198	25.532500	-149.464500	-222.520000	-657.389000	-17.795385	-23.972500	42.321667	18.918333	-11.892507
21261106_C12_H2__3BNC117	1.073	-164.312471	-417.896207	439.387687	-26.838484	13.333333	12.500000	-2.559825	14.000000	8.500000	10.500000	27.166667	20.333333	17.333333	94.332830	228.390475	18.431667	-210.259000	-195.659500	-531.223667	-16.658307	-19.959667	41.395000	19.518333	-12.767682
21283649__3BNC117	0.165	-871.992425	-416.648081	1160.827883	-26.513453	12.333333	10.333333	-1.960434	15.333333	8.333333	9.666667	28.500000	18.000000	16.166667	90.726792	229.744535	21.532833	-185.718167	-161.192500	-512.979500	-15.929384	-20.441333	40.898333	18.726667	-8.876113
21369737_G11_F2__3BNC117	1.025	-1141.036372	-476.388595	1454.561695	-29.173948	15.166667	13.000000	-2.700180	15.000000	7.166667	14.000000	35.333333	21.333333	15.833333	98.201718	239.770930	26.096167	-141.156167	-191.268000	-560.952833	-17.425809	-24.423500	40.405000	21.750000	-12.159148
21399975_E2_B3__3BNC117	15.496	-2199.353407	-458.281673	2415.235779	-28.147650	16.166667	14.666667	-2.273911	15.000000	8.166667	14.500000	29.333333	19.166667	20.166667	94.461838	228.160178	25.764167	-170.134500	-193.200500	-608.847333	-17.331212	-22.458833	40.688333	20.025000	-14.141730
21492713_B11_E3__3BNC117	0.089	-1524.128306	-446.294214	1781.354623	-27.994068	15.500000	13.833333	-2.293691	14.666667	8.833333	14.500000	31.500000	17.666667	16.166667	94.306437	232.670985	18.674167	-255.533833	-199.672667	-622.532167	-17.567530	-22.749500	38.946667	19.700000	-13.347083
21502011_F12_E2__3BNC117	1.582	-1333.735605	-480.655704	1609.388407	-29.552853	15.500000	13.500000	-1.840703	14.666667	11.333333	11.666667	35.000000	22.000000	14.500000	94.163600	233.961420	23.009500	-183.775667	-203.012000	-608.431500	-17.642926	-22.315333	40.170000	19.300000	-14.035600
21561324_D3_B5__3BNC117	6.983	-1333.485068	-458.346182	1576.367062	-28.806084	15.333333	13.833333	-1.882126	12.166667	10.833333	14.500000	30.833333	21.500000	14.500000	90.542777	221.620831	22.871667	-219.382500	-206.216667	-629.103167	-17.576810	-20.849833	41.336667	19.951667	-13.502878
231965_C1__3BNC117	0.04235	-2133.964867	-456.877981	2386.738853	-28.214851	15.333333	13.000000	-2.357356	12.000000	10.500000	13.833333	30.000000	21.666667	17.500000	94.466595	234.049740	21.747000	-205.274167	-202.547167	-593.382833	-17.319742	-21.055500	42.723333	18.228333	-10.995652
231966_C2__3BNC117	0.21789	-676.460037	-441.327785	946.608477	-27.637894	11.333333	10.333333	-1.876231	17.333333	7.166667	12.166667	34.500000	20.333333	12.000000	94.461247	234.021987	25.940667	-166.393833	-189.657667	-561.832167	-16.206495	-23.031167	42.460000	18.251667	-8.563065
235_47__3BNC117	0.02515	-587.519200	-443.755466	884.015882	-27.447514	13.833333	11.833333	-2.618713	12.333333	11.666667	10.500000	32.833333	21.333333	12.500000	91.855054	229.025380	24.303333	-159.044500	-185.239667	-532.950833	-15.436724	-20.659333	39.738333	19.320000	-10.855872
246_F3_C10_2__3BNC117	0.09749	-523.308415	-437.909831	781.572560	-27.969793	14.500000	13.000000	-1.439611	13.833333	9.666667	13.333333	31.000000	16.833333	15.333333	94.395390	229.301832	22.780000	-228.754333	-189.777167	-588.357000	-16.921037	-21.626500	40.485000	18.945000	-12.043910
247_23__3BNC117	0.028	-1416.318970	-427.182155	1657.903937	-27.095280	14.833333	12.166667	-1.531871	13.833333	11.000000	11.333333	30.500000	19.000000	15.500000	91.894533	227.723447	18.055667	-308.257000	-212.070167	-641.611667	-16.819971	-20.268667	41.280000	19.781667	-12.929608
249M_B10__3BNC117	0.08387	-863.820222	-433.039874	1102.799731	-27.411878	15.166667	13.333333	-1.854294	15.500000	8.833333	13.833333	31.500000	15.833333	18.000000	94.226873	229.272972	19.007333	-278.729333	-198.086000	-613.579000	-17.217516	-22.922167	38.831667	20.351667	-13.721230
25710_2_43__3BNC117	0.13983	-455.722930	-443.669840	717.740163	-27.992441	13.666667	12.000000	-2.035589	15.500000	7.833333	14.166667	34.166667	17.666667	14.833333	94.099878	230.001295	18.825167	-172.085833	-197.030167	-582.157333	-16.720661	-23.637000	40.386667	20.530000	-12.331000
25925_2_22__3BNC117	0.136	-1274.627007	-437.634052	1552.933015	-28.568146	13.500000	11.833333	-1.920390	15.166667	5.833333	14.333333	31.166667	18.833333	17.000000	91.899424	229.849760	24.875333	-260.371833	-219.458167	-655.667333	-17.356433	-23.584500	40.971667	19.306667	-13.630917
26191_2_48__3BNC117	0.043	-2244.261144	-460.615575	2453.562858	-29.271540	16.666667	14.500000	-2.396317	15.500000	7.166667	15.666667	34.166667	19.166667	16.500000	94.721204	228.271434	22.334667	-273.886167	-251.562167	-744.306333	-17.988976	-24.495500	40.900000	19.980000	-16.323902
263_8__3BNC117	0.02978	-1177.392343	-452.970086	1403.345214	-28.816439	16.166667	13.666667	-2.086166	15.500000	7.833333	13.166667	33.833333	20.166667	14.833333	93.814922	234.881399	24.589500	-213.685000	-204.024333	-591.104167	-16.959894	-23.752333	39.123333	18.938333	-14.324117
269_12__3BNC117	0.151	-882.144258	-459.514533	1167.683158	-28.407185	15.500000	12.666667	-1.856318	14.333333	8.500000	13.000000	31.333333	20.166667	16.166667	91.892529	229.699119	23.991333	-206.893167	-209.108167	-590.799667	-16.805803	-22.348167	41.285000	17.791667	-10.989073
2759058_F10_B6__3BNC117	1.141	-1373.441356	-473.416053	1633.565377	-29.070314	15.666667	12.833333	-2.033285	15.000000	10.500000	12.333333	32.000000	20.833333	16.666667	94.077341	229.898270	21.389167	-305.987000	-209.789000	-639.886500	-18.082759	-21.769500	40.298333	19.641667	-13.112433
2768732_C5_16__3BNC117	0.304	-1681.783325	-441.498826	1964.132808	-27.624639	15.166667	13.166667	-2.102208	11.666667	10.333333	13.000000	31.333333	18.166667	15.500000	94.246152	231.555550	20.058833	-169.789667	-190.836167	-563.350167	-16.192154	-21.323833	41.011667	19.410000	-12.526100
2833264__3BNC117	0.707	-868.268340	-423.294397	1102.749976	-27.857012	15.333333	12.833333	-2.456899	17.500000	7.166667	15.500000	29.333333	16.500000	18.166667	92.103198	230.583287	25.754833	-175.027000	-183.646833	-553.232167	-17.042239	-22.663167	41.283333	19.050000	-8.040592
286_36__3BNC117	0.067	-1652.472537	-425.226649	1897.125526	-27.700985	14.666667	12.666667	-1.888117	14.333333	8.500000	12.500000	32.166667	17.500000	15.833333	90.477986	224.932038	19.627500	-249.819833	-214.601833	-630.142500	-17.211719	-22.292833	40.948333	20.211667	-13.733000
2865_A11_12__3BNC117	0.268	-1470.865890	-453.510861	1709.229761	-28.897687	17.666667	14.000000	-1.763845	15.000000	9.166667	15.000000	30.166667	21.000000	16.166667	94.268307	232.050365	23.687333	-182.694167	-195.360167	-576.874500	-17.690966	-21.981667	39.465000	19.921667	-12.422550
2869751_A4_D3__3BNC117	0.141	-1261.680170	-437.494457	1522.584930	-28.148029	14.500000	13.000000	-2.491282	14.000000	8.166667	12.166667	31.166667	17.833333	18.500000	90.562653	230.628819	20.647000	-137.121500	-186.128167	-533.105167	-16.724210	-22.464500	41.160000	19.753333	-9.664093
288_38__3BNC117	0.063	-1026.782999	-418.050892	1307.638984	-27.491315	12.166667	10.500000	-1.544154	13.166667	9.166667	13.666667	34.500000	19.500000	13.166667	91.921979	231.588280	23.660833	-181.947167	-195.385500	-573.773500	-16.438141	-22.950333	40.593333	19.440000	-9.712033
2891391_A2_E1__3BNC117	1.736	-1563.586347	-438.259326	1799.219174	-28.841479	15.666667	13.666667	-1.707855	13.333333	9.333333	13.500000	33.000000	21.833333	13.500000	94.627780	230.406006	23.927833	-182.438833	-207.140667	-591.089333	-16.974127	-22.072667	41.201667	19.825000	-11.171607
2969249__3BNC117	0.64	-1486.083377	-455.314570	1719.944474	-28.443752	15.000000	13.166667	-2.155579	15.500000	8.666667	12.833333	32.666667	20.166667	13.000000	94.226547	231.971236	19.596833	-308.146000	-229.062500	-670.802500	-18.487704	-21.908833	41.808333	19.350000	-16.342333
3016_V5_C45__3BNC117	0.80392	-295.271464	-425.549975	621.359945	-27.019471	11.666667	9.333333	-2.176081	15.000000	7.333333	10.166667	35.333333	17.000000	12.666667	90.405028	228.324336	20.006833	-218.140000	-161.460500	-505.771333	-16.327873	-23.062333	41.440000	19.893333	-10.083938
304_F2_1_11__3BNC117	0.655	-2388.497672	-452.202344	2611.074493	-28.840211	16.166667	14.333333	-1.671529	14.333333	7.166667	17.166667	28.500000	20.333333	16.833333	94.313566	232.371335	23.513167	-238.680333	-198.423333	-608.898333	-18.146527	-22.325500	40.453333	20.228333	-12.360855
3103_V3_C10__3BNC117	0.27029	-668.679344	-457.216169	938.792026	-28.851143	15.500000	13.333333	-1.892583	15.333333	10.333333	14.333333	28.666667	20.666667	18.500000	95.374680	233.721227	22.551833	-248.263000	-193.196500	-602.278333	-17.648226	-21.465833	38.565000	19.110000	-13.480950
3168_V4_C10__3BNC117	0.09928	-1960.879096	-438.408162	2198.392288	-28.321612	14.833333	13.000000	-1.786835	14.500000	8.333333	16.000000	28.833333	18.500000	17.166667	94.417726	232.427089	23.949833	-176.606167	-208.107167	-601.064500	-17.326257	-22.079667	39.295000	20.248333	-12.165278
3301_V1_C24__3BNC117	0.03195	-1902.395154	-408.934775	2132.130367	-27.079917	15.166667	12.500000	-2.347254	14.333333	8.166667	15.500000	30.666667	15.666667	15.666667	91.948244	227.407869	21.662000	-241.882000	-190.259833	-603.436000	-16.701776	-22.306500	40.215000	20.990000	-10.407115
3305_BM_C1__3BNC117	0.95	-1857.457295	-496.107363	2110.829034	-31.023759	16.333333	15.500000	-2.317668	12.666667	10.833333	12.833333	38.666667	21.166667	16.166667	100.052797	241.576418	20.668500	-250.297833	-245.188333	-688.851000	-18.455566	-24.625500	40.605000	19.448333	-15.840200
3305_BM_C11__3BNC117	0.46	-1896.031992	-458.530372	2132.627422	-29.297998	14.500000	12.666667	-2.229594	14.166667	10.500000	13.666667	35.500000	20.000000	13.833333	94.164040	236.126759	22.152500	-238.143833	-210.329000	-645.710167	-17.884968	-23.027833	39.995000	20.153333	-13.457983
3305_BM_C9__3BNC117	0.49	-1602.660575	-478.819741	1885.982183	-29.710931	14.833333	13.833333	-1.664474	13.000000	10.166667	11.333333	36.000000	21.666667	13.833333	98.797830	240.778724	20.769833	-243.815000	-222.376000	-646.802667	-17.607292	-22.895167	40.348333	20.026667	-15.460500
3305_BM_F4__3BNC117	1.14	-2071.757523	-425.127737	2332.296780	-27.285734	12.166667	10.666667	-1.721003	14.666667	9.000000	13.500000	31.833333	17.333333	15.000000	92.229286	231.969302	20.929667	-282.860000	-201.461833	-614.619667	-16.712178	-22.114333	41.370000	18.585000	-9.854410
3305_BM_F6__3BNC117	0.87	-1755.346087	-495.119481	2029.134638	-30.801286	15.333333	13.666667	-1.534744	12.500000	10.333333	13.333333	35.166667	22.500000	15.666667	98.635498	241.478870	23.363833	-208.541333	-249.996667	-702.407167	-18.499090	-23.086500	41.426667	19.368333	-13.891250
3312_D6_2__3BNC117	0.828	-1270.914361	-470.069966	1552.741685	-30.107730	15.500000	12.666667	-2.250590	14.666667	10.000000	13.500000	29.500000	19.333333	19.333333	98.864943	236.823830	20.830500	-336.434167	-208.951333	-631.427500	-18.150277	-21.568667	40.441667	19.575000	-14.787850
3326_V4_C3__3BNC117	48.1	-1682.728168	-459.248795	1937.424956	-27.804817	12.333333	11.333333	-2.722565	14.000000	5.500000	11.666667	37.500000	21.833333	10.833333	87.763656	225.125524	19.100500	-261.587000	-209.704000	-605.979500	-17.539375	-24.742333	42.286667	18.295000	-11.666727
3337_V2_C6__3BNC117	0.008	-1881.340979	-443.284280	2100.118413	-27.359196	15.666667	12.500000	-2.066518	15.000000	8.833333	13.166667	35.333333	18.000000	13.000000	92.763268	224.848562	22.054667	-266.701500	-234.984333	-666.557167	-17.080106	-23.329000	40.885000	19.055000	-11.125857
3365_V2_C20__3BNC117	0.0143	-1414.579459	-456.287742	1688.886394	-28.862336	13.500000	11.833333	-3.139623	13.000000	9.500000	13.000000	35.833333	22.833333	14.000000	91.800095	229.639230	23.495333	-196.864833	-197.484833	-577.414833	-16.374413	-23.672333	39.633333	19.235000	-9.754293
3415_V1_C1__3BNC117	0.11018	-1068.820177	-456.919417	1366.548177	-28.458560	14.333333	12.333333	-2.410985	14.000000	8.833333	15.666667	30.166667	18.500000	18.666667	92.648494	230.927682	22.333833	-170.312833	-198.602167	-589.421333	-16.360455	-22.589000	40.805000	19.195000	-11.802442
3426_V5_C17__3BNC117	0.049	-1566.151586	-454.834152	1813.332450	-29.017862	15.333333	13.166667	-2.213913	15.666667	10.166667	14.500000	34.500000	21.166667	14.000000	94.632721	233.901935	23.349167	-204.480500	-186.352500	-572.680833	-17.607961	-23.172000	39.191667	19.246667	-11.466087
3468_V1_C12__3BNC117	0.073	-961.532200	-449.766747	1236.576826	-29.334691	15.000000	13.166667	-2.788081	12.666667	9.500000	13.333333	33.333333	20.500000	14.833333	90.192771	230.928226	21.993000	-248.845333	-201.820500	-599.173167	-16.757292	-22.663833	40.371667	18.996667	-10.879787
346_F4_D2_12__3BNC117	2.768	-1811.632399	-449.952032	2064.839152	-28.679707	13.666667	11.666667	-1.902776	13.000000	12.333333	13.833333	33.166667	20.000000	11.666667	94.362104	235.757222	21.357833	-218.234000	-185.446500	-584.303167	-16.929169	-20.659333	41.198333	19.908333	-13.345993
3514597__3BNC117	0.038	-1767.710610	-437.440118	2027.179273	-27.825286	12.666667	11.666667	-2.040110	16.500000	9.500000	14.833333	31.666667	20.333333	16.500000	91.773424	227.042982	21.801000	-300.081667	-225.370833	-675.352500	-17.154881	-22.409500	39.660000	20.798333	-13.189673
3545883_G1_E1__3BNC117	0.444	-1814.177271	-434.938990	2043.181699	-27.057178	15.166667	13.666667	-2.302694	12.500000	10.500000	11.333333	31.000000	21.333333	17.000000	95.809408	235.266254	22.116333	-245.449833	-179.696667	-534.160000	-17.320274	-21.563667	39.710000	17.758333	-11.791760
3589_V1_C4__3BNC117	0.061	-2179.963722	-423.775594	2400.211155	-28.111167	15.000000	13.666667	-2.143972	14.333333	8.000000	15.666667	29.000000	19.333333	13.666667	91.641438	229.223954	21.605667	-270.456667	-208.836833	-593.219500	-16.673513	-21.495500	39.958333	19.548333	-11.137223
3603_C11_13__3BNC117	0.015	-1534.524962	-446.070911	1800.399098	-28.265264	15.166667	12.666667	-2.113358	14.500000	8.333333	15.166667	37.000000	19.500000	14.500000	92.549650	236.328964	23.018333	-211.024167	-197.357167	-595.257500	-16.578976	-25.350333	39.316667	18.348333	-9.334913
3728_V2_C6__3BNC117	0.02	-1122.738261	-449.443986	1393.900402	-29.205090	15.833333	12.500000	-1.190536	12.333333	8.500000	14.000000	32.166667	22.333333	14.500000	90.424563	226.725689	20.077667	-253.851833	-195.257000	-600.345500	-17.960198	-22.610500	39.583333	19.881667	-12.342983
3817_V2_C59__3BNC117	0.19721	-1716.059713	-426.232657	1970.856407	-27.002425	12.833333	10.500000	-2.445964	14.166667	8.500000	11.166667	31.666667	19.500000	13.833333	91.200630	234.516675	22.111833	-223.110333	-168.930000	-521.584000	-16.946132	-21.566833	41.201667	18.763333	-9.494903
3873_V1_C24__3BNC117	7.82105	-1495.805849	-469.693901	1773.612903	-29.196584	14.000000	12.500000	-1.399490	16.833333	9.500000	11.333333	33.500000	23.000000	16.333333	99.837619	235.147778	23.000667	-152.549500	-233.341500	-633.045333	-18.180718	-22.399333	40.950000	20.110000	-11.887130
398_F1_F6_20__3BNC117	0.07473	-1419.811640	-448.833632	1712.912124	-28.818659	14.166667	11.833333	-1.984960	13.500000	10.833333	15.000000	30.333333	20.000000	16.000000	91.868946	229.152568	22.667500	-159.515000	-194.304667	-571.785167	-16.664997	-21.230833	40.235000	19.901667	-9.776502
4403_BM_H22__3BNC117	0.79	-1199.537560	-450.257777	1464.660645	-28.869565	16.500000	13.666667	-1.701243	15.500000	8.000000	17.500000	31.666667	18.000000	15.666667	93.959367	234.197920	24.009500	-183.953167	-207.873167	-612.721000	-17.418636	-23.184000	40.461667	20.803333	-11.602622
541_F1_A7_2__3BNC117	0.07	-1399.797652	-449.109906	1658.339059	-28.393590	15.166667	12.333333	-2.003220	14.333333	10.833333	15.666667	31.833333	18.000000	16.000000	94.507992	232.044770	21.651500	-173.324833	-202.500167	-591.993167	-17.109114	-22.079667	40.353333	19.431667	-11.769052
556_F2_3_25__3BNC117	4.418	-1672.603039	-463.727066	1898.198230	-28.817394	17.833333	14.333333	-2.223368	15.500000	9.333333	13.666667	33.833333	18.666667	14.000000	96.915153	238.451088	22.111667	-218.088333	-205.515500	-616.038000	-16.886077	-22.949333	39.228333	19.838333	-12.932200
569_F1_37_10__3BNC117	0.226	-951.663985	-461.690080	1258.365536	-28.157364	13.666667	11.000000	-2.144964	14.166667	9.166667	13.833333	32.166667	20.666667	14.833333	94.030719	228.846010	22.575000	-221.719000	-210.430833	-613.495833	-17.107939	-22.283833	40.373333	19.543333	-11.885667
57128_VRC15__3BNC117	0.432	-494.391043	-434.671181	732.662468	-26.617708	13.833333	12.166667	-2.076574	16.833333	7.833333	10.166667	31.500000	20.166667	13.333333	94.076262	235.410919	21.980500	-220.500500	-178.079167	-546.310167	-16.687397	-21.594000	40.725000	18.460000	-13.306550
5768_4__3BNC117	0.201	-1672.951726	-436.713878	1902.843004	-27.875493	14.500000	13.333333	-2.045619	14.500000	9.500000	13.833333	30.833333	17.166667	16.166667	94.191124	234.098101	24.758667	-166.240333	-201.943167	-561.662500	-17.103821	-21.778833	40.613333	19.486667	-10.765272
5807_BM_D1__3BNC117	0.17	-475.054743	-462.611603	753.764478	-30.034926	14.833333	13.500000	-1.954244	13.666667	8.166667	13.833333	32.166667	23.333333	15.166667	94.562937	236.669719	23.742500	-237.751000	-226.376167	-655.873167	-18.106116	-22.872833	38.911667	20.571667	-12.572513
5807_BM_E7__3BNC117	0.15	-2355.569134	-464.236323	2600.823396	-29.311321	15.500000	13.333333	-1.321737	14.666667	8.000000	16.000000	32.166667	23.333333	17.333333	95.645396	228.344637	25.619833	-158.411833	-226.005667	-632.987667	-17.535391	-23.600333	40.651667	19.533333	-12.340405
6022_V7_C24__3BNC117	0.021	-823.194593	-447.215105	1057.911926	-29.004993	15.666667	14.000000	-2.223129	13.666667	9.833333	15.000000	29.333333	18.000000	18.333333	94.147226	232.040057	23.694000	-175.733333	-191.078833	-587.285333	-17.588156	-21.718000	40.260000	19.270000	-12.036578
6040_V4_C15__3BNC117	0.032	-668.506810	-431.656186	922.959294	-27.834689	14.500000	13.000000	-2.387868	14.500000	9.000000	12.000000	34.000000	18.333333	15.333333	90.748318	231.324353	20.541500	-256.110000	-205.618000	-602.558167	-16.960871	-22.896500	40.405000	19.766667	-9.209167
6041_V3_C23__3BNC117	0.00928	-1257.717140	-457.506511	1529.257641	-28.485376	15.000000	12.500000	-2.137283	13.666667	9.333333	14.166667	34.000000	20.166667	12.500000	89.991078	231.157778	23.252833	-210.519500	-212.113833	-617.532167	-17.212372	-22.624000	40.206667	19.930000	-12.835535
6095_V1_C10__3BNC117	0.096	-1215.055537	-454.798289	1482.034358	-28.033510	13.500000	11.333333	-2.096792	15.500000	8.000000	11.666667	35.000000	21.166667	12.666667	94.125323	229.745621	19.159833	-254.532167	-183.851000	-582.912000	-17.146723	-23.167167	41.513333	18.103333	-12.325343
6101_1__3BNC117	0.02292	-1960.128656	-440.135401	2204.518214	-28.672265	14.833333	12.166667	-1.673676	14.333333	9.000000	15.666667	28.666667	20.166667	15.166667	93.987091	231.594001	27.864833	-135.392167	-198.681167	-573.037667	-16.336118	-21.148333	40.711667	19.283333	-10.863872
62357_14_D3_4589__3BNC117	0.05285	-1323.792899	-449.232661	1585.290363	-28.325761	15.166667	13.166667	-2.693324	14.666667	9.500000	12.833333	31.333333	19.500000	18.333333	89.967771	227.206380	24.367833	-197.236333	-206.510500	-606.669167	-17.325848	-22.216833	39.960000	20.606667	-13.296633
6240_08_TA5_4622__3BNC117	0.25373	-1513.188764	-425.197769	1769.680692	-27.531887	13.833333	11.833333	-2.347743	13.166667	9.333333	14.500000	31.833333	19.166667	14.666667	92.134615	234.361196	27.517500	-172.019667	-208.938500	-585.226500	-16.426083	-22.439333	40.070000	17.931667	-9.710082
6244_13_B5_4567__3BNC117	0.03552	-1198.648874	-487.338526	1488.028986	-30.896671	14.666667	13.500000	-1.170654	16.333333	9.333333	12.333333	35.000000	22.333333	16.166667	100.698590	241.953214	24.111833	-192.562500	-203.930667	-618.280833	-18.640651	-23.622833	39.911667	19.181667	-11.742092
6405_V4_C34__3BNC117	0.17075	-1634.027796	-419.963420	1902.216269	-26.706675	13.000000	12.166667	-2.279175	11.333333	10.833333	11.500000	30.666667	20.666667	14.500000	91.828230	232.386393	20.987000	-187.882167	-145.234167	-442.630667	-16.254223	-20.427667	42.101667	17.315000	-7.916118
6480_V4_C25__3BNC117	0.01	-1640.869082	-512.231787	1916.760584	-30.770514	17.000000	14.666667	-1.931488	16.666667	9.666667	14.500000	34.166667	24.666667	20.333333	103.200929	238.604722	25.599167	-167.644500	-285.356333	-722.408500	-18.802123	-24.071500	41.056667	19.705000	-17.281583
6535_3__3BNC117	0.33879	-2065.324248	-419.708600	2306.872306	-28.093655	13.666667	12.666667	-1.914724	12.333333	7.833333	13.166667	31.000000	20.000000	17.166667	90.236611	230.667937	27.309167	-101.088833	-178.001000	-524.201333	-16.070452	-22.641667	40.101667	19.738333	-8.462530
6644_V2_C33__3BNC117	0.04264	-2037.128512	-450.267634	2331.914265	-29.249335	13.333333	11.166667	-2.563812	13.166667	10.166667	10.333333	30.166667	19.000000	16.500000	99.579653	239.137705	24.672000	-202.390833	-173.812167	-561.578667	-17.357118	-20.595667	41.543333	18.401667	-10.975677
6785_V5_C14__3BNC117	0.15508	-1419.975817	-455.018686	1685.683423	-28.224270	13.500000	11.333333	-2.029602	14.666667	9.500000	10.666667	31.500000	18.666667	16.500000	94.121136	232.085491	19.919667	-256.866000	-209.421500	-627.772833	-16.277449	-21.403167	41.715000	19.048333	-14.264233
6811_V7_C18__3BNC117	0.03801	-1701.410332	-454.617525	1968.764766	-28.049062	12.666667	11.666667	-2.119003	15.500000	9.166667	12.333333	34.666667	17.500000	15.166667	94.168952	226.194980	21.546500	-294.245667	-215.265333	-669.067833	-17.359569	-22.983333	42.388333	18.391667	-14.041550
6838_V1_C35__3BNC117	0.27318	-1032.150750	-419.721240	1310.732068	-26.856635	12.333333	10.500000	-1.976115	14.666667	9.666667	11.500000	33.166667	17.000000	14.166667	90.495492	225.152442	20.401000	-173.691833	-159.209333	-503.438500	-15.900321	-21.664500	41.026667	20.846667	-8.126890
6952_V1_C20__3BNC117	0.1201	8.632318	-458.269555	326.423143	-28.934415	12.666667	10.500000	-2.416585	10.833333	9.000000	12.500000	33.833333	22.833333	12.166667	90.466216	231.947211	24.093667	-147.528333	-176.982500	-501.010500	-16.210075	-22.557667	39.960000	18.371667	-9.923195
6980_V0_C31__3BNC117	0.072	-1335.618151	-432.500592	1588.186081	-27.334529	15.166667	12.500000	-1.873098	14.333333	8.333333	13.166667	31.833333	17.166667	18.000000	90.606008	230.120455	21.346833	-245.588500	-198.713167	-621.297500	-17.066455	-22.896167	41.321667	18.771667	-13.367348
703010010_C4__3BNC117	0.041	-3517.798226	-437.325245	3716.558713	-27.838286	14.333333	12.666667	-1.471446	17.000000	6.500000	14.666667	31.166667	17.333333	16.500000	94.166374	230.421079	25.579667	-249.887333	-214.346667	-653.112333	-16.980818	-23.022000	40.568333	21.770000	-12.345383
703010054_2A2__3BNC117	0.3128	-529.518395	-455.384607	814.463676	-28.694500	13.833333	12.166667	-2.284551	16.500000	7.166667	14.000000	30.333333	17.833333	16.000000	94.367861	227.746882	24.081333	-187.394500	-201.882833	-603.566333	-17.321172	-22.287833	41.335000	19.783333	-13.267030
703010131_1E2__3BNC117	0.287	-1367.113709	-464.275442	1619.575458	-29.275884	14.333333	13.333333	-1.019719	15.166667	10.166667	12.166667	33.000000	20.666667	17.166667	94.516075	231.768909	22.696667	-273.422167	-217.260167	-652.182000	-17.468096	-22.553667	39.418333	19.876667	-14.191650
703010200_1E5__3BNC117	0.31526	-1034.721196	-433.689658	1286.470886	-28.169760	15.666667	14.000000	-2.459020	13.000000	9.666667	12.000000	30.833333	20.833333	16.166667	90.695644	228.110872	20.814500	-188.744833	-203.377500	-555.388167	-17.199913	-21.380333	40.486667	19.558333	-11.855657
703010217_B6__3BNC117	0.0433	-1638.144830	-424.019239	1907.686685	-27.495438	12.166667	10.333333	-1.649389	15.166667	6.166667	10.666667	36.333333	19.666667	14.333333	90.768401	227.847602	20.001000	-206.858333	-197.876333	-578.024500	-16.023184	-24.427500	41.148333	20.095000	-9.218047
703010228_1C4__3BNC117	0.331	-1192.410899	-457.185076	1489.678732	-28.115205	14.833333	13.000000	-2.075297	13.166667	10.500000	12.500000	31.666667	21.500000	15.833333	92.252558	229.235781	21.666167	-203.511500	-185.073833	-561.959167	-16.931881	-21.341333	41.163333	19.495000	-11.387493
703357_C2__3BNC117	33.93	-1561.134122	-437.118208	1832.791282	-27.735039	13.666667	11.666667	-1.929220	12.666667	11.166667	13.166667	27.666667	23.166667	13.666667	91.898230	234.655409	26.683667	-120.496667	-196.074667	-562.793500	-16.739153	-19.029833	40.481667	19.906667	-7.796588
704010042_2E5__3BNC117	0.04	-1329.048055	-460.902709	1602.567958	-28.930408	16.000000	13.000000	-1.982315	11.166667	12.666667	14.000000	32.333333	19.500000	15.833333	94.810648	233.580542	21.877000	-242.760667	-219.478667	-635.246833	-17.504879	-21.311667	40.561667	18.628333	-11.120235
704010069_C6__3BNC117	0.226	-1791.752506	-467.570564	2064.707754	-30.205896	14.833333	13.666667	-2.525487	13.833333	10.333333	13.666667	30.500000	21.000000	20.666667	98.038283	235.851734	28.969000	-32.496500	-194.257667	-530.173167	-17.374024	-22.042167	40.445000	20.645000	-12.714417
704010083_B8__3BNC117	0.506	-1144.972607	-427.797728	1388.612758	-27.251212	14.666667	13.166667	-2.489858	15.833333	11.000000	12.166667	29.333333	18.500000	14.500000	94.328603	234.712204	23.738333	-171.231500	-170.631500	-489.568000	-16.922380	-19.805500	41.966667	18.070000	-12.304185
704809221_1B3__3BNC117	0.07445	-763.950896	-468.384040	1012.177400	-29.873573	14.666667	12.833333	-2.002197	14.000000	9.666667	15.833333	36.166667	20.833333	13.833333	95.930829	238.522840	23.361167	-229.857000	-207.023667	-633.796333	-16.891722	-24.126667	40.186667	19.461667	-12.820283
704810053_2B7__3BNC117	1.582	-1100.037228	-426.214627	1376.424605	-28.260624	13.666667	12.333333	-1.792872	11.000000	10.833333	16.000000	29.666667	19.333333	16.000000	89.983460	229.996864	22.977500	-137.531167	-182.902167	-540.911000	-16.363362	-21.158667	40.575000	19.145000	-10.225530
705010185_TF__3BNC117	0.05	-1618.991355	-470.393835	1889.051215	-29.163639	15.666667	13.666667	-1.245743	16.166667	9.833333	12.666667	37.000000	24.333333	14.333333	97.190190	233.142803	25.769500	-246.071000	-218.221500	-623.980833	-18.224465	-23.725167	40.666667	20.370000	-13.000663
705010198_TF__3BNC117	0.024	-947.727536	-463.715061	1232.668423	-29.001317	14.000000	12.666667	-1.905553	14.333333	10.000000	13.666667	32.500000	15.833333	15.333333	94.523558	229.885535	23.106167	-176.244167	-196.799000	-590.602500	-16.885357	-22.088333	41.021667	19.308333	-11.385158
706010164_1A7_REV__3BNC117	18.871	-1159.221680	-466.357153	1408.152429	-28.459656	14.333333	12.500000	-2.056280	16.000000	6.833333	12.500000	33.333333	19.500000	13.333333	94.367511	229.684658	22.044833	-269.181500	-200.605667	-641.303667	-17.684876	-23.081167	41.255000	19.023333	-12.625213
7165_18__3BNC117	6.21138	-1370.689543	-438.125029	1603.484093	-27.999241	14.833333	13.833333	-1.441477	15.166667	9.000000	13.333333	30.000000	17.500000	18.666667	93.948118	233.601872	20.465333	-273.790500	-198.767167	-587.179500	-17.695274	-22.048667	40.710000	19.018333	-13.216635
722_G4_16__3BNC117	4.086	-2842.650289	-461.262063	3125.866163	-28.510468	12.833333	11.333333	-1.607722	14.500000	10.833333	11.666667	32.500000	20.166667	12.666667	94.469814	231.077639	24.569833	-211.295000	-192.724667	-575.516833	-17.172105	-20.587333	41.646667	20.366667	-12.183243
89_6__3BNC117	0.109	-365.064305	-453.764309	637.329067	-28.804387	14.500000	12.166667	-1.224035	13.666667	9.333333	16.333333	31.000000	17.166667	15.500000	94.554472	233.660310	22.872000	-129.283667	-211.144000	-606.821667	-16.834527	-22.272333	41.126667	18.696667	-11.667422
9004SS_A3_4__3BNC117	0.0638	-319.793965	-455.360275	615.931504	-27.748690	14.833333	11.500000	-2.427302	12.333333	10.833333	13.333333	33.333333	20.000000	13.666667	91.941539	231.767424	22.855333	-202.722667	-216.059167	-608.143500	-16.378741	-22.180167	40.215000	17.241667	-10.890842
928_28__3BNC117	0.15636	-1678.566232	-450.689250	1933.024124	-27.976955	14.666667	13.000000	-1.920258	13.166667	8.500000	14.000000	31.333333	21.833333	14.000000	92.238266	233.736092	25.396167	-182.878833	-187.317333	-564.578333	-16.625560	-21.936000	40.618333	19.905000	-8.617963
92RW020_2__3BNC117	0.02	-636.842898	-447.475554	940.073904	-28.641856	13.500000	11.666667	-2.266561	14.166667	9.500000	14.333333	34.000000	21.166667	14.333333	92.144613	225.826655	21.116167	-130.531167	-202.149167	-577.461667	-16.465185	-22.871833	40.476667	20.180000	-10.373378
92US715__3BNC117	0.43	-1873.592081	-430.216714	2087.495346	-27.689248	15.500000	14.000000	-2.607330	13.666667	9.833333	12.333333	30.500000	17.833333	15.666667	94.276937	234.142122	24.230333	-164.858500	-177.331167	-526.841000	-16.723618	-21.076333	40.148333	20.381667	-11.738217
96ZM651_02__3BNC117	0.443	-1136.174179	-453.031821	1405.421432	-28.764660	13.333333	12.166667	-1.429260	15.000000	7.666667	13.500000	33.833333	20.166667	13.166667	94.238400	236.618805	20.781333	-250.122167	-213.064833	-652.793667	-17.129252	-23.309333	39.913333	19.593333	-12.903292
A03349M1_VRC4A__3BNC117	0.512	-403.845945	-414.353060	619.679607	-27.419623	14.833333	13.333333	-2.195994	14.333333	9.000000	13.333333	33.500000	18.333333	13.333333	91.814891	227.756107	25.486333	-191.688333	-186.204000	-544.257667	-16.449437	-22.311333	41.521667	19.781667	-10.908183
A07412M1_VRC12__3BNC117	0.029	-1026.322532	-432.354625	1273.029195	-27.915681	15.166667	13.333333	-2.682927	13.333333	9.500000	13.333333	35.333333	19.333333	14.833333	90.393410	231.384131	23.671667	-224.083333	-205.134500	-594.709500	-17.221248	-23.209667	41.463333	20.131667	-10.678243
AC10_29__3BNC117	6.45679	-339.832221	-469.834586	625.394481	-28.228762	14.333333	12.333333	-2.644597	14.166667	9.000000	14.333333	31.833333	19.000000	17.166667	94.118776	234.674888	24.623500	-190.887000	-208.102167	-616.823000	-17.292101	-22.495333	41.581667	19.821667	-13.053067
ADA__3BNC117	0.07342	-1058.952501	-409.160323	1320.279588	-26.968379	13.500000	12.166667	-2.711939	11.833333	8.833333	13.000000	30.666667	17.833333	16.500000	90.039919	228.690017	20.038500	-168.105667	-199.707000	-565.017500	-15.941857	-22.054833	39.673333	19.441667	-10.962253
B005018_8_F6_3__3BNC117	0.093	-401.967561	-429.925233	689.662456	-26.609128	13.000000	11.333333	-1.706802	14.833333	10.833333	10.166667	30.333333	18.166667	14.000000	94.328005	232.963470	20.083500	-140.000500	-177.362000	-517.970500	-16.098711	-19.853667	40.678333	19.750000	-8.745695
BAL_26__3BNC117	0.006	-1183.605850	-438.632930	1440.860672	-28.098110	14.000000	13.000000	-2.157644	13.333333	9.166667	14.166667	32.666667	19.166667	15.333333	90.402536	230.643945	26.219000	-114.650667	-174.444000	-539.072167	-16.864999	-22.405833	41.425000	20.060000	-10.949850
BB201_B42__3BNC117	3.35	-815.789147	-476.910021	1091.479005	-29.605982	14.000000	12.500000	-1.230952	13.333333	11.166667	11.833333	30.166667	24.000000	15.500000	94.422286	229.529922	24.680167	-188.206333	-224.080833	-618.757833	-17.388043	-20.359500	39.518333	20.623333	-12.516660
BB539_2B13__3BNC117	0.033	-2563.448711	-437.456953	2740.752101	-28.191612	16.333333	14.333333	-2.216232	14.500000	10.333333	15.166667	32.166667	17.833333	14.833333	93.985885	232.600213	24.407000	-245.543500	-210.334833	-616.177833	-17.433637	-22.067333	40.603333	19.323333	-14.947833
BF1266_431A__3BNC117	0.02744	-1704.345201	-438.589978	1934.890277	-28.523903	15.666667	13.833333	-1.495305	13.666667	6.500000	16.500000	26.666667	20.333333	21.166667	94.137103	229.134356	28.180167	-137.652833	-171.495333	-515.928167	-17.591416	-22.537500	39.800000	20.818333	-11.623335
BF1677F2_613A__3BNC117	0.2	-819.702053	-431.449750	1098.625034	-27.424775	11.666667	11.000000	-2.487854	15.833333	5.166667	12.333333	33.333333	18.666667	15.333333	91.727833	230.556574	22.194667	-235.543833	-184.076333	-566.334833	-16.624828	-23.940500	41.373333	20.035000	-13.468067
BF329__3BNC117	0.22	-1753.848961	-434.972237	1987.755483	-27.641244	15.166667	14.166667	-2.695796	13.000000	9.833333	13.333333	33.500000	20.000000	15.833333	90.562469	228.909966	22.124167	-143.823167	-179.845333	-531.216500	-16.461589	-22.547167	41.313333	19.618333	-9.958622
BF591__3BNC117	0.01	-1560.189249	-424.828902	1808.171694	-27.063950	12.333333	11.000000	-1.833023	15.333333	5.000000	12.333333	34.833333	19.000000	13.000000	89.773934	223.075599	19.407667	-267.968667	-186.960167	-594.338000	-17.019918	-24.203167	40.946667	20.725000	-12.659283
BF942_218D__3BNC117	0.02	-1206.528810	-446.747508	1488.960743	-27.966616	14.666667	12.666667	-1.854365	11.833333	8.833333	13.000000	27.333333	22.000000	22.500000	90.271784	227.427985	26.502000	-192.361333	-202.089500	-536.646833	-16.443690	-21.300167	41.998333	19.510000	-10.690120
BG1168_1__3BNC117	0.14337	-1260.493510	-452.263559	1515.784223	-27.551774	14.000000	12.500000	-1.571615	13.833333	8.666667	13.333333	33.000000	20.666667	13.500000	95.895943	236.947887	22.075667	-187.925833	-199.284833	-568.101833	-16.904407	-22.830833	39.156667	18.765000	-12.880922
BG505_W6M_C2_T332N__3BNC117	0.041	-468.124463	-475.600688	737.561625	-28.562187	13.833333	12.333333	-1.897049	14.500000	11.500000	14.000000	34.333333	20.833333	12.500000	94.011557	230.136490	24.704667	-229.727500	-199.569500	-591.628833	-16.656178	-21.963500	40.655000	18.830000	-12.899300
BI369_9A__3BNC117	0.02	-970.749017	-489.264437	1249.232759	-29.521139	14.333333	12.333333	-2.531504	16.833333	9.333333	13.166667	34.333333	21.500000	13.166667	94.344593	234.796904	22.672000	-283.597500	-221.178667	-663.799167	-18.021754	-22.927167	39.216667	19.760000	-14.889100
BJOX009000_02_4__3BNC117	0.36463	-1190.626252	-448.296526	1477.775529	-28.066850	13.500000	11.500000	-1.787862	12.000000	13.166667	11.333333	30.500000	21.333333	16.500000	94.668255	230.605888	22.625000	-178.319500	-171.379500	-490.123833	-17.260896	-19.803333	41.648333	17.961667	-10.431493
BJOX010000_06_2__3BNC117	1.77231	-576.845051	-441.534701	839.009687	-28.099255	14.666667	13.000000	-2.644699	15.166667	13.333333	11.666667	29.666667	18.666667	16.666667	94.416889	232.550280	20.288667	-180.228167	-178.023000	-516.082167	-16.906099	-19.580167	40.383333	18.776667	-10.006010
BJOX015000_11_5__3BNC117	0.05343	-1308.802671	-431.369216	1549.337795	-27.279222	13.833333	12.666667	-3.639537	13.166667	11.333333	10.000000	33.166667	19.000000	15.333333	90.488827	230.044195	25.292167	-278.357833	-201.850167	-586.288333	-17.293661	-21.171333	41.848333	18.216667	-12.347112
BJOX025000_01_1__3BNC117	0.06257	-108.122782	-425.611559	377.100910	-27.147814	13.833333	11.333333	-2.410436	13.666667	11.166667	10.333333	35.333333	19.500000	12.000000	90.427093	231.554267	22.132833	-227.638000	-185.235000	-542.285500	-16.468062	-21.624333	41.250000	18.958333	-8.509647
BJOX028000_10_3__3BNC117	0.01193	-838.967551	-440.097798	1102.974668	-26.586137	15.166667	13.000000	-2.229431	14.833333	9.000000	11.666667	31.666667	18.833333	18.000000	90.520543	230.386315	18.434333	-211.335167	-195.647333	-558.259333	-16.971523	-22.150000	42.198333	18.498333	-11.564867
BR07__3BNC117	0.135	-1413.342284	-442.659815	1646.824554	-28.022171	15.500000	14.166667	-1.706884	13.500000	8.500000	13.833333	33.333333	17.333333	15.333333	94.067125	234.333028	25.696833	-175.650333	-222.781167	-625.879167	-16.725989	-23.445667	38.886667	19.585000	-12.523492
BS208_B1__3BNC117	0.002	-1696.728305	-478.434940	1984.431575	-29.724884	13.833333	11.333333	-1.533040	19.500000	5.666667	13.166667	35.333333	20.000000	14.000000	92.222249	225.501206	18.065167	-260.720500	-230.729167	-682.369667	-17.446782	-24.724000	40.543333	19.845000	-14.247950
BX08_16__3BNC117	0.102	-1639.626942	-451.022843	1878.343483	-27.919577	15.333333	13.000000	-2.011480	13.500000	10.500000	13.333333	33.833333	19.166667	14.333333	94.205950	229.668404	22.777667	-209.676833	-187.603833	-591.508667	-17.077757	-22.363833	40.470000	19.118333	-13.099517
C1080_C3__3BNC117	0.11991	-965.696928	-446.549055	1225.961107	-26.981079	13.833333	11.666667	-2.435150	15.833333	9.166667	10.500000	30.833333	20.333333	15.500000	94.235612	232.476683	21.651167	-176.375833	-198.283000	-568.632500	-16.458121	-21.016667	41.811667	18.796667	-12.373617
C2101_C1__3BNC117	0.05961	-647.701873	-426.345706	915.121979	-26.382512	13.333333	11.666667	-2.232137	14.166667	9.166667	8.833333	35.166667	20.166667	14.166667	91.789334	229.451864	21.576500	-213.285167	-181.232167	-532.007333	-16.684062	-22.519333	41.336667	18.568333	-10.177747
C3347_C11__3BNC117	0.03064	-56.202342	-429.150268	316.110649	-27.625369	13.000000	11.333333	-2.275055	14.833333	7.000000	11.666667	33.666667	19.000000	16.333333	90.567555	231.573928	23.605500	-138.239000	-175.195333	-517.714833	-16.258317	-23.542833	40.490000	20.543333	-9.927562
C4118_9__3BNC117	0.03041	-1242.907200	-436.649871	1493.666391	-27.148876	13.833333	12.333333	-2.983907	14.500000	12.333333	9.333333	32.833333	20.500000	11.833333	94.405573	231.168145	20.605000	-198.683667	-166.718000	-509.287667	-16.564853	-19.744667	41.931667	18.520000	-11.522978
CA146_H3_3__3BNC117	0.578	-779.886662	-445.163825	1027.778589	-28.699965	16.666667	14.500000	-2.916097	13.833333	9.666667	15.500000	30.000000	21.833333	17.000000	94.135089	232.104483	25.116833	-178.876333	-192.615000	-559.507667	-17.717325	-21.851833	39.488333	20.765000	-13.861667
CA240_A5_5__3BNC117	0.631	-1868.415911	-435.984512	2151.522228	-27.527418	14.500000	12.833333	-1.893840	11.333333	9.166667	13.833333	31.833333	21.000000	15.500000	90.253624	227.083507	23.281667	-171.538167	-172.097833	-499.379667	-17.106379	-22.389667	39.655000	19.618333	-8.337383
CA327_D2_2__3BNC117	0.048	-1371.565389	-424.373393	1614.034355	-27.193120	14.500000	12.666667	-2.457738	15.833333	8.000000	13.166667	31.000000	19.166667	15.666667	92.418784	224.793990	23.704500	-226.868000	-181.942000	-561.716000	-16.990265	-22.283167	40.493333	19.160000	-9.762048
CA392_H2_6__3BNC117	0.036	-666.319183	-430.621259	942.380321	-28.515839	15.000000	13.166667	-2.544240	11.833333	9.000000	16.166667	27.833333	20.000000	16.666667	90.616821	230.543966	22.079833	-69.051333	-169.014500	-519.162667	-16.511385	-20.960000	41.135000	20.198333	-11.969755
CAAN5342__3BNC117	0.63293	-2941.649471	-436.627523	3147.835791	-27.625003	14.333333	13.333333	-3.166478	14.666667	8.166667	16.000000	31.500000	19.166667	16.333333	94.401838	232.597165	24.173333	-163.103500	-166.347000	-540.262667	-17.218519	-23.016667	41.890000	17.973333	-13.734905
CAP129_1_15_B2_13__3BNC117	0.009	-1178.102769	-456.874187	1421.940760	-29.516850	16.000000	13.833333	-2.138509	15.000000	6.833333	15.166667	26.166667	16.666667	24.000000	94.069336	227.111069	21.298333	-180.674500	-189.877500	-597.346500	-17.511770	-22.467500	40.406667	20.198333	-14.060597
CAP136_1_16_E6_1__3BNC117	0.253	-3133.668439	-420.208627	3378.539943	-27.411467	13.666667	12.500000	-2.357335	11.500000	10.666667	14.333333	31.333333	17.833333	16.333333	92.248190	230.055574	21.788833	-215.871167	-208.241167	-589.225000	-16.495470	-21.584667	40.620000	20.141667	-10.184522
CAP174_1_06_F3_1B__3BNC117	19.454	-1155.321627	-432.002828	1420.777600	-26.705817	13.833333	12.333333	-1.997838	14.000000	11.833333	10.666667	31.000000	19.833333	16.666667	91.307928	228.053057	22.362167	-141.919167	-170.976167	-483.696833	-17.028913	-20.820333	40.510000	16.881667	-11.128408
CAP177_1A3__3BNC117	0.527	-2582.704894	-463.647424	2782.593339	-29.371602	15.666667	13.666667	-2.542608	16.166667	5.500000	13.833333	32.500000	19.333333	17.666667	94.378184	226.358159	23.112333	-277.115500	-195.049833	-606.634833	-18.000186	-24.415000	40.236667	19.890000	-14.496850
CAP188_1_D1_14_REV__3BNC117	1.364	-1496.024203	-444.546887	1751.036265	-28.372880	14.166667	12.166667	-2.012334	13.833333	7.500000	12.666667	33.666667	19.333333	14.833333	91.898030	228.164885	23.153833	-236.501333	-217.053000	-650.491167	-16.909468	-23.451000	40.523333	18.943333	-14.743900
CAP200_B8A__3BNC117	0.142	-802.439048	-420.540858	1059.828077	-27.271921	14.833333	12.833333	-2.359909	18.333333	5.500000	13.333333	30.333333	16.166667	21.166667	91.951741	231.360042	21.243500	-332.581500	-186.432500	-583.850333	-17.157374	-23.778667	41.953333	19.451667	-14.202372
CAP210_E8__3BNC117	9.79718	-2823.476647	-471.871512	3070.298600	-29.785376	14.000000	12.333333	-2.244456	15.500000	4.333333	14.666667	34.000000	19.833333	16.833333	94.222371	231.361643	20.939500	-252.105833	-246.902333	-708.356500	-17.518362	-25.455667	40.845000	19.698333	-16.084250
CAP210_TA5__3BNC117	5.72	-2876.287817	-457.635312	3090.417901	-29.163924	15.666667	13.666667	-1.606415	15.666667	4.000000	14.666667	33.666667	19.666667	15.166667	94.311276	231.498292	19.862500	-312.042333	-242.811667	-708.390000	-17.928892	-25.201667	40.313333	19.693333	-15.207183
CAP221_B14__3BNC117	0.149	-1026.813934	-434.238924	1280.802645	-27.043552	14.000000	12.500000	-1.671071	14.666667	6.000000	13.333333	30.666667	21.166667	16.666667	91.071822	230.388151	20.014667	-264.330500	-196.882000	-607.725167	-16.620927	-22.976667	41.018333	19.680000	-14.786917
CAP224_1_18_C7_3__3BNC117	0.592	-1584.901614	-562.478053	1903.880204	-33.022731	18.166667	15.666667	-2.802444	17.666667	14.000000	14.666667	42.333333	22.833333	17.166667	105.713039	243.252071	26.098167	-63.561667	-254.267000	-680.301333	-20.145651	-25.729667	40.233333	18.980000	-14.545250
CAP225_1_06_A2_18__3BNC117	6.174	-2185.084309	-450.271166	2440.198376	-27.723513	14.333333	12.333333	-2.468404	13.500000	8.000000	15.333333	31.333333	21.333333	15.500000	94.248977	233.445219	16.833167	-319.228667	-222.429500	-646.552167	-18.095692	-22.631000	40.961667	19.823333	-12.300973
CAP237_1_22_B2_2_39__3BNC117	7.356	-975.547962	-433.563809	1241.203211	-28.141095	13.500000	12.833333	-1.681442	11.166667	9.000000	15.333333	33.500000	19.166667	14.166667	90.188934	228.683684	21.983500	-150.622000	-193.003333	-583.424500	-16.494955	-22.697833	41.933333	20.375000	-13.234243
CAP244_D3__3BNC117	0.07875	-1098.666400	-462.934175	1367.233717	-29.221963	15.000000	13.000000	-2.697316	16.666667	6.166667	15.500000	32.500000	19.500000	16.833333	94.291889	235.324804	25.450500	-116.450833	-202.369000	-591.151000	-17.426513	-24.510167	39.573333	19.288333	-13.271033
CAP258_2_00_X_23__3BNC117	0.15	-1267.771709	-449.698832	1495.795877	-28.557410	15.666667	14.500000	-2.469345	17.500000	7.666667	14.000000	32.500000	21.166667	15.333333	94.430435	230.536680	23.729000	-196.066000	-180.957500	-528.266000	-17.939980	-22.946833	41.896667	18.983333	-12.704417
CAP260_2_00_TA1_1B__3BNC117	0.116	-1751.188387	-435.733691	1983.448291	-28.242696	16.000000	14.000000	-1.335963	12.000000	11.833333	12.833333	34.000000	19.666667	15.666667	94.252524	228.358098	21.923500	-247.288000	-187.178833	-560.505833	-16.999554	-21.903167	41.776667	18.700000	-10.051587
CAP269_2_00_F11_1__3BNC117	0.055	-442.816147	-461.094301	707.832197	-28.934775	14.000000	12.166667	-1.881368	15.500000	8.666667	11.833333	33.833333	19.833333	12.333333	94.423325	232.878695	25.400667	-186.032833	-206.546833	-599.673000	-16.857113	-22.278000	40.538333	19.891667	-11.079838
CAP291_2_00_H2_15__3BNC117	0.095	-1726.724497	-448.250902	1949.656053	-28.434636	16.833333	14.333333	-2.195104	16.166667	8.166667	13.166667	34.000000	19.833333	15.333333	94.164419	234.320533	27.302333	-249.152500	-201.367833	-588.634333	-17.496062	-23.525833	40.008333	19.708333	-14.661233
CAP292_2_00_12_4__3BNC117	0.106	-843.374514	-438.439280	1143.542974	-28.797717	13.000000	11.500000	-2.580785	11.333333	9.500000	13.333333	29.833333	18.000000	21.000000	90.967784	232.725140	28.192833	-3.662000	-162.769000	-485.163833	-15.834404	-22.299333	40.135000	19.401667	-10.423597
CAP301_2_00_C3_20__3BNC117	0.235	-849.854240	-416.055057	1121.289047	-26.696443	13.500000	11.666667	-1.651901	12.166667	8.833333	10.000000	31.500000	19.666667	13.666667	90.159083	227.551253	18.482000	-253.504500	-191.843000	-553.236333	-16.651362	-21.046000	39.480000	21.530000	-9.931693
CAP304_2_00_F6_6__3BNC117	1.282	-2561.994384	-438.792321	2818.393647	-28.397522	15.333333	12.666667	-1.436905	13.166667	9.666667	16.666667	31.833333	18.000000	15.333333	94.388204	225.983367	26.162333	-158.576167	-194.910333	-589.915500	-17.693473	-22.160333	42.151667	20.128333	-11.419530
CAP306_2_00_F9_1__3BNC117	0.394	-1758.593255	-454.652233	2009.081324	-27.407990	13.000000	11.500000	-2.000432	17.333333	6.500000	13.333333	32.500000	17.166667	14.500000	92.615706	232.300297	16.172833	-355.020833	-232.433333	-699.513167	-17.068324	-23.434167	39.973333	19.241667	-14.431533
CAP307_2_00_24_1__3BNC117	0.125	-1293.049697	-432.138471	1537.706441	-27.690422	15.500000	13.333333	-2.556442	11.833333	12.500000	13.666667	31.333333	20.500000	15.000000	95.143633	232.414598	24.029500	-191.235667	-173.878000	-547.310167	-17.213345	-20.755833	40.081667	18.828333	-11.049692
CAP310_2_00_20_2__3BNC117	6.094	-1327.375123	-439.823154	1597.671244	-27.310454	13.500000	10.166667	-2.055812	17.500000	7.333333	11.666667	31.666667	18.500000	16.166667	91.923435	227.048739	17.955667	-288.870500	-198.280833	-601.353000	-17.103448	-22.510000	41.330000	19.131667	-12.831167
CAP323_2_00_B6_45__3BNC117	0.141	-1359.510784	-422.869474	1599.649681	-27.004492	14.666667	12.500000	-2.456670	14.666667	10.333333	9.666667	33.000000	20.500000	13.833333	91.898776	227.626664	24.716667	-221.632500	-182.148333	-538.310500	-16.235715	-21.326500	40.695000	18.313333	-9.966665
CAP326_2_00_D9_2__3BNC117	0.341	-1896.092623	-449.143387	2138.024258	-28.520849	13.833333	12.333333	-2.119578	17.500000	6.500000	13.500000	32.833333	18.500000	14.666667	94.229084	231.625862	18.184667	-328.216333	-213.881667	-654.080333	-17.717705	-23.360500	41.308333	19.531667	-14.317567
CAP327_2_00_C6_37__3BNC117	0.09	-945.065231	-444.724331	1238.392279	-28.396554	13.333333	11.666667	-2.003103	13.833333	10.500000	12.500000	31.333333	20.500000	14.833333	94.415986	231.646552	24.854333	-120.758833	-178.846333	-521.762667	-16.649205	-21.040667	41.340000	18.895000	-9.265102
CAP332_2_00_C10_1__3BNC117	0.389	-2071.027003	-494.707028	2365.362160	-29.939738	15.166667	13.833333	-2.235143	18.166667	7.000000	12.666667	37.000000	19.833333	16.833333	96.998245	234.728931	23.878000	-83.703500	-190.775167	-583.157500	-17.306854	-25.215667	41.558333	20.026667	-14.621233
CAP340_2_00_B3_16__3BNC117	0.237	-919.891869	-411.681586	1227.972252	-25.982005	11.166667	9.333333	-1.873871	15.333333	8.833333	11.000000	30.500000	17.333333	14.666667	92.101156	229.687005	23.344833	-110.313000	-156.004000	-474.776667	-15.437921	-21.139833	41.610000	17.501667	-8.388698
CAP341_2_00_C10_18__3BNC117	0.065	-1301.566077	-429.187633	1578.693716	-28.121332	14.166667	12.166667	-1.981974	11.000000	12.500000	11.500000	29.166667	19.166667	15.000000	90.458719	225.844741	23.073167	-164.940000	-186.870833	-539.033500	-16.416989	-19.318833	40.280000	18.883333	-9.245778
CAP343_2_00_21_2__3BNC117	0.106	-667.464156	-448.139989	930.451549	-27.198001	15.166667	13.166667	-2.190282	16.333333	13.166667	12.000000	31.500000	18.500000	13.833333	94.172054	232.485333	20.063667	-252.082833	-199.124167	-582.736167	-17.060843	-19.788000	40.135000	20.445000	-11.966118
CAP347_2_00_B1_1__3BNC117	0.026	-1172.144286	-480.078188	1447.699191	-29.654573	16.000000	13.666667	-2.145004	14.500000	10.833333	15.666667	35.333333	19.666667	13.000000	94.399300	234.008001	25.351500	-227.676000	-216.587000	-635.517833	-17.776237	-23.206500	39.281667	19.865000	-13.000367
CAP363_2_00_10_3__3BNC117	0.286	-1687.322948	-426.671053	1945.656824	-27.945885	16.666667	14.166667	-2.670074	9.000000	8.666667	12.666667	30.666667	23.000000	16.166667	90.377954	229.402949	22.800167	-247.370167	-199.300667	-566.039167	-18.065985	-21.812667	40.961667	18.985000	-11.151983
CAP37_1_18_D2_19__3BNC117	19.505	-293.326678	-425.983097	554.493888	-26.356929	15.666667	13.333333	-1.225779	14.833333	9.166667	9.833333	30.333333	18.166667	16.333333	94.098019	229.844851	23.189833	-182.559333	-184.086333	-544.579333	-16.790870	-20.934000	41.290000	18.755000	-10.910640
CAP40_2_01_A3_5__3BNC117	6.24	-1064.875533	-444.455456	1361.795702	-28.784462	13.000000	11.500000	-1.965525	12.333333	8.166667	17.166667	30.833333	19.166667	15.333333	92.588711	227.036858	28.526833	-114.919833	-189.225333	-560.198500	-16.849095	-22.541000	41.151667	20.376667	-8.419227
CAP45_G3__3BNC117	1.35026	-1336.929001	-455.781368	1573.476121	-28.484889	14.333333	12.666667	-2.077815	16.000000	9.166667	12.333333	32.666667	18.500000	16.166667	94.237317	227.557951	20.114000	-324.730500	-248.776500	-720.224667	-17.953071	-22.479833	40.373333	19.641667	-16.269517
CE0089_G2__3BNC117	0.109	-712.540614	-458.592856	965.828019	-29.246373	17.666667	14.833333	-2.357773	11.000000	8.333333	17.500000	29.666667	19.333333	19.500000	94.760744	233.465787	27.341500	-241.532167	-204.896000	-623.420500	-17.401787	-22.886000	42.325000	18.488333	-13.970233
CE0393_C3__3BNC117	0.20197	-1840.478468	-420.755835	2066.275391	-27.090379	15.166667	12.833333	-2.526555	14.500000	8.166667	13.000000	34.500000	19.000000	14.333333	92.014130	231.630523	23.231500	-217.171000	-189.055667	-554.742333	-16.059431	-23.463833	39.933333	20.228333	-10.090173
CE0665_F2__3BNC117	0.125	-913.898958	-442.213672	1191.152125	-27.238785	14.666667	13.166667	-2.195211	15.166667	8.000000	15.333333	29.666667	20.333333	18.000000	94.641933	230.589304	22.084167	-211.535500	-178.828833	-544.672167	-17.445076	-22.608333	39.860000	19.633333	-11.427477
CE0682_E4__3BNC117	0.03244	-2487.162730	-437.544451	2755.415022	-26.802947	10.666667	9.333333	-2.830302	16.333333	5.833333	12.500000	33.666667	17.333333	14.666667	89.466838	227.225163	22.413667	-230.991000	-212.687667	-603.575500	-16.822955	-23.773667	40.716667	20.596667	-11.958402
CE1086_B2__3BNC117	0.07107	-2402.149969	-458.304667	2608.326105	-28.491770	16.333333	13.166667	-2.224309	15.166667	6.833333	15.000000	35.000000	19.666667	12.666667	94.206012	229.743946	24.543167	-219.653667	-230.229667	-680.018500	-17.750781	-24.204167	40.240000	20.193333	-13.277833
CE1176_A3__3BNC117	0.19351	-1597.050829	-434.737107	1835.478789	-27.487212	14.833333	13.166667	-1.968236	14.666667	9.166667	14.000000	33.000000	17.166667	16.666667	92.098466	228.726066	22.611833	-230.132000	-214.543167	-611.127833	-16.797155	-23.135667	41.290000	17.755000	-11.219128
CE2010_F5__3BNC117	0.05439	-1567.883870	-423.360993	1799.887147	-27.674527	15.166667	13.666667	-2.098679	13.166667	9.333333	13.833333	32.833333	20.166667	14.000000	92.298192	236.254541	23.550667	-205.353833	-198.505333	-595.985667	-16.413635	-22.153833	40.673333	20.588333	-10.276650
CE2052_G10__3BNC117	0.048	-1551.189637	-444.253656	1803.793002	-28.517176	14.833333	12.666667	-1.488154	14.000000	8.833333	15.000000	28.500000	18.500000	18.000000	94.163653	234.120853	25.012333	-197.425167	-198.632833	-588.621500	-16.820444	-21.465000	41.275000	19.346667	-10.451143
CE2060_G9__3BNC117	0.2141	-2222.076111	-425.216702	2404.083743	-28.519276	16.833333	14.666667	-1.952449	12.833333	9.166667	15.500000	31.500000	19.333333	15.000000	91.977835	232.451902	25.793333	-200.362500	-211.919167	-613.221667	-16.920050	-22.314000	39.555000	20.766667	-12.769985
CH0694__3BNC117	0.647	-1784.220288	-441.594615	2066.250002	-29.454775	12.833333	12.166667	-1.481064	13.333333	6.000000	16.166667	27.500000	21.000000	19.833333	93.530002	232.082329	24.653333	-136.368833	-223.858000	-604.211667	-16.478853	-22.706500	40.191667	20.828333	-10.756978
CH070_1__3BNC117	7.89	-1130.782243	-472.703456	1388.395244	-29.447150	14.833333	13.500000	-2.586817	15.000000	8.166667	12.000000	34.000000	21.833333	15.833333	95.239004	235.374506	22.203333	-261.659000	-236.896000	-673.999833	-18.516328	-23.319833	40.168333	20.111667	-12.548340
CH117_4__3BNC117	0.663	-1382.038452	-426.625136	1631.915653	-28.403193	15.333333	13.500000	-2.633565	11.833333	6.333333	15.000000	27.500000	20.666667	20.166667	90.624057	230.889945	20.396167	-154.902833	-200.485833	-571.581500	-16.596165	-22.519000	40.643333	19.511667	-10.635802
CH119_10__3BNC117	6.2308	-2149.784323	-450.943324	2386.967041	-29.921327	16.666667	13.166667	-1.006805	13.833333	8.666667	12.000000	32.833333	22.166667	14.666667	96.818582	235.155958	22.250000	-263.312667	-215.297500	-633.798833	-17.648674	-22.441167	40.188333	19.506667	-14.819322
CH181_12__3BNC117	0.124	-828.821868	-452.449492	1073.871781	-29.114992	15.333333	13.333333	-2.529287	15.000000	6.833333	14.166667	33.666667	20.000000	16.000000	94.319971	235.147085	24.175667	-213.642833	-226.373833	-656.024333	-17.186896	-24.234333	40.201667	19.341667	-15.035517
CH505_W4_3__3BNC117	0.011	-580.985568	-466.699773	837.405654	-28.898890	14.833333	13.500000	-1.957774	14.666667	10.833333	12.000000	31.000000	23.166667	15.166667	94.032413	227.126559	22.209833	-257.627333	-221.761167	-643.492500	-17.871844	-20.873167	40.385000	19.156667	-14.344917
CNE10__3BNC117	0.05	-1886.806505	-446.530993	2135.126140	-27.987075	14.000000	12.666667	-2.042272	13.500000	10.333333	13.500000	33.833333	19.000000	13.333333	94.384938	230.234765	24.602833	-189.486333	-194.352333	-577.051167	-17.038244	-22.435833	41.200000	16.858333	-12.628402
CNE12__3BNC117	0.06857	-1647.217641	-429.652536	1873.549990	-28.356532	15.500000	14.166667	-2.661423	14.166667	8.666667	14.666667	29.500000	19.666667	17.833333	93.493762	229.276679	25.519000	-176.911333	-198.659167	-576.916667	-16.465087	-22.186833	39.963333	18.950000	-12.442917
CNE14__3BNC117	0.02692	-1849.872354	-424.837401	2073.357415	-27.208365	16.000000	13.500000	-1.855377	12.333333	10.166667	13.333333	31.666667	19.500000	15.500000	91.819641	229.405496	22.518333	-249.499000	-194.809500	-587.891833	-16.541915	-21.900167	39.801667	18.896667	-14.371587
CNE17__3BNC117	4.8926	-2337.740185	-443.483477	2573.555265	-29.072019	15.833333	13.666667	-1.824463	14.833333	8.833333	14.666667	30.000000	18.666667	17.833333	94.346714	236.680414	26.512833	-156.084667	-220.545167	-615.770500	-16.867502	-22.138333	41.818333	17.965000	-11.545880
CNE19__3BNC117	0.02315	-980.953970	-485.677667	1269.120162	-30.280802	15.166667	13.500000	-2.073741	15.000000	7.000000	17.500000	35.166667	20.500000	15.333333	93.423067	228.601770	25.262667	-183.564833	-205.705833	-637.585333	-18.520884	-24.949500	41.936667	19.866667	-12.727025
CNE21__3BNC117	19.05361	-1569.225237	-468.713110	1804.643725	-29.092124	16.833333	14.333333	-2.571950	15.333333	8.333333	13.666667	33.166667	22.833333	16.500000	94.188629	232.736258	20.180333	-249.841167	-224.759333	-673.262833	-18.224177	-23.569333	39.178333	19.685000	-13.253072
CNE3__3BNC117	0.12623	-937.194437	-413.212065	1191.639281	-26.971976	15.000000	12.333333	-1.941325	12.833333	8.166667	10.500000	31.833333	22.666667	16.666667	91.182345	233.513958	22.743333	-234.120667	-165.115333	-504.026500	-16.707029	-21.962667	41.098333	20.718333	-10.347518
CNE30__3BNC117	0.33594	-1537.275175	-467.101334	1776.757527	-28.921918	15.666667	13.000000	-2.349279	15.500000	8.500000	13.333333	35.333333	19.833333	14.666667	95.686709	238.215689	21.815167	-236.219167	-232.550833	-640.619667	-17.152494	-24.003500	40.160000	18.738333	-14.178333
CNE31__3BNC117	9.95	-843.069248	-471.510228	1122.060383	-29.149367	15.500000	13.833333	-2.323263	14.666667	8.000000	16.166667	29.333333	23.833333	20.166667	94.911923	233.548396	25.183833	-134.735500	-223.871667	-626.748833	-17.718005	-22.818167	40.991667	19.768333	-12.582447
CNE4__3BNC117	0.11703	-513.962859	-461.840187	804.435997	-29.055384	13.333333	12.000000	-1.652634	13.500000	11.666667	13.166667	31.500000	19.833333	15.666667	97.103357	238.253518	27.885833	-202.430333	-225.019667	-623.414667	-17.594075	-20.866000	43.028333	17.233333	-10.508348
CNE40__3BNC117	0.116	-1567.399572	-456.248477	1805.903873	-28.604849	15.333333	14.000000	-2.658488	16.000000	6.000000	13.833333	33.333333	18.166667	18.333333	93.363031	234.340047	26.531833	-111.746167	-199.418500	-573.936667	-17.071595	-24.782333	40.886667	18.635000	-11.975847
CNE5__3BNC117	0.34428	-817.534874	-424.128886	1092.414922	-27.081151	14.666667	12.000000	-2.509333	13.500000	10.833333	10.666667	30.000000	21.000000	14.833333	91.956239	232.420217	25.420000	-163.144667	-152.938667	-460.671833	-16.241088	-20.239833	39.863333	18.856667	-8.079607
CNE52__3BNC117	0.02714	-933.575033	-467.578897	1203.583230	-29.064199	15.166667	12.666667	-2.418900	16.333333	7.333333	13.333333	34.166667	18.666667	14.166667	94.413663	236.520827	25.554500	-156.721000	-225.956333	-629.946667	-17.475964	-23.719000	40.758333	18.743333	-14.008867
CNE53__3BNC117	0.06575	-1716.047650	-433.502933	1946.034589	-28.216254	15.833333	13.333333	-3.064209	13.166667	7.333333	12.166667	35.500000	20.666667	13.833333	90.343683	229.297087	25.465667	-191.409500	-202.508167	-575.222333	-17.071470	-24.000667	40.776667	18.973333	-11.367162
CNE55__3BNC117	0.12724	-1133.466900	-422.037291	1410.115734	-26.709441	11.833333	10.500000	-1.433131	16.000000	10.666667	10.666667	31.166667	18.166667	15.666667	94.370325	227.239796	20.502333	-180.509000	-164.332333	-498.557167	-16.602352	-20.528833	41.540000	20.005000	-10.159078
CNE56__3BNC117	0.075	-860.791520	-454.906957	1124.586784	-28.820526	14.666667	13.166667	-3.087016	12.500000	8.166667	14.166667	33.500000	18.833333	14.000000	90.622075	229.890206	26.619500	-206.476167	-226.133167	-648.171833	-17.818307	-23.078333	40.271667	20.391667	-12.452317
CNE57__3BNC117	0.12648	-123.584975	-438.475320	435.453618	-28.258811	13.833333	12.000000	-2.308955	12.833333	10.000000	13.833333	31.833333	18.833333	18.000000	91.933749	227.952299	25.604833	-195.031333	-192.961167	-566.996833	-17.352353	-22.333333	41.350000	18.996667	-9.630145
CNE58__3BNC117	0.35956	-1871.248462	-470.092332	2115.563030	-28.568342	15.500000	13.333333	-2.396398	15.833333	9.000000	13.500000	32.166667	21.000000	15.166667	94.583791	236.567040	23.193833	-266.099333	-219.272833	-641.205167	-17.319759	-22.327167	40.083333	20.120000	-15.606050
CNE59__3BNC117	0.043	-1262.868077	-441.202887	1548.579103	-26.662830	12.333333	10.833333	-2.076889	14.666667	10.500000	8.166667	34.166667	20.500000	13.666667	91.688295	229.303974	22.090333	-198.958333	-180.631833	-530.247000	-15.962148	-21.320167	41.796667	17.930000	-10.248117
CNE8__3BNC117	0.08583	-1183.949737	-424.256042	1417.084621	-26.578510	15.166667	12.833333	-2.305064	14.333333	9.166667	11.166667	30.166667	18.500000	15.333333	91.893960	228.269733	20.422167	-275.122500	-186.102500	-568.892833	-17.055857	-20.857833	41.688333	18.596667	-13.496283
CT072_56_7__3BNC117	0.014	-1291.927817	-455.641232	1539.740780	-28.730670	14.666667	12.500000	-1.168945	15.500000	7.666667	12.333333	32.833333	21.833333	15.000000	94.240372	229.438418	26.173833	-126.853833	-206.282833	-581.542333	-16.401352	-22.779500	40.838333	19.956667	-12.054472
CT140_140_B6__3BNC117	0.126	-833.953298	-475.231078	1134.580934	-27.937572	12.666667	10.500000	-2.040955	16.333333	5.666667	13.333333	34.000000	21.166667	15.333333	93.760874	231.718122	22.167833	-304.606000	-212.694667	-640.860833	-17.728280	-24.401000	41.398333	18.810000	-13.307368
CT184_D3_15__3BNC117	0.133	-1067.680918	-428.468976	1331.908439	-27.163886	12.500000	10.666667	-3.217545	16.500000	7.166667	10.500000	33.666667	17.333333	13.833333	90.449646	226.409702	21.242167	-216.955333	-202.125833	-597.352333	-17.001776	-22.687333	42.515000	18.305000	-10.607117
CT349_39_16__3BNC117	0.039	-1486.733592	-423.326734	1764.283431	-27.799173	13.166667	11.333333	-1.528168	14.333333	6.833333	13.500000	30.666667	18.000000	17.333333	90.490641	227.234735	21.139500	-231.061000	-204.687833	-606.055500	-16.316586	-22.847167	41.593333	18.673333	-10.393108
CT431_G6_6__3BNC117	2.517	-1027.178366	-507.219715	1313.059931	-30.705142	15.333333	13.500000	-2.062164	17.166667	10.833333	14.333333	28.833333	21.833333	15.333333	94.046911	234.634265	24.474500	-154.505667	-223.016500	-629.149000	-19.632793	-20.211167	41.410000	18.890000	-15.681333
CT810_G4_7__3BNC117	1.191	-1453.127229	-453.025422	1727.932220	-27.848994	14.000000	12.500000	-1.794149	16.166667	12.666667	11.500000	28.333333	17.833333	19.166667	92.098906	230.540500	22.011000	-254.020000	-198.412333	-623.890000	-17.524659	-19.632000	40.610000	18.996667	-12.439152
CT823_B6_1__3BNC117	0.101	-682.786978	-439.125704	984.436974	-28.221779	12.500000	11.166667	-2.241369	10.500000	5.666667	12.666667	33.166667	20.666667	16.000000	90.366655	226.916419	23.496000	-171.463667	-191.446333	-530.961667	-15.711853	-24.162000	40.641667	18.881667	-9.013397
CT885_H3_2__3BNC117	0.104	-2918.116336	-443.015017	3149.490009	-26.529928	13.500000	11.166667	-2.093043	17.166667	9.833333	11.666667	30.666667	17.000000	16.500000	94.527672	230.661043	16.395167	-283.755667	-227.629167	-674.283000	-17.146144	-21.041500	40.711667	20.716667	-13.802783
CT966_E1_7__3BNC117	0.2	-1265.849001	-433.224282	1535.481262	-28.960752	14.333333	12.666667	-2.012309	14.333333	8.166667	15.666667	30.000000	18.000000	16.500000	91.988642	228.598174	24.228833	-171.596167	-209.307000	-628.074000	-16.897449	-22.434333	40.905000	18.386667	-11.669843
CT977_69_12__3BNC117	0.064	-1564.377055	-465.972048	1817.846702	-28.654849	14.166667	12.833333	-2.561381	14.000000	8.166667	15.166667	33.333333	21.166667	15.666667	94.627578	235.547833	21.523333	-326.134667	-229.935333	-701.071167	-18.107166	-23.440000	41.396667	19.486667	-13.849510
DJ263_8__3BNC117	0.025	-1170.397176	-451.827799	1418.945436	-28.388203	15.166667	13.333333	-2.209442	13.500000	11.500000	13.666667	30.500000	20.500000	14.333333	93.927442	233.927041	27.229833	-203.279333	-192.264167	-580.996000	-17.136636	-20.745500	39.185000	19.248333	-13.228400
DU123_06__3BNC117	0.183	-1558.167073	-458.963396	1826.586117	-27.676928	14.666667	12.333333	-2.546656	16.833333	8.166667	11.166667	35.000000	19.333333	15.666667	94.608225	232.304349	21.661667	-222.811500	-214.945000	-587.786667	-17.078898	-23.685333	40.940000	18.320000	-12.842173
DU156_12__3BNC117	0.03147	-1242.185036	-450.761942	1467.999137	-28.257416	15.500000	14.166667	-2.159180	16.500000	9.333333	12.666667	32.000000	17.333333	16.833333	95.691293	234.004505	15.676833	-353.888667	-186.755500	-608.244000	-17.895483	-22.352667	40.788333	18.765000	-11.756183
DU172_17__3BNC117	0.35368	-664.546633	-449.576165	924.312612	-28.426599	16.000000	13.666667	-1.326833	14.333333	9.666667	13.833333	34.000000	20.333333	18.000000	93.546002	232.589676	23.373667	-191.905667	-186.234333	-568.996333	-17.340027	-23.411667	40.403333	20.528333	-11.361810
HT593_1__3BNC117	0.229	-1544.597641	-435.209727	1778.563488	-28.199361	15.500000	13.500000	-1.754222	13.500000	9.833333	13.500000	34.166667	19.833333	13.500000	94.160559	238.189344	22.091833	-216.290000	-204.036000	-616.407333	-16.670097	-22.606500	40.763333	18.970000	-11.164082
HXB2__3BNC117	0.037	-485.696143	-443.703080	745.406106	-28.671735	15.166667	13.500000	-2.278305	13.500000	8.166667	14.166667	31.000000	17.333333	16.333333	94.109037	231.884688	22.953333	-137.388000	-212.115333	-602.699000	-16.399929	-22.586833	40.426667	18.910000	-13.441517
JRCSF__3BNC117	0.02157	-1398.853761	-439.355575	1655.048640	-28.762103	15.500000	13.833333	-1.983978	13.666667	7.000000	15.166667	29.333333	18.166667	17.500000	93.977705	230.956783	24.366667	-165.393167	-199.799333	-587.889500	-17.205165	-22.504833	39.615000	21.500000	-12.081270
JRFL__3BNC117	0.00217	-1968.084552	-431.262121	2198.119173	-27.497248	15.166667	12.666667	-1.588079	13.833333	9.500000	13.500000	31.333333	18.000000	16.000000	91.782704	228.753170	25.905500	-175.295500	-219.991167	-605.072167	-17.292359	-21.655000	41.128333	20.631667	-11.732110
KER2008_12__3BNC117	0.2484	183.565521	-466.900024	115.469387	-29.103846	14.833333	13.666667	-2.474630	11.000000	11.166667	14.166667	30.500000	20.500000	15.166667	93.567183	232.447264	23.180500	-215.604333	-220.608167	-617.645833	-17.100793	-20.856667	39.731667	20.545000	-14.458550
KER2018_11__3BNC117	0.4176	-1501.064123	-440.359273	1752.195951	-28.291958	15.833333	13.833333	-2.054321	14.333333	9.166667	13.833333	30.166667	19.333333	15.666667	94.003242	231.325564	20.217833	-227.643500	-182.849000	-570.430333	-16.554929	-21.505667	41.425000	18.396667	-12.206367
KNH1209_18__3BNC117	0.04	-906.671822	-463.635421	1161.714104	-29.581540	14.833333	13.166667	-1.735514	14.000000	11.166667	14.000000	33.500000	21.166667	12.666667	94.772172	231.760070	23.347500	-236.325167	-218.376833	-641.487333	-17.076973	-21.976333	39.198333	19.155000	-13.505507
KO224_T87_2_4__3BNC117	0.047	-1098.339801	-439.970536	1333.119832	-28.539987	15.666667	13.500000	-1.672613	16.333333	7.666667	13.833333	32.000000	19.500000	15.500000	94.528044	232.950322	24.247500	-223.654167	-221.954833	-645.616000	-17.728083	-22.999333	40.828333	18.416667	-12.044225
KO243_H6_3__3BNC117	0.314	-411.758138	-444.395241	694.596091	-27.724500	15.166667	12.833333	-1.673147	14.666667	9.500000	13.333333	30.666667	17.666667	17.500000	92.493024	238.067364	23.929500	-182.566833	-198.286333	-577.213167	-16.986623	-22.066500	39.470000	19.651667	-10.709495
KO426_T78_10__3BNC117	0.107	-1493.234671	-416.585225	1703.337238	-28.364245	15.666667	14.166667	-2.043081	13.166667	7.333333	12.833333	31.666667	18.500000	15.500000	90.570998	229.217633	21.482833	-229.805833	-223.962000	-629.008500	-16.870749	-22.923500	40.063333	18.483333	-8.691955
KO459_T68_4__3BNC117	0.173	-2282.825552	-454.172719	2562.044019	-28.912296	13.500000	12.666667	-2.801732	12.666667	9.333333	15.166667	34.000000	22.166667	16.166667	90.480213	232.935425	22.580500	-191.376500	-223.629000	-615.536333	-17.808578	-23.684167	39.718333	19.591667	-10.257500
KO756_38_TB12__3BNC117	0.019	-1121.200189	-434.179095	1394.270302	-27.503230	14.666667	12.833333	-1.919810	9.833333	10.000000	11.833333	33.166667	20.500000	13.666667	89.243549	225.221453	20.749500	-252.208000	-202.911167	-581.865000	-16.399633	-21.863500	39.480000	20.286667	-12.368138
KO870_C2_10__3BNC117	0.131	-1779.954030	-433.674037	2038.228041	-27.704540	14.500000	11.666667	-1.915466	13.333333	7.833333	13.500000	35.166667	18.166667	13.666667	90.393389	225.199307	21.927833	-173.234167	-216.167833	-633.762833	-16.424208	-23.463167	41.998333	20.288333	-10.523265
M02138__3BNC117	0.154	-876.491784	-443.593299	1121.402234	-28.959835	15.000000	13.166667	-2.886230	15.500000	9.500000	12.166667	33.833333	21.500000	13.666667	92.260178	231.109052	24.445833	-241.799500	-208.867333	-590.030667	-17.776526	-22.143333	41.271667	19.896667	-11.584090
MB201_A1__3BNC117	0.4632	-542.610893	-462.383862	815.396788	-28.596951	14.833333	13.000000	-2.218979	13.166667	10.666667	13.000000	33.000000	22.333333	11.166667	94.318705	229.427334	24.375333	-174.237667	-197.456500	-566.992000	-17.031683	-21.263333	39.343333	20.356667	-13.478873
ME067_A10_15__3BNC117	0.25	-675.689255	-440.617865	931.218889	-27.769019	14.500000	13.500000	-2.125097	13.000000	11.833333	11.666667	33.500000	19.000000	13.333333	94.359487	233.840091	19.542500	-232.450167	-176.728500	-538.752833	-17.330267	-21.261500	40.020000	19.100000	-11.162892
ME178_G6_16__3BNC117	0.425	-943.077031	-404.922635	1200.455497	-27.201888	15.000000	12.666667	-2.378454	10.666667	12.166667	12.666667	29.500000	20.500000	17.000000	93.219091	237.009207	25.932667	-131.427167	-145.776333	-468.380667	-15.987654	-20.432000	38.588333	19.650000	-6.688422
MI369_A5__3BNC117	0.033	-1011.886980	-474.050991	1278.506291	-29.486317	14.833333	12.833333	-2.180003	16.166667	9.166667	13.500000	33.500000	21.666667	13.000000	94.643586	234.621255	25.310500	-307.671167	-229.472667	-688.884167	-17.372864	-22.592833	40.166667	18.853333	-14.725633
MS208_A1__3BNC117	0.02046	-2448.287964	-448.732843	2707.800318	-28.046363	13.666667	11.500000	-1.647415	14.666667	8.833333	13.000000	32.166667	18.666667	15.333333	92.382617	228.589967	25.189833	-220.015500	-189.108667	-563.806000	-16.947659	-22.257833	40.900000	19.546667	-10.826478
MW965_26__3BNC117	0.005	-906.425091	-442.955778	1187.514003	-28.002633	13.666667	12.166667	-1.772313	14.166667	9.000000	14.500000	28.833333	18.000000	16.500000	90.614482	229.314213	22.893167	-195.910000	-172.559500	-564.538500	-16.195255	-21.200167	40.965000	19.446667	-10.136803
NKU3006_EC1__3BNC117	0.089	-120.724437	-434.294857	351.770672	-28.837917	17.166667	15.166667	-2.059692	14.166667	8.833333	13.833333	34.333333	19.500000	13.166667	95.121334	234.551622	23.297000	-226.966667	-209.288333	-616.389833	-16.567092	-23.003000	40.280000	20.105000	-12.640992
P0402_C2_11__3BNC117	0.06098	-1808.965606	-453.956023	2074.903109	-28.658554	12.666667	11.333333	-1.661189	18.333333	7.166667	15.166667	32.166667	20.000000	12.000000	91.731470	229.748368	25.983000	-191.367833	-209.100000	-609.414667	-16.707795	-22.686000	40.245000	20.198333	-12.128733
P1981_C5_3__3BNC117	0.48318	-1504.644487	-454.046505	1771.734453	-28.866728	13.166667	12.166667	-1.839218	16.833333	6.833333	14.833333	31.166667	19.000000	18.000000	92.481004	226.314121	23.614000	-203.815667	-205.996833	-614.257167	-17.034610	-23.369500	41.361667	19.633333	-11.481967
PVO_4__3BNC117	0.06779	-1080.325434	-447.044481	1333.784994	-27.839080	16.333333	13.500000	-3.408391	14.000000	8.666667	13.666667	33.333333	19.666667	15.500000	92.390959	235.653216	23.477167	-215.657833	-206.079000	-598.979000	-17.106818	-23.182167	39.831667	19.760000	-12.273507
Q168_A2__3BNC117	0.05	-1545.958639	-471.420912	1791.510398	-29.554834	14.166667	13.166667	-1.748973	14.666667	10.000000	14.833333	34.833333	21.166667	13.000000	94.608841	227.512803	27.121000	-195.079167	-225.595333	-643.074333	-16.900519	-22.955000	39.825000	20.528333	-11.806412
Q23_17__3BNC117	0.01599	-1053.844210	-468.006190	1340.585141	-28.277125	12.500000	11.333333	-1.448664	14.833333	8.833333	14.166667	32.166667	20.000000	13.333333	94.545963	228.708486	23.818833	-190.868500	-214.199333	-623.185500	-17.023983	-21.935833	41.285000	20.055000	-11.989450
Q259_17__3BNC117	0.01699	-1332.498917	-434.335596	1581.665192	-27.693521	13.666667	12.666667	-2.399114	14.500000	6.000000	13.333333	33.166667	18.000000	14.500000	90.689540	226.032312	22.636333	-187.324500	-197.260833	-585.649167	-16.026565	-23.624667	41.356667	19.596667	-11.204887
Q461_E2__3BNC117	0.06378	-1076.909602	-454.360879	1359.278047	-28.265405	13.833333	12.333333	-2.365184	14.333333	8.000000	14.833333	31.666667	19.333333	15.833333	91.396642	232.381262	21.450667	-151.962833	-205.701167	-589.938500	-16.262650	-23.071667	39.545000	19.441667	-13.520183
Q769_D22__3BNC117	0.00879	-1327.781262	-487.364473	1580.342453	-30.813054	15.833333	14.000000	-3.199234	18.666667	6.666667	16.833333	36.000000	18.666667	15.333333	95.102573	233.044745	20.025167	-302.380667	-259.932167	-747.171333	-17.906094	-25.600167	40.883333	19.346667	-17.775617
Q769_H5__3BNC117	0.00677	-945.390428	-484.412628	1218.906058	-30.105619	14.166667	12.500000	-1.332225	17.833333	5.166667	16.166667	33.500000	16.666667	16.833333	94.451234	234.218921	18.139667	-278.620500	-247.061833	-729.879167	-17.628019	-25.318333	41.268333	18.175000	-14.489617
Q842_D12__3BNC117	0.00271	-1075.039448	-462.920616	1334.414724	-28.754785	14.000000	12.166667	-1.751633	14.500000	10.333333	15.166667	34.166667	18.000000	13.000000	94.058677	229.188758	21.512500	-243.042000	-219.125333	-640.766500	-16.471098	-22.663167	39.650000	20.206667	-12.496075
QH0515_1__3BNC117	0.14399	-167.797862	-436.136359	434.250296	-27.881529	13.666667	11.666667	-1.811305	13.500000	10.000000	11.833333	33.166667	17.500000	13.833333	91.812950	233.192397	23.543167	-183.434167	-203.619500	-602.257500	-16.948795	-21.926500	39.800000	19.638333	-14.767950
QH0692_42__3BNC117	0.23596	-1287.148541	-435.357987	1541.034229	-27.272680	14.833333	13.000000	-1.915802	14.000000	9.333333	12.833333	31.666667	18.333333	16.166667	91.635410	234.841905	24.187333	-196.711167	-188.919500	-567.904000	-16.433302	-22.184167	40.371667	18.711667	-11.875287
QH209_14M_A2__3BNC117	0.008	-418.727441	-444.212111	718.955312	-28.430087	13.500000	12.000000	-2.127136	12.333333	9.500000	13.666667	31.000000	18.666667	14.500000	90.395636	230.316415	20.597167	-141.767833	-173.541167	-528.285167	-15.459162	-21.356000	40.316667	20.851667	-10.417615
R1166_C1__3BNC117	0.20307	-468.271350	-479.986918	784.801823	-29.650215	12.833333	10.833333	-1.611827	14.833333	10.000000	11.666667	34.500000	21.500000	13.666667	95.206941	236.350025	23.559667	-143.386333	-228.322000	-629.986000	-17.199241	-22.515333	39.723333	19.385000	-13.143267
R2184_C4__3BNC117	0.03235	-674.730763	-450.587775	945.805408	-29.243754	15.833333	13.833333	-2.430445	10.333333	11.166667	13.833333	32.333333	23.500000	14.666667	91.677521	232.617252	24.997000	-184.177000	-190.776333	-552.410333	-16.508460	-21.459667	40.653333	19.771667	-12.398517
R3265_C6__3BNC117	0.05954	-1438.553426	-467.366130	1720.952809	-28.276004	12.666667	11.166667	-2.561712	14.833333	9.500000	11.500000	31.500000	20.666667	13.833333	94.227984	232.308638	26.371000	-183.937667	-217.696500	-593.795833	-17.485534	-21.096000	41.285000	19.131667	-10.602803
RBF208__3BNC117	0.63	-662.044436	-451.974552	959.465523	-28.740494	11.833333	10.833333	-2.980932	16.166667	10.666667	11.000000	32.000000	19.166667	16.000000	94.528566	236.420188	19.937500	-273.317167	-171.151833	-579.787500	-17.665890	-21.605500	39.548333	18.581667	-10.429380
REJO4541_67__3BNC117	0.02798	-1608.584307	-476.815675	1859.363426	-29.321253	15.833333	14.000000	-2.783676	14.333333	8.333333	15.666667	33.166667	19.000000	18.166667	94.482168	233.209521	22.398500	-208.671333	-232.613833	-652.745167	-17.282888	-24.116167	40.901667	18.551667	-11.456000
RHPA4259_7__3BNC117	0.02304	-327.886888	-438.970925	588.537652	-28.809415	14.166667	12.333333	-1.929042	13.666667	9.500000	14.500000	32.000000	18.000000	13.500000	89.936359	229.191533	18.521000	-281.586833	-208.697500	-646.888167	-17.519111	-22.001500	39.718333	19.961667	-13.635117
S018_18__3BNC117	0.032	-2162.184891	-440.290287	2405.160848	-28.185165	15.166667	13.000000	-2.415415	15.666667	6.166667	16.333333	32.833333	21.500000	12.833333	92.395368	225.028433	24.946500	-226.972500	-200.534000	-582.971667	-17.069931	-23.594167	42.316667	18.645000	-12.650287
SC05_8C11_2344__3BNC117	0.13444	-2439.192680	-422.749268	2694.013740	-27.358059	13.166667	11.333333	-2.391490	14.333333	5.666667	15.166667	32.000000	19.333333	17.500000	91.479455	228.646839	25.161667	-138.235333	-181.363500	-531.987167	-16.174613	-24.549167	40.905000	17.488333	-10.553757
SC422_8__3BNC117	0.04571	-714.708093	-448.686665	980.314251	-28.866534	14.166667	12.833333	-1.487005	15.000000	10.500000	14.666667	32.166667	17.666667	15.333333	94.503335	231.563841	26.978333	-164.889833	-197.209500	-578.058333	-16.715151	-21.879833	42.008333	18.345000	-10.635558
SF162__3BNC117	0.019	-491.298361	-448.489589	763.952889	-28.712353	14.666667	14.000000	-2.322342	14.166667	8.000000	16.666667	29.166667	17.500000	18.166667	94.060353	230.847700	24.036000	-158.804667	-199.275833	-594.289167	-17.138454	-22.651500	40.221667	19.258333	-12.059517
SO032_A2_8_1__3BNC117	4.873	-1627.426310	-471.939679	1907.267377	-29.053993	13.500000	11.666667	-1.471156	15.833333	6.833333	16.666667	30.500000	19.500000	16.833333	94.414174	228.220759	23.595500	-231.280833	-223.664000	-653.229667	-18.188580	-23.244833	41.343333	19.193333	-13.134363
SO186_H6_5__3BNC117	0.032	-457.315957	-447.693495	758.108592	-28.113237	12.666667	11.666667	-1.189692	14.500000	6.666667	13.500000	32.500000	18.166667	16.833333	95.103472	228.972531	22.353333	-168.042000	-192.657500	-570.380833	-16.702406	-23.646000	40.938333	19.536667	-11.167358
SO225_H11_12__3BNC117	0.588	-1304.025031	-426.953776	1572.518446	-27.392579	13.666667	12.166667	-1.118800	14.333333	8.833333	14.333333	30.333333	18.000000	15.000000	94.076780	228.432039	19.909500	-210.761000	-174.838167	-561.010333	-16.399366	-21.695000	39.920000	20.273333	-10.351790
SO405_T24_5__3BNC117	0.33	-1313.568734	-454.061270	1557.058017	-29.075007	16.166667	14.833333	-2.661652	13.000000	10.000000	14.333333	33.666667	21.166667	13.833333	94.746500	230.905638	24.018500	-222.350000	-183.697000	-543.838333	-17.566315	-22.482833	40.865000	19.238333	-10.350318
SO431_C1_1__3BNC117	0.198	-999.967778	-450.451807	1223.397754	-28.798107	15.333333	13.666667	-3.248545	15.666667	8.500000	14.000000	35.333333	18.666667	15.500000	92.048198	229.821964	22.081333	-271.673000	-223.678500	-671.741667	-17.521819	-24.231167	40.221667	19.128333	-13.681183
SO607_B6_9__3BNC117	0.124	-1234.368672	-442.341202	1474.930774	-27.159140	13.166667	13.000000	-2.113083	17.166667	10.333333	10.666667	34.333333	19.666667	14.166667	94.532049	240.537538	22.765833	-232.194833	-205.176000	-574.220833	-17.126912	-22.143167	41.363333	17.728333	-12.863017
SO706_T10B_3__3BNC117	0.155	-743.767539	-432.019623	1002.027753	-28.535868	13.333333	12.000000	-1.416255	14.000000	7.333333	15.333333	31.500000	17.333333	16.333333	90.773048	231.827074	20.833667	-261.692833	-214.617667	-676.706167	-17.070857	-23.428000	39.506667	19.666667	-13.437743
SS1196_1__3BNC117	0.038	-661.311687	-456.869252	970.213733	-28.409557	14.166667	12.833333	-2.115463	11.166667	11.166667	14.666667	33.333333	22.666667	15.833333	95.019911	231.301773	21.342333	-113.299667	-205.403833	-553.970000	-16.881089	-22.205667	41.543333	19.278333	-10.560248
T251_18__3BNC117	0.21003	-930.218226	-439.167810	1182.467039	-27.675461	15.166667	13.000000	-3.232112	14.333333	9.166667	13.500000	31.833333	20.333333	13.833333	91.820923	232.596122	24.928333	-194.407500	-186.530167	-555.735333	-16.792965	-22.169500	39.020000	19.205000	-11.018803
T253_11__3BNC117	0.116	-1783.862654	-453.564391	2044.885856	-28.339111	14.166667	12.333333	-1.437714	15.833333	8.666667	11.500000	33.500000	20.500000	15.833333	93.973247	232.174293	23.240000	-241.898000	-195.179333	-594.870333	-17.343268	-22.904833	40.521667	18.893333	-12.356973
T255_34__3BNC117	0.04188	-1769.553586	-453.477949	2020.142212	-28.317326	13.333333	12.666667	-2.122437	14.333333	10.166667	10.833333	35.333333	21.666667	13.166667	94.793793	234.142193	22.021000	-296.092500	-194.187500	-577.117833	-17.424722	-22.483333	40.676667	18.726667	-12.625717
T257_31__3BNC117	0.13274	-1336.814542	-444.288492	1587.310443	-28.017633	14.500000	12.333333	-1.792872	14.166667	8.333333	14.833333	31.666667	19.333333	14.833333	94.095871	235.491366	25.743333	-181.271000	-190.503833	-583.437667	-16.016954	-22.646167	41.288333	17.771667	-10.618033
T280_5__3BNC117	0.019	-699.663589	-446.891962	960.549887	-28.487429	15.833333	13.833333	-3.130061	13.166667	11.000000	13.333333	33.000000	20.333333	15.333333	90.247584	226.601706	24.396167	-189.991000	-202.474500	-607.651667	-17.104219	-21.976500	40.668333	18.950000	-13.550733
TH966_8__3BNC117	0.056	-787.920077	-450.968068	1065.349462	-28.048656	13.000000	11.500000	-2.090144	15.833333	9.833333	9.833333	36.000000	20.000000	13.666667	94.797146	232.824367	23.942333	-223.691500	-197.803500	-559.666000	-17.059294	-22.769333	41.310000	18.290000	-10.403893
TH976_17__3BNC117	0.02593	-843.176138	-438.589313	1101.687439	-27.419074	14.333333	13.166667	-2.007991	15.166667	10.333333	10.166667	31.666667	18.500000	13.666667	94.434831	231.198661	21.231667	-217.216667	-196.512000	-562.293000	-17.397933	-20.668000	40.558333	19.330000	-11.181222
THRO4156__3BNC117	2.63429	-542.474200	-507.983521	869.534116	-31.064974	15.000000	12.166667	-2.333577	14.500000	8.333333	12.666667	40.666667	24.666667	12.666667	107.986174	247.581665	25.792833	-212.961667	-226.299333	-671.947000	-17.323656	-25.746500	40.953333	19.218333	-11.211238
TRJO4551_58__3BNC117	0.06771	-948.845861	-439.803007	1224.731996	-28.797325	13.666667	11.833333	-1.827159	14.500000	8.000000	11.500000	31.666667	18.666667	19.333333	93.883603	232.581058	22.128333	-175.005833	-191.561833	-571.254833	-16.568794	-22.891500	40.376667	20.130000	-11.628600
TRO_11__3BNC117	0.04722	-1043.507601	-445.843202	1310.210234	-27.991970	15.166667	12.166667	-2.983790	13.666667	10.833333	12.500000	33.000000	20.166667	15.833333	91.749232	234.063352	26.297833	-155.494500	-183.620167	-537.778833	-16.406435	-22.202000	39.368333	19.128333	-8.928610
TZBD_02__3BNC117	45.9	-2226.939367	-449.987582	2489.662822	-28.398964	13.500000	11.666667	-2.458572	11.833333	6.500000	15.333333	31.500000	19.000000	16.000000	90.933189	230.958173	21.027000	-198.311833	-219.339500	-652.346000	-16.769458	-23.577167	39.966667	19.846667	-14.283517
UG021_16__3BNC117	0.41	-472.138031	-436.417868	699.663220	-27.765484	16.000000	14.333333	-1.818492	17.333333	8.000000	12.166667	31.833333	20.333333	13.833333	94.184886	228.375386	23.423667	-270.978833	-203.815500	-604.354833	-17.795487	-21.748667	42.440000	19.105000	-13.063383
UG024_2__3BNC117	0.057	-592.822297	-432.669770	832.861044	-28.118041	15.666667	14.333333	-2.370021	13.666667	9.333333	12.166667	34.500000	20.500000	12.833333	90.728781	229.702889	21.622333	-250.595667	-191.933333	-566.185000	-17.604378	-22.168500	41.951667	20.251667	-11.187227
UG037_8__3BNC117	0.02	-1116.369508	-444.079953	1365.618549	-27.753433	12.666667	11.666667	-1.934113	13.166667	7.166667	11.833333	32.666667	17.333333	16.000000	90.702719	229.346409	18.580667	-315.497833	-223.376667	-673.472833	-17.419541	-23.368167	40.333333	18.015000	-13.861160
WEAU_D15_410__3BNC117	0.05223	-576.540624	-444.509779	865.828527	-28.362387	16.000000	13.833333	-2.640706	12.666667	9.500000	15.166667	29.666667	21.833333	19.000000	91.784998	233.407663	26.228500	-59.294333	-167.335000	-510.240500	-16.274865	-21.963000	40.543333	20.355000	-8.757210
WITO4160_33__3BNC117	0.02305	-634.872624	-425.009848	902.545236	-27.709513	14.333333	12.166667	-2.335337	12.000000	11.500000	11.500000	33.166667	21.000000	12.000000	90.367826	228.233663	25.209167	-143.233000	-179.177833	-506.272000	-16.342813	-20.866500	40.945000	18.396667	-9.901365
X1193_C1__3BNC117	0.06463	-222.302140	-463.568551	503.696275	-28.852540	14.833333	12.000000	-1.357468	17.166667	6.833333	16.333333	27.500000	18.333333	16.666667	94.174059	234.027938	22.181833	-139.194667	-189.872667	-584.889000	-16.908500	-21.891000	39.736667	20.626667	-10.327627
X1254_C3__3BNC117	0.07795	-1079.735281	-484.271989	1363.323497	-29.335445	15.000000	13.500000	-2.853358	12.833333	10.000000	13.833333	31.166667	23.000000	14.333333	94.963476	231.096295	24.895833	-219.608833	-188.307167	-577.101000	-17.427938	-21.328000	41.288333	18.856667	-10.463745
X1632_S2_B10__3BNC117	4.98077	-1314.546743	-451.092464	1584.355172	-28.943981	13.833333	12.500000	-1.492376	16.500000	9.666667	17.000000	27.666667	18.333333	14.166667	94.337420	232.823220	23.742333	-191.796000	-174.267000	-565.584833	-17.167495	-20.601667	39.470000	20.126667	-9.986018
X2131_C1_B5__3BNC117	0.35745	-143.448565	-453.268505	463.041328	-29.042035	13.166667	11.833333	-1.730677	15.000000	8.000000	15.333333	31.000000	20.666667	15.333333	90.407899	230.994976	23.238333	-132.198500	-181.273833	-558.276000	-16.295399	-22.503167	39.910000	20.840000	-9.618753
X2278_C2_B6__3BNC117	0.01732	-838.835806	-439.307317	1092.844436	-28.543055	15.833333	14.500000	-2.704605	14.166667	9.666667	14.833333	30.000000	20.666667	15.833333	94.093385	231.294168	27.519000	-210.175333	-211.913500	-589.042667	-16.891968	-21.551500	40.796667	18.560000	-11.931257
YU2__3BNC117	0.02743	-1692.498828	-445.747544	1912.117194	-27.873333	15.500000	13.833333	-2.579259	13.500000	7.666667	15.166667	32.833333	18.666667	17.166667	93.986064	228.528383	24.310833	-154.876333	-214.966333	-625.666000	-17.008452	-23.940000	40.261667	19.351667	-13.228027
ZA012_29__3BNC117	0.06751	-1310.347687	-421.608048	1554.625936	-27.889904	13.333333	12.500000	-1.219879	17.333333	7.666667	14.000000	29.833333	17.833333	15.500000	94.074719	228.850964	21.438667	-236.446333	-193.284833	-602.185167	-17.222280	-21.818833	40.573333	20.426667	-13.244433
ZM106_9__3BNC117	0.07261	-988.520821	-426.000792	1255.729167	-28.723721	14.000000	12.166667	-2.406993	14.333333	5.333333	16.833333	30.833333	19.833333	15.000000	91.977783	230.618641	23.551833	-205.330000	-180.171167	-576.236167	-17.398439	-23.674833	40.228333	20.508333	-11.438650
ZM109_4__3BNC117	0.07543	-1661.274578	-433.473552	1951.777288	-27.341719	14.000000	10.666667	-2.135213	14.000000	9.000000	13.166667	29.500000	18.666667	15.666667	91.983892	225.582662	23.445167	-181.689000	-179.235167	-526.429000	-16.520799	-21.138333	39.828333	20.590000	-9.181643
ZM135_10A__3BNC117	0.05986	-2752.730527	-461.231069	2997.501707	-29.084864	16.666667	14.666667	-2.080633	12.500000	11.500000	16.833333	29.333333	21.500000	14.666667	94.211972	231.066075	23.062167	-255.028167	-219.317000	-635.827667	-18.285607	-20.437500	40.143333	21.176667	-12.756063
ZM197_7__3BNC117	0.34972	-1676.935444	-415.696586	1941.247045	-28.266469	14.500000	12.666667	-2.250320	9.166667	8.166667	12.666667	30.666667	19.500000	17.666667	90.532758	233.636427	24.958500	-136.507167	-164.515667	-476.961333	-16.337909	-22.270333	39.846667	20.770000	-9.804397
ZM214_15__3BNC117	0.08923	-1923.285040	-452.704551	2194.844198	-28.416840	14.833333	12.833333	-2.647639	13.500000	9.833333	16.833333	32.166667	19.833333	11.666667	94.277649	233.466025	21.545333	-152.274167	-208.022833	-602.283333	-17.527359	-22.054000	39.695000	19.758333	-11.459385
ZM215_8__3BNC117	0.01125	-1155.794086	-449.135736	1449.140932	-27.911171	11.333333	9.833333	-1.799642	14.833333	7.500000	13.166667	36.166667	20.500000	13.500000	92.020808	222.911119	22.126500	-249.799667	-214.983667	-669.047333	-16.615728	-23.997000	41.730000	20.313333	-13.233517
ZM233_6__3BNC117	0.20138	-1869.431780	-431.059160	2116.819827	-27.549229	14.833333	13.166667	-1.810298	12.833333	10.666667	15.833333	28.166667	20.000000	15.000000	91.869289	226.183974	20.120167	-293.813333	-209.963333	-651.251333	-17.559368	-20.154667	41.558333	18.951667	-12.748948
ZM246F__3BNC117	15.89878	-225.974006	-436.963413	523.141691	-27.143314	13.500000	11.333333	-1.917333	15.666667	9.166667	10.333333	31.000000	18.500000	18.000000	90.358702	224.017462	16.461000	-300.379000	-179.750667	-580.168333	-17.581464	-21.550667	41.401667	19.421667	-14.998400
ZM249_1__3BNC117	0.04005	-701.325134	-444.332439	977.045805	-27.655827	13.833333	12.666667	-1.628362	15.166667	8.666667	14.166667	30.833333	15.666667	16.500000	94.248839	228.968399	18.294333	-261.989333	-180.242833	-587.808000	-17.221088	-22.329500	39.390000	20.455000	-11.912150
ZM53_12__3BNC117	0.22241	-2254.545836	-446.829718	2475.472693	-28.568696	14.833333	13.166667	-1.282252	15.166667	10.166667	14.666667	32.333333	19.333333	13.500000	94.639248	225.792620	20.788833	-240.219667	-221.157500	-644.983667	-17.897511	-21.727000	40.570000	20.231667	-12.502677
ZM55_28A__3BNC117	0.04294	-2041.047443	-459.355212	2286.508963	-28.142881	13.833333	12.500000	-1.730306	15.166667	9.666667	13.833333	32.166667	20.166667	14.333333	94.300896	228.537831	21.130000	-240.153167	-229.430000	-670.715500	-17.616399	-21.887667	40.731667	19.785000	-12.582900
0013095_2_11__8ANC131	37.1	-1911.196256	-497.905191	2172.708988	-30.822811	18.833333	16.666667	-0.626083	12.333333	12.500000	20.166667	15.166667	19.666667	35.666667	97.015044	246.686246	19.803333	204.031667	-205.557333	-535.646000	-16.159547	-18.031333	41.965000	21.786667	-11.873178
001428_2_42__8ANC131	0.073	-1609.529329	-516.027947	1906.009188	-31.017492	17.833333	15.166667	-0.936437	13.166667	12.666667	20.166667	14.833333	17.166667	34.333333	97.131397	243.134041	20.007000	159.976667	-192.591667	-527.377500	-16.225519	-17.607333	43.605000	19.136667	-14.281718
0260_V5_C36__8ANC131	1.18	-1410.608135	-495.525037	1652.503858	-30.886585	20.166667	18.333333	-0.850098	13.666667	15.833333	20.000000	19.333333	16.000000	29.166667	96.950300	243.019832	17.192500	-76.900000	-205.981333	-589.570333	-16.206610	-17.782500	41.995000	18.125000	-12.375950
0330_V4_C3__8ANC131	0.084	-853.652620	-510.504905	1108.419180	-30.825326	21.166667	17.500000	-1.228073	13.333333	16.333333	19.666667	20.833333	17.666667	28.333333	97.057263	238.716716	16.806333	-108.895000	-222.028500	-622.857167	-16.460339	-17.710167	43.336667	18.680000	-16.603817
0439_V5_C1__8ANC131	0.262	-1349.317928	-505.540409	1600.093731	-30.784865	21.500000	18.000000	-1.389348	10.333333	14.333333	19.333333	20.333333	23.000000	29.833333	95.893494	244.496963	19.777333	-101.740000	-203.436667	-606.351333	-16.301156	-18.548000	42.485000	19.513333	-14.384250
0815_V3_C3__8ANC131	0.135	51.331514	-481.019689	209.416067	-28.956924	20.500000	17.833333	-0.422150	13.333333	15.833333	18.000000	15.833333	17.666667	25.166667	95.561878	242.843325	19.402667	-117.215000	-193.396167	-573.879333	-15.713758	-14.788833	42.353333	19.295000	-14.775017
0921_V2_C14__8ANC131	16.0	-1119.681764	-492.299020	1445.002642	-30.193913	14.500000	12.666667	-0.665171	13.166667	13.333333	17.666667	13.666667	18.833333	33.000000	96.894830	237.555715	22.186167	196.193333	-157.439167	-449.297667	-15.053134	-16.084667	43.973333	18.586667	-11.261573
16055_2_3__8ANC131	0.386	-1177.986502	-491.096329	1442.540572	-29.088881	19.166667	15.000000	-1.153524	13.333333	15.333333	19.500000	14.166667	13.666667	31.500000	95.643198	239.891111	16.321167	71.110000	-175.356500	-491.380333	-16.590495	-15.686667	41.928333	20.543333	-15.437350
16936_2_21__8ANC131	0.094	-1814.216345	-502.726407	2068.015763	-30.802161	19.000000	17.666667	-0.679509	12.500000	13.166667	19.666667	13.333333	17.666667	38.000000	95.543225	237.915088	16.302667	-44.785000	-197.464500	-614.164000	-16.793255	-17.243167	43.781667	19.821667	-18.551233
231965_C1__8ANC131	1.93682	-1861.578297	-463.343478	2106.574172	-28.620225	19.333333	16.666667	-1.173004	10.166667	13.833333	17.666667	18.333333	17.833333	28.833333	96.897212	244.378717	15.625333	-125.315000	-181.880667	-565.698333	-15.492912	-16.933500	45.073333	18.818333	-12.130983
235_47__8ANC131	4.54	-909.899908	-494.841194	1194.722407	-28.641084	15.833333	14.500000	-0.542638	12.333333	17.000000	13.666667	15.500000	18.666667	30.000000	95.545299	238.395029	17.729833	-43.361667	-194.543000	-523.418667	-14.946724	-14.430000	41.685000	19.460000	-12.683233
247_23__8ANC131	14.1	-1077.129658	-486.865667	1333.321888	-28.490946	17.166667	14.166667	-0.823105	14.333333	15.833333	16.500000	18.833333	14.833333	28.333333	95.486450	237.955033	11.681000	-109.260000	-177.868333	-557.798167	-15.676992	-16.368667	42.965000	19.411667	-11.725812
25710_2_43__8ANC131	3.67	-675.461900	-493.841386	957.515774	-30.316027	17.500000	14.833333	-1.002696	12.833333	15.500000	17.166667	20.833333	17.666667	28.833333	96.891874	239.141112	20.432833	109.056667	-182.919167	-481.297167	-15.620803	-17.482167	43.610000	19.625000	-13.229938
25925_2_22__8ANC131	13.8	-1177.321180	-483.722255	1444.567297	-29.253764	18.333333	16.166667	-0.817088	13.833333	12.833333	17.333333	14.666667	17.666667	30.666667	95.419004	239.103672	17.925000	76.261667	-183.903000	-521.081833	-16.086723	-16.352833	42.378333	19.668333	-14.993567
26191_2_48__8ANC131	11.0	-1809.325115	-498.614370	2076.397998	-30.573700	18.666667	15.500000	-1.170329	13.666667	15.000000	18.000000	16.500000	15.833333	31.000000	97.351529	237.637020	22.695833	109.181667	-182.858667	-510.683167	-16.214648	-16.171167	44.481667	19.411667	-16.091867
263_8__8ANC131	0.209	-1411.717983	-473.649969	1640.523939	-30.873508	20.166667	18.000000	-1.245443	13.333333	16.166667	19.500000	22.166667	16.333333	28.000000	97.520393	245.176238	20.178333	-52.648333	-214.570667	-591.364167	-15.922786	-18.661833	41.421667	18.516667	-12.266520
269_12__8ANC131	2.92	-954.335612	-507.608407	1242.003082	-30.445023	18.333333	16.333333	-0.698268	13.166667	14.666667	20.333333	15.166667	17.666667	32.000000	95.638643	239.524784	22.872167	-100.881667	-178.303667	-556.809000	-16.553742	-16.876667	42.495000	18.196667	-13.607817
286_36__8ANC131	0.713	-1373.211837	-490.331478	1624.736859	-29.290101	19.833333	16.833333	-0.641902	12.666667	15.166667	19.666667	17.666667	15.833333	31.833333	95.471760	236.825822	19.645167	152.861667	-170.155167	-462.147833	-16.034966	-17.134500	43.346667	20.815000	-14.183800
288_38__8ANC131	0.683	-915.646571	-470.343620	1186.082092	-28.511862	18.166667	16.500000	-1.029556	12.833333	15.666667	19.166667	16.666667	14.333333	29.000000	95.346690	241.261248	20.328000	147.896667	-160.139667	-445.553500	-14.938137	-16.021167	43.508333	19.170000	-12.547503
3168_V4_C10__8ANC131	9.47	-1879.526128	-485.349616	2152.673085	-30.411229	19.166667	16.333333	-0.627711	13.000000	12.333333	20.000000	14.333333	17.833333	34.500000	96.995340	242.105342	21.412333	151.971667	-167.745500	-490.283000	-15.304175	-17.588500	41.820000	21.008333	-14.183733
3301_V1_C24__8ANC131	0.067	-2069.306061	-475.258410	2329.784146	-28.662098	18.333333	15.833333	-1.202143	14.833333	13.833333	18.666667	16.333333	14.500000	31.166667	95.584229	238.182469	13.045167	-115.431667	-167.287833	-578.255167	-15.769408	-16.757167	43.565000	20.320000	-15.921917
3326_V4_C3__8ANC131	1.44	-1556.707121	-452.281017	1782.740592	-27.378728	16.500000	14.500000	-1.018600	15.166667	14.333333	13.666667	16.500000	11.833333	29.000000	94.214280	236.381033	9.426167	-153.296667	-167.958667	-557.587667	-15.097008	-15.368500	44.146667	18.728333	-14.205867
3337_V2_C6__8ANC131	0.037	-1387.698409	-461.037753	1613.972751	-28.611444	18.666667	16.166667	-0.685750	15.166667	14.666667	18.166667	18.833333	13.166667	25.500000	97.003103	235.207336	15.357000	-145.088333	-163.558500	-531.557167	-15.953210	-16.680000	42.826667	18.823333	-12.599753
3365_V2_C20__8ANC131	4.3	-1795.865249	-493.337756	2018.067463	-29.866450	20.833333	18.500000	-0.376506	14.333333	15.333333	18.000000	18.666667	17.333333	29.000000	95.429914	239.199824	18.778500	-149.463333	-192.143833	-582.744000	-16.345528	-17.106167	41.961667	19.316667	-14.873533
3415_V1_C1__8ANC131	0.38095	-1454.776161	-490.332567	1696.476034	-30.138088	19.500000	16.666667	-0.879903	12.000000	11.833333	18.500000	15.000000	20.166667	32.833333	96.710471	241.053945	21.940667	-10.851667	-167.895167	-516.677833	-15.664766	-17.581333	42.676667	19.036667	-13.345800
3468_V1_C12__8ANC131	6.79	-900.017509	-491.437792	1154.252962	-29.710294	19.333333	17.500000	-0.805695	12.166667	15.833333	20.000000	16.666667	17.833333	27.833333	96.379279	241.777889	20.069333	-137.455000	-194.715167	-573.264500	-16.262987	-16.009000	43.125000	18.751667	-14.326900
3589_V1_C4__8ANC131	8.12	-1747.248705	-481.894856	1977.044309	-29.872800	21.833333	18.500000	-0.844777	12.166667	12.166667	20.666667	12.333333	18.500000	33.000000	95.439693	238.969177	17.419167	-149.635000	-185.994500	-570.110000	-16.342178	-16.680000	42.618333	19.145000	-15.419933
3637_V5_C3__8ANC131	39.7	-1554.391671	-503.757254	1817.616474	-30.752754	19.166667	16.666667	-1.705612	14.833333	13.666667	18.500000	12.833333	17.500000	36.500000	96.746285	241.479590	19.282500	125.353333	-170.940500	-487.115500	-16.203827	-16.220000	43.156667	21.241667	-15.019200
3718_3_11__8ANC131	1.31	-1549.513037	-513.521846	1848.212124	-30.646539	18.000000	15.500000	-0.943654	13.500000	15.000000	19.166667	19.000000	16.666667	30.000000	96.548288	237.582473	18.983167	-77.260000	-196.818333	-600.639167	-16.341673	-17.569167	43.165000	19.423333	-14.424533
3873_V1_C24__8ANC131	0.46	-1815.270967	-493.079263	2083.929323	-30.550546	18.166667	16.500000	-0.760111	14.833333	13.333333	18.500000	16.166667	16.000000	34.833333	100.337613	243.881812	20.522500	-126.825000	-229.661333	-662.687833	-17.350376	-17.726333	43.093333	19.895000	-15.179167
398_F1_F6_20__8ANC131	15.9	-1753.836484	-508.803672	2015.792209	-30.059250	21.000000	17.666667	-1.081716	13.500000	12.833333	19.333333	12.000000	19.333333	34.500000	95.415414	238.898868	19.964500	-82.343333	-203.696833	-596.507333	-16.614105	-16.367167	42.041667	19.556667	-13.412117
57128_VRC15__8ANC131	30.8	-361.480108	-457.620454	622.849637	-28.415166	18.166667	16.000000	-0.909673	14.000000	16.000000	17.833333	18.000000	11.666667	28.166667	96.739473	244.622672	14.163333	-139.910000	-164.792000	-537.193000	-15.425361	-16.372167	42.418333	18.496667	-12.407402
5768_4__8ANC131	31.5	-1195.556779	-504.284556	1501.113657	-29.926281	17.666667	14.500000	-0.792582	14.000000	14.000000	18.500000	16.500000	18.666667	30.000000	96.894932	244.144699	24.876833	161.156667	-148.899667	-424.371500	-15.267238	-16.918167	42.105000	19.283333	-11.255620
6095_V1_C10__8ANC131	1.53	-1394.893857	-460.618487	1665.710258	-29.447662	17.166667	15.500000	-1.024445	14.500000	15.333333	16.333333	20.833333	11.166667	28.333333	97.162060	239.852470	15.378500	-110.990000	-179.494667	-549.190000	-15.210629	-17.479500	43.901667	17.851667	-12.680985
6101_1__8ANC131	0.06266	-1702.881516	-495.435254	1972.755130	-30.663450	18.333333	15.000000	-1.051977	12.833333	12.500000	21.333333	18.166667	19.166667	29.333333	97.172099	241.176416	25.489667	205.150000	-146.050500	-423.021167	-15.762994	-18.419000	43.210000	19.561667	-13.079472
6405_V4_C34__8ANC131	43.6	-1689.340724	-472.177194	1958.464071	-28.592726	16.833333	14.500000	-1.225581	9.833333	15.333333	14.333333	17.500000	18.166667	31.666667	95.494696	241.520976	17.874167	-18.763333	-164.861833	-512.742167	-15.131494	-16.254333	44.371667	17.235000	-11.048633
6535_3__8ANC131	0.3615	-1842.023258	-473.052240	2119.811491	-28.234370	17.500000	15.000000	-0.292877	11.833333	13.166667	20.166667	12.666667	15.333333	30.000000	95.568459	240.724065	15.158667	173.995000	-141.284500	-395.269333	-15.249164	-15.762833	41.488333	20.545000	-10.858168
6545_V3_C13__8ANC131	21.91461	-1177.148134	-491.631856	1426.827061	-29.885272	20.500000	18.166667	-0.536504	11.500000	12.833333	17.666667	20.500000	20.333333	29.166667	95.694475	239.054638	15.692000	-159.838333	-197.059000	-597.792500	-16.863168	-19.008667	41.686667	18.806667	-14.813625
6545_V4_C1__8ANC131	42.5	-1151.001234	-509.948554	1418.335495	-30.663191	19.166667	15.666667	-0.873215	13.166667	15.500000	17.166667	20.000000	21.166667	30.000000	95.703065	239.204649	9.723167	-177.436667	-217.458333	-652.563333	-17.465941	-17.753833	42.196667	18.523333	-13.402033
6644_V2_C33__8ANC131	19.2	-1886.632931	-520.978982	2184.814545	-32.364190	16.666667	13.500000	-1.161204	13.666667	13.833333	15.166667	19.000000	22.666667	30.000000	98.817544	246.195385	21.190000	170.333333	-168.879167	-462.145833	-15.425601	-17.335333	43.105000	19.026667	-9.895538
6785_V5_C14__8ANC131	10.5	-1104.991068	-491.418416	1425.345230	-30.194917	15.500000	13.000000	-1.289897	13.000000	13.666667	15.000000	17.000000	22.500000	29.166667	96.912607	241.827913	19.059000	147.948333	-150.515833	-422.103333	-15.544459	-16.179833	44.025000	18.620000	-10.387843
6838_V1_C35__8ANC131	0.462	-1285.050888	-466.265668	1536.820652	-28.394361	18.500000	15.833333	-0.945546	13.000000	12.833333	17.666667	15.333333	15.000000	32.833333	95.692828	236.502163	16.944833	-52.165000	-164.211333	-514.772833	-15.661034	-16.866500	43.171667	20.660000	-12.112755
89_6__8ANC131	0.81	-102.436665	-500.420667	387.288910	-30.714645	19.166667	16.000000	-1.283427	14.166667	13.000000	17.666667	17.500000	19.666667	31.666667	97.130377	242.353793	20.141500	20.905000	-186.826000	-548.083500	-16.242610	-17.633667	44.363333	18.446667	-13.011103
928_28__8ANC131	2.26	-1517.812290	-521.038935	1817.243105	-29.998342	19.000000	15.666667	-0.588282	13.166667	14.666667	21.166667	18.333333	17.000000	30.500000	95.375180	242.550386	19.291667	-70.990000	-195.217833	-562.800667	-16.336243	-17.828833	43.125000	19.818333	-13.074733
92BR025_9__8ANC131	0.022	-1985.471602	-472.271383	2235.877580	-29.083340	19.333333	17.500000	-0.455002	14.000000	13.000000	21.333333	14.500000	16.500000	34.166667	95.211598	238.599752	13.954000	-138.120000	-204.219000	-599.655000	-16.468513	-17.464833	43.173333	20.071667	-15.796437
92RW020_2__8ANC131	0.3785	-578.989589	-494.404363	884.345336	-29.757843	17.166667	15.333333	-0.675018	12.666667	16.833333	17.166667	18.333333	16.666667	27.166667	96.094580	235.681267	22.510500	-9.711667	-192.445500	-529.011333	-15.646793	-15.516167	43.403333	19.735000	-14.550767
A03349M1_VRC4A__8ANC131	5.09	-512.487583	-436.326852	738.305434	-27.593302	19.666667	16.833333	-0.754227	12.333333	15.166667	18.166667	20.000000	11.333333	26.666667	95.469275	237.593373	14.812333	-144.876667	-168.373333	-533.028167	-15.127921	-16.965667	43.366667	20.133333	-13.341083
ADA__8ANC131	0.38971	-960.933159	-467.686873	1244.011535	-28.274954	18.000000	16.166667	-0.578812	12.000000	12.500000	18.666667	16.333333	19.000000	26.333333	95.791139	239.787338	20.316000	127.866667	-163.960167	-451.295833	-15.117377	-16.611667	42.545000	19.531667	-10.827702
BAL_26__8ANC131	0.081	-1420.983290	-499.269895	1732.479818	-29.061639	17.333333	14.500000	-0.680094	11.500000	15.500000	19.666667	17.500000	15.333333	27.500000	95.601137	240.923963	16.926000	151.970000	-166.831167	-465.356833	-15.265353	-16.166000	43.471667	19.886667	-12.221448
BB201_B42__8ANC131	7.32	-712.310565	-510.743762	988.625594	-30.914213	18.666667	17.000000	-0.914637	12.500000	16.333333	19.000000	17.833333	20.000000	26.166667	97.132701	238.781545	18.308167	-103.005000	-227.199667	-602.639500	-16.802859	-15.885333	41.635000	20.293333	-13.163967
BB539_2B13__8ANC131	0.195	-2303.896411	-491.457729	2518.337980	-30.511125	20.666667	18.333333	-0.940384	13.000000	14.333333	19.666667	18.166667	18.500000	29.500000	96.797457	242.123270	19.230667	-102.525000	-200.279333	-577.307833	-16.857879	-17.533667	42.735000	19.380000	-15.315883
BG1168_1__8ANC131	0.56399	-1448.673366	-506.320582	1702.565703	-30.410968	19.500000	17.666667	-1.049637	13.666667	19.000000	16.000000	22.666667	15.833333	23.666667	97.151972	246.060538	18.101000	-30.575000	-189.296667	-557.821000	-15.813161	-16.299167	41.283333	18.345000	-14.388000
BI369_9A__8ANC131	0.798	-1107.740645	-521.302890	1355.853323	-31.580095	21.000000	17.833333	-1.307531	15.166667	16.166667	19.166667	19.000000	17.666667	29.000000	97.013129	244.246764	18.248667	-136.171667	-213.595833	-620.227500	-17.144224	-17.095333	41.718333	20.055000	-17.425033
BR07__8ANC131	1.77	-908.354635	-484.238165	1165.768234	-30.105829	18.833333	16.500000	-0.817342	14.166667	14.666667	20.333333	21.000000	14.166667	29.500000	97.066202	243.129156	18.190167	167.221667	-150.410000	-420.331667	-15.789441	-18.804167	42.898333	19.226667	-14.331417
BS208_B1__8ANC131	0.076	-2020.281501	-501.707469	2261.431570	-31.163288	20.500000	18.333333	-0.835902	13.833333	14.833333	19.833333	17.333333	18.000000	28.333333	96.391784	236.098349	15.392500	-116.678333	-211.089833	-614.303167	-16.259372	-16.608167	43.611667	19.278333	-16.280733
BX08_16__8ANC131	2.26	-1236.047488	-494.026655	1511.198750	-30.364946	18.000000	15.333333	-0.519089	14.000000	15.166667	20.333333	20.500000	17.000000	26.500000	97.064561	238.696363	21.150167	108.026667	-172.699333	-481.473500	-14.933725	-17.836333	43.055000	18.616667	-14.152533
C2101_C1__8ANC131	14.2	-505.759913	-466.372679	782.272723	-28.181990	15.833333	14.166667	-0.570724	12.666667	17.000000	15.666667	16.666667	13.333333	30.833333	95.747741	240.119406	18.717667	-35.241667	-166.586833	-492.015500	-14.557144	-15.124167	44.513333	18.386667	-10.548567
C3347_C11__8ANC131	5.3	-194.779622	-463.341852	461.106890	-28.442042	17.166667	15.333333	-0.941757	13.833333	15.666667	15.166667	19.666667	18.166667	26.000000	95.910103	241.643555	14.835333	-69.098333	-159.514167	-483.707833	-15.531389	-15.915833	43.470000	20.006667	-11.901230
C4118_9__8ANC131	9.97	-1286.543236	-460.617893	1565.863047	-28.477697	15.666667	13.500000	-0.873672	13.166667	17.500000	14.666667	20.500000	14.666667	26.000000	97.224383	241.675256	16.121500	-11.491667	-130.286833	-426.883167	-14.421067	-15.642167	43.661667	18.580000	-10.145017
CAAN5342__8ANC131	1.72	-2938.374650	-480.617074	3153.118648	-29.720584	20.166667	17.833333	-0.794072	13.666667	12.833333	19.666667	16.833333	18.333333	32.166667	96.979010	241.106824	19.974833	157.115000	-179.318667	-468.007167	-16.124388	-17.935000	43.693333	18.913333	-13.743415
CAP244_D3__8ANC131	0.33	-1300.038183	-496.445147	1561.048244	-30.677624	20.500000	18.000000	-1.607961	13.166667	14.833333	19.333333	18.166667	14.500000	33.833333	96.893366	244.107663	18.588333	63.388333	-202.128333	-579.912000	-15.463930	-18.402833	41.631667	18.980000	-14.045555
CH070_1__8ANC131	3.81	-1413.015921	-513.519949	1655.540456	-30.581947	19.666667	17.666667	-1.060201	14.166667	17.833333	20.833333	21.666667	16.166667	29.500000	97.548767	244.185566	18.609833	-28.935000	-233.670833	-626.329500	-17.085596	-17.917167	42.611667	19.936667	-16.491917
CH181_12__8ANC131	9.5	-816.846599	-506.710470	1078.426748	-30.519792	19.333333	16.500000	-1.653102	14.833333	14.666667	18.000000	19.500000	16.166667	29.666667	96.813691	244.557477	16.096500	111.448333	-173.349000	-489.621500	-16.665406	-17.908667	42.191667	18.786667	-14.719533
CNE10__8ANC131	0.941	-1296.102112	-475.957989	1550.927359	-29.575911	18.333333	16.500000	-1.002843	14.666667	15.666667	19.833333	18.000000	15.833333	27.166667	97.121981	239.401649	18.260500	119.078333	-156.599000	-441.264333	-15.310379	-16.857000	42.818333	16.686667	-12.098490
CNE12__8ANC131	1.37882	-1276.603203	-472.844192	1555.041397	-29.519426	17.333333	15.666667	-0.744324	12.500000	12.666667	20.500000	13.500000	17.833333	29.333333	96.939814	238.563497	21.535833	185.121667	-178.603333	-482.511333	-15.006337	-16.447333	41.721667	18.920000	-12.505500
CNE14__8ANC131	6.30385	-1172.896870	-495.043023	1464.221114	-29.119682	17.500000	14.666667	-0.604294	12.833333	15.166667	19.833333	17.500000	15.500000	25.000000	95.631930	239.389264	20.004333	112.391667	-162.888000	-454.479333	-15.829536	-16.174167	42.851667	18.218333	-15.295717
CNE15__8ANC131	25.9	-2000.281577	-496.101650	2270.988938	-29.789499	16.833333	14.333333	-0.819326	13.000000	13.166667	18.166667	15.500000	18.333333	32.500000	95.373665	238.850873	19.620833	112.715000	-161.754667	-499.215000	-16.248151	-16.848833	43.170000	20.591667	-14.609978
CNE3__8ANC131	2.75	-1383.286489	-469.486354	1625.682890	-28.151330	19.500000	15.666667	-0.434270	12.166667	15.333333	18.500000	17.166667	14.833333	33.000000	96.056210	243.946657	16.128500	-66.691667	-177.644833	-521.777667	-15.914806	-17.005333	42.396667	21.021667	-14.543818
CNE30__8ANC131	2.89112	-1831.645274	-515.364726	2087.087421	-31.062379	19.500000	16.000000	-0.910095	12.833333	15.500000	19.500000	21.833333	17.500000	29.666667	97.289240	247.478958	19.272000	116.110000	-172.196167	-483.909833	-16.363310	-18.918667	42.360000	18.598333	-15.522083
CNE31__8ANC131	33.9	-1190.624412	-502.858537	1454.303107	-31.041790	19.333333	16.833333	-1.569351	13.166667	12.666667	21.833333	15.833333	19.000000	32.833333	97.115377	242.699292	19.164167	169.766667	-212.325667	-545.354000	-16.453027	-18.246000	42.375000	19.566667	-15.939400
CNE4__8ANC131	16.85965	-201.614252	-495.609706	483.828352	-31.080718	19.833333	16.333333	-0.663294	11.000000	14.333333	20.166667	18.666667	19.333333	29.000000	98.387334	246.679605	21.087833	134.656667	-188.601500	-470.256667	-16.003045	-17.582333	44.945000	17.633333	-12.405858
CNE40__8ANC131	49.6	-1683.620710	-485.488375	1924.422923	-29.631685	17.666667	15.666667	-0.585169	11.500000	15.000000	17.500000	18.833333	16.666667	29.166667	96.753097	243.862308	16.011167	107.750000	-177.996167	-483.763167	-15.619654	-17.188667	42.886667	18.518333	-14.535377
CNE53__8ANC131	2.08	-1760.085376	-477.527359	2014.118296	-28.804049	18.166667	15.833333	-1.294362	11.500000	16.333333	16.833333	20.500000	16.000000	27.833333	95.734025	239.051217	20.838333	122.718333	-174.894000	-464.572333	-15.842443	-16.993167	42.451667	19.366667	-13.929283
CNE55__8ANC131	18.8	-1634.810938	-477.228081	1894.040854	-29.212695	18.500000	15.666667	-0.609919	14.500000	14.333333	15.500000	18.000000	16.333333	34.333333	97.345669	238.830903	20.043000	-20.963333	-164.663000	-504.297500	-15.691965	-17.439667	42.991667	20.460000	-13.509150
CNE56__8ANC131	11.3	-956.749863	-478.204551	1164.526587	-29.639123	20.000000	17.166667	-0.435903	12.000000	15.000000	18.833333	16.833333	16.833333	32.333333	95.830696	240.545745	19.970333	-57.095000	-191.904167	-561.014833	-15.946025	-17.006667	42.425000	20.308333	-14.053583
CNE57__8ANC131	13.98169	129.105950	-511.162463	239.577579	-29.833900	15.833333	13.000000	-0.745789	13.333333	13.666667	18.500000	13.833333	19.000000	28.500000	95.673464	237.703394	22.517167	153.651667	-158.040500	-442.172167	-15.496366	-15.281333	43.451667	19.330000	-12.320682
CNE58__8ANC131	1.2	-1583.571673	-502.671954	1794.456237	-30.987929	19.166667	16.666667	-1.755213	14.000000	14.166667	17.166667	20.166667	18.000000	31.166667	96.789453	244.268549	13.882833	42.068333	-194.892000	-519.202667	-16.700610	-18.454833	42.050000	19.665000	-17.231550
CNE59__8ANC131	11.3	-1272.685324	-458.613035	1550.228420	-28.268281	15.000000	12.833333	-0.566676	14.333333	17.000000	15.000000	20.500000	14.166667	25.833333	95.367147	238.831858	16.043000	-83.180000	-158.041667	-502.122667	-15.164979	-15.944167	43.515000	18.226667	-8.773793
CNE7__8ANC131	26.4	-1878.642453	-492.874963	2134.921233	-29.692332	16.333333	15.333333	-1.326691	14.666667	12.333333	18.333333	20.666667	16.666667	28.500000	95.495941	242.112816	16.253667	83.468333	-198.933000	-541.483500	-16.258014	-19.046167	42.208333	19.740000	-15.170000
DJ263_8__8ANC131	0.032	-1206.099487	-492.431159	1462.255768	-31.056508	21.166667	19.000000	-1.473933	14.166667	15.166667	19.000000	21.833333	17.833333	29.166667	96.974672	242.505119	16.086333	-21.945000	-192.152000	-568.225833	-16.131755	-18.935500	41.578333	19.070000	-13.964298
DU156_12__8ANC131	11.31885	-1146.680289	-492.352639	1440.487234	-29.742797	16.333333	13.833333	-1.413869	16.000000	13.666667	15.166667	16.000000	15.166667	33.833333	97.230149	243.301325	16.344167	-96.058333	-183.870000	-581.425000	-15.719625	-16.838333	43.226667	18.635000	-12.944068
HT593_1__8ANC131	0.817	-1460.874946	-488.424887	1720.830314	-30.456726	20.000000	16.833333	-0.383504	12.833333	15.333333	19.166667	20.333333	18.000000	27.000000	96.631458	247.241175	17.207500	148.901667	-177.807833	-474.049500	-15.615538	-17.626000	42.266667	19.311667	-14.795833
HXB2__8ANC131	0.026	-172.970962	-485.136896	472.769765	-30.253248	19.000000	16.833333	-1.648000	13.166667	12.666667	19.166667	14.500000	19.166667	30.000000	97.125901	241.780405	19.891500	2.968333	-193.895000	-541.529667	-15.502122	-16.705333	41.798333	19.366667	-14.187533
JRCSF__8ANC131	0.21672	-954.295530	-497.257012	1243.182566	-30.609427	19.166667	16.500000	-0.763112	13.833333	13.333333	18.833333	17.000000	18.833333	28.833333	97.042144	240.281042	22.018833	178.591667	-187.772000	-509.806667	-15.405745	-16.882833	42.755000	20.958333	-14.056100
JRFL__8ANC131	0.04099	-1784.149992	-472.973658	2032.739279	-28.762941	18.500000	15.000000	-0.306727	13.000000	14.166667	18.166667	17.500000	16.500000	25.666667	95.457559	238.806972	18.306000	153.166667	-154.150000	-423.235000	-15.373838	-16.037167	43.521667	19.823333	-10.457885
KER2018_11__8ANC131	3.28	-1677.283809	-501.746818	1910.111857	-30.721996	21.000000	18.000000	-1.523911	13.333333	12.166667	19.500000	16.500000	19.500000	35.000000	96.862322	239.673643	17.977833	-37.648333	-186.583167	-552.753333	-15.700295	-18.588500	44.005000	18.435000	-15.885683
KNH1209_18__8ANC131	1.99	-1079.932385	-495.543150	1308.893034	-31.374405	21.166667	19.500000	-1.077861	12.666667	16.666667	19.166667	19.666667	19.500000	28.166667	97.366182	240.544274	17.800000	-131.978333	-205.720667	-585.231500	-16.704672	-17.144833	42.166667	18.650000	-14.555833
M02138__8ANC131	22.4	-615.981368	-489.718595	914.615100	-29.074736	16.500000	14.500000	-0.786377	11.500000	18.000000	17.500000	17.500000	19.000000	25.333333	95.463338	240.511184	20.482333	190.188333	-130.324167	-360.416333	-15.028162	-14.497667	42.741667	19.765000	-11.073817
MB201_A1__8ANC131	27.4	-1056.261395	-519.126667	1312.488611	-31.175285	21.000000	17.500000	-1.163340	12.833333	18.166667	19.333333	19.833333	20.000000	29.666667	97.224235	239.343198	21.149500	-94.888333	-205.255667	-574.265667	-16.855169	-16.851000	41.630000	20.206667	-15.442433
MI369_A5__8ANC131	0.85	-915.957523	-504.801624	1135.319904	-31.592559	20.666667	19.500000	-0.861221	15.666667	16.166667	18.666667	19.500000	17.500000	28.333333	97.064435	242.981311	15.009500	-189.511667	-204.349000	-607.705833	-17.150880	-17.150167	42.178333	19.028333	-17.489583
MN_3__8ANC131	0.693	-1110.066109	-482.718939	1382.621140	-30.065257	20.166667	18.333333	-0.681620	13.666667	12.500000	19.666667	16.000000	18.500000	31.166667	96.843061	242.803969	19.398833	-1.801667	-174.710500	-537.779500	-15.791185	-17.818000	41.205000	19.891667	-13.925450
MS208_A1__8ANC131	0.931	-2807.064154	-507.438012	3063.091446	-30.563792	19.833333	17.166667	-0.704173	13.500000	15.166667	19.333333	19.333333	17.666667	28.833333	96.498954	239.373710	18.539333	-93.740000	-197.757500	-581.043833	-16.248187	-17.406000	43.748333	18.975000	-15.095683
MW965_26__8ANC131	4.93	-1241.745044	-462.399178	1458.969922	-28.842148	18.166667	16.666667	-0.892339	13.666667	12.666667	16.166667	16.666667	16.666667	30.833333	96.136609	240.437543	14.379833	-56.090000	-167.489667	-553.214833	-15.394774	-17.006167	43.590000	18.978333	-15.386300
NKU3006_EC1__8ANC131	0.51	-46.463581	-481.260576	311.848784	-30.338099	18.666667	17.166667	-0.981583	14.166667	15.833333	18.333333	20.500000	17.000000	26.666667	97.289224	242.933554	19.268167	109.120000	-175.026000	-466.131000	-15.735056	-17.124833	42.633333	19.950000	-13.012233
PVO_4__8ANC131	0.46779	-798.210009	-495.521445	1083.304900	-29.908894	18.666667	15.666667	-0.511383	13.166667	15.833333	20.666667	19.333333	17.000000	27.000000	95.837533	244.265358	18.392500	178.055000	-160.660000	-450.411833	-15.929618	-17.121500	42.685000	19.755000	-12.548837
Q168_A2__8ANC131	0.29925	-1547.026059	-522.153560	1812.456413	-31.698410	20.166667	18.166667	-1.018631	13.000000	16.166667	19.000000	20.000000	18.833333	28.166667	97.412308	237.574738	19.457667	-70.906667	-209.848833	-582.984333	-16.554467	-17.289167	42.145000	19.920000	-14.066550
Q23_17__8ANC131	0.27299	-1151.061351	-516.963650	1416.275901	-31.273005	20.500000	18.500000	-1.437276	14.000000	16.000000	19.833333	19.000000	15.333333	32.166667	97.239589	238.587246	20.119667	-73.616667	-212.551333	-599.398333	-16.233715	-17.768167	42.728333	19.796667	-13.763838
Q259_17__8ANC131	0.757	-1529.928139	-489.295802	1783.394509	-29.397972	20.500000	17.666667	-0.737600	13.166667	15.000000	20.500000	18.166667	17.500000	29.833333	95.808819	237.481712	19.867833	-118.341667	-187.971167	-574.051167	-16.243160	-17.373667	42.845000	20.123333	-12.219600
Q461_E2__8ANC131	2.28286	-1219.497514	-485.288397	1460.334024	-29.440891	20.500000	18.166667	-1.024394	11.666667	15.666667	19.500000	16.833333	16.500000	28.666667	95.408779	242.403727	22.006000	-103.536667	-188.840167	-567.511500	-16.275763	-16.434667	41.665000	19.186667	-13.757298
Q769_D22__8ANC131	0.03909	-1061.363121	-514.605098	1299.383091	-32.254578	21.166667	18.833333	-0.981394	15.666667	15.833333	19.500000	18.500000	16.333333	30.166667	97.336971	242.232662	16.344333	-150.740000	-230.107667	-634.137833	-17.162325	-17.219667	42.633333	19.366667	-15.160900
Q769_H5__8ANC131	0.03787	-702.388752	-529.742549	983.173091	-32.222282	19.000000	16.666667	-1.127223	15.833333	16.000000	19.833333	19.166667	18.166667	31.166667	96.913234	242.917035	16.757833	-83.496667	-220.893833	-622.494167	-17.020446	-17.704000	43.183333	18.738333	-13.666528
Q842_D12__8ANC131	0.01708	-1378.272813	-520.663583	1636.313514	-31.791075	20.333333	17.500000	-0.668961	13.500000	17.000000	19.166667	20.833333	18.000000	29.666667	97.065080	239.448705	18.789167	-69.591667	-224.785500	-613.117333	-16.964891	-17.741667	41.946667	19.691667	-14.654283
QH0692_42__8ANC131	2.48984	-1142.938556	-493.509760	1444.769069	-29.701228	18.000000	15.666667	-0.334345	14.333333	16.333333	19.333333	21.000000	16.000000	27.833333	95.092226	243.469204	19.280167	157.073333	-166.129000	-459.629833	-15.676975	-17.685500	42.831667	18.911667	-12.879098
QH209_14M_A2__8ANC131	2.29	-617.335512	-524.814416	959.263540	-30.464434	17.333333	15.166667	-0.438385	15.166667	16.833333	17.500000	17.000000	18.666667	28.333333	96.110338	240.872193	24.330667	-70.745000	-169.404833	-539.964167	-15.949454	-15.194333	42.825000	20.618333	-12.225252
R2184_C4__8ANC131	9.0	-606.318027	-511.084548	888.296540	-29.781915	18.333333	15.500000	-0.399806	9.333333	15.666667	17.833333	18.833333	22.333333	29.000000	95.525572	242.526198	21.849500	31.075000	-177.697000	-534.323833	-15.353200	-16.811500	42.588333	19.978333	-11.342835
REJO4541_67__8ANC131	0.03968	-1388.767725	-504.843215	1648.856524	-30.980418	18.833333	17.000000	-1.303640	13.666667	12.333333	20.166667	17.666667	17.666667	32.333333	97.154492	242.176832	19.987167	-28.421667	-194.765833	-576.341500	-15.600150	-18.619833	43.593333	19.171667	-15.731617
RHPA4259_7__8ANC131	4.90576	-134.641771	-503.537870	460.371496	-29.952461	15.500000	12.500000	-0.111018	13.166667	15.166667	18.833333	16.666667	17.000000	30.833333	95.627539	239.777879	21.429333	142.700000	-150.446167	-428.120000	-15.889024	-16.592667	42.845000	19.543333	-13.822517
S018_18__8ANC131	1.5	-1919.497154	-491.655370	2160.815561	-30.302620	18.666667	16.666667	-0.873301	13.000000	15.666667	17.833333	17.000000	15.666667	31.500000	96.249283	235.009550	22.345833	130.998333	-182.765167	-494.231500	-16.099460	-16.287333	44.570000	18.698333	-14.438333
SC422_8__8ANC131	0.1585	-666.161245	-508.831501	957.992875	-31.021838	19.166667	15.666667	-1.241704	14.166667	13.166667	19.666667	19.000000	19.666667	31.666667	97.193321	241.277581	21.811333	197.191667	-182.032000	-488.047833	-15.681221	-18.712167	43.913333	18.435000	-15.617150
SF162__8ANC131	0.103	-214.889194	-494.440617	511.436858	-30.566242	18.666667	15.833333	-0.709142	12.333333	13.500000	20.833333	18.000000	19.166667	29.833333	97.113667	239.947673	22.730667	187.480000	-160.429667	-448.301500	-15.459514	-17.935000	43.520000	19.308333	-14.004117
SS1196_1__8ANC131	0.271	-913.764570	-511.664633	1211.189041	-30.264956	19.666667	17.000000	-0.524811	10.166667	13.666667	20.833333	19.666667	22.500000	30.333333	96.993776	239.706990	22.592667	149.836667	-191.668833	-512.694167	-16.188059	-18.785333	43.321667	19.140000	-13.632500
T251_18__8ANC131	1.93145	-997.770996	-508.953322	1286.737384	-30.038993	18.500000	15.500000	-0.606384	13.166667	14.666667	21.166667	19.333333	16.000000	30.333333	95.427092	242.547133	16.878333	-75.181667	-178.530500	-547.306667	-15.880025	-18.716000	41.023333	19.278333	-13.300792
T253_11__8ANC131	10.9	-1616.914971	-503.991708	1924.513205	-30.382444	16.500000	14.166667	-1.196589	14.333333	16.833333	17.500000	18.000000	18.333333	30.333333	96.907726	241.231529	17.006000	9.661667	-165.980333	-525.916333	-16.373331	-16.467167	41.940000	18.780000	-12.138033
T255_34__8ANC131	9.76	-1968.127398	-497.628065	2218.226517	-30.611890	20.333333	17.833333	-0.935445	14.000000	18.000000	20.000000	22.000000	17.166667	27.333333	97.285568	242.584520	14.295167	-88.728333	-204.697333	-555.214833	-16.232705	-17.661167	42.551667	18.206667	-15.738100
T257_31__8ANC131	31.4	-1274.859875	-525.169025	1535.302870	-31.256472	20.666667	18.000000	-1.081528	14.500000	15.500000	21.000000	19.500000	18.000000	29.833333	96.884246	244.443837	18.937000	-46.565000	-189.033333	-574.415500	-16.316967	-18.079667	43.538333	17.716667	-14.221290
T280_5__8ANC131	0.042	-937.765947	-497.778090	1198.329649	-29.241182	18.666667	17.500000	-0.416102	12.333333	15.166667	18.666667	15.833333	18.500000	34.000000	95.592188	237.261504	15.934167	-125.205000	-207.568000	-587.850167	-16.675984	-16.927000	42.916667	18.651667	-15.822550
TH966_8__8ANC131	15.6	-906.226723	-475.695331	1149.060119	-29.388832	18.000000	15.833333	-0.705917	15.500000	17.166667	14.333333	22.333333	14.333333	28.333333	97.320100	241.360448	16.365333	-64.910000	-153.556333	-479.893000	-15.241247	-16.924000	44.313333	18.308333	-12.184800
TH976_17__8ANC131	11.0	-806.749252	-484.641068	1106.082809	-29.467728	16.333333	14.333333	-0.652868	14.500000	17.166667	15.000000	19.166667	14.500000	30.500000	97.300251	240.264280	18.752833	-9.873333	-153.868333	-460.925500	-15.257938	-16.037333	43.683333	19.238333	-10.454477
THRO4156__8ANC131	19.7	-815.931146	-512.955185	1101.354533	-31.720342	20.000000	17.500000	-0.457006	13.666667	19.833333	18.833333	23.666667	15.333333	23.000000	101.937199	252.302573	16.774500	-67.085000	-198.270500	-585.822667	-16.282738	-16.382667	43.231667	18.945000	-12.383667
TRJO4551_58__8ANC131	14.39859	-809.838727	-489.445295	1119.849361	-30.295893	17.166667	14.000000	-0.753871	12.666667	12.833333	20.833333	16.666667	17.333333	25.833333	96.966302	242.272918	21.732000	236.615000	-160.524167	-419.381333	-14.931085	-16.786333	42.960000	20.098333	-10.735718
TRO_11__8ANC131	9.91541	-999.748318	-479.999537	1265.294289	-29.014365	16.666667	15.000000	-0.802770	12.833333	15.333333	18.333333	17.666667	17.166667	28.000000	95.322598	243.023298	21.313000	173.391667	-147.947667	-423.376333	-14.779061	-16.560833	41.535000	19.565000	-12.073262
TZA125_17__8ANC131	47.4	-2068.617311	-501.701599	2322.327238	-30.714405	20.333333	17.500000	-0.527985	15.666667	13.833333	18.500000	20.166667	15.166667	31.166667	97.234822	243.440517	13.370000	-210.625000	-184.097833	-577.116000	-16.665654	-18.469667	43.723333	20.068333	-14.740800
UG024_2__8ANC131	5.7	-232.661428	-468.595120	505.827707	-28.380678	18.833333	17.000000	-0.961665	12.500000	15.333333	17.833333	21.000000	12.500000	27.000000	95.630703	239.986833	17.426333	-100.395000	-172.120833	-534.803333	-15.329786	-17.301500	43.740000	20.028333	-13.952567
UG037_8__8ANC131	0.18775	-1163.910981	-508.711188	1426.231752	-30.274286	18.500000	16.166667	-0.766978	12.666667	14.333333	18.000000	18.333333	16.500000	29.500000	95.895629	240.077072	12.963000	-100.191667	-212.594333	-624.031500	-16.873660	-17.435667	42.798333	18.268333	-16.145917
WITO4160_33__8ANC131	10.22673	-281.959391	-497.772436	604.611945	-29.095462	15.000000	13.166667	-0.612473	11.833333	17.000000	18.166667	18.333333	16.500000	26.500000	95.779779	239.639219	25.903833	224.481667	-139.716833	-373.452500	-15.264573	-15.642333	43.581667	18.515000	-9.437997
X2088_C9__8ANC131	0.63	-2225.871168	-533.419631	2473.665778	-32.012446	20.666667	18.833333	-0.567128	15.333333	13.000000	20.666667	21.000000	16.333333	31.666667	96.785431	240.583201	18.568333	-94.233333	-217.958333	-646.839500	-16.973955	-19.860833	42.696667	20.168333	-15.014750
YU2__8ANC131	0.20386	-1450.857175	-482.046495	1691.039874	-29.753806	19.500000	18.166667	-0.962433	12.333333	15.500000	21.500000	20.000000	15.500000	27.500000	97.208904	239.372909	19.200500	110.931667	-171.308667	-474.432500	-15.514779	-17.725167	43.103333	19.813333	-15.046238
ZA012_29__8ANC131	18.42738	-1024.586299	-476.933178	1297.211839	-29.613108	16.500000	15.166667	-0.756541	15.833333	12.666667	16.000000	17.500000	13.000000	35.500000	96.820280	239.564955	9.393667	-11.826667	-157.843667	-519.874000	-15.429256	-18.203000	42.708333	20.775000	-13.262117
ZM106_9__8ANC131	5.49906	-1018.854347	-480.864994	1294.377176	-29.698555	17.166667	14.166667	-0.913839	13.000000	13.000000	18.333333	12.500000	17.000000	33.500000	95.399594	240.204987	16.551167	164.101667	-175.374167	-478.038833	-15.241164	-15.782333	43.336667	20.393333	-12.812550
ZM109_4__8ANC131	17.1	-2039.301913	-478.334201	2309.360375	-28.295080	17.500000	14.666667	-0.923848	15.333333	13.666667	17.833333	15.000000	16.500000	34.166667	95.783551	236.154661	18.579167	-125.815000	-184.690000	-557.169000	-16.182700	-16.770167	42.925000	20.396667	-14.031167
ZM135_10A__8ANC131	24.5	-2481.891465	-482.231963	2738.741879	-30.243034	18.500000	15.666667	-1.280177	10.333333	14.666667	17.500000	17.833333	21.666667	28.666667	96.812691	240.527950	18.879000	200.773333	-143.011167	-413.835333	-15.115181	-16.540500	41.968333	21.393333	-11.179825
ZM214_15__8ANC131	1.63	-2159.534783	-479.389302	2390.481802	-30.532024	19.333333	16.500000	-0.513611	12.000000	15.000000	17.333333	19.166667	18.166667	29.500000	96.878241	242.680792	24.180000	114.946667	-170.671000	-467.808500	-16.094856	-17.306000	42.543333	19.480000	-12.165983
ZM215_8__8ANC131	7.96	-930.991791	-501.618367	1215.588712	-30.503029	18.333333	15.166667	-0.896606	14.333333	16.333333	19.333333	17.166667	15.333333	30.833333	95.570652	233.723796	16.940333	124.508333	-178.980000	-518.154167	-16.135216	-16.192667	43.871667	20.070000	-15.049833
ZM249_1__8ANC131	10.0	-721.262262	-486.835172	1003.584693	-30.027289	17.166667	15.000000	-1.782405	15.333333	14.000000	15.333333	16.500000	14.833333	34.833333	97.230775	238.744021	13.356333	-59.008333	-168.495333	-533.783167	-15.590187	-17.222833	41.626667	20.393333	-12.905032
ZM53_12__8ANC131	15.8	-2043.753688	-485.356792	2311.567538	-31.013170	17.333333	15.833333	-0.788793	13.333333	15.166667	17.666667	18.000000	16.500000	30.500000	97.518670	236.265309	24.117000	146.846667	-154.217333	-444.603500	-15.217766	-16.833167	43.295000	19.490000	-12.833583
ZM55_28A__8ANC131	0.6674	-1921.117275	-471.606372	2155.491302	-29.290440	19.333333	17.333333	-1.272166	14.833333	14.500000	17.666667	17.333333	12.666667	31.833333	97.058552	237.928961	12.236500	-132.935000	-176.658833	-586.682833	-16.176273	-17.088167	43.095000	19.551667	-13.712150
001428_2_42__8ANC134	0.048	-1219.265804	-530.454957	1536.108219	-32.259321	17.666667	15.500000	-0.460419	15.166667	12.166667	19.500000	14.500000	20.000000	40.500000	99.500837	242.230914	20.136167	135.076667	-178.172167	-527.159167	-17.139219	-18.828500	43.940000	18.190000	-16.428633
0260_V5_C36__8ANC134	0.687	-1575.138449	-548.941450	1887.992239	-32.174482	20.666667	17.000000	-0.086121	14.333333	14.833333	20.500000	17.500000	16.833333	35.333333	99.457285	242.765255	20.375667	45.571667	-224.292500	-608.107833	-17.162598	-18.542333	42.800000	17.980000	-14.832233
0330_V4_C3__8ANC134	0.14	-1080.527018	-546.768316	1345.258968	-32.680838	21.666667	18.500000	0.000000	14.166667	16.500000	20.500000	19.833333	17.666667	35.833333	99.885780	238.826386	23.525333	16.071667	-226.397333	-624.489667	-17.645026	-18.898000	43.530000	18.075000	-17.000850
0439_V5_C1__8ANC134	0.16	-1293.302504	-528.288117	1571.110381	-31.670486	19.500000	17.000000	-0.106099	9.833333	13.833333	20.333333	18.000000	23.500000	33.833333	97.547769	243.374011	24.302000	49.523333	-211.002500	-571.074000	-17.270628	-18.640667	43.450000	18.461667	-15.022633
0815_V3_C3__8ANC134	1.08	-415.190917	-499.335193	675.518200	-30.350334	20.500000	17.166667	-0.114273	11.666667	16.666667	18.833333	16.333333	18.000000	32.666667	96.761163	242.279901	26.590833	20.440000	-196.273167	-553.101833	-15.930771	-16.313000	42.748333	19.010000	-15.584917
16055_2_3__8ANC134	0.222	-1091.862549	-542.603013	1403.772415	-31.478142	18.833333	16.166667	0.000005	12.666667	15.666667	21.166667	16.833333	16.500000	36.666667	96.759076	239.019841	19.878833	265.706667	-184.541333	-468.605000	-17.151847	-17.991667	43.290000	19.595000	-18.119202
16936_2_21__8ANC134	0.125	-1647.270921	-530.567753	1943.528663	-32.079079	17.500000	16.166667	-0.181325	13.500000	12.500000	20.333333	13.333333	18.666667	39.166667	96.789641	237.205728	18.769833	43.160000	-201.844500	-591.650667	-17.367294	-17.998667	43.951667	18.616667	-18.744717
231965_C1__8ANC134	1.76	-1860.955088	-512.764917	2109.053669	-30.987817	20.500000	17.666667	-0.465978	12.666667	13.666667	20.333333	19.833333	19.833333	37.166667	99.028026	242.453792	17.560500	-64.310000	-188.071167	-586.850667	-16.895030	-19.820500	46.015000	17.770000	-18.911567
25710_2_43__8ANC134	26.6	-634.476736	-525.631907	933.267057	-31.140441	19.000000	15.166667	-0.197637	14.166667	15.333333	17.166667	20.666667	17.833333	31.333333	99.169629	239.195331	20.488167	170.573333	-181.586167	-495.635167	-16.408130	-18.051000	44.226667	18.223333	-12.974350
263_8__8ANC134	0.118	-1287.082968	-534.056745	1573.025483	-32.944272	21.000000	17.333333	0.000000	15.500000	16.500000	20.500000	21.833333	17.000000	31.666667	99.777412	244.430562	20.159000	29.475000	-229.378000	-633.623833	-16.956872	-19.262000	41.936667	18.125000	-17.945283
269_12__8ANC134	2.85	-1382.546959	-545.903275	1668.100155	-31.743243	21.333333	18.166667	-0.088247	13.333333	15.666667	21.833333	16.000000	17.166667	35.500000	97.444117	239.482878	24.358350	47.685000	-198.920833	-567.537833	-17.818679	-17.757000	43.033333	18.123333	-15.271148
286_36__8ANC134	0.496	-1416.313344	-511.448189	1691.190583	-31.169376	20.000000	17.166667	-0.000005	13.666667	15.333333	20.500000	22.000000	15.166667	33.666667	97.243899	237.003778	26.316167	218.321667	-191.379167	-468.131667	-16.576374	-19.500333	44.611667	19.528333	-13.891467
288_38__8ANC134	1.21	-1107.762307	-518.673750	1415.644348	-31.446246	21.000000	17.666667	0.000000	14.166667	15.500000	21.333333	18.833333	15.000000	36.500000	97.330259	239.661971	24.525917	301.178333	-188.013000	-453.964833	-16.099198	-18.967167	43.688333	19.016667	-15.121633
3301_V1_C24__8ANC134	0.074	-2047.071328	-495.853730	2288.777384	-29.904861	20.333333	18.333333	-0.276281	14.666667	13.333333	20.166667	16.666667	15.666667	35.833333	97.442544	238.002906	19.341833	-50.646667	-192.906333	-589.402667	-16.845000	-18.304667	44.020000	19.831667	-17.829633
3326_V4_C3__8ANC134	2.16	-1693.754466	-507.567946	1981.918987	-30.866001	18.000000	14.000000	-0.435318	15.666667	16.333333	14.666667	19.833333	12.333333	36.500000	96.079251	236.572214	10.917833	-58.178333	-212.753333	-617.335000	-16.656443	-17.786000	44.886667	17.738333	-13.992117
3337_V2_C6__8ANC134	0.067	-1610.473116	-495.304220	1855.925090	-30.288250	21.000000	16.333333	-0.458038	18.000000	16.500000	19.833333	21.666667	12.666667	29.666667	99.068339	235.118575	13.862167	-49.630000	-181.228333	-562.384667	-16.091628	-18.395667	43.075000	18.491667	-13.230738
3415_V1_C1__8ANC134	0.31948	-1606.080095	-532.767214	1860.876875	-32.166386	21.666667	18.166667	-0.213486	14.000000	12.833333	21.000000	13.666667	21.333333	37.166667	98.598518	241.379160	25.709167	83.788333	-199.913167	-547.414667	-16.723434	-17.870833	43.230000	18.688333	-15.614500
3468_V1_C12__8ANC134	6.86	-1277.338313	-512.835703	1520.434163	-31.453486	22.500000	19.000000	-0.266546	13.166667	18.333333	20.333333	19.166667	18.833333	30.166667	97.506717	240.578627	20.447167	-73.883333	-213.826500	-577.036333	-17.139385	-16.702833	43.705000	17.905000	-15.621133
3718_3_11__8ANC134	1.32	-1794.187997	-559.682704	2087.379027	-32.383395	21.666667	18.666667	-0.000020	14.333333	16.833333	19.833333	19.500000	17.833333	37.666667	97.771180	237.718829	22.197867	8.046667	-229.968000	-642.438500	-18.265197	-18.614500	43.541667	19.813333	-18.874367
3873_V1_C24__8ANC134	0.898	-1868.582575	-531.668219	2143.935846	-33.589525	21.500000	18.166667	-0.307302	17.333333	16.000000	19.000000	17.666667	17.833333	40.166667	103.787178	243.647876	17.191600	-60.291667	-225.526333	-666.632667	-17.696293	-18.544833	43.823333	18.763333	-18.451350
57128_VRC15__8ANC134	8.08	-568.453763	-526.744165	876.758856	-30.922098	19.666667	16.333333	-0.593938	17.500000	16.000000	20.166667	19.833333	11.166667	36.166667	98.604954	244.209119	15.352667	-14.431667	-187.680167	-558.070333	-16.958355	-19.179667	43.330000	17.745000	-16.682883
6095_V1_C10__8ANC134	0.874	-1336.417596	-524.636311	1640.399399	-31.106922	19.500000	16.166667	-0.215561	16.833333	16.500000	19.666667	20.500000	10.833333	36.000000	99.342604	240.000256	20.029167	-36.368333	-199.069500	-591.239000	-16.668332	-18.999000	44.416667	17.428333	-15.509900
6101_1__8ANC134	0.054	-1790.450371	-512.940353	2079.545808	-31.540932	17.833333	15.500000	-0.084386	14.500000	12.333333	22.166667	15.666667	20.333333	35.500000	99.652906	241.196160	24.595333	191.188333	-157.567000	-464.047333	-16.329247	-18.804333	43.483333	18.745000	-15.440000
6535_3__8ANC134	0.598	-2014.473652	-504.593380	2284.925961	-31.132141	19.833333	17.166667	0.000000	13.500000	13.333333	21.333333	13.666667	19.833333	37.500000	96.620157	239.252600	22.407533	292.976667	-176.358000	-423.875167	-16.263299	-17.933667	42.351667	18.936667	-14.980267
6545_V3_C13__8ANC134	22.4	-1265.207884	-542.841243	1584.591064	-32.989010	21.000000	17.166667	0.000005	13.166667	12.500000	19.500000	19.833333	21.333333	38.000000	97.370795	238.432059	23.630400	6.813333	-206.970167	-575.082000	-18.037624	-20.809667	43.163333	17.840000	-15.248917
6838_V1_C35__8ANC134	0.609	-1083.465861	-490.413117	1402.809553	-29.602425	18.666667	16.333333	0.000025	14.333333	13.833333	18.833333	14.333333	15.833333	37.500000	97.542602	236.570412	20.490000	58.976667	-157.722667	-470.610333	-15.595255	-17.044833	43.826667	20.723333	-14.565450
89_6__8ANC134	1.18	-401.404568	-512.423997	666.775591	-32.015518	19.500000	17.000000	-0.824677	13.833333	12.333333	20.666667	18.000000	19.333333	32.833333	98.992997	241.358253	21.370500	12.496667	-186.045000	-552.065167	-16.751660	-19.029333	43.951667	18.225000	-15.902267
928_28__8ANC134	3.53	-1884.142734	-536.887823	2141.635276	-31.774932	22.833333	19.666667	-0.000010	14.166667	15.333333	22.000000	17.333333	16.833333	36.666667	97.302066	243.046153	25.826667	53.915000	-207.528500	-567.224500	-16.792419	-18.498833	43.583333	19.251667	-16.887467
92BR025_9__8ANC134	0.101	-2071.118797	-502.591281	2340.375372	-30.667867	20.666667	17.166667	-0.266301	14.833333	14.166667	19.500000	14.000000	19.333333	37.000000	96.347203	238.415160	16.050500	-25.698333	-223.940333	-611.216000	-17.306209	-17.005500	43.888333	19.076667	-17.164338
92RW020_2__8ANC134	1.71	-724.471702	-527.046261	1037.243793	-31.880516	19.166667	16.333333	-0.000031	13.500000	17.500000	17.666667	19.166667	17.833333	32.833333	97.558756	235.480133	26.711533	154.536667	-185.438000	-480.543833	-16.699934	-16.815500	43.995000	19.271667	-15.392317
A03349M1_VRC4A__8ANC134	3.46	-630.334597	-490.545567	916.125428	-29.294750	20.666667	16.166667	-0.306091	14.833333	16.666667	19.000000	21.333333	11.500000	31.333333	96.900735	237.370869	18.890667	-31.731667	-194.115000	-554.777833	-16.606888	-18.061000	43.845000	19.583333	-14.951600
ADA__8ANC134	0.414	-1287.116548	-490.974680	1572.467811	-30.157822	19.333333	16.833333	-0.124212	12.333333	12.000000	20.833333	15.833333	20.666667	31.833333	97.366108	239.615160	23.040333	254.153333	-171.776333	-425.079500	-15.936525	-18.131333	43.115000	18.470000	-14.505932
BAL_26__8ANC134	0.064	-1445.530181	-517.992346	1753.459444	-30.137941	19.833333	16.000000	-0.227448	12.500000	15.666667	21.166667	19.166667	14.666667	33.500000	97.053910	239.274346	25.511000	244.408333	-180.788500	-463.705833	-15.922090	-18.152000	44.693333	19.606667	-13.948017
BB539_2B13__8ANC134	0.156	-2194.926606	-546.901920	2489.174465	-32.443935	20.333333	17.500000	-0.083705	14.666667	15.333333	20.166667	18.666667	19.000000	33.666667	98.113073	241.510409	25.026167	54.273333	-219.919833	-598.061833	-16.924208	-18.279833	43.096667	19.011667	-16.881683
BG1168_1__8ANC134	0.401	-1617.427054	-540.823955	1898.955335	-32.245530	19.333333	15.833333	-0.329620	15.333333	20.166667	15.500000	24.000000	19.000000	27.833333	99.075652	244.795122	15.263167	-53.960000	-215.067000	-614.946167	-17.203283	-17.069333	42.385000	17.703333	-16.487867
BI369_9A__8ANC134	0.988	-1471.516112	-560.828228	1732.687154	-33.106734	23.666667	20.000000	-0.478546	15.833333	17.500000	21.166667	18.500000	19.666667	34.833333	98.858982	243.029083	18.514333	-80.223333	-252.086000	-688.450667	-19.109670	-17.879000	42.571667	18.995000	-21.715900
BR07__8ANC134	1.36	-1081.514102	-542.331971	1396.932020	-32.427319	18.666667	16.166667	-0.166865	15.000000	15.166667	20.500000	22.500000	16.000000	35.333333	99.235359	243.019444	22.794333	227.805000	-201.608833	-523.384500	-16.314210	-20.505667	43.280000	18.581667	-17.044600
BS208_B1__8ANC134	0.307	-2035.256496	-551.501002	2309.631247	-32.506138	23.000000	19.666667	-0.097733	14.833333	17.166667	20.500000	17.166667	17.333333	35.833333	97.834737	236.371246	22.477667	83.833333	-213.646333	-574.514667	-17.425815	-17.218000	44.246667	18.621667	-16.315433
BX08_16__8ANC134	2.0	-1250.972580	-526.345353	1568.018152	-31.594311	19.333333	16.000000	-0.000010	13.666667	15.833333	21.833333	21.666667	16.500000	29.500000	98.705309	238.230453	24.932167	210.250000	-189.586000	-496.235833	-15.831438	-18.919667	43.151667	18.983333	-15.669267
CAAN5342__8ANC134	0.986	-2736.403332	-534.556077	3035.004788	-32.420273	16.333333	14.000000	-0.197378	15.166667	11.833333	22.333333	19.000000	19.333333	36.166667	99.187125	241.242154	22.533500	238.965000	-176.365000	-481.536500	-16.925329	-20.670833	44.836667	16.955000	-15.140833
CAP244_D3__8ANC134	0.758	-1553.329763	-530.592451	1847.290902	-32.781741	21.000000	17.333333	-0.000005	14.333333	14.166667	21.166667	15.333333	14.500000	39.000000	98.856263	242.426469	23.808000	96.045000	-241.764333	-651.451000	-17.104442	-18.566500	43.350000	18.060000	-16.588850
CH070_1__8ANC134	2.73	-1321.731619	-548.727191	1634.021381	-31.525715	18.833333	15.500000	-0.934031	13.000000	18.333333	21.833333	21.500000	14.666667	31.166667	99.299916	242.493863	20.130667	50.135000	-225.876167	-626.924333	-16.913446	-18.213667	43.073333	18.983333	-16.249750
CH181_12__8ANC134	16.4	-795.806828	-559.939526	1104.693591	-32.461390	18.166667	15.000000	-0.110204	15.000000	16.333333	17.666667	22.166667	19.500000	31.833333	98.323310	243.359099	16.327500	116.365000	-210.111667	-571.877000	-17.629765	-18.647333	43.385000	18.538333	-20.246817
CNE10__8ANC134	0.939	-1280.654689	-530.453873	1612.304393	-31.383755	19.000000	15.166667	-0.000005	16.500000	15.666667	22.000000	18.166667	14.666667	30.166667	98.888372	238.997530	25.561333	147.495000	-167.056000	-477.873500	-16.770612	-17.826833	43.778333	16.223333	-12.661833
CNE12__8ANC134	4.26	-1481.050953	-512.607823	1748.422275	-31.977048	20.166667	17.500000	-0.570435	15.000000	11.833333	22.500000	13.500000	18.166667	37.166667	99.164684	239.267509	22.185333	204.210000	-170.424833	-462.578000	-16.746726	-18.757667	42.181667	18.023333	-16.716450
CNE3__8ANC134	0.581	-1424.014860	-484.801379	1646.072077	-29.850459	22.000000	18.333333	-1.182760	13.833333	16.666667	19.666667	16.833333	15.666667	38.666667	97.073646	242.281695	18.624167	79.533333	-181.717167	-515.350333	-16.712376	-17.677167	43.116667	20.113333	-12.010022
CNE30__8ANC134	1.52	-1705.132149	-543.972271	1988.742778	-32.381676	20.500000	17.666667	-0.970591	14.333333	17.166667	18.333333	21.000000	18.666667	34.833333	100.240016	248.151265	19.412983	159.325000	-204.101833	-537.279167	-17.101258	-18.632500	42.915000	18.348333	-16.469833
CNE53__8ANC134	45.0	-1339.285126	-503.880807	1634.921678	-30.701300	18.166667	15.500000	-0.095591	12.333333	15.833333	17.333333	20.166667	18.166667	29.833333	96.978748	238.619108	24.307333	143.865000	-165.136667	-448.736833	-15.944021	-17.443500	43.753333	18.258333	-15.684917
CNE58__8ANC134	14.7	-1571.333346	-556.915119	1827.046285	-32.652421	20.000000	17.666667	-0.171819	14.333333	15.500000	18.000000	20.833333	19.833333	35.833333	98.931267	243.916905	18.677550	65.248333	-196.854833	-543.721167	-17.971541	-19.276833	42.585000	19.300000	-20.185017
CNE7__8ANC134	27.5	-1715.857726	-554.412422	2031.322741	-31.647808	20.166667	17.666667	0.000005	14.500000	11.333333	21.000000	23.500000	17.500000	33.333333	97.409399	241.042196	20.292000	258.201667	-222.942000	-563.106167	-17.364265	-22.036667	43.291667	19.415000	-19.359450
DJ263_8__8ANC134	0.006	-1471.232233	-565.912053	1781.912231	-32.745421	22.000000	18.166667	-0.381282	15.000000	14.833333	21.333333	20.833333	18.166667	36.666667	99.350278	242.136718	21.263333	102.118333	-223.196500	-596.579333	-17.438896	-20.495500	42.195000	18.670000	-19.165467
HT593_1__8ANC134	0.278	-1409.313337	-534.628165	1680.661310	-31.809088	21.166667	17.666667	-0.285812	14.000000	16.833333	20.166667	19.500000	17.833333	31.666667	98.518185	245.872286	23.321833	212.681667	-186.183000	-479.597833	-16.679672	-17.725667	43.638333	17.883333	-14.157683
HXB2__8ANC134	0.015	-632.477419	-525.147475	921.583307	-32.101158	20.666667	17.833333	0.000005	16.833333	13.166667	20.166667	15.000000	19.333333	32.333333	99.656903	241.683355	21.153833	53.250000	-230.590167	-615.840667	-16.848401	-17.278333	43.333333	18.118333	-15.679283
JRCSF__8ANC134	0.416	-1028.120698	-506.158935	1325.191026	-31.615874	18.666667	16.833333	-0.103124	14.166667	13.833333	20.666667	17.000000	19.666667	33.333333	99.217383	240.085491	26.901833	174.326667	-168.979833	-475.372333	-16.454538	-18.029000	43.148333	19.741667	-15.531033
JRFL__8ANC134	0.03	-1939.428560	-505.453747	2207.423560	-29.997134	19.000000	15.833333	-0.229584	14.000000	15.000000	20.500000	19.500000	17.166667	29.000000	96.709723	237.992213	24.725333	266.900000	-174.170667	-450.800333	-15.968071	-17.750333	43.685000	19.421667	-13.862683
KER2018_11__8ANC134	8.85	-1836.647493	-547.489135	2095.984538	-32.499741	21.500000	18.833333	-0.104070	14.333333	12.666667	20.666667	16.000000	21.666667	37.500000	98.984238	240.995509	27.705167	91.776667	-227.876167	-591.085667	-17.179539	-18.852333	44.390000	18.163333	-19.094200
KNH1209_18__8ANC134	5.85	-957.043677	-563.328057	1275.072525	-32.961704	21.833333	18.166667	-0.000020	13.833333	18.166667	20.000000	18.166667	19.000000	32.833333	99.252415	240.680066	24.336833	18.806667	-218.110167	-611.095500	-17.246076	-17.026833	42.325000	18.018333	-16.701833
MI369_A5__8ANC134	1.35	-1309.319348	-204.084385	1615.784308	-32.656858	21.166667	18.000000	-0.941457	16.166667	17.000000	20.833333	18.666667	19.000000	32.500000	98.945002	242.801863	17.087500	-112.003333	-236.430667	-600.648333	-17.390499	-17.651167	42.640000	18.685000	-14.941780
MN_3__8ANC134	0.499	-1403.404361	-542.638537	1736.938530	-32.538104	18.666667	16.666667	-0.178747	14.500000	12.833333	20.833333	15.833333	20.833333	36.333333	98.796516	242.607703	20.909600	108.828333	-205.365833	-581.854667	-16.437493	-18.733500	42.276667	19.401667	-17.176867
MS208_A1__8ANC134	1.67	-2765.448188	-550.497296	3018.400113	-33.043009	22.166667	20.333333	-0.000025	14.666667	17.166667	21.166667	19.666667	17.666667	36.333333	97.886126	238.926796	21.152667	71.821667	-234.146000	-605.134667	-17.801687	-18.580500	44.080000	18.826667	-19.826467
NKU3006_EC1__8ANC134	0.483	-335.162189	-548.812992	645.884200	-32.594863	20.833333	16.166667	-0.464900	14.500000	15.833333	20.333333	22.666667	17.500000	32.333333	99.477604	243.908374	20.880167	204.308333	-215.810667	-550.264000	-16.789819	-19.606833	42.998333	19.551667	-16.275917
PVO_4__8ANC134	0.311	-828.695172	-523.561253	1144.050359	-31.030807	19.166667	16.666667	-0.180486	14.166667	16.833333	21.166667	19.666667	18.333333	29.333333	97.233821	243.451312	24.978500	240.873333	-166.964167	-429.433167	-16.332117	-17.341500	43.873333	18.876667	-13.823528
Q168_A2__8ANC134	0.157	-1785.349251	-535.530538	2019.688620	-32.392818	22.833333	19.500000	-0.184138	15.000000	18.000000	20.500000	20.000000	18.000000	34.000000	99.488630	237.543266	21.882000	-6.083333	-225.449333	-606.581167	-16.917249	-17.977333	42.905000	19.221667	-16.470933
Q23_17__8ANC134	0.174	-1418.793940	-556.804771	1673.148682	-32.365821	23.000000	19.333333	-0.268697	14.500000	15.833333	21.000000	19.333333	16.500000	38.833333	99.526485	238.864031	21.529333	13.245000	-231.343833	-627.918333	-17.446179	-19.421333	43.490000	19.620000	-19.819283
Q259_17__8ANC134	1.24	-1629.982902	-531.104850	1902.054554	-30.775458	22.166667	19.000000	-0.290339	12.666667	15.666667	20.166667	17.500000	18.333333	35.000000	97.717232	237.506032	30.583833	54.653333	-231.192333	-596.956167	-16.547159	-17.751833	44.050000	18.706667	-17.534817
Q461_E2__8ANC134	1.1	-1390.377523	-538.201425	1679.673201	-31.528402	21.166667	18.000000	-0.198720	13.000000	15.833333	19.666667	19.166667	17.666667	33.166667	96.898127	241.415773	25.167000	70.006667	-215.460500	-583.014833	-17.109402	-18.266667	42.768333	18.368333	-15.177400
Q769_D22__8ANC134	0.051	-1316.859812	-549.828537	1572.608970	-33.570189	22.666667	18.500000	-0.372096	16.000000	17.000000	20.833333	20.166667	17.666667	33.666667	99.461333	242.362296	20.896333	17.630000	-240.004333	-629.233667	-17.463153	-18.393833	43.420000	18.865000	-16.310733
Q842_D12__8ANC134	0.04686	-1506.977178	-564.133957	1786.809557	-33.233810	21.833333	18.166667	-0.084035	14.833333	16.666667	20.166667	20.500000	16.666667	36.833333	99.475677	239.109995	22.355067	100.028333	-245.128167	-634.560833	-17.069256	-19.148500	43.495000	19.018333	-16.729967
QH0692_42__8ANC134	1.86	-1388.257241	-528.253964	1674.606753	-31.442537	19.833333	17.000000	-0.091934	14.833333	16.000000	21.166667	21.500000	17.333333	31.000000	97.155728	242.674467	24.942833	220.678333	-190.725667	-486.704167	-16.598012	-18.988333	43.565000	18.173333	-13.869993
QH209_14M_A2__8ANC134	4.77	-1056.000468	-536.936118	1331.713660	-31.393701	20.000000	18.000000	-0.204900	15.166667	17.333333	18.500000	16.000000	19.000000	35.833333	97.725360	239.314788	28.194000	34.821667	-225.526000	-592.667667	-17.343171	-16.153500	43.933333	19.708333	-15.391038
REJO4541_67__8ANC134	0.106	-1660.550644	-528.936492	1894.716195	-32.943709	23.333333	20.000000	-0.185450	14.833333	13.000000	21.666667	18.333333	19.166667	36.500000	98.863867	241.286703	25.059333	0.016667	-214.456667	-603.578667	-16.757160	-19.855667	43.195000	19.150000	-18.481667
S018_18__8ANC134	1.46	-1731.281432	-519.740885	2065.620142	-31.036940	18.000000	15.666667	-0.000020	14.500000	15.333333	18.833333	15.166667	16.333333	34.833333	97.624761	234.822183	22.522833	181.190000	-173.336167	-491.371833	-16.924960	-16.387667	45.081667	18.403333	-13.295333
SC422_8__8ANC134	0.384	-732.981853	-520.338638	1010.538733	-32.317561	19.333333	17.166667	-0.461589	14.666667	13.500000	21.666667	18.833333	19.666667	34.166667	99.186218	240.845078	21.585833	250.461667	-167.931167	-457.162167	-16.586277	-19.392833	44.713333	17.295000	-16.320983
SF162__8ANC134	0.208	-153.374516	-517.475356	449.434201	-31.536983	19.333333	17.000000	-0.190725	15.333333	11.666667	22.166667	17.333333	19.666667	37.000000	99.498666	240.192979	24.718167	209.681667	-161.911833	-467.579500	-16.360178	-20.052667	43.603333	19.085000	-14.958817
SS1196_1__8ANC134	0.351	-942.885673	-525.793655	1229.269484	-32.174527	19.500000	17.166667	-0.153946	10.500000	13.166667	21.500000	21.666667	21.833333	33.500000	99.026568	239.717654	27.924400	168.196667	-178.979833	-489.479833	-17.114932	-20.603000	44.490000	17.885000	-17.905400
T251_18__8ANC134	1.45121	-1237.183466	-560.848183	1533.596872	-31.796225	20.166667	16.833333	-0.494029	14.333333	14.833333	21.500000	20.333333	15.000000	35.833333	97.446889	242.677785	21.825333	122.731667	-213.181167	-571.291333	-17.006322	-20.131333	42.060000	18.868333	-16.036633
T280_5__8ANC134	0.025	-1051.933357	-537.606034	1355.181017	-31.229866	19.500000	16.666667	-0.268809	13.000000	16.000000	20.500000	15.000000	19.166667	38.500000	97.061057	237.884507	24.075333	78.716667	-234.032333	-603.197333	-16.991868	-17.412333	43.396667	18.420000	-15.201650
THRO4156__8ANC134	11.8	-874.918406	-565.219003	1247.027351	-32.482452	18.166667	15.500000	-0.115341	16.833333	20.666667	18.000000	21.500000	14.166667	28.500000	101.619537	250.895012	17.174833	35.676667	-220.334833	-620.161333	-17.055486	-15.976500	43.935000	18.283333	-14.262657
UG024_2__8ANC134	3.89	-454.177309	-493.100929	762.628809	-29.328985	20.833333	16.166667	0.000031	13.833333	16.833333	18.833333	21.666667	10.833333	32.166667	97.480704	239.553210	17.984000	17.221667	-183.017667	-530.109167	-16.103289	-18.236167	44.238333	19.385000	-14.616102
UG037_8__8ANC134	0.268	-1297.292990	-549.342836	1574.807626	-31.911433	21.166667	18.333333	-0.204900	14.166667	15.833333	20.500000	18.666667	19.166667	34.666667	97.927597	239.573459	18.839000	51.655000	-225.688000	-611.531833	-18.049645	-18.486833	43.895000	16.920000	-19.864717
X2088_C9__8ANC134	0.405	-2286.142349	-560.191825	2578.219767	-33.328368	20.000000	16.666667	0.000000	14.666667	15.166667	21.166667	21.500000	14.666667	36.000000	98.429287	240.394702	24.478667	39.901667	-208.858000	-604.343500	-17.408976	-20.066833	44.185000	19.133333	-17.164767
YU2__8ANC134	0.131	-1268.836422	-540.571618	1581.208228	-32.800897	19.500000	17.000000	-0.203562	14.166667	15.500000	21.000000	20.833333	18.333333	34.833333	99.786790	239.438813	23.509167	238.878333	-192.578667	-491.459500	-17.381107	-19.491667	43.588333	19.050000	-14.652317
ZM106_9__8ANC134	18.0	-792.543600	-517.357315	1103.778931	-31.551706	16.333333	14.166667	-0.121607	14.833333	12.333333	20.000000	12.333333	20.333333	42.333333	97.495096	239.957947	22.505833	234.685000	-163.141833	-448.251500	-16.719104	-18.041500	44.155000	19.351667	-14.827550
ZM214_15__8ANC134	3.84	-1834.632421	-535.759843	2142.512005	-32.230736	19.833333	15.666667	-0.087438	13.833333	16.000000	18.500000	19.833333	19.333333	32.000000	98.954385	241.993053	21.420667	202.315000	-191.622667	-523.071167	-16.295329	-17.813833	43.278333	19.381667	-14.491067
ZM53_12__8ANC134	41.0	-1842.390190	-530.715491	2155.611434	-32.527685	18.833333	15.666667	-0.173492	15.333333	16.333333	19.500000	16.500000	17.166667	35.833333	99.562911	236.397559	20.318667	195.073333	-184.846833	-512.221500	-17.011041	-17.056667	44.183333	18.683333	-12.783290
ZM55_28A__8ANC134	0.431	-1995.545274	-514.435103	2260.347942	-31.462788	21.500000	18.500000	-0.387472	16.166667	16.666667	18.500000	18.166667	14.666667	36.166667	98.806249	238.032098	12.224833	-89.240000	-212.962833	-654.400833	-17.036438	-17.528000	44.281667	18.775000	-15.731517
001428_2_42__b12	39.2	-1021.455585	-603.719893	1494.503366	-32.038682	9.500000	6.666667	-0.561376	26.333333	8.833333	8.000000	30.166667	14.833333	21.333333	103.426926	246.260074	24.029833	-222.313833	-241.691667	-694.025667	-16.374110	-21.710667	41.736667	17.656667	-13.456933
0077_V1_C16__b12	0.41074	-2053.573280	-595.724240	2476.756535	-32.166475	9.500000	7.833333	-1.755468	26.166667	12.666667	8.666667	33.166667	12.500000	19.333333	108.202367	254.677039	19.953500	-225.232000	-251.114333	-719.013833	-16.139295	-21.074667	40.866667	20.431667	-14.520383
0404_BM_B9__b12	3.2	-2378.601026	-567.035684	2783.262888	-32.743874	11.500000	9.500000	-1.099691	25.500000	9.666667	8.833333	29.833333	19.500000	19.333333	104.837482	246.347120	26.749833	-250.442167	-227.730167	-645.046000	-17.022246	-20.794833	41.960000	18.773333	-11.917608
0815_V3_C3__b12	15.9609	794.307416	-555.876543	-367.297503	-30.851816	10.500000	8.666667	-1.542191	25.333333	12.666667	8.000000	27.833333	18.166667	18.833333	108.686418	249.026252	23.722333	-334.118500	-236.377333	-664.095667	-16.206964	-18.659500	41.100000	18.461667	-14.934750
0921_V2_C14__b12	3.3	-1274.037178	-568.194898	1665.687477	-31.362825	11.666667	8.500000	-0.655802	28.333333	10.000000	7.500000	30.666667	13.500000	16.666667	105.194454	243.081870	17.992167	-387.483833	-246.186333	-722.634333	-15.767173	-19.999667	42.798333	19.496667	-12.818187
1006_11_C3_1601__b12	1.64853	-943.414830	-624.563839	1370.017692	-34.667351	14.166667	10.500000	-1.949524	28.000000	16.666667	10.833333	28.000000	20.500000	22.500000	116.302891	253.263652	24.257333	-256.485500	-250.074500	-685.241167	-17.817731	-18.100667	42.985000	18.358333	-15.000517
1051_12_C22_3325__b12	3.6	-1235.380161	-598.553168	1650.629442	-32.760541	13.000000	11.333333	-1.133789	26.833333	12.500000	9.500000	30.000000	20.333333	18.166667	111.997252	254.812260	21.882667	-333.929000	-238.038833	-655.260000	-17.237037	-19.484000	44.028333	17.203333	-11.765993
1051_12_TD12_3291__b12	0.5	-772.733022	-591.756551	1201.531975	-31.502179	11.500000	9.666667	-2.642309	28.500000	9.500000	6.333333	32.833333	18.833333	21.000000	107.524145	248.281194	23.281667	-374.175167	-237.957500	-691.297833	-17.001749	-22.017500	42.238333	18.855000	-13.348428
1054_07_TC4_1499__b12	5.73676	-2339.220628	-617.846583	2744.990290	-32.832623	11.666667	8.666667	-1.293096	28.333333	9.666667	6.166667	32.166667	17.000000	21.500000	109.753897	249.805238	23.016000	-395.203167	-283.307167	-758.073833	-17.403555	-21.738167	42.991667	17.695000	-13.172930
1056_10_TA11_1826__b12	1.27525	-1568.183772	-567.609232	1960.401119	-32.113585	12.166667	10.000000	-0.943110	22.833333	9.666667	10.666667	27.833333	18.833333	18.666667	110.619686	254.917028	23.008500	-250.225950	-225.883833	-618.841833	-16.648579	-20.441000	39.883333	19.125000	-14.061617
1058_11_B11_1550__b12	16.15	699.110835	-592.254580	-268.437928	-33.427596	12.666667	10.166667	-1.750468	27.500000	14.500000	7.833333	30.333333	17.333333	18.666667	106.706247	246.827727	22.928333	-200.253833	-237.157333	-664.446833	-17.044537	-18.724333	41.100000	20.528333	-10.763863
1059_09_A4_1460__b12	4.71	-3262.732268	-656.125434	3604.384145	-37.445279	19.000000	15.000000	-4.327276	28.333333	17.166667	15.333333	30.500000	20.166667	23.666667	118.471169	260.496899	25.579333	-453.483333	-336.208500	-856.621667	-20.223886	-20.215833	41.165000	20.151667	-18.274967
1209_BM_B21__b12	13.25	-2263.239791	-636.222626	2648.311093	-35.586189	20.000000	15.500000	-8.244736	24.166667	15.333333	13.000000	39.666667	16.166667	22.666667	106.545121	250.497651	31.657167	-1.844000	-284.271500	-629.518833	-18.743750	-24.563500	41.011667	19.525000	-15.116243
1209_BM_G5__b12	4.27	-677.904367	-599.446894	1092.472001	-33.262053	15.166667	11.333333	-2.223684	22.166667	16.000000	9.000000	31.000000	18.000000	19.000000	110.954031	254.736404	20.840833	-327.151667	-254.693833	-702.579667	-17.702162	-19.391500	38.983333	18.585000	-13.112213
1394_C9G1__b12	15.80613	-2357.401194	-606.112496	2795.355101	-33.799110	11.500000	8.333333	-1.089859	25.000000	13.166667	5.500000	35.000000	19.000000	18.000000	111.071018	249.804331	21.767833	-215.264333	-238.314000	-660.655500	-17.018816	-20.813333	39.970000	21.873333	-8.028983
16936_2_21__b12	41.8	-1397.250493	-576.037108	1801.699551	-32.583622	12.000000	9.500000	-1.571223	24.166667	9.833333	9.000000	30.666667	15.666667	22.000000	106.797303	246.890740	21.941833	-262.511833	-240.577500	-679.403500	-16.193933	-21.746667	41.803333	18.446667	-12.779443
191955_A11__b12	22.7	-684.223941	-547.118648	1088.797753	-30.075302	10.000000	7.333333	-1.945928	22.166667	12.500000	7.666667	26.833333	15.833333	15.666667	104.955270	246.723156	19.918500	-257.518000	-225.493500	-653.564833	-14.798182	-17.779667	39.511667	19.125000	-11.263767
19252094_A5_G2__b12	0.82	-1403.708304	-571.011399	1792.092181	-30.858397	11.500000	9.333333	-0.497681	30.333333	6.500000	9.666667	25.333333	14.333333	21.166667	104.862973	242.513542	17.682167	-346.204667	-250.169167	-688.709833	-16.648352	-20.185167	42.981667	19.810000	-14.756683
193003_B10__b12	2.31	-625.779402	-653.388652	1127.744122	-34.605565	11.500000	9.000000	-2.114741	26.666667	16.333333	10.166667	32.166667	25.666667	19.333333	115.492647	253.853493	28.533333	-206.476333	-253.132833	-657.437333	-17.520833	-19.765500	40.008333	19.455000	-8.750640
19707346_E8_C6__b12	2.27	-1697.161733	-562.917686	2100.323413	-32.130858	11.500000	8.833333	-1.263082	24.666667	10.000000	8.833333	31.500000	17.500000	19.000000	104.676002	242.902935	25.214500	-282.113667	-257.345500	-689.976667	-16.202409	-21.506667	41.346667	18.491667	-12.271650
19715820_A10_H2__b12	14.24	-2113.297316	-572.291637	2528.744435	-31.741834	9.833333	7.666667	-1.407262	23.833333	12.166667	5.000000	30.000000	16.500000	21.666667	108.550363	249.232400	20.965333	-223.029333	-226.065000	-609.059500	-15.842980	-19.956000	39.121667	20.276667	-12.589667
20198102_E9_G1__b12	42.36	-1752.606973	-569.393235	2156.540466	-32.078955	11.166667	9.000000	-1.864853	23.666667	13.000000	7.833333	35.666667	14.166667	18.166667	110.633635	255.538240	23.401167	-310.704667	-240.304833	-687.583667	-15.768647	-21.695000	40.618333	20.710000	-9.600762
20286961_C1_H8__b12	8.39	-788.473324	-542.640255	1154.006964	-30.485517	13.666667	10.500000	-0.634679	19.666667	14.666667	6.166667	29.500000	16.166667	14.833333	103.891268	242.923695	18.315333	-345.398833	-252.741667	-702.771667	-16.520146	-16.933000	42.370000	20.736667	-15.655317
20965238__b12	2.88	-2128.691672	-605.195311	2554.871268	-33.286460	13.166667	10.000000	-2.164942	25.500000	13.500000	8.500000	33.333333	19.833333	21.333333	111.681529	254.072588	25.037333	-226.978000	-246.891333	-670.362833	-16.672165	-21.388833	40.196667	19.923333	-14.072675
21020_13__b12	19.79	-698.939848	-575.681357	1125.890380	-31.897316	13.000000	8.833333	-0.271693	22.666667	15.833333	9.666667	23.666667	23.333333	15.166667	108.614523	248.280631	25.020500	-194.598667	-224.615667	-635.143000	-16.405274	-14.859833	41.893333	19.211667	-11.200735
21023_B4__b12	21.76	-400.581822	-573.262219	829.688327	-31.884837	10.833333	9.166667	-1.978343	25.833333	13.000000	7.666667	29.166667	15.333333	19.500000	105.559713	248.302177	23.807667	-304.806833	-238.277333	-657.674833	-16.743234	-19.098667	40.823333	19.593333	-11.867197
21283649__b12	6.3	-1381.996206	-587.722633	1787.982145	-31.810251	12.166667	9.666667	-0.651733	28.666667	10.166667	8.166667	35.333333	12.500000	19.500000	106.523515	248.450882	17.301500	-455.423500	-257.859833	-767.947167	-17.173808	-23.129167	41.443333	18.540000	-15.098228
21492713_B11_E3__b12	7.9	-1644.035166	-592.570451	2050.423376	-32.524282	13.166667	9.833333	-2.091965	27.166667	13.666667	8.333333	28.166667	18.500000	17.166667	108.031033	248.769924	20.789000	-315.144167	-247.909333	-712.157667	-17.317586	-17.989500	40.266667	20.735000	-11.282553
231965_C1__b12	0.10702	-1358.998045	-540.727585	1732.487926	-30.583963	12.000000	9.000000	-1.208054	24.333333	15.333333	8.000000	24.833333	16.500000	16.833333	107.093560	250.562981	20.889000	-294.063333	-189.821000	-549.475000	-15.398698	-15.728667	41.776667	18.460000	-11.125610
231966_C2__b12	5.39	32.270565	-554.030319	385.840154	-31.863375	12.500000	9.166667	-1.041855	25.166667	10.833333	8.833333	26.833333	16.666667	19.833333	105.346243	247.025878	24.401500	-199.553333	-217.845333	-612.211833	-16.001054	-19.363000	41.023333	17.973333	-12.705300
235_47__b12	3.49907	-422.865167	-563.488587	836.067071	-31.492424	13.833333	10.166667	-1.374324	22.500000	14.333333	6.833333	30.333333	17.666667	16.833333	104.949497	244.477786	22.683167	-300.685167	-214.062667	-639.815167	-16.392018	-18.842333	39.291667	18.566667	-11.736168
249M_B10__b12	12.99491	-118.776072	-589.367535	544.769784	-32.065968	12.000000	9.166667	-1.880244	25.166667	13.166667	7.166667	33.666667	14.500000	18.666667	109.750594	248.538729	17.189667	-201.667667	-231.488500	-654.177500	-16.436897	-20.716833	41.196667	19.783333	-10.006417
25711_2_4__b12	21.21894	-2830.232633	-616.383052	3247.503399	-34.022996	14.333333	11.166667	-5.233536	25.666667	12.333333	10.000000	32.000000	20.500000	20.833333	113.633662	252.842027	25.665167	-253.997333	-273.111667	-724.639000	-17.634148	-21.147833	40.935000	20.930000	-12.734570
26191_2_48__b12	2.44807	-1195.090883	-584.057015	1621.851784	-32.075245	11.000000	7.833333	-1.358902	24.833333	9.666667	10.166667	30.833333	17.166667	19.500000	107.764702	245.147450	20.105833	-155.782833	-212.573000	-606.999333	-15.519764	-21.488500	41.771667	19.356667	-12.026285
270015_J5_1__b12	12.9	596.724603	-560.848671	-135.950117	-30.931252	8.333333	5.666667	-1.635391	27.666667	12.666667	6.666667	27.833333	17.166667	14.333333	105.830716	247.309527	20.315500	-357.157833	-211.898000	-612.206333	-16.182804	-17.491333	41.010000	18.690000	-10.787112
2759058_F10_B6__b12	36.9	-1185.053140	-618.788921	1646.040708	-33.193295	11.000000	7.666667	-1.558329	29.833333	13.000000	6.333333	34.000000	16.333333	18.333333	109.983983	248.491055	17.817167	-286.246500	-254.948167	-704.492000	-17.140935	-20.812333	41.035000	19.253333	-9.286255
2768732_C5_16__b12	16.64	-1594.165405	-560.275909	1991.426897	-30.617943	12.000000	9.333333	-1.246719	23.833333	16.500000	5.833333	28.333333	15.333333	13.333333	104.322581	244.644903	19.811667	-312.438000	-236.949667	-659.058167	-16.426176	-15.591500	40.806667	20.906667	-11.556610
286_36__b12	0.80783	-1298.534981	-563.735754	1695.946020	-30.260061	10.666667	8.333333	-2.252426	26.000000	9.000000	8.333333	30.333333	16.000000	19.500000	105.968288	241.895803	17.863333	-311.799833	-228.323333	-646.063333	-15.972470	-21.138667	41.331667	20.223333	-14.715065
3016_V5_C45__b12	1.33142	-699.889190	-536.570068	1078.125190	-30.812253	11.833333	9.166667	-1.277033	23.666667	11.166667	8.666667	28.000000	14.333333	18.166667	105.020645	243.954553	17.027000	-356.009667	-224.492167	-634.100500	-16.628204	-19.080667	41.076667	20.185000	-14.031700
3016_V6_C22__b12	0.4	-524.509148	-533.202875	915.423315	-30.266134	11.500000	9.000000	-1.170400	26.166667	10.666667	7.666667	26.500000	12.500000	16.333333	105.116197	243.977774	17.389000	-336.501833	-197.922833	-580.619667	-15.490109	-18.088333	42.516667	17.890000	-11.161985
3016_V6_C3__b12	0.2	-563.471926	-558.882401	963.398121	-31.632039	12.666667	9.166667	-1.736333	28.166667	12.500000	8.333333	28.500000	12.666667	19.000000	104.535346	243.870665	18.200500	-355.044000	-218.815167	-625.705833	-16.340397	-18.989333	42.030000	18.171667	-11.281705
3233_P12__b12	1.9	-1057.871555	-629.711399	1486.796126	-35.150368	15.000000	10.666667	-1.465408	24.166667	16.666667	8.166667	32.333333	20.000000	20.833333	113.050248	250.753544	23.500167	-140.725000	-254.396500	-653.849333	-16.791622	-19.422833	41.363333	19.135000	-10.864232
3301_V1_C24__b12	17.008	-2431.331381	-615.001566	2823.192683	-32.977066	13.500000	10.666667	-1.184209	27.833333	9.833333	8.166667	33.166667	18.000000	20.166667	107.526508	244.840420	21.018667	-384.540333	-283.292667	-773.094333	-17.488002	-22.172000	41.160000	20.648333	-14.357050
3301_V2_C6__b12	3.9	-2661.457881	-589.282603	3010.359436	-32.922305	13.500000	11.000000	-1.552190	26.333333	9.666667	9.666667	31.666667	15.833333	22.000000	106.048681	244.803526	20.663500	-372.000167	-267.460833	-738.421667	-17.782652	-22.220833	41.651667	19.890000	-15.186283
3326_V4_C3__b12	0.12638	-1592.620219	-640.543605	2024.872309	-34.755096	12.500000	8.833333	-2.142375	31.500000	12.666667	9.000000	32.166667	16.500000	19.500000	113.317711	251.012763	20.370333	-332.007500	-260.698333	-709.985167	-17.507462	-20.722667	42.138333	18.680000	-12.531267
3365_V2_C20__b12	16.39428	-1165.165086	-585.109428	1574.896608	-31.607615	12.666667	9.166667	-2.371582	26.833333	13.666667	7.166667	31.666667	20.000000	15.500000	106.793909	247.400061	21.967333	-328.823000	-229.975500	-667.638500	-16.731038	-19.321667	39.718333	19.311667	-12.341125
3415_V1_C1__b12	7.47176	-1249.507465	-601.560252	1693.621397	-33.803830	12.500000	10.166667	-1.030141	26.666667	11.833333	8.500000	30.833333	17.666667	17.666667	105.068047	248.659628	26.468000	-319.382000	-246.557167	-741.728833	-16.667561	-20.106500	41.810000	18.230000	-12.393210
346_F4_D2_12__b12	2.1	-655.613104	-581.116400	1100.500204	-31.509668	10.333333	7.500000	-1.261373	23.000000	13.666667	6.666667	30.666667	16.333333	15.500000	107.371976	252.244896	21.420500	-166.147167	-192.454667	-581.430833	-15.498621	-18.770500	39.828333	19.183333	-10.449062
3514597__b12	9.32	-1759.071623	-584.730160	2174.359279	-33.868055	13.333333	11.333333	-1.279851	24.333333	13.000000	12.666667	28.833333	19.333333	20.166667	112.591102	247.736120	27.000500	-279.047833	-256.515833	-707.784667	-16.965058	-19.952000	41.636667	19.038333	-12.141895
3718_3_11__b12	14.46292	-986.122375	-552.143969	1420.814342	-31.433847	10.000000	8.500000	-1.683395	22.666667	13.166667	8.000000	29.833333	14.833333	17.000000	103.306470	244.412374	19.150167	-191.679000	-207.503500	-635.664667	-15.291183	-18.725833	42.491667	18.588333	-9.542653
3812_V6_C05__b12	13.8	-1799.931978	-600.778411	2223.564101	-33.063168	13.833333	9.333333	-1.778132	23.000000	14.500000	12.333333	28.500000	18.666667	18.500000	111.095432	252.617103	20.109500	-233.976833	-263.944333	-717.027833	-17.144191	-19.137500	40.326667	18.490000	-12.098913
3988_25__b12	0.92048	-1351.474487	-589.499700	1729.095878	-33.495572	15.333333	11.666667	-3.750819	27.666667	12.500000	9.666667	26.333333	21.000000	17.833333	109.829628	247.479309	22.235667	-395.723500	-257.260167	-720.177500	-16.858222	-17.673333	42.651667	19.881667	-13.935125
398_F1_F6_20__b12	0.05829	-1017.125337	-586.923351	1443.284987	-31.181998	13.333333	9.333333	-2.235677	23.833333	12.666667	8.000000	33.000000	18.833333	15.166667	105.300906	246.721119	20.834833	-382.865667	-236.945500	-754.686833	-16.151245	-20.283333	40.950000	18.556667	-12.364452
401_F1_8_10__b12	29.2	-286.068991	-637.025414	750.744362	-34.218016	13.500000	9.500000	-3.804423	25.833333	15.166667	10.166667	34.333333	14.833333	18.666667	113.485202	252.172523	22.939833	-261.113833	-266.837500	-720.435500	-17.457505	-20.800500	41.131667	19.895000	-13.321467
477_F3_13_55__b12	11.7	578.307134	-550.939544	-124.330676	-31.351173	12.333333	9.666667	-1.677917	23.666667	11.500000	8.333333	30.833333	16.833333	18.333333	106.606946	247.124528	23.328833	-130.452167	-227.476833	-596.298667	-16.074087	-20.353667	42.150000	17.658333	-10.109615
57128_VRC15__b12	0.15144	74.952294	-568.014115	337.254491	-32.185412	14.500000	12.166667	-1.533773	21.166667	14.833333	9.833333	30.833333	17.166667	18.000000	114.935645	255.732329	23.686667	-255.912833	-242.688500	-646.168167	-16.253968	-19.340167	40.885000	18.830000	-10.522188
5768_4__b12	1.61467	-703.476767	-624.251564	1165.460567	-34.525927	12.666667	10.000000	-0.701197	26.166667	12.500000	9.500000	28.833333	18.666667	21.666667	112.904791	256.757934	25.155167	-298.498667	-256.156333	-753.998000	-17.941188	-19.937500	40.356667	20.128333	-11.765097
6095_V1_C10__b12	0.50349	-515.807793	-570.505984	928.808338	-31.353345	9.333333	8.500000	-2.093831	27.000000	9.500000	7.333333	32.000000	15.000000	19.333333	105.077122	246.759558	19.626667	-237.784500	-216.907667	-595.648667	-15.794975	-22.012667	40.418333	17.573333	-10.212350
62357_14_D3_4589__b12	17.7	-510.108206	-578.327771	947.083835	-30.507913	9.500000	7.000000	-2.245951	27.666667	11.500000	6.000000	29.166667	14.666667	17.833333	104.048852	242.579421	22.460500	-367.357833	-211.221000	-648.159667	-15.477151	-18.894167	41.350000	19.920000	-11.634398
6535_3__b12	1.44091	-1771.212711	-597.750968	2187.069356	-34.577189	13.166667	10.666667	-2.845230	26.666667	12.666667	10.833333	27.000000	22.333333	22.333333	112.284738	249.492224	25.302167	-227.915667	-236.492500	-625.754333	-17.396083	-19.397000	41.616667	18.636667	-13.040125
6540_V4_C1__b12	28.62496	-264.971565	-553.670930	670.980400	-30.756962	12.666667	9.000000	-1.985168	20.666667	15.166667	5.666667	29.166667	19.666667	15.333333	104.831796	245.265744	15.129833	-315.684500	-229.491167	-665.224500	-15.513420	-17.008833	43.038333	16.808333	-11.554758
6545_V4_C1__b12	31.5	-257.793402	-524.414743	628.312233	-30.115087	13.000000	10.666667	-0.648305	21.500000	14.666667	6.166667	26.500000	17.666667	13.833333	104.788696	245.367161	16.639833	-350.391000	-196.243333	-613.768500	-14.852700	-15.917833	41.660000	17.751667	-13.646650
6644_V2_C33__b12	0.15662	-2184.490930	-601.640154	2592.241100	-33.240367	14.166667	10.833333	-2.519547	26.500000	11.833333	7.833333	33.666667	17.833333	18.666667	108.919903	254.659580	19.913000	-286.230333	-255.524000	-729.868667	-16.884280	-21.422333	43.156667	16.716667	-12.984212
6785_V5_C14__b12	16.5	-1005.096509	-571.017872	1411.917230	-31.275852	14.000000	10.333333	-1.637456	25.000000	11.666667	6.666667	32.166667	15.333333	17.166667	107.616626	248.250296	18.486167	-313.580167	-237.429500	-690.399500	-16.514390	-20.032500	43.660000	17.875000	-12.254960
6952_V1_C20__b12	4.58282	-103.576797	-594.413984	505.950248	-32.293701	15.000000	12.000000	-1.654383	27.666667	17.666667	5.833333	26.333333	19.666667	16.833333	106.825843	250.278268	20.911833	-368.440333	-253.548500	-693.518333	-16.562274	-15.346500	40.721667	17.998333	-12.214283
700010040_C9_4520__b12	0.84853	-1629.990173	-573.637986	2039.120293	-32.720868	10.666667	8.333333	-1.026057	27.333333	11.166667	9.166667	27.666667	15.333333	18.666667	105.274094	245.498806	23.658333	-228.924000	-222.126833	-649.307000	-16.373899	-18.856000	42.540000	20.151667	-10.367860
700010058_A4_4375__b12	19.62	3.517160	-630.147884	423.851061	-35.671651	16.000000	13.500000	-1.722921	26.833333	20.000000	10.666667	30.000000	23.666667	21.333333	117.567638	253.002382	25.840500	-197.392167	-253.826667	-656.373667	-17.893728	-17.798167	41.768333	17.391667	-12.564705
703010010_C4__b12	14.4	-3022.170154	-592.464764	3436.837571	-32.345247	13.333333	8.000000	-2.175039	28.500000	9.500000	8.833333	33.666667	17.166667	20.833333	107.961145	246.305903	19.562333	-259.641833	-258.779333	-716.917500	-16.938385	-22.581000	41.058333	22.291667	-12.912907
703010217_B6__b12	12.73345	-890.687170	-568.016245	1315.974447	-31.467383	9.666667	8.333333	-1.280594	27.500000	12.000000	8.166667	29.333333	14.166667	19.166667	110.259037	249.504186	23.419667	-121.219167	-206.098167	-575.680000	-15.438889	-19.567167	41.586667	18.751667	-8.450405
703010217_B6_REV__b12	21.2	-887.951903	-568.214168	1327.625417	-31.855601	9.666667	7.500000	-2.571442	27.833333	11.333333	7.333333	29.500000	15.666667	21.500000	110.541407	249.420618	18.457500	-94.285667	-208.804833	-568.124333	-15.943362	-20.245000	41.148333	19.115000	-7.432285
703010228_1C4__b12	8.9	-1033.218311	-587.839227	1460.129537	-31.996693	10.666667	8.000000	-2.038305	26.333333	12.500000	8.333333	29.500000	16.166667	18.833333	104.994913	243.245356	25.430167	-327.475333	-242.964333	-684.748333	-16.683170	-19.211500	42.246667	19.310000	-14.650000
704010069_C6__b12	24.0	-1610.106191	-613.996571	2033.816008	-33.093636	13.000000	10.166667	-3.436015	26.666667	14.833333	10.500000	28.333333	18.833333	19.500000	112.758834	252.808125	23.235333	-293.812833	-247.095333	-683.233167	-17.750698	-18.288667	40.831667	21.398333	-13.361683
704809221_1B3__b12	4.33672	-104.710504	-600.551508	549.287284	-33.145279	11.666667	8.666667	-1.048940	26.833333	11.000000	9.666667	32.833333	16.833333	17.500000	108.860355	254.313455	21.596000	-234.985500	-239.144333	-646.914833	-16.915829	-21.625333	39.661667	20.418333	-10.821947
704810053_2B7__b12	41.3	-1008.640480	-546.951302	1436.648735	-30.962435	10.666667	8.166667	-0.987289	23.000000	12.666667	7.000000	29.666667	15.333333	17.000000	107.262186	248.482367	18.083333	-271.684500	-236.365500	-666.543333	-15.636801	-18.623167	42.980000	18.173333	-9.686790
783_V0_C51__b12	23.3	-724.177548	-594.713434	1174.178178	-32.500215	12.333333	9.500000	-1.722198	22.500000	14.333333	12.500000	29.666667	18.166667	17.500000	112.422249	251.553512	25.416833	-227.727667	-235.372667	-645.570333	-16.504686	-19.294500	42.251667	17.828333	-12.641827
783_V1_C21__b12	22.0	-976.093221	-633.358250	1415.359102	-34.829202	15.166667	11.000000	-3.794617	23.500000	17.000000	14.000000	28.833333	21.000000	19.333333	115.016185	252.238182	26.056500	-142.153333	-285.110333	-667.454167	-16.913682	-18.699500	40.453333	18.983333	-11.715223
89_6__b12	0.09412	783.636082	-644.188924	-324.720196	-34.208855	15.000000	10.666667	-3.344635	30.166667	14.833333	9.500000	31.000000	21.000000	20.666667	114.359126	252.057656	21.435000	-261.660167	-257.205500	-721.665167	-17.961122	-19.784000	41.506667	18.735000	-14.398000
91US005_11__b12	1.14	439.928378	-593.429298	-8.584270	-33.791117	13.166667	9.666667	-2.163427	30.166667	10.333333	10.000000	31.833333	16.833333	22.166667	105.205900	246.622162	24.461500	-341.142833	-256.919000	-719.350833	-16.839375	-22.239333	40.846667	20.200000	-13.944972
92RW020_2__b12	11.79612	-120.133523	-568.545078	576.672459	-30.955330	9.000000	6.666667	-0.891449	23.166667	13.500000	8.166667	29.000000	15.166667	15.333333	105.369950	242.844020	23.062833	-226.003333	-221.393333	-639.300333	-15.683245	-18.029833	40.746667	20.118333	-9.403005
92UG046__b12	0.07	-503.700384	-614.935414	933.895268	-34.213572	13.666667	10.833333	-1.186066	26.500000	15.333333	10.666667	26.500000	21.333333	20.000000	113.230305	248.376422	21.377500	-317.711500	-261.218500	-702.296167	-17.990436	-17.350167	42.108333	19.983333	-9.654348
92US715__b12	0.93	-1733.032744	-643.709456	2161.152955	-35.677123	11.333333	9.500000	-2.070307	27.166667	11.500000	11.000000	30.166667	19.666667	20.666667	110.286448	250.078714	24.509833	-287.527667	-264.463667	-745.361833	-17.947639	-21.095167	40.528333	19.330000	-16.428667
93IN905__b12	21.38	-379.755029	-570.165864	829.232762	-31.121644	9.333333	7.333333	-1.403905	25.666667	11.000000	6.666667	28.833333	16.500000	19.166667	105.671320	241.824577	18.096500	-320.178333	-228.356500	-679.620833	-15.105651	-19.701833	40.451667	18.453333	-11.238410
98_V3_C5__b12	0.1	-1126.490674	-635.841774	1563.501585	-34.080882	14.000000	10.000000	-3.533702	25.500000	11.833333	11.000000	30.500000	20.833333	20.166667	111.288037	246.183892	26.352333	-164.407833	-275.237167	-695.935333	-17.282464	-20.701667	40.808333	21.228333	-13.133220
A03349M1_VRC4A__b12	1.38694	-357.464041	-620.351725	813.909948	-34.631800	12.500000	10.000000	-2.191228	28.333333	16.833333	10.333333	30.166667	19.166667	19.833333	114.730695	249.470042	21.472333	-331.216833	-269.777333	-695.183333	-17.632128	-18.287000	41.990000	20.445000	-11.684937
A07412M1_VRC12__b12	9.89	-1010.716221	-624.932359	1434.930183	-35.183233	13.333333	11.000000	-4.151774	24.666667	12.000000	12.166667	30.500000	23.666667	21.500000	114.509368	252.555840	26.748333	-168.935333	-274.691667	-668.800833	-18.425653	-20.980667	42.978333	19.330000	-13.779967
AC10_29__b12	2.38803	-330.201864	-593.088707	744.896606	-32.791311	10.833333	7.666667	-1.539800	32.000000	9.666667	10.166667	31.166667	14.833333	19.000000	106.437924	250.281997	21.140667	-409.015333	-281.971500	-788.353667	-17.614778	-21.443333	42.261667	19.393333	-15.208427
ADA__b12	0.13908	-923.309758	-611.522695	1329.203061	-33.605450	14.833333	11.333333	-2.549744	28.666667	12.500000	10.500000	27.500000	20.166667	17.500000	110.366232	248.799795	24.193500	-434.376167	-264.270000	-764.372000	-18.860598	-18.912500	40.228333	18.678333	-15.269075
AE02__b12	10.12	-606.505756	-630.557867	1053.653194	-34.683392	14.000000	10.333333	-4.518753	26.333333	19.000000	9.666667	29.833333	17.666667	18.333333	116.436033	257.129384	17.229833	-278.810000	-260.539167	-697.854667	-17.620341	-17.228000	41.555000	18.378333	-11.053277
B02__b12	0.77337	-1674.784787	-590.477980	2071.910745	-33.675349	12.666667	10.333333	-0.669403	27.500000	11.500000	8.666667	24.500000	20.166667	19.333333	112.653223	249.655354	23.377500	-341.273167	-245.635000	-671.406500	-17.266158	-18.253167	39.191667	17.981667	-13.969763
BAL_26__b12	0.07302	-1068.026489	-551.989936	1480.640443	-30.317602	9.166667	7.166667	-0.993184	24.000000	10.666667	8.166667	23.500000	15.000000	18.166667	104.263259	245.683874	19.517500	-236.973000	-197.170000	-562.688667	-15.648319	-17.083833	42.020000	19.330000	-11.196697
BB201_B42__b12	0.45695	-425.358780	-575.370639	805.670898	-32.485287	16.000000	13.000000	-4.085714	23.333333	12.666667	10.166667	29.666667	19.666667	17.500000	105.572734	246.849188	17.867667	-401.734167	-282.440500	-781.533000	-16.944159	-19.840333	39.481667	19.155000	-13.732178
BB539_2B13__b12	1.07958	-2028.425240	-580.097005	2430.577014	-31.616475	13.833333	10.000000	-2.213791	28.333333	14.833333	8.500000	33.333333	18.333333	19.500000	107.099984	248.515487	22.922833	-283.457333	-237.417667	-690.850667	-16.463163	-20.433000	40.811667	19.573333	-12.301432
BC01__b12	7.01	-1579.711121	-581.558642	1986.225259	-31.906549	13.166667	11.000000	-1.218999	26.500000	6.333333	9.666667	29.333333	15.666667	22.333333	104.397144	248.190684	15.518000	-347.243000	-260.991167	-745.152500	-15.868637	-22.704667	41.601667	18.725000	-14.326875
BC03__b12	20.08	-948.997940	-615.401332	1410.186156	-33.122204	11.666667	8.833333	-1.617549	24.833333	13.500000	9.000000	33.500000	15.833333	21.833333	111.655711	247.976710	23.753500	-197.044500	-251.664833	-669.757000	-17.802655	-21.032333	43.878333	19.476667	-12.380702
BC10__b12	2.43	-471.485517	-598.736766	911.937978	-32.793058	12.500000	9.000000	-1.602605	27.500000	12.000000	5.666667	38.000000	16.166667	18.500000	107.660595	251.196274	20.500167	-217.324667	-237.863000	-659.736833	-16.674425	-22.973667	40.776667	19.246667	-13.785683
BC11__b12	1.15	-2116.919277	-560.606662	2515.960003	-31.407403	11.000000	9.166667	-0.428691	25.000000	9.666667	9.000000	28.500000	15.000000	20.000000	104.821376	242.376899	20.655333	-317.536167	-223.710833	-634.213500	-16.328444	-20.004667	43.621667	19.063333	-11.967633
BC13__b12	9.58	-1826.925996	-583.537460	2240.469165	-32.870764	11.833333	9.666667	-1.515773	26.833333	9.000000	8.000000	32.500000	16.166667	22.333333	108.155318	253.638372	25.591000	-244.575667	-231.427167	-649.860333	-15.734161	-22.705000	42.091667	18.616667	-14.819383
BF591__b12	8.88	-1431.357911	-548.478326	1819.688148	-31.606781	11.000000	8.166667	-0.691533	26.500000	8.500000	7.833333	25.666667	14.666667	20.666667	107.815676	242.264860	14.287333	-230.605667	-213.261833	-620.832000	-16.563841	-19.336167	41.120000	20.660000	-11.318183
BI369_9A__b12	18.5819	-596.079244	-546.391804	997.586052	-31.157792	12.666667	10.000000	-0.656113	21.000000	12.833333	7.000000	25.666667	18.666667	16.333333	108.045809	252.781691	18.133667	-248.748167	-227.739500	-638.766333	-15.594907	-16.884000	40.211667	19.940000	-11.391913
BL01__b12	3.75596	674.909221	-587.787525	-219.794693	-32.377678	10.000000	7.666667	-1.007812	29.333333	10.000000	9.666667	26.666667	13.000000	23.166667	105.393110	250.062639	21.116500	-337.862000	-253.045667	-735.885500	-16.894723	-19.999333	41.365000	20.691667	-15.404267
BORI_D9_4D7_1410__b12	6.2	-1852.281063	-642.723760	2226.158175	-35.545506	19.166667	15.833333	-4.611465	28.666667	16.000000	12.500000	27.166667	25.000000	22.166667	116.005484	257.841023	24.650000	-322.833167	-299.795667	-758.622333	-19.589533	-18.347667	40.640000	20.698333	-16.182050
BORI_D9_4F8_1413__b12	2.5	5.626392	-608.064616	441.084866	-33.035995	13.000000	9.166667	-2.876678	27.500000	14.000000	7.000000	32.333333	17.166667	19.666667	110.534683	254.959053	21.291667	-372.887167	-241.526000	-706.924167	-17.194888	-19.866167	42.065000	19.251667	-12.544167
BR07__b12	0.14244	-461.423566	-577.065568	887.846604	-31.709078	9.000000	7.166667	-1.018748	28.166667	9.833333	8.166667	25.666667	15.666667	19.833333	103.700131	246.376503	21.190833	-363.951500	-226.311500	-672.806167	-16.754106	-19.118667	40.206667	18.943333	-12.243650
BS208_B1__b12	0.04128	-1717.946076	-629.726340	2157.599439	-34.568593	12.500000	9.500000	-1.713404	30.000000	15.166667	9.500000	33.500000	17.833333	20.666667	114.630708	247.030405	19.683333	-288.496500	-257.643667	-699.809500	-17.693225	-20.993833	40.808333	18.178333	-12.944367
BX08_16__b12	1.96855	-973.983521	-612.203052	1394.790959	-32.322379	13.666667	10.000000	-2.379903	27.833333	13.333333	8.333333	26.666667	18.333333	19.500000	110.260347	246.089605	21.892167	-350.760833	-228.966833	-641.270667	-16.694765	-17.990167	40.031667	20.458333	-12.531700
C2101_C1__b12	9.3	23.032858	-565.181712	439.579411	-30.976931	10.000000	6.666667	-1.679560	26.833333	13.500000	6.000000	29.666667	13.833333	15.333333	106.705021	246.341971	21.217000	-242.353333	-218.673000	-645.664500	-15.523906	-17.906000	42.088333	18.426667	-8.856873
C27_B__b12	13.0	-851.670924	-611.046188	1305.077264	-33.621563	12.666667	10.166667	-3.542475	26.666667	10.500000	11.500000	30.500000	18.666667	20.333333	110.638924	257.322865	22.667500	-299.420167	-257.455500	-701.411500	-17.498251	-21.652167	40.660000	19.251667	-14.413750
C28_D__b12	0.02	-150.248976	-586.821211	573.364882	-31.554176	12.166667	9.833333	-1.359172	23.833333	12.833333	11.000000	33.500000	14.166667	18.833333	107.270184	242.981115	27.676667	-253.415333	-219.600833	-636.154500	-16.759749	-21.709667	39.986667	20.125000	-13.103567
CAP129_1_15_B2_13__b12	3.11	-1263.172877	-635.326435	1720.786739	-34.010774	13.833333	10.500000	-3.211177	26.000000	13.333333	10.000000	35.500000	20.333333	17.666667	110.688577	247.093585	21.966500	-293.844333	-255.462167	-711.333833	-17.523361	-21.669000	42.511667	19.088333	-13.712383
CAP136_1_16_E6_1__b12	7.42	-2461.882058	-583.791570	2871.924887	-31.999795	12.166667	10.166667	-2.165161	25.166667	15.666667	9.000000	23.333333	19.333333	17.500000	110.957946	247.235211	27.740667	-125.330333	-233.543167	-611.849667	-15.416579	-15.036000	42.575000	18.855000	-11.479087
CAP177_1A3__b12	15.7	-2841.826525	-564.167166	3238.591997	-30.667486	10.666667	8.333333	-2.028193	29.666667	10.333333	8.666667	27.833333	15.333333	16.333333	104.513335	240.333961	18.601500	-339.695833	-247.084333	-710.753500	-16.512178	-19.048333	40.866667	19.866667	-14.417533
CAP210_E8__b12	18.49393	-2583.319026	-576.533233	2977.027284	-30.741240	10.333333	8.166667	-2.026972	28.166667	7.833333	7.500000	26.666667	12.500000	18.333333	104.322801	249.965971	20.642833	-343.793000	-254.967667	-702.201167	-16.528999	-19.640833	40.366667	20.808333	-15.314483
CAP210_TA5__b12	31.6	-2480.015955	-563.118741	2885.589292	-31.424143	11.333333	8.333333	-2.089742	28.166667	7.666667	7.666667	26.000000	13.333333	18.166667	104.656698	250.136610	21.548000	-297.953500	-248.495833	-678.533500	-15.601313	-19.230333	42.671667	18.933333	-13.116597
CAP266_2_00_E9_H6__b12	27.01	-1000.825508	-579.265561	1423.682205	-31.680354	9.666667	7.333333	-1.841136	28.166667	11.500000	7.333333	30.166667	13.000000	18.333333	104.435080	243.664172	16.788500	-257.013833	-234.858667	-632.301333	-16.242520	-19.724333	42.068333	18.775000	-13.857067
CAP291_2_00_H2_15__b12	32.37	-1737.899728	-573.518068	2126.521298	-32.535061	12.166667	10.000000	-2.179174	23.666667	13.666667	9.500000	33.666667	13.000000	17.833333	109.123530	251.990311	21.273833	-358.874833	-249.437167	-682.623000	-17.067782	-20.787500	41.081667	19.996667	-14.214133
CAP304_2_00_F6_6__b12	2.13	-2250.539711	-617.246333	2651.046019	-32.701716	16.666667	10.666667	-2.124522	25.833333	15.666667	7.833333	29.000000	20.166667	17.833333	108.446492	242.334617	22.706500	-313.625500	-242.035333	-709.765333	-17.133285	-17.430000	42.803333	18.708333	-11.187888
CAP323_2_00_B6_45__b12	14.37	-1270.048799	-554.611191	1673.004890	-30.851557	11.500000	8.666667	-1.174662	24.666667	12.000000	7.000000	29.666667	13.500000	17.166667	106.271539	244.350069	18.955667	-338.165167	-235.131833	-643.572500	-15.814441	-19.033667	41.740000	19.008333	-12.478333
CAP326_2_00_D9_2__b12	7.2	-1636.699929	-577.874227	2051.974178	-32.496572	12.166667	9.500000	-1.506399	28.833333	12.000000	8.500000	29.000000	13.666667	16.000000	111.448437	252.935703	15.240500	-325.020000	-258.310833	-742.360667	-16.874351	-18.735000	42.023333	18.958333	-14.318317
CAP343_2_00_21_2__b12	30.89	-385.719889	-581.657424	809.062787	-32.142541	13.833333	8.500000	-2.215759	22.166667	15.333333	8.000000	34.166667	15.333333	15.000000	105.637482	247.568478	21.181167	-290.034500	-237.816333	-686.791333	-16.267174	-19.712333	39.545000	20.620000	-10.891117
CAP45_G3__b12	0.38795	-91.244667	-560.992477	507.932602	-30.609084	11.833333	9.333333	-1.051249	25.333333	11.833333	7.166667	30.166667	13.000000	15.000000	105.484319	241.806646	14.454833	-344.356167	-228.948667	-655.459667	-15.809283	-18.721667	41.306667	21.056667	-15.283283
CAP88_6M_C10__b12	6.04	-1001.555402	-606.186766	1416.582442	-32.938883	12.833333	10.500000	-1.873667	25.000000	15.333333	9.500000	29.500000	16.166667	18.166667	106.996380	246.513332	24.223000	-192.111333	-270.408000	-713.359000	-16.990171	-18.161333	42.296667	19.450000	-15.789933
CE0682_E4__b12	1.60997	-1954.031792	-551.036234	2370.676249	-30.830817	8.000000	7.000000	-1.593730	25.333333	8.500000	10.833333	27.333333	16.166667	17.500000	104.618228	242.358538	20.819167	-208.967667	-198.703333	-584.158333	-15.350457	-19.927833	42.993333	18.836667	-10.402683
CE1086_B2__b12	14.8	-1421.806686	-561.959819	1839.017699	-30.695183	9.333333	6.333333	-0.728973	25.666667	11.000000	6.833333	33.333333	13.500000	18.333333	105.369482	245.488660	22.448667	-188.379167	-241.520667	-643.633500	-15.631247	-21.574000	39.975000	19.340000	-10.441825
CE2010_F5__b12	9.51366	-1801.591461	-575.762775	2178.022778	-31.479605	12.333333	9.500000	-1.189463	23.666667	9.666667	8.500000	32.333333	14.333333	19.500000	107.485455	252.393106	16.790333	-441.589667	-252.032333	-723.852167	-17.225529	-22.037500	40.765000	19.385000	-15.466867
CE2010_F5_REV__b12	11.53	-1797.750842	-580.164189	2191.385550	-31.762648	12.666667	10.333333	-0.762685	23.666667	9.000000	9.833333	31.333333	15.166667	20.333333	105.785746	251.122508	20.841667	-376.800000	-268.759667	-739.449333	-17.172550	-22.190167	41.023333	19.570000	-13.256900
CE2060_G9__b12	4.99358	-1506.545347	-594.225488	1940.603420	-32.363841	11.166667	7.333333	-1.108851	24.333333	11.500000	7.833333	31.333333	19.166667	19.666667	107.289979	249.212204	22.570000	-319.341167	-219.633500	-646.401000	-16.489656	-20.826167	39.888333	20.190000	-14.005200
CE2103_E8__b12	3.71	-1622.623476	-601.290515	2018.970106	-33.310904	13.833333	11.333333	-1.857656	26.000000	12.333333	9.333333	30.500000	15.666667	20.000000	112.099909	256.001712	21.395000	-327.832167	-254.241333	-706.200333	-16.852843	-20.100667	42.993333	18.681667	-14.270983
CH038_12__b12	0.72751	-2473.276392	-531.688806	2825.265694	-30.753927	10.666667	8.500000	-1.173965	21.833333	8.000000	9.833333	28.833333	16.333333	17.666667	104.998807	246.667067	21.882500	-379.940333	-237.676500	-664.608167	-15.833733	-20.963333	40.996667	19.256667	-15.107700
CH040_C__b12	1.46	-1694.655690	-566.304702	2079.812605	-32.401793	11.833333	9.833333	-1.259949	27.500000	10.500000	8.666667	26.333333	15.833333	19.166667	105.739646	245.937115	18.655333	-181.313500	-224.805500	-654.615167	-15.750219	-18.608667	41.673333	20.666667	-12.088825
CH058_C__b12	4.49	441.525821	-575.749757	9.913567	-32.776788	9.500000	7.500000	-1.125600	26.166667	14.166667	9.833333	26.333333	18.500000	17.666667	114.519153	251.425482	29.970333	-272.929833	-220.546167	-622.464167	-16.267960	-17.411000	41.975000	17.960000	-10.771837
CH064_20__b12	28.80033	120.944139	-589.510473	330.169688	-31.939096	10.500000	8.000000	-1.019516	25.333333	13.000000	7.500000	32.833333	14.833333	18.833333	110.773321	250.200385	17.053000	-368.015500	-226.731333	-661.667167	-16.702828	-20.375833	42.983333	18.270000	-13.221313
CH077_C__b12	0.55	819.615397	-582.672735	-382.973443	-31.638585	11.333333	9.333333	-1.434301	26.500000	12.333333	8.333333	28.500000	15.500000	19.333333	105.089052	245.166739	23.389000	-315.500833	-237.632333	-673.384333	-16.451003	-19.312333	39.741667	19.886667	-13.400817
CH110_2__b12	10.8	-960.354997	-602.719607	1381.853041	-32.513526	11.833333	9.333333	-1.547745	26.500000	8.666667	8.666667	31.833333	15.333333	21.666667	104.516763	248.404304	21.256333	-331.901500	-256.676167	-720.441667	-17.290009	-22.256000	42.035000	20.645000	-15.152617
CH115_12__b12	26.39419	-1081.856975	-582.094243	1501.128300	-31.474887	10.500000	8.500000	-1.625137	26.000000	8.333333	8.833333	29.666667	13.000000	21.333333	106.316295	250.800459	18.063167	-321.190500	-236.846333	-689.213333	-16.736737	-21.585500	41.795000	19.403333	-15.605600
CH181_12__b12	2.07036	-75.115615	-586.194641	499.849080	-31.519917	10.166667	8.500000	-1.391317	27.833333	7.333333	10.500000	28.666667	15.000000	20.833333	104.951500	249.165998	22.901833	-272.469500	-220.711833	-646.135167	-16.284637	-22.020667	41.345000	17.970000	-14.005642
CH505_TF__b12	8.2	301.838671	-624.552983	140.085903	-33.052469	14.333333	10.833333	-3.245565	24.666667	13.166667	7.833333	32.000000	17.833333	18.500000	106.103737	242.151148	18.124000	-226.844500	-247.978333	-704.208333	-16.939387	-20.114000	41.373333	19.108333	-9.835060
CH505_W4_3__b12	0.05657	170.963195	-577.085111	243.727079	-31.563277	13.500000	10.000000	-2.576935	24.500000	11.666667	8.500000	30.333333	17.333333	17.000000	106.432563	242.373315	18.481000	-288.243833	-232.085333	-676.554667	-16.190024	-19.782667	41.220000	19.233333	-9.537723
CNE11__b12	1.00372	-1873.528222	-613.804238	2263.885041	-34.985388	15.000000	10.000000	-3.632558	27.666667	12.666667	9.333333	28.333333	22.166667	20.500000	114.417661	252.183857	18.246833	-345.893167	-252.466333	-678.635333	-17.579398	-19.714500	39.750000	18.530000	-12.665945
CNE14__b12	10.74353	-1242.806510	-611.064792	1640.065469	-33.909437	13.000000	9.833333	-1.639699	27.500000	13.166667	8.666667	25.166667	23.166667	20.666667	113.401839	248.594406	25.303833	-354.709000	-257.705167	-697.969500	-17.898950	-17.850500	40.423333	18.631667	-11.543902
CNE15__b12	7.79795	-1785.147694	-588.337659	2219.211783	-31.858892	10.833333	8.333333	-0.598165	28.833333	9.333333	8.000000	30.333333	15.833333	19.333333	106.461933	246.330831	22.380000	-324.044000	-242.280833	-711.314833	-16.692481	-21.029167	40.940000	19.901667	-14.085683
CNE16__b12	4.8	-1131.043513	-626.698525	1573.497750	-34.712004	14.833333	11.500000	-1.858459	25.500000	13.000000	10.500000	34.833333	16.000000	19.666667	113.258473	251.694319	24.792333	-281.978167	-234.392667	-701.780667	-17.813447	-21.666167	44.578333	18.655000	-16.935083
CNE18__b12	23.2	-1331.856904	-601.931042	1766.371643	-33.449378	11.666667	9.000000	-1.185257	27.333333	10.833333	7.833333	31.833333	17.333333	20.833333	109.455582	247.917602	22.645167	-263.399167	-227.667167	-645.983167	-16.600466	-21.359667	41.878333	18.855000	-12.062712
CNE2__b12	0.45	-1983.419215	-565.388929	2374.008544	-32.601638	11.833333	8.666667	-0.480113	25.000000	6.833333	10.166667	28.000000	16.166667	22.500000	106.647294	247.355878	20.590167	-337.171833	-249.567000	-714.753500	-16.840255	-21.756167	43.436667	18.241667	-13.876683
CNE20__b12	5.91068	-1343.890607	-562.475369	1737.029992	-31.622654	12.000000	10.166667	-1.690018	26.666667	10.333333	7.666667	29.833333	14.833333	20.166667	104.897086	241.798327	24.274667	-407.127333	-237.338167	-688.778333	-16.273312	-20.625333	41.220000	18.725000	-11.263055
CNE23__b12	5.21876	-1277.006831	-584.904793	1712.263646	-31.874378	9.000000	7.166667	-1.126531	25.333333	10.500000	8.000000	32.833333	16.166667	20.000000	104.844441	251.446202	24.492667	-317.170333	-248.763000	-693.505667	-16.419252	-21.616667	42.728333	19.096667	-11.024035
CNE30__b12	5.38634	-1051.493443	-572.937941	1461.998094	-31.279185	11.333333	10.000000	-0.979207	25.833333	9.166667	9.166667	28.833333	16.000000	22.166667	106.767329	253.297926	18.832833	-304.006667	-211.486167	-628.202833	-15.978954	-21.392500	41.645000	17.568333	-13.493905
CNE31__b12	25.35153	-364.616031	-552.610101	777.919224	-32.489941	12.000000	9.166667	-1.281865	22.000000	8.833333	10.166667	29.666667	16.833333	20.000000	106.279771	251.724760	19.915500	-336.800833	-250.067333	-703.139333	-16.699101	-21.285167	42.958333	18.480000	-10.787645
CNE40__b12	0.553	-732.554167	-582.186193	1155.029350	-31.732300	12.166667	9.166667	-0.818456	24.333333	11.500000	7.000000	32.166667	14.500000	18.666667	110.471021	257.409930	17.025833	-295.680500	-249.299667	-698.611500	-15.864860	-21.023833	40.060000	18.668333	-11.133625
CNE5__b12	17.37491	-713.816795	-616.623062	1150.815479	-34.232503	13.666667	10.166667	-2.860174	25.666667	18.000000	8.500000	32.166667	20.666667	15.666667	115.053537	255.455927	24.573500	-197.984833	-248.385167	-646.367833	-16.543457	-17.816500	41.486667	19.243333	-12.665873
CNE57__b12	18.57053	-7.268912	-637.754111	463.326827	-34.663991	14.833333	11.500000	-3.933558	31.333333	12.833333	10.500000	26.500000	21.666667	21.833333	112.771548	249.676896	20.065667	-377.821167	-275.428500	-765.555000	-18.464954	-18.872500	41.215000	19.681667	-14.076683
CNE59__b12	49.0	-992.487305	-562.904751	1410.797191	-30.986237	10.000000	7.666667	-0.204524	24.333333	14.166667	5.666667	28.666667	15.166667	14.833333	105.669898	248.229098	25.349333	-182.914000	-210.119167	-601.612000	-15.310112	-17.120667	42.635000	17.015000	-10.024502
CNE67__b12	3.6	-1090.250412	-603.680538	1520.996368	-32.664539	11.666667	9.000000	-3.631383	26.833333	10.166667	7.666667	32.500000	15.000000	21.000000	105.231400	247.219056	22.105833	-268.559500	-252.605500	-691.799833	-17.372176	-21.749167	43.090000	18.488333	-14.351523
CNE7__b12	1.81356	-1172.660075	-592.354317	1624.260664	-32.218437	9.333333	7.166667	-0.520681	26.333333	8.666667	8.500000	30.166667	15.333333	21.166667	105.164904	247.037160	17.578333	-310.596667	-233.638500	-688.264500	-16.615095	-21.559167	42.535000	18.595000	-13.602117
CNE9__b12	0.5	-1411.368067	-616.823123	1793.166976	-33.561428	14.500000	10.666667	-3.014816	30.833333	14.000000	8.000000	27.833333	16.333333	18.333333	107.248690	249.738450	18.309333	-477.670333	-283.711167	-764.540167	-18.866159	-17.803667	43.296667	17.176667	-14.897900
CNHLJBF06044__b12	0.02	-109.416975	-553.484142	501.978713	-32.765671	14.500000	12.333333	-1.880320	19.333333	14.666667	8.833333	28.500000	17.000000	21.333333	104.969878	247.086804	26.231000	-270.097333	-224.775833	-618.370000	-16.495404	-18.823667	41.123333	18.526667	-11.709333
CNHLJBM06050__b12	0.04	-1476.907947	-569.284275	1861.320476	-31.999716	13.000000	10.666667	-2.499069	29.166667	15.333333	9.333333	25.500000	18.000000	15.000000	104.046800	245.552345	25.398500	-395.653333	-240.454500	-673.242000	-17.767793	-16.197500	41.360000	16.986667	-15.945567
CT885_H3_2__b12	23.4	-2886.209397	-643.374876	3321.454294	-35.857611	15.666667	11.500000	-3.075902	25.000000	14.666667	12.000000	33.333333	20.500000	18.500000	114.849902	249.739994	23.513500	-206.589667	-264.362500	-706.770667	-18.008491	-20.747167	41.910000	19.633333	-14.284838
DJ263_8__b12	0.812	-373.031194	-562.628038	803.223484	-31.150337	11.666667	8.333333	-1.539073	23.500000	12.666667	6.833333	31.666667	18.000000	18.166667	104.734995	248.080452	21.783000	-129.894000	-214.031000	-570.013167	-15.622496	-20.186667	40.056667	18.836667	-10.278120
DU123_06__b12	0.50937	-925.867867	-542.335466	1327.674728	-30.899913	12.500000	9.833333	-2.262380	26.000000	10.166667	7.166667	28.666667	13.833333	19.166667	106.920644	249.345206	17.241333	-286.897000	-213.840667	-616.159167	-15.593073	-19.865000	41.768333	17.993333	-10.607658
DU151_02__b12	4.45568	34.692831	-577.224442	399.403877	-31.077151	9.500000	8.333333	-2.883046	28.000000	12.000000	6.333333	28.666667	13.000000	16.166667	105.175175	240.433267	20.949833	-246.541000	-246.075333	-653.825000	-15.688464	-18.386833	40.528333	19.685000	-13.540570
DU156_12__b12	0.94268	-1015.922275	-581.242168	1423.940750	-31.358771	11.666667	9.333333	-1.592102	27.000000	11.166667	7.000000	33.000000	14.500000	15.833333	105.941500	247.344065	17.495833	-351.839000	-246.058833	-696.628667	-16.535508	-20.713667	40.318333	20.145000	-14.001433
DU172_17__b12	0.59216	-4.063698	-564.491971	424.416022	-32.378155	12.166667	9.666667	-1.021042	23.666667	10.333333	9.333333	29.166667	18.833333	19.333333	111.991659	252.128133	23.987833	-329.054000	-245.183833	-681.685667	-15.943382	-20.199000	41.613333	20.161667	-12.493450
DU422_1__b12	0.33583	-1824.955844	-564.386804	2251.943836	-30.869677	9.500000	6.833333	-1.653458	26.333333	11.666667	5.166667	30.000000	13.833333	16.666667	105.989978	246.886898	20.598000	-283.802000	-222.414833	-624.795500	-16.198385	-18.812333	40.761667	20.738333	-13.735333
FE__b12	0.088	-755.847209	-605.025035	1172.060025	-33.653184	14.000000	10.666667	-1.632177	25.333333	13.666667	8.166667	33.166667	16.500000	19.166667	110.627547	247.200446	20.826167	-265.252000	-241.071667	-690.420167	-16.892403	-20.752333	40.711667	19.218333	-9.961842
FE_N133Q__b12	0.123	-765.402537	-593.715832	1214.489989	-33.196606	12.500000	9.166667	-1.233744	26.166667	13.000000	8.666667	29.333333	15.666667	20.333333	109.483460	246.612265	13.220500	-294.218500	-230.106000	-666.210833	-16.927590	-19.610667	41.033333	18.731667	-13.563183
FE_N142Q__b12	0.035	-842.470929	-617.291713	1300.042376	-34.558774	13.500000	10.000000	-2.468460	24.833333	13.166667	8.666667	31.833333	16.833333	20.333333	110.609914	247.141402	16.653333	-247.155833	-238.951500	-681.474500	-16.902464	-20.567667	41.615000	18.748333	-10.769945
FE_N197D__b12	0.005	-985.488244	-581.322263	1438.292049	-32.109407	10.500000	8.500000	-0.562744	24.166667	11.166667	9.000000	27.500000	15.333333	19.166667	108.741290	245.904627	20.693833	-261.849333	-217.642167	-651.062667	-16.622511	-19.005000	42.728333	18.766667	-12.235650
FE_N289D__b12	0.15	-1101.148570	-608.624999	1534.634628	-33.662628	14.000000	10.833333	-1.681768	27.000000	11.666667	8.500000	31.000000	14.833333	18.500000	109.583339	246.716306	18.534833	-289.087333	-243.103667	-702.867167	-17.937322	-20.243500	41.485000	19.903333	-13.091177
FE_N301Q__b12	0.04	-869.619380	-608.365356	1301.612851	-34.287594	12.166667	9.666667	-1.479894	26.666667	12.666667	8.000000	30.333333	16.000000	20.000000	110.076346	247.055511	19.502500	-305.972667	-233.689167	-685.793667	-16.786167	-19.748500	41.838333	19.480000	-10.696417
FE_N339Q__b12	0.083	-828.341360	-616.664800	1269.917111	-34.439191	14.333333	10.166667	-1.908544	26.000000	13.333333	8.666667	35.333333	15.666667	19.833333	110.123093	246.814424	18.569333	-317.123667	-250.129833	-711.813000	-17.925683	-21.866833	42.510000	18.425000	-10.912875
FE_N355Q__b12	0.06	-751.788785	-615.761426	1207.656386	-33.852228	13.833333	9.333333	-1.346588	27.333333	13.333333	9.333333	33.166667	13.833333	20.166667	110.112445	246.999474	18.201000	-298.737333	-244.291667	-698.897667	-17.594529	-21.324333	41.366667	18.185000	-11.951628
FE_N392Q__b12	0.051	-754.925938	-615.320773	1216.510213	-33.856279	12.166667	9.666667	-0.872416	28.166667	13.500000	8.666667	32.500000	16.500000	19.833333	110.277207	246.854834	19.623167	-295.071667	-242.179667	-700.731833	-17.719618	-20.735333	40.843333	19.095000	-11.948748
FE_N408Q__b12	0.063	-852.476971	-614.109539	1305.338006	-34.050088	12.000000	8.833333	-1.690084	25.333333	12.833333	8.333333	33.000000	16.333333	20.500000	109.242525	246.225386	16.061000	-275.209833	-251.656500	-710.796167	-17.788562	-21.130833	41.950000	18.776667	-11.670008
FE_N411Q__b12	0.082	-924.115505	-604.637177	1363.138931	-34.038553	13.500000	10.166667	-1.637314	25.166667	12.000000	9.166667	30.833333	15.666667	20.500000	109.396649	246.347454	19.207833	-353.615833	-247.565833	-710.126833	-17.683060	-20.589833	41.523333	19.666667	-11.866457
FE_N442Q__b12	0.045	-899.785679	-596.565564	1344.908527	-33.398479	13.000000	10.500000	-0.770157	25.000000	11.666667	9.333333	30.666667	16.666667	19.000000	109.441465	246.645707	17.717000	-288.975667	-234.845333	-676.973667	-16.930923	-20.066333	43.148333	19.708333	-10.307335
FE_N448Q__b12	0.057	-751.584839	-608.988026	1199.458955	-34.152671	11.500000	8.666667	-1.164632	25.833333	14.000000	9.000000	32.500000	16.500000	20.166667	110.329044	247.008534	19.596000	-243.239833	-236.506667	-672.070333	-16.933462	-20.462500	41.908333	19.151667	-9.824097
FE_N463Q__b12	0.056	-836.240428	-603.752302	1263.917011	-34.405542	13.333333	10.333333	-2.011210	25.666667	13.500000	7.500000	29.500000	17.166667	19.833333	110.112774	246.875490	19.080833	-261.827167	-242.934167	-686.344667	-16.892308	-18.794667	42.571667	19.368333	-12.288307
FE_N466Q__b12	0.087	-742.465739	-580.595769	1169.444184	-33.057753	13.666667	10.500000	-0.723831	25.000000	13.000000	7.833333	29.833333	15.833333	17.500000	109.464594	246.820789	20.281333	-321.238833	-226.322500	-653.537167	-16.739920	-18.863833	42.478333	18.576667	-11.631417
FE_N611Q__b12	0.116	-748.179435	-595.313217	1190.279947	-33.285123	12.666667	9.833333	-1.272995	26.166667	12.666667	7.333333	30.166667	15.500000	18.333333	109.816769	246.817889	17.365333	-280.829167	-232.236500	-664.870667	-17.059491	-19.484333	40.261667	19.643333	-9.983672
FE_N625Q__b12	0.041	-734.528934	-600.688526	1172.874211	-33.673937	12.333333	8.833333	-0.969955	26.000000	12.500000	9.000000	31.166667	15.666667	17.833333	109.746683	246.690180	16.140833	-307.200333	-225.487000	-662.700833	-17.199677	-20.097667	41.365000	19.025000	-10.933248
FE_N637Q__b12	0.102	-980.180211	-617.835260	1396.789902	-34.973895	15.833333	12.500000	-2.257507	27.000000	12.500000	9.666667	32.166667	16.166667	19.666667	109.738457	246.783362	17.928500	-324.572667	-261.418667	-738.259833	-17.996723	-20.652500	42.680000	20.085000	-11.623733
FE_N88D__b12	0.201	-983.255233	-598.123312	1429.121874	-33.421549	12.500000	9.166667	-1.887385	26.166667	12.666667	8.166667	31.333333	15.500000	17.833333	110.908407	247.455493	18.034333	-281.690000	-237.280833	-674.982500	-17.099306	-20.021667	40.150000	20.153333	-9.841685
H022_7__b12	13.13477	-70.747999	-566.484874	500.684225	-31.837236	12.500000	9.833333	-2.706406	28.833333	9.333333	12.833333	23.833333	18.000000	19.000000	106.677821	252.008411	26.378000	-214.328500	-196.998333	-610.991833	-16.395500	-18.765167	42.770000	18.618333	-14.962713
H031_7__b12	1.06707	-798.413756	-606.671147	1248.057016	-32.336586	12.166667	9.333333	-3.224843	27.833333	18.833333	7.166667	25.333333	19.666667	18.333333	110.799700	250.301037	20.254000	-318.725833	-239.116167	-643.671500	-17.281202	-14.650167	42.066667	18.628333	-11.901348
H061_14__b12	0.35303	-897.966565	-599.356012	1326.658028	-33.303665	12.000000	9.000000	-1.800334	27.333333	11.500000	10.333333	26.500000	20.666667	20.166667	112.847586	253.110668	20.106000	-291.405333	-240.902333	-671.412833	-17.340073	-19.074500	41.365000	19.155000	-12.984458
H079_2__b12	8.37427	-204.404526	-619.113419	670.833100	-34.046244	10.833333	8.833333	-1.481064	31.500000	16.333333	9.666667	28.833333	15.166667	19.333333	114.779849	255.803290	28.691333	-258.337333	-240.108167	-695.590500	-17.594023	-17.741500	41.036667	21.086667	-12.645113
HT593_1__b12	0.22338	-1267.179491	-629.750232	1697.987024	-33.847422	12.000000	8.666667	-1.183136	27.500000	15.833333	10.333333	29.500000	17.833333	17.833333	113.625798	259.118102	28.212000	-289.942833	-266.510333	-706.226500	-18.208532	-18.144000	41.915000	19.330000	-13.612890
HXB2__b12	0.00535	547.297136	-562.735929	-128.207714	-31.478175	11.666667	9.000000	-1.724976	26.666667	9.000000	8.666667	28.000000	16.333333	18.833333	105.397795	246.993203	23.388000	-301.785333	-240.166167	-674.991667	-15.927858	-20.176167	41.725000	18.491667	-13.539425
JRCSF__b12	0.15244	-426.719736	-589.056618	842.892537	-33.499055	12.666667	10.333333	-1.778341	27.000000	13.833333	10.333333	27.500000	20.666667	18.833333	111.943561	249.802532	27.141000	-367.409667	-242.144167	-698.504333	-17.557772	-18.114167	41.126667	21.168333	-14.593150
JRFL__b12	0.0445	-1794.171303	-591.472133	2179.131698	-33.044799	12.333333	9.833333	-1.436961	24.333333	12.333333	10.166667	26.000000	19.166667	19.000000	110.341639	248.798027	23.927167	-276.583167	-270.163500	-713.412167	-17.683413	-18.047000	41.648333	20.285000	-10.890400
KER2018_11__b12	40.79976	-410.810889	-546.671908	821.650007	-31.015364	9.333333	7.833333	-1.274546	23.333333	10.500000	6.666667	27.833333	15.666667	17.500000	106.320860	247.801339	24.023000	-220.020667	-182.216167	-573.973500	-15.266243	-18.932333	42.333333	17.201667	-9.239012
KNH1209_18__b12	0.46217	-328.245072	-569.035578	720.656932	-32.258020	13.166667	9.000000	-2.013626	24.000000	13.166667	9.166667	25.666667	19.166667	19.166667	105.038571	246.546549	21.156333	-268.942500	-238.726167	-650.302167	-16.988039	-17.974833	39.898333	18.591667	-12.948057
MGRM_AG_002__b12	0.89	-682.378546	-566.703659	1094.389043	-31.736671	11.833333	9.833333	-1.360921	21.666667	14.666667	11.000000	27.333333	16.333333	17.500000	107.580114	249.621664	21.521000	-307.566667	-238.042167	-691.918500	-16.745306	-17.785667	41.231667	19.476667	-9.041152
MI369_A5__b12	2.16234	-131.914411	-547.769040	559.472713	-30.940372	10.666667	8.000000	-0.630925	22.666667	13.500000	7.166667	28.333333	19.166667	15.500000	107.675040	253.858160	19.494833	-266.182667	-228.989667	-645.078667	-15.772894	-17.836333	40.598333	18.403333	-11.059597
MN_3__b12	0.00888	-772.576978	-563.213009	1170.329655	-31.376387	13.000000	10.000000	-3.473902	29.333333	13.166667	4.833333	29.833333	17.000000	17.833333	106.975900	248.231251	22.405667	-232.849833	-225.216000	-609.608667	-17.172113	-18.797000	39.145000	19.471667	-11.999898
MS208_A1__b12	0.35185	-2370.430284	-593.441307	2784.993812	-33.097368	12.000000	8.833333	-1.161418	24.000000	15.333333	10.833333	30.166667	19.000000	19.666667	114.402487	250.115264	20.511000	-270.794500	-243.401833	-673.601667	-16.480389	-18.990000	43.750000	17.668333	-10.095360
MW965_26__b12	0.02492	-818.206148	-581.948814	1262.580407	-31.491982	10.500000	6.833333	-2.466680	24.333333	11.833333	7.500000	32.666667	15.833333	16.333333	105.689499	245.274843	20.453000	-299.999833	-223.082667	-650.451833	-15.959262	-20.566500	41.290000	18.320000	-10.152935
NAB5PRE_CL_1__b12	15.7	-1307.161421	-600.540653	1710.844807	-32.419918	14.166667	10.833333	-2.183253	28.500000	13.000000	8.500000	26.333333	18.666667	18.833333	110.203181	249.982578	22.423167	-331.940500	-242.823500	-680.451667	-17.620875	-17.681000	42.470000	18.508333	-13.649787
NKU3006_EC1__b12	23.79916	329.547165	-583.105973	119.129415	-32.912823	12.500000	9.833333	-1.725398	23.500000	12.166667	10.166667	28.000000	18.333333	19.833333	111.832528	256.744109	26.764000	-218.984500	-249.617333	-649.781333	-16.215450	-19.489667	40.010000	20.305000	-11.795410
NL43__b12	0.05831	192.279238	-592.229767	253.931418	-33.298247	12.000000	8.333333	-2.812668	27.000000	11.333333	9.333333	29.333333	19.333333	19.666667	106.287102	247.113311	18.057000	-289.753833	-259.686833	-703.223833	-17.033177	-20.285833	40.826667	18.790000	-12.043802
PRB926_04_A9_4237__b12	0.94305	-1632.268743	-608.052294	2064.254711	-33.898443	11.000000	9.000000	-3.097799	28.833333	13.833333	8.666667	30.500000	17.833333	22.166667	109.551723	249.676458	21.899167	-266.931833	-256.160333	-692.817167	-17.350589	-19.816333	42.663333	19.165000	-9.432760
PRB958_06_TB1_4305__b12	2.31	-2082.448700	-632.058754	2485.552348	-34.229867	14.000000	10.500000	-4.019821	28.333333	13.666667	9.166667	27.666667	22.666667	20.166667	113.049469	250.518235	25.442000	-384.927833	-263.986333	-765.373500	-18.727073	-18.782833	40.213333	18.915000	-14.906183
Q23_17__b12	16.2	-581.263337	-547.947751	997.862520	-31.063297	9.833333	7.333333	-0.467280	23.500000	12.000000	7.833333	27.833333	15.333333	17.666667	105.292244	245.113826	17.855833	-358.156833	-237.506000	-670.696833	-16.219120	-18.741333	39.811667	19.581667	-10.813195
QH0515_1__b12	0.67687	584.846296	-585.049028	-170.823057	-32.295573	11.333333	8.666667	-0.778137	29.500000	10.833333	6.666667	29.666667	16.833333	18.333333	107.835567	250.340439	17.411167	-433.773500	-262.758000	-718.200500	-17.384893	-19.709333	41.461667	19.035000	-15.843833
QH0692_42__b12	0.59714	-728.864701	-586.465719	1174.630102	-31.862175	9.666667	7.500000	-0.883428	28.333333	13.333333	8.000000	27.000000	15.500000	18.166667	109.854802	257.117982	22.394833	-321.634000	-216.826167	-619.708167	-17.303005	-17.719500	42.203333	18.180000	-13.189397
R1166_C1__b12	36.4	416.061128	-620.531104	23.789419	-34.191100	14.000000	10.666667	-1.591599	26.333333	14.833333	11.500000	29.000000	18.666667	19.500000	113.637921	254.578940	29.577000	-168.861000	-238.083000	-661.999000	-17.633179	-18.879333	41.938333	19.180000	-10.409690
R2__b12	1.18491	-1484.787331	-593.621278	1852.657389	-32.860789	15.166667	12.500000	-3.254888	27.666667	13.333333	9.333333	32.000000	22.833333	19.000000	111.760581	255.116333	28.307000	-346.090000	-256.234500	-704.597167	-18.175147	-20.322333	41.428333	19.835000	-14.144167
R3265_C6__b12	8.1	-626.279979	-566.040186	1063.393970	-30.522823	8.166667	5.666667	-1.147842	23.666667	12.666667	6.833333	28.833333	14.333333	15.500000	104.473458	247.998845	20.627667	-297.250500	-211.937500	-641.209833	-15.146346	-17.908833	43.131667	18.000000	-10.453052
REJO4541_67__b12	1.78191	-575.651882	-570.063983	1017.134202	-31.694595	10.666667	7.666667	-1.338221	24.666667	10.333333	8.666667	26.166667	16.000000	18.833333	105.442426	249.635748	25.215667	-245.655333	-229.276833	-652.513333	-16.009808	-18.747333	42.783333	17.606667	-12.017625
RHPA4259_7__b12	0.1168	-289.721655	-623.208184	757.245874	-34.168063	13.666667	8.833333	-0.420944	27.333333	14.000000	10.833333	27.000000	20.333333	15.666667	113.618398	254.365719	23.786667	-330.091500	-243.698500	-724.723667	-17.364983	-17.495000	41.721667	18.831667	-14.537300
RHPA_C__b12	1.03	82.521855	-605.087904	360.528263	-32.238883	10.500000	7.666667	-0.474157	27.000000	13.000000	8.333333	27.500000	18.166667	14.333333	112.337318	255.056161	25.186000	-366.596667	-222.810333	-684.038667	-16.854829	-17.564000	40.706667	18.821667	-13.532773
S018_18__b12	14.12718	-1415.370878	-598.794131	1850.546807	-32.665812	10.833333	9.333333	-3.414032	27.333333	10.833333	7.333333	32.333333	17.666667	20.666667	108.866825	242.501093	20.341667	-212.442000	-234.729000	-628.434167	-16.019831	-21.598833	42.351667	17.196667	-12.114740
SC05_8C11_2344__b12	2.22736	-2759.962002	-543.214219	3110.797636	-31.164410	10.833333	9.000000	-1.553492	30.000000	10.166667	7.500000	24.333333	15.833333	17.333333	107.998420	249.594539	20.692833	-422.445667	-239.680500	-672.395000	-16.122356	-17.542833	42.141667	17.873333	-12.914788
SC19_15__b12	26.59	-1102.971702	-572.845023	1520.388180	-31.154494	9.666667	7.500000	-0.643906	25.000000	11.000000	6.500000	31.833333	13.500000	19.500000	104.821712	243.642029	18.198833	-323.925333	-221.083500	-649.997000	-15.848047	-20.882833	41.975000	17.945000	-12.291792
SC422_8__b12	0.32706	-318.947596	-576.351093	725.933244	-33.013961	12.000000	9.333333	-0.919429	26.166667	9.833333	10.166667	28.000000	15.333333	18.833333	104.692273	246.719232	20.629167	-412.141667	-252.564333	-718.126667	-17.573985	-20.207833	41.925000	17.681667	-15.116717
SC45_4B5_2631__b12	2.37913	-1286.324539	-603.391785	1715.548855	-33.994649	11.333333	9.166667	-1.024938	25.666667	14.666667	8.666667	26.833333	21.666667	17.166667	114.292498	255.181776	24.097000	-337.143333	-246.165000	-666.478667	-17.595449	-17.097000	41.828333	18.335000	-12.971767
SF162__b12	0.03985	-228.701381	-581.668972	620.583545	-33.533312	15.166667	12.500000	-2.951218	25.333333	11.166667	11.166667	27.166667	19.666667	20.000000	112.194879	249.096772	21.750500	-385.745500	-270.989167	-748.535333	-17.846923	-19.604667	42.283333	18.106667	-15.086067
SG3__b12	0.002	-80.538711	-585.427603	512.842595	-32.026224	10.666667	7.500000	-1.400355	26.833333	10.500000	8.166667	27.166667	17.000000	20.166667	104.791829	247.296119	21.788167	-258.912833	-248.139333	-658.930500	-17.035662	-19.327333	40.110000	21.076667	-11.034290
SO431_C1_1__b12	2.6	-956.041596	-590.860691	1367.574097	-33.604683	11.333333	9.166667	-1.429270	30.500000	12.500000	7.333333	34.000000	14.166667	20.000000	107.724186	248.001846	21.999000	-234.480500	-273.572500	-734.574833	-16.677283	-21.262000	42.755000	18.873333	-11.823183
SO607_B6_9__b12	16.95	-1136.247412	-896.773292	1763.108363	-45.813750	18.500000	15.000000	-7.517451	29.333333	21.000000	8.833333	64.166667	29.666667	27.000000	136.978173	270.408512	38.526667	213.520000	-383.566167	-854.576667	-24.280504	-33.857167	40.675000	17.626667	-11.313750
SS1196_1__b12	0.9154	-976.623310	-585.312677	1363.275108	-32.587377	14.500000	10.833333	-2.994100	26.500000	15.833333	9.166667	22.500000	21.000000	19.666667	110.082306	249.228484	21.722000	-363.919167	-247.868667	-691.258167	-16.693803	-15.319667	41.746667	18.088333	-15.273033
SUMA_D5_8_2__b12	4.2	-1476.871593	-610.583685	1883.371078	-33.177114	14.000000	10.500000	-2.413259	28.000000	17.166667	6.833333	27.666667	21.166667	17.166667	112.985129	251.740296	26.014000	-310.843667	-252.998333	-669.662167	-17.708712	-16.113500	41.035000	19.666667	-12.677917
T278_50__b12	9.52399	-1098.591058	-614.645354	1510.139336	-34.597319	14.166667	10.666667	-2.607534	23.333333	11.333333	7.833333	37.833333	18.000000	23.333333	109.796130	254.421152	23.301333	-316.145833	-300.210167	-760.046667	-18.551647	-24.743333	40.455000	18.183333	-17.121400
THRO4156__b12	0.8627	-306.481220	-535.434957	727.332950	-29.746054	9.666667	8.000000	-1.417470	26.500000	10.333333	8.833333	26.666667	13.500000	17.333333	103.308550	251.437209	29.603333	-199.126833	-214.217500	-571.156167	-15.562986	-18.735500	42.163333	18.226667	-12.872317
THRO_C__b12	12.87	-702.006300	-626.643426	1120.419331	-34.030668	15.166667	10.666667	-2.715942	29.166667	14.166667	9.833333	33.166667	18.000000	21.166667	111.868474	250.413522	25.704000	-342.926500	-288.838500	-734.760000	-17.794569	-21.108667	41.170000	19.781667	-14.737608
TT29P_3A1_2769__b12	1.9	-833.279302	-600.361298	1241.439110	-34.188054	13.666667	10.166667	-1.318303	29.000000	11.500000	11.500000	26.833333	20.333333	21.666667	110.784628	254.930474	25.792167	-255.952333	-267.551167	-701.681667	-17.557698	-19.696500	42.510000	17.970000	-11.511352
TT31P_2F10_2792__b12	0.6	-1068.685156	-594.424793	1472.657271	-33.737256	13.333333	10.500000	-0.322606	26.500000	12.000000	13.500000	23.833333	18.500000	20.666667	112.090484	255.088335	21.059667	-250.048167	-241.349833	-654.191333	-18.034634	-18.356667	42.705000	17.428333	-11.636478
UG021_16__b12	0.838	626.849947	-599.122076	-154.647663	-32.579758	10.666667	7.666667	-2.280589	27.500000	12.666667	6.000000	30.500000	15.166667	17.666667	105.776218	244.513984	24.205833	-297.312833	-255.496000	-719.252833	-16.181861	-19.145500	41.495000	18.731667	-9.943575
UG024_2__b12	45.64	282.883249	-591.495413	171.256220	-32.470383	12.666667	9.833333	-1.445414	24.333333	15.500000	7.833333	28.166667	18.833333	17.666667	109.064003	250.110545	26.222333	-137.828000	-214.283167	-604.110333	-15.572351	-17.054833	42.075000	19.901667	-8.418778
VI829__b12	9.68	-777.724855	-605.877311	1227.231083	-32.343405	13.666667	10.500000	-1.894114	24.500000	13.500000	8.000000	36.166667	17.833333	19.333333	108.806848	247.885875	23.386333	-362.561667	-226.997500	-685.090333	-17.533101	-21.898000	41.721667	19.890000	-14.217790
VI829_N276D__b12	4.2	-1042.099959	-623.263096	1493.635664	-33.085065	11.666667	9.000000	-2.628565	25.833333	13.500000	6.833333	36.000000	17.000000	17.833333	107.656286	247.379171	19.905667	-376.360833	-264.618167	-749.645000	-18.334721	-21.124167	41.908333	20.925000	-13.326317
W61D_TCLA_71__b12	1.2	-2091.897271	-597.706614	2472.256030	-33.635573	15.500000	12.666667	-3.131775	26.666667	15.500000	10.666667	22.666667	20.333333	23.000000	114.427860	256.600918	25.795333	-317.844667	-259.317667	-684.965667	-17.433958	-16.282500	41.945000	19.223333	-13.142283
WEAU_D15_410__b12	1.09856	-1240.804700	-597.724154	1618.293778	-33.285459	14.333333	10.833333	-3.403666	27.833333	10.333333	11.666667	27.333333	18.833333	18.000000	111.848248	252.101839	20.077500	-442.037500	-284.924000	-784.553167	-18.519851	-19.763667	40.361667	20.253333	-13.834267
WITO4160_33__b12	7.13687	-367.292012	-614.419363	797.562088	-34.884257	14.833333	11.666667	-3.268224	28.333333	14.666667	10.000000	29.166667	19.166667	20.833333	116.082695	251.862205	20.336667	-391.193000	-268.988000	-746.545667	-17.448805	-19.051500	42.301667	18.338333	-13.504808
YU2__b12	2.00131	-931.642609	-606.609040	1340.565850	-32.760052	14.166667	11.000000	-3.299418	29.666667	13.500000	7.500000	31.666667	16.333333	20.666667	107.391073	245.017981	20.619500	-320.699500	-237.063833	-672.922333	-17.505949	-20.167833	41.731667	18.881667	-13.024477
ZENV07_0504_15__b12	1.1	-1641.821177	-577.687517	2003.052899	-32.493568	13.166667	10.666667	-1.655497	24.666667	11.333333	10.000000	30.500000	16.833333	20.666667	106.576439	248.631686	24.574833	-323.369283	-235.210500	-670.181333	-17.757129	-20.930167	42.173333	18.498333	-14.045308
ZENV91_0505_12__b12	0.938	-1353.996562	-606.932041	1762.015828	-33.481202	11.833333	9.000000	-2.131241	29.000000	15.666667	7.833333	33.333333	18.333333	18.166667	113.008864	250.873658	24.336167	-425.835500	-244.923500	-726.413167	-18.250786	-19.501667	42.943333	18.226667	-12.917380
ZM197_7__b12	14.24814	-1459.431369	-599.858661	1882.817958	-32.347052	12.000000	9.500000	-3.238775	26.833333	14.166667	8.000000	28.833333	19.333333	18.666667	111.874303	255.144893	26.979000	-83.587833	-247.069833	-629.133000	-15.701718	-18.007000	41.960000	20.810000	-12.256278
ZM214_15__b12	4.58063	-2174.879097	-567.679148	2555.424351	-32.270231	12.166667	9.500000	-1.652898	27.166667	12.666667	8.166667	33.500000	14.833333	19.333333	104.607689	247.562609	19.666167	-276.181000	-251.999833	-705.949000	-17.187333	-21.169500	41.635000	19.118333	-10.614945
ZM246F__b12	19.12891	-893.018805	-610.563758	1304.928165	-32.923225	15.500000	10.833333	-2.207926	25.666667	10.833333	11.833333	32.333333	17.833333	20.833333	108.237785	243.426292	21.249000	-298.732333	-280.497167	-726.343333	-17.901496	-22.335000	42.566667	17.986667	-15.141242
ZM249_1__b12	3.30522	39.983799	-563.927940	380.801475	-30.839420	10.000000	9.000000	-0.346573	24.166667	12.333333	7.333333	31.500000	12.833333	17.666667	108.348197	247.864796	18.945167	-198.503833	-199.983167	-600.982833	-15.569980	-19.962167	40.586667	20.101667	-11.181362
ZM53_12__b12	28.23378	-2018.999964	-560.553505	2421.633765	-31.429431	11.833333	8.333333	-1.257517	23.333333	10.666667	9.333333	31.000000	16.166667	20.166667	108.001231	242.931347	19.312500	-259.400167	-246.053000	-662.842667	-15.863575	-21.325500	40.698333	19.525000	-9.890717
398_F1_F6_20__b13	26.9	-1596.274168	-523.729199	1932.915818	-34.037093	16.000000	13.666667	-2.350881	19.500000	9.166667	13.000000	28.333333	23.000000	26.333333	104.220240	244.057654	31.083633	85.003333	-207.968500	-537.126000	-15.613891	-22.591667	40.876667	19.570000	-9.657565
57128_VRC15__b13	26.8	-1738.315544	-551.849795	2100.817009	-35.197814	14.833333	13.000000	-1.307109	17.666667	10.666667	15.500000	29.833333	22.666667	28.666667	112.150584	252.097778	40.507550	213.253333	-223.501000	-463.577167	-16.582834	-23.769500	39.981667	19.728333	-9.688217
6405_V4_C34__b13	23.7	-2110.793860	-526.691177	2419.797835	-34.006337	17.500000	15.666667	-2.637639	20.000000	11.333333	10.833333	24.333333	23.666667	26.500000	108.187110	246.412373	29.025167	25.223333	-222.728833	-492.915167	-16.503728	-19.158167	44.856667	17.048333	-11.813058
6535_3__b13	38.4	-2329.449771	-574.600098	2711.345140	-36.898115	15.000000	13.333333	-3.590673	20.500000	8.666667	16.833333	31.666667	23.333333	30.500000	111.392360	246.909266	31.381500	187.330000	-242.694333	-525.768167	-17.728867	-25.905333	40.821667	19.300000	-10.832740
6540_V4_C1__b13	48.5	-1534.832747	-492.089504	1859.164634	-32.531926	14.000000	11.166667	-1.628433	19.000000	12.333333	12.000000	24.500000	21.000000	22.000000	104.220357	243.134209	26.881300	39.276667	-186.227167	-431.195167	-15.733903	-18.445333	43.026667	17.475000	-10.293335
6545_V4_C1__b13	49.7	-1432.101618	-494.411474	1795.074895	-32.315002	13.333333	10.833333	-0.985809	18.500000	11.000000	10.833333	24.500000	19.666667	21.666667	103.873972	242.860380	25.763333	-5.406667	-175.949333	-440.790833	-15.954514	-18.544500	43.586667	17.696667	-11.637892
ADA__b13	4.12	-1507.196022	-537.042183	1894.911836	-34.088361	13.166667	11.333333	-1.212255	19.500000	9.666667	17.000000	25.000000	18.833333	29.166667	108.742322	246.429873	31.702333	155.891667	-200.925833	-452.418333	-17.372321	-22.020500	42.701667	18.463333	-12.377245
BAL_26__b13	2.87	-1325.029243	-503.301084	1681.017475	-32.906932	13.333333	11.500000	-2.369802	20.833333	9.166667	15.000000	26.500000	13.500000	27.000000	104.271281	244.085120	29.168900	184.171667	-178.545167	-391.258500	-16.102638	-21.889667	41.866667	21.000000	-11.479040
BS208_B1__b13	29.2	-1684.304894	-533.918837	2067.025716	-34.798349	13.166667	11.666667	-2.036250	26.166667	9.000000	13.333333	26.000000	20.000000	27.166667	110.254662	242.305714	30.356850	89.905000	-205.183833	-508.023667	-17.419984	-21.870500	41.408333	18.548333	-10.112993
BX08_16__b13	5.44	-1417.738914	-510.658608	1771.266895	-33.137634	15.333333	13.333333	-1.434438	16.000000	9.000000	15.000000	25.500000	21.000000	27.833333	108.053373	242.511141	34.129833	183.208333	-185.138333	-396.677000	-14.751336	-21.993500	42.100000	18.335000	-10.233282
HXB2__b13	0.064	-1197.640558	-483.175836	1553.108247	-32.866833	11.833333	10.833333	-0.791911	16.500000	7.833333	15.666667	26.333333	15.833333	25.500000	104.041046	243.907760	34.641667	185.630000	-194.473667	-421.680833	-14.668656	-22.337833	41.868333	19.730000	-10.481167
JRFL__b13	13.8	-1828.765902	-532.600913	2235.361904	-34.408730	12.833333	11.333333	-1.553329	19.166667	8.833333	14.666667	24.166667	18.333333	32.333333	107.963328	245.074354	37.596517	291.740000	-200.888500	-428.028333	-16.478526	-21.994833	41.931667	20.713333	-8.615368
MN_3__b13	4.16	-1537.404800	-510.453951	1903.419996	-33.367269	11.666667	10.666667	-2.357218	19.500000	8.166667	14.166667	26.166667	19.000000	29.500000	106.195750	246.352974	29.199500	237.045000	-214.500833	-408.572000	-15.264564	-23.091833	39.466667	19.763333	-8.843050
MW965_26__b13	10.1	-1441.457340	-512.024788	1807.358058	-33.843426	12.500000	11.333333	-2.057678	21.166667	12.166667	10.666667	32.000000	18.000000	25.000000	104.816906	242.340714	29.331967	36.611667	-215.127333	-501.162000	-17.548819	-22.099333	42.251667	19.680000	-11.906387
SF162__b13	0.1	-1918.926423	-532.934168	2282.827189	-35.628682	14.166667	13.333333	-1.339762	21.666667	7.833333	17.333333	26.000000	20.000000	28.666667	109.041712	245.381296	32.191683	188.360000	-202.655500	-458.522500	-16.318367	-23.240167	41.420000	19.575000	-11.177010
SS1196_1__b13	1.99	-2166.401105	-517.252739	2480.408521	-34.112031	15.333333	12.333333	-1.233088	18.666667	12.000000	15.666667	24.666667	21.000000	26.000000	109.013617	245.992699	33.573200	128.190000	-206.665333	-473.270667	-17.606989	-20.242500	41.883333	18.323333	-9.574258
UG021_16__b13	0.108	-448.055662	-525.883285	843.803638	-33.001684	11.666667	9.833333	-0.903885	24.500000	10.500000	12.000000	26.000000	17.000000	22.833333	105.391635	242.852999	29.504550	89.256667	-186.514167	-465.891667	-15.394062	-19.931833	42.010000	19.416667	-9.285972
UG024_2__b13	0.169	-1315.248430	-473.998354	1653.249484	-32.670940	12.666667	11.166667	-2.405894	18.000000	10.333333	12.666667	25.333333	18.333333	25.166667	106.752004	246.783078	31.985050	145.683333	-187.074333	-421.866000	-15.483528	-20.041000	42.293333	20.821667	-10.331210
RHPA4259_7__CAP257-RH1	0.056	36.627042	-199.019812	140.091226	-13.157697	5.000000	4.000000	-1.251073	9.333333	1.333333	4.833333	5.833333	6.333333	10.000000	63.818605	192.388198	11.540500	-112.440450	-92.703650	-319.112167	-7.332179	-10.877667	39.665000	19.513333	-4.902550
0013095_2_11__CH103	5.31106	-1422.324122	-508.582595	1761.908373	-29.417000	19.166667	15.166667	-3.355398	14.333333	16.833333	8.166667	28.666667	24.833333	19.166667	111.559812	250.484762	28.971833	-33.925167	-185.407333	-450.945000	-15.421468	-17.329833	40.500000	20.535000	-11.085975
001428_2_42__CH103	0.20562	-1455.685297	-499.267884	1723.333919	-30.588219	19.833333	16.833333	-4.270060	14.333333	16.333333	13.500000	26.000000	25.666667	18.333333	115.256029	248.684636	35.636333	9.482167	-216.433833	-460.130000	-15.926658	-17.304833	41.853333	17.646667	-11.386027
0077_V1_C16__CH103	0.203	-1881.498300	-491.522721	2179.310348	-30.133951	17.833333	15.000000	-4.084788	20.500000	18.666667	9.666667	24.666667	21.833333	16.333333	109.930007	252.103987	31.445500	-139.692167	-234.453667	-533.181500	-16.233242	-14.450667	42.395000	18.438333	-13.508578
00836_2_5__CH103	12.96796	-1728.419855	-487.611107	2008.108989	-28.319162	18.500000	16.333333	-5.092656	15.000000	15.666667	8.000000	25.000000	24.833333	18.166667	105.411596	239.950831	30.372667	7.792667	-203.287167	-416.329167	-15.375181	-15.950500	42.008333	18.073333	-11.383495
0260_V5_C36__CH103	0.959	-1137.555986	-493.476991	1467.587784	-28.365707	17.333333	14.833333	-2.814509	18.000000	16.500000	8.000000	22.166667	24.666667	21.666667	107.654153	247.117620	28.721333	-44.221667	-198.865667	-439.196333	-15.275555	-15.528833	40.170000	17.023333	-13.916017
0330_V4_C3__CH103	7.84	-1312.785507	-505.111279	1637.395239	-29.712326	18.333333	14.666667	-5.037043	15.166667	18.833333	8.166667	27.000000	25.000000	20.833333	102.852405	237.523572	34.962000	-108.072000	-215.572667	-477.075500	-16.346605	-16.445833	41.636667	16.671667	-12.781802
0439_V5_C1__CH103	2.61821	-1397.063547	-460.821360	1669.238554	-28.906788	18.833333	16.833333	-3.956029	15.333333	18.666667	8.500000	24.833333	23.333333	17.666667	109.695053	249.293234	29.454000	-186.717667	-197.229167	-495.564167	-15.109659	-14.877000	41.086667	18.001667	-11.434622
0815_V3_C3__CH103	0.045	-762.666198	-420.850959	1092.262157	-26.720874	15.166667	11.333333	-2.293091	17.166667	13.333333	7.833333	20.833333	19.166667	19.000000	103.636848	244.819168	26.432833	-174.068333	-184.464167	-457.173333	-13.745547	-15.369667	40.986667	17.575000	-11.878000
0921_V2_C14__CH103	0.386	-1040.648990	-481.983799	1363.598818	-27.314148	16.000000	12.666667	-5.183879	17.000000	15.833333	6.000000	25.000000	21.500000	19.166667	106.191279	239.206238	31.928333	-52.349500	-183.781500	-425.645000	-14.602518	-15.762167	42.510000	16.996667	-10.299813
1006_11_C3_1601__CH103	17.0	-1606.194858	-412.732917	1848.287835	-26.955971	17.500000	14.333333	-3.906169	14.666667	15.500000	6.666667	23.333333	18.833333	17.500000	102.014178	239.556869	28.079833	-204.908667	-196.465833	-463.444833	-13.436461	-15.087333	42.003333	16.540000	-13.659833
16055_2_3__CH103	0.621	-1602.504477	-425.986159	1892.450191	-26.607941	15.000000	12.833333	-2.003011	18.333333	11.666667	8.166667	23.166667	18.666667	19.166667	98.779567	239.162586	27.942833	-171.850833	-224.855333	-502.867500	-14.095242	-17.024667	41.148333	18.460000	-11.989172
16936_2_21__CH103	1.12197	-1197.731285	-422.589785	1505.203365	-25.739981	13.666667	11.833333	-4.822484	15.333333	14.333333	5.666667	24.833333	18.000000	15.666667	96.770817	235.581527	25.282500	-79.560500	-176.328333	-438.507500	-13.283584	-15.544000	41.665000	17.893333	-9.642227
231965_C1__CH103	0.044	-1800.346534	-463.164793	2095.480441	-27.314542	16.333333	13.500000	-5.380152	16.333333	12.833333	7.666667	22.833333	23.166667	17.666667	109.417838	248.662367	32.495000	-114.572500	-224.669500	-501.673500	-14.541247	-15.918833	42.938333	16.783333	-13.184495
242_14__CH103	7.71	-1268.985131	-515.688532	1633.073310	-28.606318	17.000000	14.000000	-5.037348	15.500000	14.000000	6.166667	26.833333	23.666667	22.500000	106.685786	244.149027	28.794667	-81.811833	-184.314167	-467.688167	-15.742727	-18.172000	40.666667	18.316667	-12.290415
247_23__CH103	3.67	-1265.500278	-428.951791	1567.803529	-25.642713	14.833333	11.166667	-4.543233	17.000000	14.666667	5.166667	24.000000	22.333333	18.000000	105.269811	237.941537	25.507667	-103.562000	-172.635333	-423.527833	-13.424150	-15.541667	40.946667	17.896667	-8.662283
25710_2_43__CH103	2.58	-917.779424	-474.569135	1208.461154	-27.760338	16.500000	13.500000	-5.337972	15.166667	15.333333	6.333333	28.000000	22.833333	19.666667	102.284507	238.705447	30.462000	-48.392000	-183.722167	-408.765000	-14.761594	-17.455000	41.951667	17.945000	-11.301248
25711_2_4__CH103	5.27864	-1799.946355	-463.802202	2086.309050	-27.839993	16.666667	13.833333	-4.358322	15.500000	13.833333	11.500000	23.333333	20.500000	21.500000	107.977256	245.559119	32.523833	-25.748500	-206.269667	-458.213167	-14.623555	-17.356833	40.321667	19.520000	-11.435845
25925_2_22__CH103	6.22214	-965.789594	-429.832245	1286.100486	-26.275117	13.833333	10.666667	-3.156260	15.000000	14.166667	6.500000	26.166667	20.666667	19.666667	101.478248	239.489033	30.290167	-70.655500	-153.351833	-390.553667	-13.670075	-17.333000	41.105000	17.485000	-8.872382
26191_2_48__CH103	0.097	-1494.900093	-469.244360	1808.749492	-27.628555	17.500000	13.666667	-3.724472	15.500000	18.000000	7.500000	27.333333	21.833333	16.833333	101.911599	236.168948	30.597167	-62.702167	-207.267500	-458.612333	-15.572377	-15.658667	42.755000	17.605000	-11.121995
263_8__CH103	0.199	-1284.687267	-523.366791	1616.718432	-29.690334	18.333333	15.166667	-4.374217	17.000000	18.000000	6.166667	30.166667	22.500000	21.000000	111.904221	251.289335	32.213833	-76.392833	-234.986500	-538.735000	-15.810697	-18.100000	40.216667	16.876667	-13.576322
269_12__CH103	0.054	-715.197391	-467.017781	1064.102366	-28.279138	13.666667	11.500000	-4.740112	15.500000	11.666667	7.166667	22.666667	22.666667	22.666667	105.742447	243.581257	34.433667	-32.126833	-170.085167	-379.094167	-14.622514	-17.597667	41.083333	16.453333	-7.894445
286_36__CH103	2.87978	-1631.037761	-375.614285	1835.787397	-23.982255	17.666667	14.333333	-3.866974	14.166667	14.000000	8.333333	22.333333	16.166667	13.833333	99.021796	235.270807	28.373000	-220.873333	-195.645500	-479.679667	-13.469790	-14.674667	41.315000	18.395000	-13.229283
288_38__CH103	1.18792	-1051.039225	-443.436849	1346.000166	-27.706200	15.833333	13.666667	-3.639328	15.833333	16.333333	6.500000	24.500000	22.166667	17.666667	107.073110	245.234613	30.513667	-83.573000	-184.998833	-429.265833	-14.200357	-15.146500	41.708333	17.993333	-10.609045
3016_V5_C45__CH103	0.076	-1076.491774	-385.842201	1358.429859	-23.833316	14.000000	12.000000	-3.097692	17.333333	13.333333	4.833333	20.000000	19.000000	14.666667	102.423056	238.015682	23.718500	-160.125167	-178.014500	-417.746000	-12.378309	-13.370167	41.703333	17.958333	-10.345343
3168_V4_C10__CH103	2.99693	-1233.359179	-462.106796	1564.338019	-27.350187	14.333333	11.500000	-4.240575	13.500000	16.166667	7.333333	25.666667	23.500000	20.333333	107.214671	244.298893	32.831000	4.998000	-174.509333	-403.803000	-14.738276	-16.547167	40.463333	18.840000	-9.576563
3301_V1_C24__CH103	0.1	-1741.590006	-433.341002	2022.140711	-27.865690	15.666667	13.500000	-4.399261	17.500000	15.000000	6.833333	24.666667	18.833333	19.666667	104.084355	239.262929	31.266333	-202.498667	-209.311000	-515.986500	-14.565159	-16.061667	41.970000	18.690000	-10.985998
3326_V4_C3__CH103	0.026	-1488.726778	-398.728529	1773.129047	-24.090426	14.000000	11.000000	-4.006948	19.333333	12.500000	4.333333	19.666667	18.833333	15.166667	94.712506	234.298545	21.076167	-272.972667	-178.359667	-488.865500	-13.811514	-13.496500	42.893333	16.743333	-12.905317
3337_V2_C6__CH103	0.019	-1388.153124	-454.504375	1677.509676	-26.477119	15.666667	13.666667	-5.159220	16.000000	17.833333	4.666667	26.166667	24.166667	15.333333	101.170835	233.597401	27.270833	-161.635833	-182.395833	-436.508333	-14.063424	-14.637333	41.645000	17.091667	-11.615773
3365_V2_C20__CH103	0.25298	-1005.242758	-430.971344	1303.647104	-25.869250	14.666667	11.500000	-3.781642	15.833333	17.166667	6.333333	24.500000	20.500000	15.333333	100.785900	239.483868	27.984000	-84.958000	-165.110500	-389.556333	-14.129410	-14.623833	40.815000	17.011667	-7.877898
3415_V1_C1__CH103	0.94628	-1176.182525	-420.740945	1471.963806	-26.294751	13.166667	10.500000	-4.281535	14.833333	12.666667	6.333333	20.000000	21.500000	16.833333	103.892830	242.315957	29.516500	-139.824500	-160.382167	-421.499000	-13.484286	-14.455333	41.598333	17.330000	-10.145483
3468_V1_C12__CH103	0.081	-1189.164178	-424.719513	1518.857510	-25.974833	14.500000	10.666667	-3.575363	15.500000	15.000000	8.833333	21.833333	19.500000	16.833333	103.525727	242.903913	27.552167	-74.581500	-202.460833	-464.373000	-13.365163	-14.764333	42.321667	16.945000	-10.126768
3589_V1_C4__CH103	0.151	-1426.686034	-428.618828	1745.600742	-26.341844	14.333333	12.500000	-3.725286	13.166667	13.833333	6.000000	22.000000	20.833333	20.000000	101.986017	240.368294	28.061333	-108.333333	-183.183333	-440.354333	-13.835381	-15.508667	41.276667	17.530000	-9.528188
3718_3_11__CH103	29.6	-1253.805028	-433.860089	1550.381872	-26.252708	13.833333	11.333333	-4.222783	14.166667	16.500000	6.666667	22.833333	20.333333	17.666667	100.080402	235.375334	27.901833	-113.889000	-178.825000	-446.608333	-14.033933	-14.377333	41.415000	18.240000	-10.110787
3817_V2_C59__CH103	0.066	-1231.070286	-435.910969	1545.243450	-26.876712	14.000000	12.500000	-5.106923	16.166667	16.000000	5.500000	22.333333	19.500000	15.500000	111.991405	250.319919	29.669833	-150.247500	-145.173833	-393.711833	-13.141044	-13.853500	41.143333	17.438333	-10.302507
3873_V1_C24__CH103	1.22	-1570.894656	-486.391655	1895.783449	-27.715673	15.500000	13.333333	-6.429331	16.333333	14.500000	7.166667	23.833333	23.666667	20.666667	111.968077	246.331880	33.497167	14.715000	-226.449667	-499.961167	-14.558008	-16.188833	41.955000	18.378333	-11.787945
3988_25__CH103	9.84	-1072.181200	-488.747709	1388.596721	-28.023165	17.500000	14.666667	-3.723434	15.166667	18.666667	6.500000	24.666667	21.833333	16.500000	107.425909	241.119919	31.215500	26.278667	-186.578333	-396.788500	-14.770347	-14.091167	41.801667	17.745000	-11.825673
398_F1_F6_20__CH103	1.49	-1202.305134	-441.334849	1502.502410	-27.033736	16.166667	13.000000	-4.464223	14.833333	16.500000	7.166667	24.333333	20.333333	16.500000	103.994611	239.102788	28.247833	-81.468000	-166.248833	-415.830167	-13.904950	-15.106333	40.466667	18.158333	-9.204097
45_01DG5__CH103	0.8	-1447.856618	-438.712968	1761.512206	-26.320946	14.500000	12.000000	-4.702901	15.166667	16.166667	6.833333	25.333333	18.666667	18.166667	104.686544	244.232919	30.555667	-124.997833	-182.352667	-463.048000	-14.620239	-15.708500	42.148333	17.713333	-9.991520
57128_VRC15__CH103	3.93	-1417.510214	-442.820092	1715.574883	-26.452518	15.833333	12.833333	-3.948268	16.333333	12.833333	7.333333	26.166667	18.833333	20.500000	108.477920	249.749376	29.906833	-154.547333	-214.459500	-501.172167	-14.305211	-18.228667	41.106667	17.130000	-11.171870
5768_4__CH103	0.91014	-1471.640650	-478.901677	1763.022893	-28.725835	18.666667	15.166667	-4.354558	15.333333	17.166667	7.000000	27.000000	23.166667	21.333333	108.957647	247.307051	29.255500	-162.836833	-188.539833	-457.003667	-15.396135	-16.961333	40.818333	17.898333	-11.492775
6095_V1_C10__CH103	0.28	-1475.023559	-465.061640	1777.881145	-26.822788	15.666667	12.833333	-4.717611	18.666667	14.000000	6.000000	27.166667	18.833333	17.333333	105.857337	240.107798	32.829500	-172.599333	-216.843333	-509.983500	-13.880322	-17.237500	42.338333	16.200000	-12.349788
6101_1__CH103	0.73678	-1190.957370	-479.580663	1504.548134	-27.992458	15.166667	12.500000	-3.813136	16.833333	18.833333	8.166667	24.833333	22.166667	19.000000	106.900914	243.249077	30.383667	26.430667	-189.790167	-410.312333	-15.509186	-14.956667	41.265000	18.186667	-11.364698
620345_C1__CH103	0.05	-1586.845061	-445.758476	1924.876668	-25.845628	14.000000	10.833333	-4.749858	17.833333	13.666667	10.166667	23.333333	19.833333	17.666667	105.865674	243.528922	33.514000	-51.887167	-215.606667	-476.018833	-13.856509	-16.217000	41.965000	18.646667	-11.697298
6322_V4_C1__CH103	0.407	-1501.559892	-467.749957	1798.205095	-27.577016	16.333333	14.333333	-3.919846	14.500000	12.833333	9.833333	21.333333	26.000000	23.000000	106.614150	240.577594	37.192833	22.746667	-213.882167	-444.470333	-14.516468	-16.673167	41.825000	18.600000	-13.053467
6405_V4_C34__CH103	2.94	-1336.327890	-421.987194	1609.891837	-25.325373	16.166667	13.500000	-5.255229	16.166667	12.000000	5.666667	23.333333	19.833333	20.666667	105.536981	244.482586	30.769333	-111.680000	-162.028500	-383.066833	-13.697769	-16.863333	42.688333	15.895000	-11.939363
6535_3__CH103	1.45418	-1724.065143	-404.450616	1989.178171	-26.117214	14.333333	12.833333	-4.464610	13.333333	14.166667	7.833333	24.166667	20.000000	14.333333	102.734612	242.255635	28.075333	-178.571833	-178.270500	-433.289167	-13.635167	-15.680167	40.063333	18.396667	-10.023782
6545_V4_C1__CH103	0.248	-886.857994	-442.501895	1222.137272	-26.859332	14.000000	10.333333	-4.131495	14.166667	16.833333	6.000000	19.833333	19.333333	17.000000	102.775545	239.633792	27.789833	-96.205667	-183.233500	-435.532500	-13.895469	-12.840167	41.295000	16.860000	-9.872552
6644_V2_C33__CH103	0.18799	-1541.564608	-499.073682	1875.908147	-28.251081	16.666667	14.166667	-5.994090	15.166667	17.500000	5.000000	27.833333	22.333333	21.333333	111.881135	250.917956	32.924833	-31.555833	-198.190833	-434.878167	-14.634721	-16.758500	41.826667	17.051667	-11.994200
6785_V5_C14__CH103	3.58999	-1327.613585	-486.632347	1618.811084	-28.517362	18.333333	15.500000	-4.098577	15.166667	17.833333	5.833333	29.333333	22.500000	19.833333	108.900090	244.657850	29.408667	-59.783000	-189.802333	-413.734833	-14.804313	-17.003500	42.573333	17.216667	-12.874202
6838_V1_C35__CH103	3.18135	-711.730629	-404.306674	1003.481476	-24.857296	14.000000	10.500000	-3.701813	14.500000	15.666667	6.500000	22.666667	16.166667	13.000000	102.262331	235.004732	26.958500	-86.754833	-138.059333	-376.603333	-12.495970	-13.373833	41.881667	19.700000	-7.696078
700010040_C9_4520__CH103	4.2	-1870.312547	-430.156253	2157.017652	-26.952311	14.333333	12.166667	-3.375758	17.500000	13.500000	6.500000	25.666667	17.500000	20.166667	105.945597	239.462698	25.521333	-182.725667	-198.184500	-504.919167	-14.399317	-17.211500	41.411667	18.925000	-10.526572
7165_18__CH103	3.74	-1264.511330	-476.052465	1616.341627	-26.925014	14.833333	12.500000	-3.930303	13.166667	15.500000	8.166667	20.833333	23.000000	20.333333	107.983711	244.008422	32.241833	-58.988167	-208.074000	-449.227167	-14.507622	-14.715667	41.688333	17.608333	-12.082418
89_6__CH103	0.22136	-1154.369498	-474.886996	1474.122982	-27.442633	16.000000	13.000000	-4.661748	15.333333	19.166667	5.000000	26.833333	21.666667	16.500000	108.765175	245.946984	31.001167	-109.362667	-187.598333	-434.347333	-14.718496	-14.659667	41.906667	17.126667	-12.176488
92RW020_2__CH103	3.88154	-658.604267	-424.005543	929.297052	-26.463067	17.333333	14.666667	-4.549932	15.000000	16.333333	4.833333	24.000000	22.000000	18.000000	99.054936	233.369915	30.454667	-85.416667	-147.128333	-372.171667	-14.360657	-14.665000	41.555000	18.238333	-10.982207
92RW020_5__CH103	24.0	-742.892339	-433.004889	1055.537166	-26.637894	16.166667	12.666667	-3.584091	15.166667	17.666667	4.000000	22.833333	24.166667	18.666667	99.174312	233.406919	31.856000	-93.110167	-166.108667	-410.597167	-13.821594	-13.451667	42.016667	18.620000	-9.465447
92US715__CH103	24.0	-1821.527357	-477.495619	2120.151098	-27.907271	16.333333	14.333333	-4.385284	15.500000	18.666667	6.000000	26.333333	21.500000	17.666667	107.958723	246.108369	31.203000	-122.896000	-228.769500	-500.959667	-14.863728	-14.933333	41.281667	18.830000	-12.243583
96ZM651_02__CH103	2.46521	-1326.985763	-489.137894	1646.999622	-29.099052	17.833333	13.500000	-4.681107	16.166667	16.833333	5.833333	27.500000	24.500000	20.166667	110.283328	250.834703	30.923167	-65.012167	-201.249333	-450.040667	-15.487417	-16.809167	40.910000	18.176667	-10.400987
A03349M1_VRC4A__CH103	2.78	-1179.509039	-422.544241	1464.425411	-25.660679	15.166667	12.500000	-4.199875	16.666667	15.166667	5.166667	25.000000	18.333333	15.666667	100.558338	236.978568	28.659333	-192.544500	-176.575667	-446.468000	-13.671326	-15.216833	40.961667	18.716667	-12.270302
AC10_29__CH103	4.44	-1317.769761	-486.395287	1597.621897	-29.112413	19.500000	15.500000	-4.944962	16.166667	14.166667	8.333333	27.500000	21.333333	21.000000	107.128002	246.694701	34.839333	-138.155167	-232.809000	-521.854333	-15.917078	-18.261333	41.960000	18.428333	-12.568583
ADA__CH103	0.63023	-1347.402995	-400.221558	1633.905175	-25.007915	14.333333	11.333333	-3.707438	13.333333	15.333333	5.500000	24.166667	19.333333	15.666667	102.067336	238.447699	31.162500	-136.203833	-187.285167	-446.300500	-12.942631	-14.904833	41.490000	17.506667	-10.809950
BAL_26__CH103	0.079	-1428.968033	-408.420207	1714.042197	-25.380342	14.166667	11.833333	-3.798487	14.333333	13.666667	5.333333	22.333333	18.833333	18.833333	102.560527	242.120168	29.746500	-143.728333	-175.875000	-421.447833	-13.253186	-15.025833	42.240000	18.683333	-10.676885
BB201_B42__CH103	9.19	-898.277544	-477.919022	1242.027423	-27.930711	15.333333	12.500000	-3.432444	14.000000	20.166667	7.166667	25.833333	25.000000	16.666667	101.763681	238.134048	31.374000	-52.612333	-207.935667	-472.449667	-15.455481	-14.385833	39.901667	18.911667	-11.073682
BB539_2B13__CH103	1.95407	-1610.467225	-494.540300	1932.926153	-28.535891	17.166667	13.166667	-3.791682	14.500000	19.000000	7.500000	24.500000	25.333333	18.166667	104.358017	243.592025	32.149667	-45.204000	-214.191333	-459.522833	-14.859555	-14.513667	40.818333	18.313333	-13.338283
BG1168_1__CH103	5.47014	-1026.428271	-499.778374	1373.961022	-29.518058	18.833333	14.333333	-2.163757	16.166667	17.166667	7.666667	27.333333	22.666667	17.166667	110.601850	251.736561	30.006167	-123.215833	-206.523333	-453.463833	-14.939401	-16.706500	39.830000	17.050000	-10.159472
BG505_W6M_C2_T332N__CH103	2.572	-968.368855	-513.333643	1340.544384	-30.018141	17.333333	13.666667	-4.205449	15.500000	21.500000	7.666667	27.000000	25.000000	19.500000	105.086777	240.537323	28.555167	-28.665167	-211.544333	-475.225000	-15.105303	-15.055833	41.570000	16.645000	-10.235842
BI369_9A__CH103	0.139	-931.900314	-472.953984	1248.478161	-27.962638	18.000000	13.666667	-4.377808	15.666667	17.666667	6.166667	27.166667	22.833333	21.833333	107.206351	248.782488	29.558167	-74.747333	-186.816667	-431.265333	-14.973845	-16.834333	40.318333	18.208333	-8.728880
BR07__CH103	1.23215	-1650.410239	-463.565200	1922.588795	-27.371704	19.000000	15.500000	-4.512782	14.833333	16.166667	7.500000	25.333333	23.666667	18.833333	106.554343	245.896626	33.481500	-50.308500	-211.506833	-433.687000	-15.064149	-16.218167	40.975000	17.490000	-13.408867
BS208_B1__CH103	0.018	-1406.115726	-432.891214	1684.252428	-27.081413	16.666667	14.333333	-4.534246	20.166667	12.833333	8.500000	24.166667	17.666667	16.833333	100.228245	233.351851	21.919833	-311.134833	-199.235667	-542.383333	-15.120797	-16.621667	41.730000	17.638333	-13.343197
BX08_16__CH103	0.32703	-1842.723411	-447.138549	2102.675901	-26.604370	18.000000	14.833333	-3.477081	13.333333	18.000000	7.833333	23.833333	23.666667	17.166667	102.947569	237.629108	25.859333	-112.362000	-201.536667	-445.179833	-14.228848	-14.412833	41.975000	17.126667	-10.822788
C1080_C3__CH103	0.457	-1174.635597	-473.515727	1483.309632	-26.989998	16.666667	12.000000	-4.553309	17.833333	14.333333	7.333333	25.000000	21.666667	18.833333	107.993803	245.190823	33.215667	-24.219167	-217.761167	-446.705833	-14.546091	-16.696167	41.628333	17.021667	-11.910028
C2101_C1__CH103	9.56	-672.029260	-450.571756	1002.270751	-27.186356	14.666667	12.666667	-3.772802	17.666667	17.000000	4.500000	24.333333	22.000000	17.500000	106.168387	242.538813	28.558667	-75.821833	-144.896000	-363.292667	-14.264998	-14.419167	42.770000	16.403333	-9.433407
C3347_C11__CH103	0.072	-531.514145	-411.352599	835.531022	-25.519070	13.500000	12.000000	-3.581060	18.166667	12.333333	6.000000	20.833333	18.166667	14.500000	102.586338	243.791409	19.963167	-172.800667	-162.125333	-434.649500	-13.084963	-14.168000	41.875000	18.878333	-12.059762
C4118_9__CH103	0.063	-935.269579	-479.711779	1239.361708	-27.491235	17.500000	14.333333	-4.360229	16.666667	19.000000	6.000000	25.333333	20.500000	15.333333	108.006606	243.370693	27.754667	-60.030167	-159.766167	-356.956667	-14.134531	-13.895333	42.190000	17.501667	-10.683692
CAAN5342__CH103	0.764	-1824.523832	-496.196163	2128.376980	-28.249811	18.166667	14.666667	-3.855220	14.333333	17.166667	7.333333	27.666667	23.166667	19.166667	107.012357	242.282761	29.981167	-23.736833	-205.019500	-446.884667	-15.580565	-16.781000	42.248333	16.773333	-11.292190
CAP210_E8__CH103	4.52	-1436.416687	-493.686335	1776.947699	-28.959096	16.166667	13.666667	-3.416128	18.666667	14.333333	10.333333	19.666667	24.500000	19.833333	106.852222	243.596108	32.062500	43.443667	-209.111833	-430.632333	-15.080574	-15.037333	40.923333	18.035000	-13.266983
CAP244_D3__CH103	0.141	-1082.497302	-488.597450	1420.624282	-27.540577	17.000000	13.333333	-3.730972	14.333333	13.500000	9.166667	26.500000	22.666667	19.333333	106.729993	246.711751	35.985167	71.151833	-212.551833	-431.732167	-14.577940	-18.264667	40.615000	17.556667	-8.911442
CAP45_G3__CH103	1.38	-793.547232	-442.461363	1130.358476	-26.474026	14.500000	11.000000	-3.647436	16.666667	14.000000	8.166667	22.333333	23.166667	19.500000	101.628631	235.545189	30.147333	-12.000500	-189.043000	-406.745333	-14.265937	-15.621833	42.426667	18.016667	-11.367122
CE0393_C3__CH103	25.0	-1243.963358	-433.294509	1528.548072	-25.690553	16.000000	12.833333	-5.361318	16.833333	16.500000	5.000000	25.833333	18.333333	15.833333	105.494790	245.390102	30.148833	-116.202500	-175.773500	-423.008500	-13.898895	-15.048833	41.141667	18.655000	-10.999127
CH038_12__CH103	2.52	-1577.225697	-482.241919	1872.027215	-28.020695	18.000000	14.833333	-4.789561	14.833333	17.333333	9.333333	23.000000	23.833333	17.333333	108.319339	244.872289	32.700500	-73.328500	-205.349833	-462.941333	-15.179433	-14.636833	40.621667	18.790000	-13.678967
CH117_4__CH103	0.278	-1118.349034	-459.134519	1441.105330	-28.854668	15.833333	14.000000	-4.746902	14.166667	11.833333	10.666667	21.666667	21.166667	21.333333	106.094242	242.941221	30.922667	-44.135167	-166.700167	-388.735000	-13.303065	-17.223500	41.278333	18.011667	-8.824597
CH181_12__CH103	0.103	-1383.897252	-484.657058	1674.158390	-29.441591	17.333333	14.500000	-4.653315	15.166667	15.666667	8.833333	25.666667	22.333333	21.500000	108.681401	247.956128	36.849000	48.471833	-227.128500	-449.289333	-15.410483	-17.310833	41.301667	17.343333	-12.523200
CH505_TF__CH103	3.23481	-748.430797	-483.989290	1078.720465	-29.022629	17.166667	13.166667	-4.897497	15.166667	17.666667	8.833333	25.000000	23.166667	20.000000	105.633476	237.900636	32.905167	23.172167	-206.691167	-434.061333	-15.308437	-15.998833	40.821667	17.458333	-9.625842
CH505_W4_3__CH103	0.212	-712.783593	-485.572427	1049.304955	-29.045687	15.500000	12.666667	-4.736669	15.666667	17.333333	8.000000	24.166667	23.500000	19.166667	106.096691	238.094727	34.802500	-30.056000	-188.865333	-423.400500	-15.012869	-15.343667	41.343333	17.355000	-12.804495
CNE10__CH103	26.9	-1348.890392	-462.566243	1619.565906	-26.888498	17.000000	13.666667	-3.371053	14.333333	18.833333	7.000000	25.166667	23.166667	17.333333	107.301570	240.071795	30.770333	-17.752667	-221.443833	-448.274333	-14.886071	-14.813333	41.996667	15.308333	-9.115617
CNE12__CH103	6.39727	-1825.527888	-440.996298	2063.612795	-27.596650	19.166667	17.000000	-5.957489	13.666667	15.166667	8.666667	22.333333	22.500000	18.166667	106.164360	240.858732	31.704667	-149.416500	-216.237333	-507.960667	-14.935220	-15.544500	39.838333	17.521667	-12.460817
CNE14__CH103	0.28124	-1878.617567	-430.283719	2135.772650	-26.506404	16.500000	14.333333	-4.136576	14.000000	14.666667	8.333333	22.500000	23.000000	16.833333	105.709263	240.783706	25.157500	-144.823333	-186.742000	-442.217333	-14.365473	-15.252833	41.696667	16.700000	-12.123385
CNE15__CH103	0.384	-1555.063683	-432.848610	1845.835551	-26.602559	15.666667	12.500000	-4.351481	15.833333	13.833333	7.000000	23.666667	21.666667	20.000000	102.231255	239.403852	28.041833	-36.877833	-170.571833	-413.639500	-14.114626	-16.017167	42.743333	18.701667	-9.094167
CNE3__CH103	0.1	-1055.646597	-438.520669	1397.568116	-27.567435	13.666667	11.500000	-4.204803	14.500000	13.166667	5.333333	21.000000	21.833333	20.833333	106.447002	248.731295	26.030833	-73.400833	-188.469833	-440.455500	-13.627187	-15.037167	42.066667	18.775000	-8.587705
CNE30__CH103	1.03	-1395.789644	-520.826865	1753.024591	-29.863912	17.500000	14.333333	-3.101227	16.166667	18.833333	8.333333	29.666667	25.333333	20.000000	113.254673	253.382662	31.705333	-32.522167	-236.128333	-491.546667	-16.213710	-17.547667	41.310000	16.908333	-9.945585
CNE4__CH103	1.85378	-909.667903	-479.668310	1222.529711	-28.159541	17.166667	15.000000	-4.238012	15.500000	16.333333	6.000000	26.000000	20.833333	19.666667	110.208515	250.886251	32.712833	-147.475833	-201.680500	-466.093333	-15.100628	-16.270667	42.445000	15.990000	-12.582027
CNE5__CH103	0.362	-1200.434449	-430.300159	1489.155797	-27.285847	15.500000	13.166667	-4.115209	16.666667	16.333333	6.000000	24.166667	19.833333	16.166667	106.221020	245.596962	28.163667	-141.572333	-182.872000	-443.783667	-14.400588	-15.007500	40.110000	17.206667	-10.489795
CNE53__CH103	1.89694	-1113.295216	-412.130476	1401.256998	-25.385775	13.333333	11.500000	-4.309545	13.500000	12.666667	5.500000	25.166667	20.000000	17.166667	98.804485	237.277968	29.520000	-54.062000	-157.819333	-367.660500	-13.136893	-16.767000	41.268333	17.340000	-8.509332
CNE55__CH103	0.445	-1283.363379	-461.576253	1577.151994	-26.232690	16.000000	14.000000	-5.142507	17.833333	16.166667	6.333333	27.333333	18.166667	16.833333	108.906872	242.157245	30.857000	-131.104333	-190.187000	-460.343667	-14.521230	-16.364000	40.751667	18.805000	-11.228467
CNE56__CH103	0.135	-1428.675359	-413.757166	1702.658567	-26.358311	15.500000	12.166667	-3.728261	15.000000	12.166667	7.666667	21.666667	19.333333	17.833333	102.895388	240.854893	30.897000	-166.464333	-211.632833	-489.799000	-13.848158	-15.722500	41.256667	18.778333	-10.179152
CNE58__CH103	0.12728	-952.165328	-475.221763	1270.978076	-28.328929	16.833333	13.666667	-4.827805	15.000000	15.666667	8.833333	26.500000	23.666667	18.500000	107.348670	249.093890	31.866500	56.900667	-163.979833	-329.681167	-14.565635	-17.130000	40.393333	18.268333	-10.111222
CNE59__CH103	0.142	-1028.536237	-443.093262	1306.666238	-26.618730	15.833333	12.833333	-4.299352	17.500000	17.166667	5.166667	25.000000	20.166667	16.666667	105.621907	243.689175	28.765000	-118.904333	-147.738667	-369.082833	-14.630994	-14.728667	41.708333	17.020000	-9.575750
CNE7__CH103	0.631	-1460.757189	-452.647901	1761.739091	-27.718829	17.166667	13.500000	-4.436371	16.833333	13.333333	8.000000	27.000000	20.666667	19.333333	107.092505	244.805121	30.038833	-84.023667	-188.360833	-458.073833	-14.437392	-18.015333	41.856667	18.198333	-10.924260
DU123_06__CH103	2.66	-788.009025	-474.085519	1144.081126	-26.302341	15.333333	11.666667	-3.928686	15.166667	17.833333	4.833333	26.166667	22.666667	17.000000	107.563856	244.076295	26.093667	-42.623167	-178.057500	-375.166000	-14.582956	-15.045667	41.541667	16.911667	-10.126778
DU151_02__CH103	0.177	-441.872307	-446.026016	793.665703	-26.758291	13.500000	11.000000	-5.207448	17.166667	14.166667	7.333333	22.000000	22.000000	18.333333	99.748761	233.005722	33.930833	4.664167	-145.633167	-357.421333	-14.021151	-15.166333	41.595000	18.043333	-8.261937
DU156_12__CH103	0.049	-863.559341	-491.754023	1218.485195	-28.096376	14.000000	11.000000	-6.533290	19.166667	16.333333	5.833333	29.000000	20.500000	19.000000	109.799547	245.733220	30.145833	-92.912833	-193.303333	-456.216500	-14.784490	-17.416333	41.708333	17.345000	-8.703473
DU172_17__CH103	0.14	-813.594510	-462.065664	1161.890264	-27.631002	15.500000	12.500000	-4.626989	16.833333	11.333333	10.666667	24.500000	19.000000	19.333333	105.875154	244.840197	32.570000	-106.484500	-205.051167	-482.898833	-14.371792	-18.339833	40.623333	18.633333	-10.415143
H086_8__CH103	0.058	-1290.448093	-467.267785	1600.775601	-28.728208	18.333333	14.166667	-2.477473	13.000000	16.500000	9.666667	20.833333	28.000000	19.000000	105.412378	237.871126	35.499333	-84.651333	-225.049333	-515.567000	-15.552394	-14.403167	40.813333	18.343333	-12.942027
HT593_1__CH103	3.24962	-1610.033560	-466.497164	1894.892566	-28.621629	18.833333	16.500000	-4.359121	15.500000	18.333333	7.000000	25.500000	24.000000	17.000000	106.621567	253.505775	31.260000	-171.217833	-219.715833	-486.821667	-15.416484	-14.919667	41.200000	17.653333	-12.851722
HXB2__CH103	0.04899	-1514.043358	-473.447197	1837.847458	-28.390086	16.166667	13.500000	-4.770269	14.000000	19.500000	5.833333	26.000000	22.000000	16.500000	109.491922	244.416851	32.031333	-126.049000	-218.796167	-501.204167	-14.940242	-14.322833	41.380000	17.738333	-11.560342
JRCSF__CH103	0.25675	-1448.180577	-452.687149	1752.549708	-27.311198	15.000000	12.666667	-4.449707	15.333333	13.500000	8.166667	22.833333	21.833333	21.333333	106.974869	241.257555	33.372333	-64.104333	-196.304500	-460.343333	-14.156489	-16.495333	40.940000	19.421667	-11.367177
JRFL__CH103	0.012	-1285.278300	-412.955444	1555.366939	-26.385569	15.666667	13.500000	-4.097636	16.166667	11.000000	7.333333	21.833333	20.000000	19.333333	104.944084	239.921059	30.327667	-91.972167	-168.004000	-398.598000	-13.474541	-16.334000	42.573333	18.143333	-11.154578
KER2008_12__CH103	4.98	-580.272671	-490.219531	981.930070	-28.341368	13.833333	11.333333	-5.221598	13.666667	16.000000	7.166667	24.333333	25.333333	20.166667	107.052751	245.202731	35.047500	19.131167	-196.207833	-439.267333	-14.421154	-15.987833	40.280000	18.768333	-10.185735
KER2018_11__CH103	10.58391	-1065.054358	-490.486772	1405.130627	-28.018403	16.333333	12.666667	-4.672272	15.833333	17.166667	5.833333	24.833333	21.666667	19.666667	107.731400	243.013760	27.313833	-69.263500	-177.375500	-419.897500	-14.822891	-15.366500	41.821667	16.960000	-10.594592
KNH1209_18__CH103	0.254	-1262.695178	-479.182836	1571.355443	-29.351339	18.000000	14.500000	-4.608098	14.833333	17.833333	6.666667	27.000000	20.666667	18.500000	107.484080	243.942778	32.415167	-192.012667	-204.268500	-483.617000	-15.496220	-16.299500	40.090000	17.218333	-13.474617
M02138__CH103	0.407	-1243.181885	-425.925987	1504.711582	-27.844290	17.000000	14.500000	-5.644750	17.833333	13.666667	7.000000	24.666667	20.333333	18.500000	105.866134	243.479991	30.334333	-137.315000	-194.547833	-433.272000	-14.548508	-16.553667	41.790000	17.690000	-10.450842
MB201_A1__CH103	11.59824	-1081.788767	-476.499929	1404.397389	-27.903550	15.666667	13.166667	-4.034495	15.000000	20.500000	6.833333	24.500000	22.333333	17.500000	102.078951	238.305813	33.146000	-19.590167	-206.288000	-447.825667	-15.610914	-13.755667	39.815000	19.023333	-9.945355
MI369_A5__CH103	0.174	-816.223955	-485.988801	1166.141974	-28.123458	17.500000	13.666667	-4.218302	15.500000	17.166667	5.500000	27.166667	23.166667	20.500000	107.936534	249.240897	31.059167	-72.746833	-169.883833	-409.150667	-14.695906	-16.690333	40.410000	17.693333	-11.778117
MN_3__CH103	0.06006	-2082.044674	-476.083857	2392.109830	-27.733435	16.333333	14.333333	-4.177338	15.333333	14.333333	9.333333	23.333333	23.500000	20.000000	107.403565	246.439126	37.770000	-43.560667	-251.712000	-528.508667	-15.023376	-16.741500	39.703333	18.251667	-12.885883
MS208_A1__CH103	0.253	-1786.585617	-441.597324	2045.541981	-27.416484	17.500000	15.166667	-4.370626	17.000000	13.500000	8.166667	25.500000	19.666667	18.000000	106.024836	240.286225	32.740833	-148.834000	-198.115833	-479.244667	-14.624142	-17.050500	41.991667	17.903333	-11.409492
MW965_26__CH103	0.01265	-1054.223571	-412.745781	1349.659050	-24.925638	13.666667	11.166667	-4.345668	14.666667	13.833333	5.500000	20.666667	18.000000	16.166667	100.737760	239.886538	25.471500	-121.298833	-153.787667	-412.786333	-12.461111	-13.965167	41.538333	17.735000	-10.708747
NKU3006_EC1__CH103	0.39	-986.679289	-466.636284	1290.004017	-28.566053	16.666667	14.666667	-5.799138	15.333333	18.833333	7.833333	25.500000	22.500000	16.833333	109.374087	247.276490	33.747667	-88.500667	-191.850333	-420.392500	-14.966339	-14.793000	40.793333	18.600000	-10.920840
PVO_4__CH103	0.608	-1018.377983	-433.352486	1312.751756	-27.540148	15.666667	12.666667	-4.218430	16.833333	15.166667	5.000000	25.333333	20.000000	20.000000	107.843309	250.779954	29.943500	-139.964833	-173.648833	-427.725667	-13.659572	-16.266833	41.366667	17.711667	-7.595472
Q168_A2__CH103	1.92838	-1249.967251	-507.403239	1565.552143	-28.636491	17.666667	14.666667	-5.521418	14.333333	22.000000	7.333333	27.333333	21.500000	16.666667	106.642624	238.227447	32.200000	-81.748333	-210.928167	-484.429333	-15.450652	-14.330667	40.703333	18.181667	-12.035417
Q23_17__CH103	7.43812	-1167.714360	-499.149313	1463.571239	-28.652424	17.500000	14.166667	-4.957413	14.166667	15.333333	9.666667	23.166667	25.666667	19.666667	106.692439	239.381660	33.643667	-10.084167	-203.083833	-436.393833	-15.510537	-15.953667	41.618333	17.961667	-12.393417
Q259_17__CH103	2.03497	-981.259510	-394.283150	1281.821122	-24.054488	14.500000	11.166667	-3.413325	16.333333	12.666667	5.666667	19.833333	18.666667	14.833333	101.510616	235.721480	24.102500	-137.081667	-177.648000	-422.218167	-12.925665	-13.838333	41.640000	17.380000	-9.690947
Q461_E2__CH103	4.89	-1207.833755	-418.269381	1490.392130	-25.980185	15.000000	12.500000	-4.100072	15.500000	15.500000	6.333333	21.666667	18.833333	16.500000	103.263832	245.957742	31.421167	-122.442667	-170.496500	-426.020833	-13.396576	-14.273333	40.410000	17.211667	-9.950145
Q769_D22__CH103	0.37667	-1468.827883	-517.385289	1796.909069	-31.137342	18.166667	15.500000	-4.734049	21.333333	15.666667	9.833333	24.166667	22.500000	21.166667	112.856890	245.421548	28.030500	-211.369167	-255.188167	-618.187000	-14.947413	-16.681833	41.478333	17.620000	-14.434683
Q769_H5__CH103	0.24	-1430.952413	-507.773210	1751.537664	-31.062635	16.000000	14.166667	-4.916534	23.500000	13.000000	8.166667	26.000000	18.666667	21.000000	108.730160	245.702784	25.099833	-215.829167	-264.848000	-643.888667	-15.316355	-18.334667	41.425000	16.776667	-15.504200
Q842_D12__CH103	0.3525	-875.778750	-478.165784	1196.109861	-28.784467	18.333333	13.666667	-2.129979	14.000000	20.666667	6.333333	25.333333	24.666667	16.333333	107.482990	240.481512	31.465833	-116.443167	-201.319167	-459.126833	-14.894955	-13.744667	40.205000	18.463333	-11.225352
QH0515_1__CH103	2.59519	-1147.623321	-452.475762	1446.490409	-28.664639	17.833333	14.666667	-3.446075	15.833333	16.166667	6.833333	25.666667	20.666667	20.333333	106.098378	246.521708	31.993167	-183.143500	-197.165667	-483.335167	-14.744375	-16.547167	40.855000	17.630000	-11.186665
QH0692_42__CH103	7.62392	-1423.693432	-460.068152	1736.749024	-28.564231	16.833333	13.666667	-4.023036	18.666667	15.833333	6.666667	27.333333	19.333333	20.833333	105.287952	248.459867	28.236167	-180.713167	-211.231000	-507.427667	-14.963038	-17.444167	41.441667	17.250000	-9.581645
QH209_14M_A2__CH103	1.76318	-1223.980130	-433.483922	1537.035359	-26.810261	14.500000	11.666667	-4.316600	14.166667	14.000000	7.000000	24.500000	21.333333	17.000000	103.961248	243.490383	30.568333	-95.150500	-178.767833	-426.966167	-13.915731	-15.942500	41.508333	18.831667	-9.980512
R1166_C1__CH103	3.36	-720.671919	-467.360610	1053.326995	-27.390146	15.000000	12.833333	-4.306117	17.333333	16.666667	5.000000	24.500000	22.500000	18.000000	106.800303	248.624746	29.948833	-64.864833	-194.902000	-425.160833	-14.489297	-15.076333	40.085000	18.178333	-10.839870
R2184_C4__CH103	0.024	-884.514679	-451.047023	1214.253230	-28.047166	15.333333	12.666667	-4.660110	16.833333	14.500000	7.166667	25.666667	22.166667	17.500000	105.565752	246.055623	31.073833	-80.807333	-154.173000	-390.550500	-14.507892	-16.541500	40.978333	18.578333	-10.110112
REJO4541_67__CH103	0.33997	-1125.537065	-480.650840	1455.692408	-28.188293	16.333333	13.500000	-4.504206	13.833333	19.333333	7.333333	25.666667	22.000000	15.833333	107.394058	244.243079	29.987333	-53.808333	-173.992167	-403.501000	-14.565269	-14.325833	42.356667	16.865000	-12.177418
RHPA4259_7__CH103	4.64681	-1423.831909	-407.563047	1663.261752	-26.682607	17.500000	14.333333	-3.499888	14.833333	13.000000	5.666667	23.666667	20.500000	16.666667	99.907996	239.466447	29.475333	-258.649167	-200.094000	-478.593167	-14.327674	-15.958333	40.503333	17.863333	-11.759017
S018_18__CH103	0.26728	-1513.319383	-423.177814	1769.658514	-25.916306	16.833333	14.666667	-3.662872	15.666667	13.333333	8.000000	25.000000	21.000000	17.666667	100.665679	232.989293	26.016167	-135.615167	-182.112833	-419.019333	-14.532877	-16.710167	43.083333	17.006667	-9.391088
SC422_8__CH103	1.01183	-1516.600864	-481.523069	1795.835488	-28.708378	18.333333	15.666667	-5.060649	14.500000	20.333333	6.666667	27.000000	21.666667	19.000000	106.775200	243.025328	33.954167	-136.246667	-206.058167	-462.892000	-15.634320	-15.110667	42.246667	16.546667	-14.180950
SF162__CH103	0.16649	-1604.487666	-448.980538	1852.612854	-27.604228	16.666667	15.000000	-5.146306	14.833333	13.833333	9.666667	23.833333	21.333333	19.333333	107.757655	242.278178	34.896333	-99.174167	-239.810667	-531.812000	-15.121468	-16.787333	41.425000	18.146667	-13.094382
SS1196_1__CH103	0.38913	-1539.292792	-476.631365	1844.202194	-28.452516	18.000000	13.333333	-3.876856	14.333333	18.500000	7.333333	24.333333	24.500000	17.500000	107.624798	241.495146	34.076000	-127.599667	-212.825000	-498.956167	-15.455208	-14.379667	42.326667	16.913333	-10.064073
T251_18__CH103	4.47119	-995.529036	-453.442140	1287.038119	-28.633862	16.500000	13.500000	-4.385183	14.166667	17.166667	7.500000	25.666667	23.166667	15.333333	110.642180	247.764688	30.124833	-109.872000	-179.198833	-427.976500	-14.556128	-15.464333	39.745000	17.800000	-9.849027
T255_34__CH103	0.131	-1141.720423	-472.751318	1456.917704	-27.759001	17.000000	14.833333	-5.148097	12.666667	19.666667	6.500000	25.166667	23.166667	18.000000	108.151769	246.357291	28.315333	-81.105167	-166.287333	-364.040500	-14.625290	-14.414667	41.390000	16.940000	-10.620463
T257_31__CH103	0.405	-1325.431215	-481.838528	1636.504430	-27.288092	18.500000	13.500000	-3.495565	14.833333	16.333333	8.666667	23.500000	23.166667	19.833333	108.495071	249.697891	34.974000	-15.859333	-200.994000	-433.406500	-14.559987	-15.891333	40.926667	16.478333	-10.913502
T280_5__CH103	0.046	-755.535890	-431.421137	1073.526528	-26.833954	14.166667	12.166667	-4.775284	13.000000	14.666667	7.000000	22.166667	21.666667	15.833333	98.694404	235.058507	28.795000	-90.319833	-160.593000	-401.729167	-14.016989	-14.642833	41.613333	16.858333	-10.139153
TH966_8__CH103	0.075	-1108.769401	-462.191020	1393.819524	-27.290501	17.000000	14.500000	-4.785385	18.000000	16.666667	6.333333	27.000000	20.833333	17.333333	107.824305	243.807142	28.738167	-112.826000	-202.109000	-433.177667	-14.876070	-16.125333	42.253333	16.716667	-10.893383
TH976_17__CH103	0.052	-751.227532	-464.975683	1080.247127	-27.324132	15.500000	12.333333	-3.437057	19.833333	14.666667	4.333333	26.166667	19.333333	16.833333	111.132293	244.986565	25.152167	-72.542500	-193.616000	-421.580000	-14.003570	-16.089333	41.428333	17.563333	-10.285173
THRO4156__CH103	2.68	-1169.962846	-485.851765	1499.426479	-30.140757	17.666667	14.333333	-4.180328	20.166667	18.666667	8.000000	25.833333	25.000000	18.000000	115.365236	258.002329	26.867667	-211.667167	-212.454167	-500.472667	-15.540965	-15.421167	41.358333	16.771667	-11.222355
TRJO4551_58__CH103	1.01	-1043.000525	-452.440369	1377.210097	-27.349578	13.500000	11.500000	-4.213501	14.000000	13.833333	8.666667	24.166667	20.333333	18.333333	106.857740	245.757404	34.242000	-75.810667	-183.264667	-447.625333	-14.400101	-16.752833	40.308333	18.180000	-11.649002
TRO_11__CH103	1.83	-1620.173013	-434.510883	1848.903743	-27.517663	20.166667	16.833333	-4.345469	14.000000	17.333333	8.333333	23.333333	22.000000	17.666667	104.692253	247.065068	29.542000	-138.413167	-188.924333	-436.858667	-14.971394	-14.905000	40.410000	17.340000	-13.115100
TV1_29__CH103	0.116	-790.804109	-430.218990	1134.995481	-26.368663	14.500000	11.166667	-2.108861	18.833333	12.333333	5.666667	23.166667	20.500000	19.833333	104.678525	246.000931	22.131833	-191.371333	-177.244833	-434.059667	-14.029627	-16.629000	41.495000	16.505000	-9.975303
TZBD_02__CH103	0.84614	-1595.235147	-391.586571	1844.526566	-25.074706	15.000000	12.500000	-3.861399	13.833333	13.333333	5.833333	22.666667	19.500000	16.500000	102.912530	241.078471	30.894333	-82.169500	-160.534333	-372.155667	-12.718069	-15.246333	40.981667	18.133333	-9.893137
UG021_16__CH103	0.01	-774.321397	-474.927711	1100.991568	-27.565322	16.333333	13.500000	-4.320419	17.333333	12.833333	5.166667	28.666667	20.166667	19.666667	102.138563	237.634792	29.247167	-85.338667	-181.576000	-421.756333	-13.730866	-18.393000	42.993333	17.415000	-11.612635
UG024_2__CH103	0.011	-990.729037	-407.122298	1310.527541	-25.306533	12.000000	9.833333	-4.707387	15.833333	14.833333	4.333333	22.000000	18.500000	12.833333	100.945893	240.788052	26.957833	-169.530833	-173.462167	-448.533333	-12.660998	-13.021833	42.576667	18.271667	-9.777540
UG037_8__CH103	1.76	-723.639057	-417.482139	1079.971371	-25.443218	11.500000	9.833333	-4.324132	13.166667	14.000000	6.000000	22.166667	20.166667	17.666667	102.891988	241.029260	30.735500	-66.757000	-163.737833	-390.851167	-12.638567	-15.072333	41.861667	16.590000	-8.071682
WITO4160_33__CH103	3.08791	-1307.378765	-412.001980	1558.453997	-26.401096	16.333333	13.000000	-3.602707	13.166667	16.166667	5.666667	24.666667	21.333333	16.500000	101.083442	239.353750	31.448333	-190.013000	-187.520333	-435.893167	-14.046554	-15.032667	42.151667	16.396667	-9.912627
YU2__CH103	0.70876	-1289.307524	-433.660665	1596.833032	-26.188869	14.500000	11.666667	-4.692230	16.833333	14.000000	8.333333	21.666667	19.833333	18.333333	104.953458	238.715336	34.774333	-109.033667	-187.787833	-444.974500	-13.783621	-15.208167	42.111667	17.786667	-11.912467
ZA012_29__CH103	6.93974	-1139.053732	-492.087010	1466.559308	-28.110893	16.166667	13.000000	-5.210098	16.333333	10.500000	10.333333	27.500000	23.166667	19.000000	108.030207	240.021436	32.396167	112.697667	-216.698667	-443.476333	-14.336681	-19.636500	41.690000	19.073333	-11.864620
ZM106_9__CH103	2.41948	-1254.835510	-420.749950	1525.834550	-25.763402	16.333333	13.333333	-4.413788	15.833333	13.666667	6.833333	24.333333	19.666667	19.166667	105.648978	241.752703	28.470000	-83.487500	-174.540167	-420.950500	-13.942376	-16.463833	41.683333	18.131667	-10.537130
ZM109_4__CH103	11.18122	-1335.715112	-464.828941	1672.939870	-26.166669	15.500000	11.500000	-3.678945	15.000000	16.000000	5.833333	21.500000	23.333333	20.166667	101.318299	234.360456	27.009167	-73.810500	-171.184000	-407.473167	-14.924456	-14.310667	40.946667	18.878333	-8.834987
ZM176_66__CH103	0.08307	-1383.107858	-402.532132	1700.108516	-24.481625	13.000000	10.833333	-4.024597	12.166667	14.500000	6.333333	20.000000	19.166667	17.833333	102.936389	241.310432	24.800333	-148.534000	-152.461000	-384.513000	-12.635722	-13.953667	40.531667	18.658333	-9.732090
ZM197_7__CH103	9.42456	-1746.872687	-446.733162	2028.990346	-28.495116	17.666667	15.333333	-3.212585	16.833333	14.166667	10.500000	20.166667	24.500000	17.500000	107.339667	249.232993	32.405667	-179.132167	-215.277667	-515.074000	-14.482193	-14.857833	40.271667	19.178333	-12.186892
ZM214_15__CH103	20.32814	-1340.215295	-468.637232	1649.118434	-27.541616	16.333333	13.333333	-5.318868	15.666667	17.333333	5.666667	26.500000	22.666667	18.500000	107.745825	245.564888	30.881667	-44.452667	-177.829500	-402.057167	-14.812524	-15.728500	41.358333	18.050000	-11.024342
ZM215_8__CH103	0.273	-1003.484380	-418.639273	1240.833447	-25.647933	17.500000	14.500000	-4.248138	15.166667	15.666667	6.166667	26.500000	19.500000	17.333333	100.671188	230.783018	25.981833	-107.291500	-156.075000	-370.653833	-14.700453	-15.890667	42.848333	18.573333	-11.925250
ZM233_6__CH103	2.36503	-1400.540018	-449.799970	1658.048328	-27.013083	16.333333	14.000000	-4.916458	16.166667	15.833333	6.833333	22.666667	23.666667	21.666667	104.898308	236.330958	30.681667	-33.409333	-210.465000	-450.486333	-14.575554	-15.389500	42.400000	16.948333	-10.952277
ZM249_1__CH103	2.13816	-823.955595	-483.838911	1168.280191	-27.682582	16.666667	12.333333	-4.987925	16.333333	17.666667	6.333333	26.500000	23.833333	16.166667	105.862482	240.716198	28.835667	-28.145000	-184.069333	-423.862833	-14.540909	-15.345667	40.065000	19.151667	-9.408317
ZM53_12__CH103	0.939	-1366.717401	-467.369199	1661.415682	-27.510391	15.333333	13.000000	-4.584686	16.333333	16.166667	7.166667	26.333333	20.500000	18.166667	101.447636	232.984501	34.152167	-60.450500	-202.899833	-467.316500	-14.503934	-16.228000	41.860000	18.085000	-10.815318
ZM55_28A__CH103	1.47925	-1274.908352	-489.499555	1621.868789	-27.588837	16.166667	12.833333	-4.854451	16.000000	15.500000	7.166667	25.333333	23.166667	20.833333	105.408650	237.194325	32.783000	51.664667	-196.266000	-394.147333	-14.607309	-16.573000	41.713333	18.255000	-12.539100
0921_V2_C14__CH235	10.9	-1068.576822	-437.237175	1342.888381	-27.885001	12.833333	10.666667	-3.340017	16.166667	12.500000	7.500000	14.500000	22.500000	24.500000	91.643329	226.618793	30.386000	-70.066883	-168.568667	-393.683000	-16.723916	-13.903167	41.040000	17.206667	-12.001723
246_F3_C10_2__CH235	1.33	67.693595	-454.698136	235.294753	-28.136088	12.666667	10.000000	-3.797358	17.666667	14.666667	8.166667	16.333333	24.500000	24.166667	92.113707	228.444639	34.214333	7.383000	-181.336000	-383.795833	-16.294619	-14.148500	39.706667	17.540000	-13.522367
3301_V1_C24__CH235	20.9	-1293.170680	-414.565695	1527.901931	-25.829656	13.500000	11.833333	-3.259328	15.833333	11.833333	9.833333	16.166667	21.666667	24.666667	89.561782	226.131431	30.632167	-87.381650	-168.494167	-407.116167	-15.126836	-15.082000	41.501667	18.845000	-11.628422
3468_V1_C12__CH235	2.47	10.012512	-449.204945	262.767624	-28.018823	13.500000	11.833333	-3.646673	15.500000	15.666667	9.666667	18.500000	19.333333	22.666667	89.014790	229.843861	35.208833	2.652517	-153.751667	-331.221833	-15.777324	-14.581833	40.971667	16.851667	-10.963800
3718_3_11__CH235	12.3	-1391.178348	-472.156043	1636.556406	-29.395741	15.500000	12.833333	-3.719879	17.166667	16.666667	10.166667	19.500000	23.333333	22.333333	89.810224	226.168269	35.491833	-33.147000	-176.055667	-423.604667	-17.390449	-14.428667	40.985000	18.590000	-14.262700
92RW020_2__CH235	1.2	-326.408757	-450.263825	586.944591	-27.932575	15.000000	12.166667	-3.775579	15.500000	16.500000	8.333333	22.833333	21.666667	20.000000	90.204728	224.508808	32.810167	-35.012233	-179.776000	-389.864833	-16.211237	-15.407000	40.420000	17.796667	-9.234873
BJOX025000_01_1__CH235	40.6	-70.698654	-423.732102	294.641485	-26.545273	15.666667	14.000000	-3.151174	14.666667	16.833333	8.000000	22.166667	17.833333	20.000000	89.471620	230.009067	30.756000	-86.136000	-178.302500	-374.869333	-15.416890	-14.867167	41.450000	16.720000	-10.713718
C2101_C1__CH235	12.6	-458.365087	-439.866205	683.670983	-26.652725	15.333333	13.000000	-3.393224	17.666667	16.833333	8.166667	19.333333	17.000000	22.000000	89.585085	228.115426	28.569667	-60.282500	-187.892000	-409.617500	-16.764962	-13.939500	42.153333	16.311667	-10.028088
C4118_9__CH235	3.3	-1241.663731	-442.384066	1464.476221	-27.074427	15.000000	13.000000	-3.557307	15.833333	17.166667	7.000000	20.833333	18.333333	20.500000	91.980305	230.181579	29.368667	-93.765333	-187.892000	-398.995500	-16.251270	-13.931333	41.816667	17.033333	-10.352388
CAP256_SU__CH235	14.6	-1576.716200	-468.527680	1856.852487	-28.116430	14.500000	11.833333	-3.644114	17.333333	13.000000	7.333333	16.833333	23.666667	26.166667	92.072732	229.037611	35.491500	-65.403500	-192.273333	-441.034333	-16.639554	-15.098333	39.540000	19.011667	-11.603952
CM244_EC1__CH235	1.19	-1118.356063	-436.034134	1304.605747	-27.173531	17.000000	15.000000	-3.423543	16.833333	15.000000	9.333333	23.000000	17.833333	21.000000	91.977130	231.410643	32.251167	-89.036750	-210.631833	-441.913167	-16.320718	-16.334333	41.701667	16.966667	-11.983635
CNE15__CH235	15.2	-1599.836854	-437.409334	1865.255167	-26.567051	12.500000	10.833333	-3.167903	16.666667	12.333333	9.333333	13.000000	22.666667	24.666667	89.466960	227.751226	35.880333	-33.416833	-170.774333	-398.502000	-15.946827	-13.440667	40.941667	18.990000	-11.431060
CNE19__CH235	27.5	-444.291395	-461.361582	690.397337	-29.028748	16.666667	15.000000	-3.226293	18.000000	14.500000	9.166667	19.000000	23.166667	22.500000	91.332146	227.414099	32.098167	-129.109000	-186.255833	-468.668167	-18.190552	-14.859833	41.310000	18.403333	-13.590933
CNE5__CH235	17.6	-921.132236	-413.629626	1154.646088	-26.132959	13.166667	11.666667	-3.946793	14.500000	13.333333	8.333333	15.000000	22.166667	25.666667	89.542750	231.153314	33.109333	-7.615350	-167.163500	-333.525667	-15.289719	-14.427667	39.521667	17.575000	-9.886453
CNE53__CH235	1.77	-1562.782059	-437.020809	1792.150533	-27.650021	15.000000	13.333333	-3.588476	15.666667	17.166667	6.833333	18.333333	22.166667	22.000000	88.991945	227.829267	32.309000	-101.906167	-172.240167	-393.887500	-16.037338	-13.260333	40.646667	17.208333	-12.408685
CNE56__CH235	42.9	-217.734653	-455.335475	485.106087	-28.175529	14.833333	12.000000	-3.122157	14.333333	16.500000	9.000000	20.333333	19.833333	22.333333	89.204528	228.483601	29.780500	3.130867	-177.691833	-391.068167	-16.054527	-14.831000	39.560000	19.216667	-10.140148
CNE59__CH235	13.6	-1026.840361	-423.784364	1252.989554	-26.131676	14.833333	12.166667	-3.218653	15.166667	17.166667	7.333333	20.833333	17.166667	19.500000	89.729870	228.595694	31.088833	-102.546167	-181.022833	-394.216667	-15.546313	-14.041667	40.416667	17.136667	-11.129327
DU151_02__CH235	3.94	-76.576847	-448.196926	335.320509	-28.715815	12.166667	11.500000	-3.493769	17.000000	15.166667	8.500000	20.666667	20.833333	20.000000	91.756977	224.414426	33.492000	-154.271333	-205.595333	-481.247000	-17.108085	-14.982167	40.315000	17.906667	-12.384100
DU156_12__CH235	9.48	-991.654965	-471.287399	1247.189938	-28.125730	15.333333	12.833333	-3.819346	16.833333	12.666667	8.666667	18.666667	20.833333	26.833333	92.324864	232.710687	30.408000	-123.029833	-201.205333	-480.317333	-16.233170	-16.402667	41.136667	17.161667	-15.031178
DU172_17__CH235	1.92	264.627637	-460.139827	-5.384299	-28.174328	16.000000	13.500000	-3.388031	16.833333	15.166667	11.833333	18.666667	18.333333	22.333333	91.172546	230.604162	28.957333	-46.254167	-187.060000	-440.328167	-17.056951	-15.011167	40.716667	18.535000	-11.131127
HXB2__CH235	18.1	734.045831	-454.512864	-347.471732	-27.776311	11.166667	8.833333	-2.892298	17.500000	15.000000	7.500000	15.500000	20.833333	23.500000	91.642452	231.189245	30.375167	-16.498833	-161.123000	-366.426667	-15.086170	-13.271500	40.463333	17.310000	-10.278888
JRFL__CH235	1.82	-1067.622512	-455.224756	1339.526467	-27.456968	15.500000	13.000000	-3.640132	16.000000	15.833333	9.500000	21.333333	19.333333	24.000000	89.649532	227.572894	31.074500	-15.603333	-159.954333	-396.212667	-15.683513	-15.789500	41.415000	18.038333	-12.006625
MW965_26__CH235	6.1	-903.068149	-418.878725	1105.518096	-28.227280	18.000000	15.166667	-3.481313	16.333333	13.833333	10.166667	15.833333	23.833333	25.500000	89.581283	228.304250	38.014167	-10.211667	-172.457833	-395.017333	-15.703371	-14.582833	41.306667	17.623333	-12.304417
NKU3006_EC1__CH235	4.61	569.380645	-484.691955	-269.913543	-29.004916	15.166667	13.333333	-3.466700	18.166667	17.500000	9.333333	19.833333	21.666667	20.666667	92.282946	232.441474	32.660500	-33.845667	-178.755333	-405.941000	-16.528572	-13.778000	41.351667	17.981667	-12.647783
P0402_C2_11__CH235	3.65	-905.000314	-453.374750	1185.303199	-28.120721	14.833333	12.833333	-3.449819	15.833333	12.833333	9.500000	21.500000	22.000000	24.833333	89.637684	228.378630	29.879667	-72.875667	-145.980333	-357.210333	-16.153955	-17.349667	40.300000	18.513333	-11.885217
Q23_17__CH235	1.35	-204.926228	-475.503572	482.284473	-29.470613	15.666667	14.000000	-3.664215	20.833333	15.000000	10.166667	18.833333	22.666667	22.833333	92.238981	227.331229	33.128333	-83.180267	-173.770167	-416.084167	-16.927238	-14.918833	41.248333	17.938333	-9.691845
Q842_D12__CH235	8.15	-338.477855	-468.433627	625.724554	-29.293990	14.666667	13.500000	-3.667231	17.500000	17.000000	8.666667	18.166667	21.833333	22.833333	91.825870	228.465216	29.826167	-118.313333	-162.742833	-401.514500	-16.774252	-13.745667	39.885000	18.371667	-11.217477
QH0515_1__CH235	26.4	414.611046	-448.997518	-144.966548	-27.049503	16.000000	12.333333	-4.182541	16.166667	16.833333	7.000000	19.500000	20.833333	20.166667	89.656907	231.599457	31.095167	-149.890667	-193.656667	-461.005000	-16.668607	-13.564500	40.113333	18.078333	-11.271687
R2184_C4__CH235	5.82	-502.985207	-450.315891	786.753942	-27.899545	15.166667	12.833333	-3.864019	10.166667	13.500000	8.000000	18.500000	26.000000	24.833333	89.368533	231.133383	32.701667	17.492333	-175.904833	-352.193500	-16.089768	-15.504667	40.391667	17.950000	-8.829422
RHPA4259_7__CH235	16.6	28.192998	-429.659994	192.305272	-27.059776	17.000000	14.000000	-3.457952	15.833333	14.833333	8.166667	19.333333	21.833333	21.500000	88.562494	227.935424	33.265500	-121.543833	-177.578833	-419.804833	-16.146438	-14.815000	39.926667	17.925000	-14.734383
TH966_8__CH235	0.732	-585.451132	-441.851632	824.141511	-27.315805	16.666667	13.833333	-3.618240	15.500000	17.166667	8.166667	22.500000	17.333333	22.166667	92.269952	231.072823	30.951000	-106.320467	-178.128000	-393.885667	-16.006840	-15.412833	41.171667	16.660000	-12.622148
TH976_17__CH235	0.975	-584.936490	-428.307935	803.942388	-26.192881	14.000000	12.500000	-3.864207	14.000000	16.000000	8.333333	22.166667	17.666667	20.500000	91.809967	228.118797	30.886833	-68.142500	-181.778667	-387.586667	-15.332738	-15.219500	41.311667	17.900000	-11.741670
TRO_11__CH235	14.8	-1000.516119	-457.570711	1218.659741	-28.247177	16.000000	14.333333	-3.567637	15.500000	17.333333	8.166667	20.166667	22.666667	21.833333	89.507912	232.514868	36.506333	-66.072333	-198.285000	-436.964833	-16.262984	-14.366333	39.748333	17.550000	-13.119617
ZA012_29__CH235	13.2	-1138.549068	-422.718598	1351.844094	-26.890190	15.666667	13.500000	-3.673813	18.000000	11.666667	9.333333	15.666667	20.666667	24.166667	91.799900	227.486554	31.188000	-18.323500	-177.792167	-411.991667	-15.247222	-14.749667	40.921667	19.455000	-11.698150
ZM215_8__CH235	6.19	-527.815385	-467.116302	776.459343	-27.750237	15.500000	12.833333	-3.626277	17.000000	16.500000	9.500000	20.000000	19.500000	22.833333	89.970052	221.963165	36.746167	-100.301000	-207.224833	-499.304667	-16.959651	-14.610667	41.368333	18.680000	-13.799583
ZM233_6__CH235	5.71	-920.227490	-441.911127	1238.230965	-27.000814	11.666667	9.666667	-2.816193	17.166667	12.666667	9.166667	13.000000	24.500000	24.666667	89.606176	225.169111	34.987167	41.380333	-170.923333	-378.292000	-15.977777	-13.590500	40.448333	17.396667	-10.671042
ZM249_1__CH235	9.99	-75.147120	-422.983986	347.818913	-27.007875	14.500000	12.166667	-3.188151	19.833333	12.500000	8.000000	14.833333	21.000000	24.833333	92.117710	227.896969	27.756833	-138.893167	-160.287667	-407.442667	-15.979196	-14.341000	38.860000	19.243333	-12.841733
0013095_2_11__CH235.12	29.7	-915.728168	-371.751012	1192.374976	-24.314334	13.500000	11.500000	-3.273738	15.666667	8.000000	11.500000	14.333333	20.833333	24.833333	92.975977	236.563525	21.756333	41.786667	-125.465517	-351.338167	-14.310763	-15.836167	40.460000	22.166667	-7.338715
001428_2_42__CH235.12	0.087	-477.395246	-369.010157	772.002092	-24.441868	10.833333	9.000000	-3.388550	15.500000	7.833333	10.166667	14.000000	18.166667	23.500000	92.626850	233.293024	22.720667	11.324667	-118.862800	-357.547833	-14.355940	-15.298500	42.785000	18.535000	-8.865180
0077_V1_C16__CH235.12	6.84	-1434.566982	-394.808351	1694.891208	-25.917062	13.166667	11.333333	-2.878408	17.500000	8.666667	9.500000	20.833333	20.666667	21.166667	93.793168	239.584876	25.945167	72.981833	-147.585500	-365.824833	-16.257380	-17.275167	43.195000	19.441667	-9.140392
00836_2_5__CH235.12	1.09	-1623.978263	-390.495645	1905.616757	-25.162039	12.000000	10.333333	-3.059153	13.833333	6.333333	10.500000	17.500000	19.666667	23.000000	92.589311	228.626331	22.364000	100.949500	-136.284433	-323.409000	-14.285317	-17.289167	42.685000	19.728333	-7.334072
0260_V5_C36__CH235.12	1.02	-1114.921971	-381.691979	1323.647949	-25.648506	15.500000	13.666667	-3.909302	15.833333	10.166667	11.500000	18.166667	16.000000	22.666667	92.642190	232.868713	24.170333	62.875167	-139.556167	-338.041500	-14.561413	-16.807167	40.460000	18.440000	-8.783322
0330_V4_C3__CH235.12	0.313	-599.382229	-414.337842	858.898084	-26.731060	15.333333	12.666667	-4.558909	14.666667	11.333333	8.666667	21.500000	20.333333	20.833333	92.991938	228.954530	24.492833	9.193667	-151.251333	-367.579667	-15.626934	-16.720167	42.150000	17.876667	-9.007392
0439_V5_C1__CH235.12	0.374	-525.216319	-371.531318	785.887448	-24.743813	13.666667	12.166667	-3.458766	9.333333	9.000000	9.500000	20.166667	22.833333	20.833333	90.919404	234.093872	26.008167	29.457000	-127.464950	-335.161000	-13.973094	-17.244667	40.738333	19.370000	-6.437335
0815_V3_C3__CH235.12	0.056	142.366429	-390.528178	166.394637	-24.620464	13.000000	10.833333	-4.362188	14.000000	11.500000	9.666667	17.833333	17.833333	21.000000	90.137236	231.764664	21.583833	-11.807333	-109.832883	-312.292500	-14.001742	-15.237333	41.016667	19.250000	-7.384367
0921_V2_C14__CH235.12	0.344	-933.934822	-374.810736	1190.007536	-24.508502	13.166667	11.333333	-2.889887	13.833333	8.333333	8.666667	16.166667	20.666667	21.166667	92.482515	226.767776	22.461333	10.138000	-137.255000	-354.953000	-14.508555	-15.350167	42.555000	18.733333	-9.502012
16055_2_3__CH235.12	0.159	-947.039965	-367.256071	1181.957184	-24.853400	13.500000	11.000000	-3.084707	14.833333	10.500000	10.500000	16.000000	12.833333	20.833333	90.040304	228.908425	23.813667	-102.190833	-129.054000	-372.566167	-14.998993	-14.584167	42.621667	19.525000	-9.554928
16845_2_22__CH235.12	7.47	-1610.394172	-393.268159	1849.643528	-25.213278	14.333333	11.833333	-3.983159	17.000000	10.333333	8.500000	18.500000	19.166667	20.333333	92.487093	234.382701	24.180500	23.766167	-142.115667	-355.999833	-15.374086	-15.593000	40.573333	20.208333	-8.628032
16936_2_21__CH235.12	0.5	-1302.169597	-383.003807	1546.944188	-25.774785	12.166667	10.833333	-3.535573	14.333333	8.333333	10.666667	16.666667	19.500000	25.666667	90.069599	227.102975	26.798000	5.131333	-161.489500	-402.452667	-14.874125	-16.852000	42.468333	18.873333	-8.510218
231965_C1__CH235.12	13.9	-727.502391	-373.341883	1038.473398	-23.507804	10.666667	8.666667	-3.488785	9.333333	8.166667	9.166667	19.666667	18.500000	19.333333	92.529035	233.158959	22.242167	46.882000	-119.908650	-325.403833	-14.083472	-16.519500	44.220000	18.003333	-6.168592
235_47__CH235.12	0.293	-912.717682	-401.030378	1134.755889	-24.337246	14.833333	12.333333	-2.827474	14.166667	12.833333	8.500000	25.166667	16.333333	16.833333	90.526992	228.083133	20.877000	-72.739333	-156.875667	-356.134167	-14.530360	-17.065167	40.503333	19.371667	-10.533685
242_14__CH235.12	2.83	-1221.285419	-423.979665	1519.291342	-26.254796	15.166667	12.833333	-3.467280	19.000000	11.500000	10.500000	20.166667	18.333333	24.166667	92.891219	232.146833	21.522167	-2.786167	-147.226500	-393.570333	-15.583754	-16.971167	41.666667	19.206667	-8.212197
247_23__CH235.12	0.691	-1067.444194	-365.726446	1302.340187	-23.458778	12.666667	11.166667	-3.662165	13.166667	10.333333	8.833333	20.833333	17.166667	17.666667	90.522647	226.579240	21.958333	-129.558500	-157.649667	-422.042833	-14.672622	-16.074333	41.850000	19.250000	-10.335980
25710_2_43__CH235.12	0.382	-348.998985	-386.414671	612.648776	-24.523942	13.000000	11.500000	-4.023249	14.000000	11.000000	8.833333	19.000000	16.500000	21.666667	92.686788	229.234611	22.927333	49.064167	-121.111350	-318.197833	-14.809304	-15.793500	41.868333	19.143333	-6.560972
25711_2_4__CH235.12	0.974	-1711.790669	-387.860886	1978.483988	-25.564070	13.500000	10.166667	-3.507823	14.666667	9.000000	11.000000	16.500000	20.666667	23.000000	92.749490	232.853546	25.112167	80.648500	-153.313333	-361.545500	-14.743136	-16.042667	40.808333	21.136667	-6.427643
25925_2_22__CH235.12	0.641	-480.842633	-362.830615	731.752009	-23.853821	11.166667	9.500000	-3.852687	14.500000	7.333333	9.333333	14.500000	18.833333	25.666667	90.573565	229.062674	25.050667	14.561167	-116.453833	-338.218000	-13.715270	-16.080000	42.373333	18.491667	-8.104295
26191_2_48__CH235.12	0.583	-928.590776	-402.542584	1213.533210	-24.837100	13.333333	10.000000	-2.816752	16.166667	11.166667	8.833333	18.333333	16.166667	20.166667	92.913057	227.289991	23.708667	-14.980833	-135.607500	-372.732333	-15.167953	-14.842833	42.786667	19.951667	-8.060998
263_8__CH235.12	0.447	-926.641074	-380.829811	1142.647851	-25.437462	16.166667	12.166667	-4.006729	14.833333	11.166667	9.500000	19.666667	17.500000	21.166667	92.886203	234.061945	22.939833	-24.806833	-133.734167	-346.433667	-14.942111	-16.462667	40.756667	17.711667	-9.523492
286_36__CH235.12	0.699	-775.543889	-368.024328	1020.665714	-24.378251	12.500000	11.166667	-3.961222	12.666667	10.500000	8.833333	18.500000	17.166667	21.000000	90.345514	225.337584	22.557333	-24.569167	-130.809667	-322.311000	-14.768306	-15.496667	41.743333	20.275000	-9.072478
288_38__CH235.12	1.62	-381.348856	-359.233479	638.944954	-23.180612	11.500000	9.333333	-3.594935	13.333333	10.833333	8.500000	17.500000	19.666667	19.333333	90.512292	230.664914	21.074333	-15.612333	-96.934533	-286.609167	-14.266299	-14.739500	41.365000	19.168333	-5.764384
3168_V4_C10__CH235.12	0.372	-735.906955	-381.444118	1030.883835	-24.783526	12.333333	10.666667	-3.597071	14.833333	8.000000	9.833333	15.166667	21.166667	24.833333	93.016310	232.276920	25.324500	70.263667	-128.369833	-331.661833	-14.254247	-16.108167	40.770000	20.228333	-6.765327
3301_V1_C24__CH235.12	0.473	-811.006402	-357.719260	1086.854271	-22.544943	10.166667	8.166667	-3.215317	12.500000	7.666667	7.500000	15.500000	18.833333	21.666667	90.813003	226.704713	21.005167	-6.202167	-113.815000	-343.221333	-13.270165	-15.001667	42.585000	20.045000	-7.212460
3326_V4_C3__CH235.12	0.114	-705.727591	-374.286178	967.763973	-23.443765	9.500000	8.500000	-4.402964	14.833333	11.166667	7.166667	18.166667	14.666667	21.833333	88.269683	225.071868	21.822667	-78.031833	-139.464833	-378.434667	-14.893106	-14.946000	43.038333	18.450000	-10.403938
3337_V2_C6__CH235.12	0.429	-743.621536	-374.757060	1020.038548	-23.711592	12.833333	10.833333	-3.783630	13.333333	10.000000	6.833333	22.000000	16.166667	19.833333	92.121866	224.695647	21.516333	-6.209833	-107.484617	-302.400667	-14.257671	-16.924833	41.826667	18.300000	-7.967387
3365_V2_C20__CH235.12	0.068	-991.378732	-373.990158	1239.994503	-24.712296	13.333333	11.666667	-4.019368	12.500000	9.666667	9.333333	19.666667	18.666667	20.166667	90.622517	229.149259	23.261167	-37.804500	-133.279133	-341.263167	-14.666635	-16.557167	41.283333	18.890000	-7.311107
3415_V1_C1__CH235.12	0.45	-1162.906939	-370.236253	1422.679674	-25.367821	13.000000	11.500000	-3.489538	12.166667	8.333333	12.666667	14.666667	21.166667	23.666667	90.982991	230.124528	27.844000	115.488000	-129.853383	-312.587333	-14.162246	-16.180833	41.663333	18.100000	-6.674452
3468_V1_C12__CH235.12	0.07	-909.925797	-377.968389	1140.830611	-25.794206	14.500000	11.833333	-3.910497	12.000000	11.333333	10.000000	20.000000	19.333333	22.833333	90.050498	230.668362	26.204333	21.242833	-136.175500	-348.673833	-14.993892	-16.538333	42.451667	18.590000	-7.033022
3589_V1_C4__CH235.12	0.309	-877.901532	-366.240711	1191.005642	-23.433975	10.333333	8.666667	-3.430756	12.166667	7.000000	10.333333	14.333333	19.000000	23.000000	90.640665	228.771645	23.175167	5.171500	-132.913500	-345.933167	-13.425407	-15.965000	41.041667	19.025000	-5.532565
3637_V5_C3__CH235.12	12.2	-734.437560	-403.401101	1023.435026	-25.388549	13.000000	10.333333	-3.318181	19.500000	7.666667	9.333333	12.000000	15.833333	26.666667	92.690444	231.453447	22.351000	27.539833	-130.841833	-383.739833	-14.867489	-14.716833	43.395000	19.273333	-10.025205
3718_3_11__CH235.12	0.36	-1284.196079	-384.983388	1539.542790	-25.283555	13.666667	11.833333	-3.369914	12.666667	11.500000	10.166667	19.666667	17.500000	18.000000	90.864314	226.975918	21.112500	-85.621333	-132.920667	-375.626333	-15.068966	-15.240500	42.678333	19.335000	-9.914578
3817_V2_C59__CH235.12	3.63	-963.078707	-370.558213	1222.504137	-23.325981	12.166667	10.333333	-3.920461	11.166667	11.166667	7.333333	22.000000	16.666667	20.000000	90.913819	234.304521	20.183167	-7.581333	-110.654533	-286.845000	-14.318344	-16.645000	41.153333	18.851667	-6.653402
3988_25__CH235.12	0.917	-886.597429	-373.113034	1119.111964	-25.354378	16.666667	14.666667	-3.330205	15.166667	9.166667	10.000000	16.166667	22.333333	23.166667	92.722548	229.951573	27.144500	23.703167	-124.414150	-309.005667	-15.242911	-15.722000	41.936667	19.238333	-6.942978
398_F1_F6_20__CH235.12	1.76	-838.629764	-358.065081	1127.116272	-24.690528	12.166667	10.000000	-3.790878	11.833333	8.000000	8.000000	17.000000	21.000000	25.166667	90.238664	228.199060	24.713667	75.955333	-103.836300	-274.356333	-13.395238	-16.712333	41.250000	19.193333	-5.316930
45_01DG5__CH235.12	0.058	-467.954609	-376.654520	772.147721	-24.658750	11.166667	9.833333	-4.050832	12.666667	5.833333	11.000000	14.333333	23.500000	22.666667	90.767020	231.725139	26.522000	182.975500	-97.692867	-267.014000	-13.590431	-16.209333	42.631667	18.843333	-6.628145
57128_VRC15__CH235.12	6.59	-194.822262	-389.910689	486.849503	-23.943879	11.666667	9.333333	-3.938746	15.500000	10.666667	8.000000	20.500000	15.500000	21.333333	92.454673	234.069231	22.886333	24.864000	-137.775000	-327.085000	-14.758839	-16.566167	41.448333	18.361667	-6.450797
5768_4__CH235.12	0.715	-663.125511	-373.189996	942.298033	-24.787827	12.666667	10.666667	-3.579661	15.333333	7.666667	9.333333	16.333333	21.500000	22.666667	92.835178	233.719734	24.977000	88.036500	-122.089583	-325.808167	-13.937226	-16.366000	41.063333	18.918333	-5.601633
6095_V1_C10__CH235.12	1.33	-848.834629	-401.950181	1124.727266	-24.920553	14.000000	10.333333	-3.392212	17.000000	10.666667	8.166667	20.666667	16.000000	22.666667	92.900297	229.199993	23.380333	41.903500	-157.259500	-377.709833	-14.222583	-16.669833	43.616667	17.386667	-7.500540
6101_1__CH235.12	0.467	-1106.273519	-375.973034	1329.557344	-24.794921	15.000000	11.833333	-3.303324	13.166667	7.500000	10.333333	16.333333	20.666667	24.500000	92.768183	230.681321	25.891833	195.323833	-120.476833	-271.923000	-13.710529	-16.760667	42.210000	19.006667	-8.628768
620345_C1__CH235.12	1.94	-1263.795352	-365.812982	1526.708844	-23.874641	12.333333	11.500000	-3.318893	8.333333	8.500000	8.000000	20.333333	22.333333	19.833333	90.567886	230.956481	27.086833	77.551000	-107.696617	-261.252833	-13.348524	-16.669000	41.963333	20.343333	-9.578230
6322_V4_C1__CH235.12	0.944	-668.349444	-375.425913	915.295955	-25.141113	14.500000	12.833333	-3.505076	15.833333	10.333333	11.500000	17.833333	16.000000	21.000000	93.041132	228.646322	24.059833	-83.137000	-124.794500	-358.516500	-15.528972	-15.574167	43.211667	19.663333	-8.191220
6535_3__CH235.12	4.85	-1238.655916	-344.261621	1476.661825	-23.784771	13.333333	11.166667	-3.199443	13.333333	7.333333	10.333333	13.833333	18.166667	22.166667	89.952641	230.099203	24.612667	83.412333	-115.265450	-297.246000	-13.751287	-15.459333	40.718333	19.333333	-5.086177
6631_V3_C10__CH235.12	5.83	-1191.798019	-388.191008	1423.419418	-24.792161	14.500000	12.666667	-4.262548	15.833333	10.000000	13.000000	19.833333	19.500000	18.500000	90.835394	233.940386	24.303500	-56.180667	-123.338833	-338.686500	-15.325885	-17.139333	39.670000	19.063333	-7.403425
6838_V1_C35__CH235.12	1.08	-859.818988	-383.003272	1124.318005	-23.565034	12.666667	9.833333	-3.160955	11.500000	8.333333	7.500000	18.333333	21.333333	23.500000	90.605386	224.812820	20.814667	54.737500	-138.565500	-320.397000	-14.572161	-16.353667	41.883333	21.270000	-7.578587
703010217_B6__CH235.12	0.319	-743.671168	-366.800678	1009.557375	-23.500153	11.500000	9.666667	-3.706268	15.000000	11.000000	6.833333	17.666667	15.333333	21.333333	90.314220	227.257975	17.856333	-10.711167	-107.711667	-281.424333	-14.248708	-14.596167	42.255000	19.690000	-6.552002
89_6__CH235.12	2.23	-355.187448	-369.203496	617.205773	-25.397022	12.833333	11.333333	-3.367920	13.500000	8.166667	9.500000	17.500000	19.500000	22.666667	92.911672	232.317155	24.233833	80.463333	-133.820333	-334.699833	-14.001743	-16.601833	42.316667	18.153333	-7.243458
928_28__CH235.12	0.542	-956.380421	-356.868638	1206.797189	-22.950779	13.166667	11.000000	-3.287882	12.166667	11.000000	10.166667	18.000000	18.500000	19.000000	90.520349	232.462481	24.897000	-47.375000	-118.870567	-311.535333	-14.368784	-14.998333	41.931667	19.498333	-7.562793
92RW020_2__CH235.12	0.301	-758.082476	-387.712259	1027.126976	-25.915816	13.833333	10.500000	-3.686671	13.500000	11.000000	10.333333	22.166667	18.666667	20.833333	91.060259	225.126991	23.580333	10.668167	-155.492167	-385.748333	-14.877416	-17.276333	41.678333	19.908333	-8.473188
96ZM651_02__CH235.12	1.18	-728.292452	-361.035426	950.703580	-24.340764	13.333333	12.000000	-3.434377	15.000000	10.000000	9.000000	16.500000	15.833333	20.500000	92.436779	235.014890	23.786833	-24.536500	-141.665167	-377.073167	-14.394574	-15.031500	40.623333	19.511667	-10.326687
A03349M1_VRC4A__CH235.12	4.08	-174.865690	-380.086909	436.677048	-23.513924	12.500000	10.166667	-3.425084	12.833333	10.666667	7.166667	20.666667	17.500000	21.333333	90.776589	227.327563	22.835500	7.126500	-132.186833	-346.783667	-14.446943	-16.129333	42.638333	19.321667	-9.218582
A07412M1_VRC12__CH235.12	0.082	-458.814965	-361.635511	710.746386	-23.124811	11.166667	9.333333	-3.629196	11.333333	11.166667	7.500000	21.166667	17.000000	18.333333	89.817864	229.611316	19.787000	10.170667	-130.204067	-337.029333	-14.127302	-15.544833	42.821667	19.636667	-6.748318
AC10_29__CH235.12	2.13	-136.148493	-408.081262	408.854772	-25.269361	14.333333	11.666667	-3.730667	13.666667	11.000000	10.500000	20.500000	19.000000	19.166667	92.587672	233.727818	23.598000	-15.207333	-133.078667	-348.050833	-15.231000	-16.056000	42.800000	19.568333	-8.764905
ADA__CH235.12	0.907	-250.091491	-361.504412	538.759983	-23.620962	10.833333	9.666667	-3.328445	11.333333	9.166667	8.666667	16.500000	20.833333	19.833333	89.727027	228.529257	22.029333	41.188333	-94.451417	-272.552333	-13.536696	-14.867333	42.496667	19.103333	-4.203782
BAL_26__CH235.12	0.214	-838.149073	-384.475144	1103.707996	-24.643761	12.000000	10.166667	-4.121750	12.333333	10.666667	10.833333	18.500000	18.500000	21.166667	90.243842	230.324356	26.273000	45.718333	-128.381167	-344.347500	-14.647999	-15.638000	42.986667	20.078333	-7.751970
BB201_B42__CH235.12	0.573	-450.222480	-373.967597	690.430214	-25.450350	14.833333	13.666667	-3.629868	14.000000	10.333333	11.500000	18.833333	18.333333	17.833333	93.066093	228.905140	21.315500	-76.098500	-133.036000	-348.953167	-15.171557	-15.902000	40.578333	19.541667	-6.421062
BG1168_1__CH235.12	1.42	-1099.295010	-387.859519	1330.655720	-25.308425	15.833333	13.333333	-3.440308	14.166667	11.166667	8.000000	20.333333	19.000000	19.333333	93.700144	236.609740	23.796500	73.259667	-133.951500	-309.275833	-14.927060	-16.092500	40.553333	18.143333	-9.327440
BG505_W6M_C2__CH235.12	0.111	-605.075948	-399.731675	888.106634	-25.741149	12.666667	10.833333	-4.170888	13.833333	11.833333	9.166667	21.333333	18.500000	21.666667	92.641729	229.873132	21.813500	-15.505833	-161.866833	-383.076000	-15.197019	-16.679833	42.013333	18.285000	-7.641552
BI369_9A__CH235.12	0.29	-620.182317	-391.965476	879.886856	-25.170853	15.166667	11.500000	-3.591685	15.000000	10.166667	9.833333	18.833333	17.166667	21.833333	92.970870	234.378757	23.345000	-87.698000	-159.435500	-414.017667	-14.999106	-16.477833	40.493333	19.473333	-10.475723
BJOX002000_03_2__CH235.12	0.739	-1534.012034	-362.292524	1752.094910	-24.788759	15.166667	13.000000	-3.470535	11.833333	11.166667	11.333333	19.833333	16.333333	21.000000	90.069836	227.040006	28.674500	-116.979667	-164.679000	-436.338167	-14.363145	-16.194167	43.025000	19.401667	-10.237015
BJOX009000_02_4__CH235.12	5.5	-1195.604577	-357.963419	1395.386688	-24.198470	14.500000	12.166667	-3.786591	10.666667	10.000000	8.166667	20.666667	20.500000	19.833333	93.173378	229.919209	25.015000	122.012667	-118.912583	-252.002500	-14.129300	-16.406167	42.996667	17.920000	-7.029790
BJOX010000_06_2__CH235.12	10.6	-431.546608	-365.899557	716.314003	-24.213617	13.000000	10.500000	-3.576167	16.166667	9.333333	7.333333	17.166667	19.666667	21.000000	92.808871	231.882594	20.017333	36.028167	-130.763333	-308.299000	-13.952027	-15.296000	41.780000	18.548333	-4.933615
BJOX025000_01_1__CH235.12	0.271	-284.628494	-366.444226	546.369422	-23.555791	13.500000	11.000000	-3.405197	11.166667	11.166667	7.666667	21.833333	17.500000	19.500000	90.207041	230.613851	20.491667	9.565500	-115.962100	-282.931500	-14.109606	-16.265833	43.096667	18.153333	-5.651985
BJOX028000_10_3__CH235.12	0.168	-1061.129233	-359.618905	1293.111099	-23.038167	13.833333	11.166667	-3.935084	11.666667	11.166667	8.666667	22.666667	16.166667	21.333333	89.814770	229.568166	23.650833	-9.086000	-132.971000	-296.408000	-14.729702	-17.148000	43.058333	18.576667	-8.348342
BR07__CH235.12	1.51	-801.034411	-373.145102	1026.220367	-25.012567	13.833333	11.833333	-3.715846	14.833333	10.000000	10.333333	17.833333	16.333333	21.000000	92.538100	232.978273	24.754667	128.753333	-110.264700	-266.387333	-14.515306	-15.928667	41.235000	19.118333	-7.124593
BS208_B1__CH235.12	0.263	-1114.846946	-399.200078	1379.958653	-25.917542	13.166667	11.000000	-4.019648	15.166667	10.833333	8.833333	17.333333	17.333333	22.833333	91.143572	225.164249	18.332833	-6.047833	-146.456000	-382.037333	-15.055304	-15.255500	42.178333	19.311667	-9.186378
BX08_16__CH235.12	2.35	-773.522746	-381.052892	1025.486448	-24.723306	15.000000	11.666667	-3.500870	13.333333	10.333333	8.833333	21.333333	18.000000	21.833333	92.680455	228.644452	23.439833	45.703000	-116.492167	-304.328000	-14.485842	-17.103167	42.148333	19.075000	-7.152353
C1080_C3__CH235.12	2.69	-991.625071	-378.014822	1224.908560	-24.255545	16.500000	12.166667	-3.277339	13.666667	11.666667	7.666667	22.833333	16.000000	19.500000	92.698051	230.437147	21.087000	87.033000	-132.332100	-318.386833	-14.716253	-16.664333	42.108333	18.473333	-7.191092
C2101_C1__CH235.12	0.261	-577.934333	-358.406520	820.605280	-23.732731	14.000000	12.166667	-3.500722	14.333333	10.666667	7.333333	18.833333	16.166667	19.166667	90.377492	228.613762	22.000667	-33.226833	-119.511500	-309.763167	-14.147737	-15.008333	43.268333	17.661667	-7.606948
C3347_C11__CH235.12	0.117	-647.664606	-364.890406	905.002918	-23.819523	11.000000	9.500000	-4.093323	13.166667	9.333333	8.500000	18.833333	15.333333	21.833333	90.036407	230.954233	20.528333	-15.002500	-129.498133	-327.036000	-14.738350	-16.085667	42.280000	20.433333	-8.688120
C4118_9__CH235.12	0.084	-1105.869592	-362.292466	1328.968733	-23.748442	14.666667	13.166667	-4.306391	13.833333	11.833333	7.500000	21.000000	15.666667	19.500000	92.979468	230.661990	21.528167	25.127000	-113.199583	-259.885333	-14.314675	-15.598667	43.128333	18.091667	-6.699325
CAAN5342__CH235.12	2.23	-1883.621120	-390.995551	2156.954451	-25.210636	11.500000	10.333333	-3.723770	13.666667	7.666667	10.166667	15.833333	20.666667	25.833333	92.627977	231.349331	20.637167	115.720333	-119.854733	-315.835667	-14.982817	-16.702333	42.860000	18.141667	-5.785470
CAP244_D3__CH235.12	1.52	-858.752100	-369.605364	1106.397664	-25.643010	12.833333	11.500000	-3.237946	15.833333	10.666667	11.333333	18.333333	15.666667	21.333333	92.558308	232.305929	24.123500	109.501500	-119.402083	-312.539500	-14.487931	-16.375167	40.560000	18.400000	-6.846413
CAP256_SU__CH235.12	1.32	-1270.004539	-358.098004	1490.115691	-24.567799	12.166667	11.000000	-3.680216	15.000000	7.166667	9.333333	16.333333	20.500000	23.666667	92.662454	229.284629	24.263500	12.658000	-136.782333	-354.701833	-13.840972	-16.592333	40.801667	20.498333	-8.153798
CAP45_G3__CH235.12	0.568	-478.587309	-388.589612	756.847695	-24.578461	12.000000	10.666667	-3.093938	14.166667	10.500000	7.833333	20.666667	14.833333	20.166667	92.885382	227.417810	22.834167	-150.551500	-144.891467	-403.839167	-15.427313	-16.095500	41.713333	20.516667	-7.958670
CE1176_A3__CH235.12	1.24	-550.294174	-365.626984	792.758462	-23.398163	12.333333	10.666667	-3.355764	12.833333	10.666667	10.000000	20.000000	16.666667	20.666667	90.554728	227.665345	25.713833	15.999667	-121.665533	-319.109667	-14.251176	-16.433833	42.306667	18.295000	-6.752697
CH038_12__CH235.12	17.3	-1209.046120	-362.948162	1472.168814	-24.167681	13.000000	11.333333	-3.211324	16.166667	8.666667	8.833333	16.166667	20.666667	20.666667	92.610214	230.907929	19.263500	-27.084000	-129.717500	-340.514667	-15.017322	-15.059167	41.250000	21.163333	-6.952738
CH070_1__CH235.12	2.39	-579.812943	-386.641363	834.691395	-25.116716	15.666667	14.166667	-4.123444	16.333333	12.666667	10.666667	20.833333	18.666667	22.500000	93.042803	234.571609	26.979000	-58.063500	-142.796000	-362.739833	-15.842432	-16.416833	41.720000	19.846667	-8.194517
CH117_4__CH235.12	0.34	-1257.720540	-356.050735	1461.399193	-24.824327	14.333333	12.500000	-3.962728	13.333333	8.000000	12.833333	14.333333	20.000000	21.333333	90.133534	229.946650	26.128667	-60.451167	-145.003333	-393.334000	-14.721108	-15.557500	41.256667	19.855000	-7.125885
CH119_10__CH235.12	1.24	-1094.941922	-408.803211	1376.849604	-26.522078	12.833333	11.666667	-3.635025	15.333333	10.333333	11.000000	22.666667	16.666667	21.166667	94.859832	234.003613	21.811667	96.480833	-125.790100	-311.408333	-15.292021	-18.176333	41.533333	18.516667	-8.228455
CH181_12__CH235.12	0.612	-746.108584	-370.696937	978.397484	-24.804468	14.666667	12.166667	-3.326655	15.833333	10.500000	10.000000	15.666667	15.166667	21.166667	92.547035	233.954405	21.791500	91.742833	-113.557150	-303.360500	-14.180084	-14.631500	42.010000	18.713333	-9.349943
CM244_EC1__CH235.12	0.089	-975.900917	-377.495226	1234.086658	-24.013735	12.333333	10.666667	-3.507197	14.166667	10.666667	8.166667	22.500000	16.166667	21.833333	92.816694	232.688544	21.075833	-28.184667	-135.016167	-325.794833	-14.557672	-17.295500	43.011667	18.488333	-8.607773
CNE10__CH235.12	5.26	-672.647140	-364.065810	944.837499	-24.014849	12.666667	10.500000	-3.662170	15.000000	11.000000	9.333333	18.833333	15.500000	16.500000	92.670909	228.998602	19.912333	3.208500	-99.967633	-293.300833	-14.040298	-15.099667	42.071667	16.541667	-6.310632
CNE12__CH235.12	2.56	-463.075287	-367.811574	748.532920	-24.582815	13.000000	10.666667	-3.546865	15.000000	8.666667	11.833333	14.500000	19.000000	21.500000	92.240857	228.173416	24.046667	47.751167	-104.003533	-298.261833	-14.644462	-15.533000	40.155000	19.058333	-7.306678
CNE14__CH235.12	0.594	-824.207107	-384.962369	1087.661354	-23.948897	11.833333	9.666667	-3.608897	13.000000	10.833333	10.333333	19.166667	16.333333	18.000000	90.741811	228.646159	17.660833	-35.642833	-97.105667	-316.219500	-14.119608	-15.711167	41.365000	18.181667	-5.657900
CNE15__CH235.12	0.249	-1121.178173	-362.453032	1388.344307	-23.283845	11.833333	9.500000	-3.628525	13.666667	7.166667	9.166667	14.666667	19.500000	21.333333	90.416291	227.717767	20.465000	17.817667	-118.542800	-353.962500	-14.036792	-15.113500	42.426667	19.928333	-10.281398
CNE19__CH235.12	0.134	-693.735607	-377.131261	931.945935	-24.857361	13.166667	11.666667	-4.027374	14.333333	10.166667	10.000000	17.500000	16.166667	20.833333	92.241415	228.229758	23.945500	-36.186000	-140.172833	-389.216333	-14.872445	-15.338167	42.753333	19.076667	-10.254387
CNE20__CH235.12	0.254	-1814.866393	-364.760877	1994.009699	-25.178562	16.500000	13.833333	-3.568960	12.333333	11.333333	13.166667	19.166667	17.500000	19.000000	90.120366	226.177347	25.620500	18.099333	-133.939000	-336.333000	-15.197715	-16.036667	43.055000	17.450000	-7.917692
CNE21__CH235.12	0.527	-841.037828	-376.387998	1095.976087	-25.272010	13.500000	11.166667	-3.669790	15.333333	10.333333	11.000000	17.500000	16.000000	19.833333	92.504111	231.405000	23.481833	-71.859333	-135.377167	-416.295500	-15.274536	-15.527167	40.975000	19.556667	-7.719657
CNE3__CH235.12	2.45	-920.015529	-364.143143	1172.635693	-23.633389	13.500000	10.833333	-3.013107	13.166667	10.333333	9.166667	20.833333	17.000000	19.500000	91.074640	232.778211	23.464667	-18.014667	-133.595833	-323.371667	-14.427349	-16.374667	41.358333	20.850000	-6.943088
CNE30__CH235.12	1.21	-785.353289	-396.920090	1071.135236	-25.057163	14.500000	11.333333	-3.742366	14.000000	10.833333	8.666667	19.166667	17.666667	20.666667	92.826587	236.558845	20.134833	51.281500	-130.825833	-330.793667	-14.993561	-15.756333	42.073333	18.478333	-8.529715
CNE31__CH235.12	2.78	-52.232958	-378.150202	395.893659	-24.599462	10.500000	9.333333	-4.009074	15.500000	7.333333	11.833333	14.500000	18.500000	22.166667	92.995199	232.599438	26.736833	34.780333	-109.120833	-326.508833	-14.469431	-15.834667	41.921667	19.228333	-5.996512
CNE4__CH235.12	1.16	-253.745692	-383.156288	522.668864	-24.958665	14.333333	12.000000	-3.502146	14.000000	11.833333	10.333333	21.000000	16.833333	18.166667	94.076522	235.989448	23.075000	2.184500	-129.402250	-323.077833	-14.994164	-15.859500	43.925000	17.068333	-7.039205
CNE40__CH235.12	0.207	-1001.551196	-375.750114	1253.831349	-25.261978	13.000000	11.166667	-3.692240	14.500000	10.166667	11.833333	17.500000	15.666667	24.000000	91.953160	233.720381	27.653333	6.545167	-125.213483	-329.520000	-15.270934	-16.523333	42.315000	18.185000	-8.645632
CNE5__CH235.12	1.03	-684.636946	-348.198921	949.379010	-22.795690	12.333333	10.333333	-4.076253	13.000000	8.333333	7.500000	18.333333	19.666667	22.000000	90.664566	231.210341	25.283333	70.458667	-110.072900	-271.803833	-13.603048	-16.555667	40.776667	19.135000	-5.363063
CNE53__CH235.12	0.274	-979.871003	-391.995941	1213.057577	-25.180520	13.166667	11.500000	-3.885635	11.500000	10.833333	9.666667	20.666667	18.666667	20.166667	90.009983	228.449442	23.505667	32.047667	-124.530333	-310.323000	-14.758583	-16.694500	41.348333	18.233333	-9.036648
CNE55__CH235.12	0.4	-684.037166	-362.474235	976.574036	-23.372410	10.500000	8.833333	-3.445958	16.166667	7.333333	6.333333	17.500000	19.000000	22.500000	93.034471	227.946454	21.167000	59.501500	-128.934833	-304.124500	-13.571593	-16.050833	41.998333	20.358333	-5.586778
CNE56__CH235.12	1.1	-761.724597	-375.576527	997.448775	-25.248725	14.500000	12.500000	-3.373428	11.166667	10.000000	9.833333	19.166667	19.500000	21.166667	90.142267	229.282199	25.949000	6.000333	-128.272967	-334.881500	-14.877000	-16.278167	41.701667	19.886667	-6.272007
CNE57__CH235.12	1.25	-131.589761	-385.513571	426.903194	-24.433388	12.166667	9.500000	-3.128469	13.500000	8.333333	9.000000	15.500000	22.833333	23.166667	90.551236	226.508085	23.183333	29.690500	-113.858000	-320.485167	-14.146849	-15.480833	43.051667	18.281667	-7.281642
CNE58__CH235.12	1.95	-834.630138	-375.686252	1047.728080	-24.573251	12.666667	11.500000	-3.456034	16.166667	10.166667	9.500000	20.000000	17.500000	20.166667	92.704663	234.435093	18.080667	-69.867500	-142.510050	-383.605333	-14.951251	-16.406000	41.671667	19.361667	-9.524137
CNE59__CH235.12	0.943	-953.210627	-364.757542	1200.612276	-23.524830	11.833333	10.333333	-3.593394	12.333333	11.666667	6.833333	21.666667	16.000000	18.833333	90.511433	228.824231	22.063000	-8.602167	-125.151667	-294.295333	-14.391496	-15.873500	42.166667	18.181667	-7.965597
CNE7__CH235.12	1.36	-1026.207999	-362.086754	1266.155283	-23.440774	12.833333	11.833333	-3.552027	13.500000	8.000000	10.166667	19.166667	14.666667	22.333333	90.576296	231.661172	25.549167	-95.310000	-136.485833	-393.655167	-14.938212	-17.322333	42.356667	19.255000	-9.732633
CNE8__CH235.12	1.1	-700.487690	-360.808369	984.732902	-23.250440	9.500000	8.333333	-3.482503	13.500000	8.500000	7.666667	17.333333	17.833333	21.833333	90.810725	227.689600	23.554333	-3.771000	-121.468983	-330.972167	-14.087241	-15.768500	42.326667	18.965000	-8.101230
DJ263_8__CH235.12	0.276	-913.466650	-354.949044	1130.063736	-24.971273	13.166667	11.500000	-3.294973	13.333333	9.666667	10.833333	18.166667	17.666667	18.666667	92.774010	233.172594	22.099333	-15.483667	-157.069333	-367.834333	-14.282610	-16.021000	40.543333	18.733333	-7.810053
DU123_06__CH235.12	4.25	-917.622411	-393.776116	1201.702173	-24.455577	13.500000	11.500000	-3.406108	14.666667	12.000000	7.833333	22.666667	15.833333	21.333333	92.796482	231.106713	21.372667	13.794667	-143.435667	-309.683167	-15.140009	-17.015167	41.000000	18.820000	-6.411642
DU151_02__CH235.12	0.287	-686.796042	-406.476989	970.207485	-26.324783	13.000000	10.833333	-3.489563	15.166667	10.166667	11.000000	19.000000	16.833333	20.833333	92.583571	224.984348	25.720167	-102.486167	-159.689000	-430.516667	-15.963449	-16.367833	41.778333	19.228333	-9.129835
DU156_12__CH235.12	0.285	-796.236822	-381.814726	1067.288583	-23.910556	12.166667	10.166667	-3.544652	14.333333	7.666667	9.166667	18.333333	17.833333	25.166667	93.284789	233.042246	24.285667	-40.675667	-135.885183	-368.740833	-15.139350	-17.540333	42.163333	18.885000	-9.889977
DU172_17__CH235.12	0.361	-120.824629	-380.286183	399.020443	-24.552643	13.333333	10.666667	-3.592361	14.666667	10.500000	10.833333	19.500000	15.000000	19.500000	92.209790	231.252010	17.169333	-30.309500	-126.434717	-354.038500	-14.756607	-16.112667	41.275000	20.293333	-7.975823
DU422_1__CH235.12	0.944	-1136.388864	-377.272309	1358.512950	-24.352987	13.833333	11.833333	-3.481964	14.166667	11.500000	8.500000	21.666667	16.833333	18.833333	90.178374	227.571602	25.457833	-94.433667	-128.672000	-367.880667	-14.930232	-16.011333	41.595000	20.710000	-11.265087
H086_8__CH235.12	0.174	-559.436818	-391.096138	806.898070	-28.223273	17.500000	15.500000	-3.543844	8.166667	8.500000	14.333333	14.500000	23.166667	28.833333	92.495687	228.285665	31.318333	35.121333	-164.442167	-388.484167	-16.615903	-17.220167	41.596667	19.416667	-9.416370
HT593_1__CH235.12	0.984	-501.337339	-393.227803	757.029367	-25.097206	15.666667	13.000000	-3.151845	13.666667	11.333333	8.500000	20.000000	18.666667	19.166667	92.404182	237.485412	24.519167	-7.384167	-122.251833	-330.224500	-15.088813	-15.742000	41.313333	18.526667	-7.312452
HXB2__CH235.12	0.173	-377.645936	-376.957396	677.979972	-25.646845	12.000000	9.666667	-3.739517	14.333333	7.500000	10.666667	16.166667	21.000000	23.000000	92.692743	231.279326	21.994500	82.469000	-124.733317	-323.630333	-13.924688	-16.587333	41.768333	18.596667	-5.317375
JRCSF__CH235.12	0.596	-755.487828	-369.846328	1042.573103	-25.248030	13.000000	10.666667	-3.397171	13.833333	7.333333	11.333333	17.000000	19.833333	24.000000	92.577529	230.103526	23.345667	73.498333	-115.031733	-319.841167	-14.091057	-17.156333	41.695000	20.145000	-7.852622
JRFL__CH235.12	0.127	-789.581332	-367.513991	1033.532416	-23.088212	14.000000	11.166667	-3.761505	11.666667	10.000000	9.500000	20.000000	17.500000	18.000000	90.631934	227.985930	21.149333	10.940333	-94.721683	-287.510333	-14.009991	-15.908000	41.945000	19.928333	-7.550620
KER2018_11__CH235.12	2.52	-1061.711389	-367.682313	1331.843209	-25.280523	13.000000	10.666667	-3.987157	15.000000	7.500000	9.666667	16.000000	21.333333	23.333333	92.812483	230.307203	26.894667	56.254000	-121.052467	-308.596167	-14.205155	-16.160167	43.158333	18.376667	-6.115827
KNH1209_18__CH235.12	0.251	-604.855752	-401.339419	842.077066	-26.235559	17.333333	13.500000	-4.426722	13.500000	10.833333	9.666667	22.500000	20.333333	20.500000	93.188307	230.509337	22.012333	-18.981500	-145.803000	-359.766500	-15.099104	-17.661500	41.208333	17.923333	-8.606465
MB201_A1__CH235.12	0.333	-615.065248	-393.228520	886.131363	-26.007401	14.166667	12.500000	-3.166967	13.000000	11.000000	10.833333	20.166667	19.500000	18.500000	93.007557	229.176006	21.122333	-34.938333	-149.339833	-362.414000	-14.907135	-16.152000	40.953333	19.770000	-5.337650
MI369_A5__CH235.12	0.416	-495.304316	-377.064373	747.392110	-25.227449	12.333333	10.500000	-3.454859	16.166667	9.500000	9.500000	18.666667	17.333333	19.500000	92.881380	233.862712	23.346167	-93.343333	-159.259333	-426.952667	-14.288281	-16.053833	41.128333	19.198333	-8.264375
MN_3__CH235.12	0.142	-1142.464229	-365.137132	1380.709732	-25.334159	14.833333	11.666667	-4.344198	13.000000	7.833333	11.500000	14.333333	19.333333	24.500000	92.639390	233.821854	29.834000	161.920167	-124.507000	-293.676500	-13.657608	-16.191000	40.693333	19.268333	-5.607922
MS208_A1__CH235.12	0.463	-1758.310965	-381.966902	1964.809709	-25.814660	16.666667	14.166667	-3.663564	12.333333	10.500000	9.666667	20.666667	19.833333	21.000000	91.176553	228.362653	22.545000	-3.935167	-141.909333	-339.513333	-14.925560	-16.631000	42.203333	19.695000	-6.699478
MW965_26__CH235.12	0.573	-810.214411	-380.822736	1073.833946	-24.133993	12.500000	10.500000	-3.207311	12.166667	7.833333	7.833333	16.666667	20.000000	24.666667	90.376881	228.932342	25.416167	1.675500	-136.163717	-365.573333	-14.484006	-16.367500	41.876667	19.271667	-9.243390
NKU3006_EC1__CH235.12	0.466	-246.609030	-394.725342	492.695843	-25.366177	15.833333	12.833333	-3.186264	14.500000	11.000000	9.333333	20.166667	19.000000	21.666667	93.202873	233.573461	24.272500	32.247667	-123.353500	-321.353500	-13.998320	-16.436833	41.341667	19.715000	-8.271155
P1981_C5_3__CH235.12	2.19	-729.976285	-381.234817	1032.175254	-25.390359	11.500000	9.000000	-3.700216	12.500000	8.000000	10.166667	16.500000	22.000000	23.833333	91.189925	225.785995	26.989167	76.185000	-114.152733	-313.273000	-13.961142	-16.341167	43.240000	18.586667	-4.851396
PVO_4__CH235.12	1.47	-388.775180	-369.333268	630.351182	-24.034359	13.666667	11.666667	-3.561854	11.666667	10.333333	9.333333	18.666667	17.166667	21.000000	91.014445	234.533560	23.628833	20.283833	-113.209867	-295.391167	-14.189051	-15.970167	41.776667	18.506667	-7.584705
Q168_A2__CH235.12	0.261	-1304.750475	-396.290094	1547.668504	-26.247738	16.000000	13.000000	-3.377731	15.166667	10.666667	10.500000	21.166667	20.166667	19.166667	93.294790	227.083626	22.239167	0.190667	-157.580167	-381.273333	-14.291202	-16.822000	41.250000	19.253333	-8.063278
Q23_17__CH235.12	0.132	-836.255366	-378.821230	1068.654750	-25.737401	14.333333	12.833333	-3.428314	14.833333	11.000000	10.333333	18.500000	16.000000	20.333333	93.307536	228.275315	22.019667	-35.783833	-164.322500	-411.822333	-14.578412	-15.491667	42.088333	19.511667	-7.436952
Q259_17__CH235.12	0.1	-1264.468869	-369.074155	1494.255640	-25.189856	15.500000	12.666667	-3.274058	13.500000	10.166667	10.666667	18.500000	18.333333	19.500000	90.037530	225.621402	21.828000	-33.604500	-152.019633	-375.594167	-14.490294	-15.795500	42.070000	18.951667	-6.414803
Q461_E2__CH235.12	0.818	-1112.559294	-392.382422	1375.879136	-25.261501	14.000000	11.500000	-3.869446	13.166667	11.166667	10.166667	21.333333	16.666667	20.666667	90.459198	231.658988	26.147333	-20.610333	-149.966167	-381.766000	-14.987537	-16.907500	41.693333	18.876667	-7.847983
Q769_D22__CH235.12	0.11	-589.802610	-402.539257	867.042306	-26.525884	12.500000	11.333333	-4.339152	18.166667	10.833333	9.833333	17.000000	14.833333	24.500000	93.351790	232.385392	18.928833	0.816833	-147.040333	-373.815167	-15.294064	-15.687333	42.076667	19.010000	-8.782900
Q769_H5__CH235.12	0.139	-646.200400	-412.266215	909.689256	-26.829077	14.000000	11.666667	-4.593185	18.666667	10.166667	10.333333	18.333333	15.333333	26.666667	92.703209	232.793943	22.396000	2.855667	-170.420833	-423.145167	-15.485546	-17.111167	42.718333	17.928333	-10.751487
Q842_D12__CH235.12	0.091	-684.328128	-405.056082	954.583372	-26.208744	14.333333	11.833333	-3.604080	14.666667	11.166667	9.666667	20.166667	19.333333	22.000000	92.864488	229.084778	24.407667	-18.391500	-141.737000	-352.224833	-15.740556	-16.582500	41.278333	19.213333	-7.195068
QH0515_1__CH235.12	1.4	-367.655157	-363.280980	613.593450	-23.932554	11.500000	10.166667	-3.619466	13.666667	11.333333	8.666667	18.500000	17.500000	16.833333	90.725499	232.014135	21.742667	-66.252167	-151.291500	-372.622167	-14.390705	-14.578500	41.370000	18.800000	-8.990332
QH0692_42__CH235.12	2.25	-291.602329	-376.959215	572.457164	-24.288170	13.000000	11.166667	-3.583252	13.500000	11.333333	8.666667	20.166667	17.500000	21.833333	90.120399	233.531801	24.810833	11.319333	-118.456633	-315.951667	-14.860439	-16.169500	42.636667	18.281667	-8.045603
QH209_14M_A2__CH235.12	0.374	-1600.388154	-371.772541	1800.438144	-26.264010	15.500000	13.500000	-3.931971	11.666667	11.666667	11.666667	22.000000	18.333333	20.833333	90.060062	228.885292	25.817500	-11.065167	-157.341333	-372.834833	-15.587794	-17.130000	42.058333	19.841667	-9.612980
R1166_C1__CH235.12	0.758	-408.800550	-400.775950	692.709436	-26.340378	13.833333	11.166667	-4.112356	17.166667	11.000000	9.666667	21.500000	18.333333	23.333333	93.126394	234.805076	24.137833	55.334500	-137.605833	-330.491500	-14.530388	-17.670500	40.413333	19.288333	-6.952650
R2184_C4__CH235.12	0.563	-678.578326	-368.865929	955.684900	-24.761392	11.166667	10.333333	-2.936579	8.166667	9.000000	9.500000	19.000000	22.166667	21.500000	90.608706	231.967400	24.779333	27.609667	-132.653333	-330.907667	-13.721250	-16.656333	41.833333	19.286667	-6.343378
R3265_C6__CH235.12	0.172	-1277.867490	-383.923453	1532.146911	-24.400270	12.333333	11.500000	-3.722656	15.166667	11.500000	7.666667	22.833333	16.166667	20.500000	92.812850	231.608005	23.889833	112.531667	-110.608050	-279.732667	-14.694598	-16.807833	42.805000	18.413333	-7.342790
REJO4541_67__CH235.12	1.09	-773.706691	-385.021312	1045.006115	-25.751077	13.666667	12.166667	-3.631048	15.500000	8.000000	8.500000	15.666667	22.000000	24.000000	92.927463	232.092265	22.177833	39.631167	-125.813833	-311.778833	-14.768691	-15.881333	41.868333	18.998333	-6.075618
RHPA4259_7__CH235.12	0.091	-301.350217	-384.270903	566.580360	-24.268681	13.333333	11.000000	-3.945196	13.166667	12.333333	9.833333	19.333333	17.166667	19.833333	89.898690	229.096945	22.819500	-52.810333	-143.651000	-389.552333	-14.800470	-15.269667	41.546667	19.398333	-9.139052
S018_18__CH235.12	0.11	-1230.225825	-362.652343	1423.298267	-24.776661	14.666667	12.333333	-3.423965	12.666667	11.166667	8.000000	20.000000	16.666667	23.666667	91.348453	224.593105	24.255000	13.920333	-127.026983	-333.844167	-15.155511	-16.192333	44.078333	17.833333	-8.034357
SC422_8__CH235.12	0.798	-272.728663	-386.311510	551.931545	-25.014713	14.166667	12.333333	-3.023722	15.166667	7.833333	9.666667	17.666667	22.833333	23.000000	92.937333	230.709410	22.099333	85.993667	-123.281600	-311.634833	-14.428960	-16.673167	43.755000	17.896667	-7.499813
SF162__CH235.12	0.534	-42.669522	-361.936488	337.927367	-24.225122	11.666667	10.333333	-3.739131	15.500000	7.333333	10.333333	14.833333	18.500000	21.833333	92.674782	229.854890	25.082333	110.359333	-106.085983	-296.098667	-13.980138	-15.455500	42.598333	19.613333	-5.766202
SS1196_1__CH235.12	0.827	-474.162146	-372.919493	759.975115	-24.352283	12.166667	10.500000	-3.146362	12.500000	8.666667	9.333333	17.166667	21.500000	24.000000	92.984435	229.814420	26.188500	101.069167	-110.289633	-286.866000	-14.653449	-16.576333	41.460000	18.690000	-6.322967
T251_18__CH235.12	4.02	-500.366176	-377.228420	773.252008	-24.245927	13.000000	10.333333	-4.031718	12.666667	9.333333	9.166667	21.000000	19.333333	20.333333	90.690498	232.186333	22.058667	-42.960000	-140.740167	-348.985333	-15.133767	-17.420000	40.218333	19.415000	-7.525958
T253_11__CH235.12	1.65	-781.896041	-387.541385	1092.128699	-24.839856	10.000000	8.666667	-3.195567	14.333333	9.500000	7.833333	15.666667	21.500000	23.833333	92.564109	230.560458	22.239000	90.170000	-108.936917	-275.084833	-14.439290	-15.232500	42.091667	17.985000	-5.929523
T255_34__CH235.12	0.608	-718.094906	-380.546931	1008.621902	-24.510696	11.500000	10.000000	-4.179199	15.000000	12.333333	9.666667	20.500000	18.166667	19.000000	93.045169	232.839772	19.083333	7.408833	-112.582167	-282.913167	-14.890546	-15.706333	41.531667	18.653333	-7.173838
T257_31__CH235.12	2.66	-1334.399335	-383.131417	1548.342834	-25.566404	14.833333	13.000000	-4.149200	13.333333	11.166667	10.500000	20.000000	18.333333	21.166667	92.483979	234.805368	26.300333	82.514500	-147.067967	-356.203000	-14.471876	-16.462833	42.533333	17.766667	-8.276357
T280_5__CH235.12	0.109	-929.246413	-378.305207	1158.635738	-24.944899	15.500000	13.333333	-3.850759	12.166667	10.666667	10.666667	19.666667	18.833333	20.166667	90.060184	226.210176	25.747167	-49.142667	-152.329833	-387.080667	-15.025308	-16.410167	42.020000	17.946667	-7.982347
TH966_8__CH235.12	0.304	-620.333502	-373.984771	877.661030	-24.041690	12.500000	10.166667	-3.235163	14.500000	11.333333	6.666667	22.333333	15.000000	21.500000	93.140770	231.549088	22.629333	45.689500	-124.206617	-282.109000	-14.344782	-16.643333	43.111667	18.098333	-9.448492
TH976_17__CH235.12	0.286	-745.958541	-375.061258	984.437751	-23.752338	14.166667	12.166667	-3.096476	15.166667	12.333333	7.333333	23.333333	14.666667	22.000000	92.907443	230.085970	21.075000	-10.794000	-135.037333	-325.295833	-13.987202	-16.925333	42.526667	18.938333	-9.971057
TRJO4551_58__CH235.12	0.524	-486.818806	-377.278954	761.282177	-24.687667	11.833333	10.333333	-3.507751	14.500000	8.666667	9.833333	14.500000	18.666667	21.666667	92.511824	232.026013	26.804000	67.928167	-115.169883	-297.689833	-14.462046	-14.738833	42.016667	19.791667	-7.006263
TRO_11__CH235.12	0.714	-631.751679	-381.855076	907.732925	-24.412978	13.500000	11.000000	-3.546209	12.333333	10.666667	8.833333	21.500000	19.000000	17.333333	90.367918	233.181333	25.094833	18.252000	-119.355450	-325.645833	-14.596859	-16.420000	40.670000	19.101667	-6.529855
TV1_29__CH235.12	4.63	-124.239498	-357.772676	413.884213	-22.825029	11.166667	9.166667	-3.613566	10.000000	8.166667	9.500000	17.500000	17.500000	21.500000	90.471804	232.332458	24.233500	80.967167	-119.149950	-290.394500	-13.618557	-16.666333	40.748333	18.121667	-7.493788
TZBD_02__CH235.12	0.219	-1172.875332	-403.337995	1453.591449	-24.879463	11.166667	8.833333	-3.240224	12.666667	12.500000	10.000000	23.833333	16.166667	17.666667	90.450439	230.152385	23.112667	-98.824500	-120.760700	-391.110000	-14.657944	-16.856167	41.390000	19.516667	-9.165782
UG037_8__CH235.12	0.188	-915.423153	-399.069433	1189.509993	-26.031857	12.333333	10.833333	-4.256149	12.666667	11.666667	9.000000	20.333333	19.000000	19.833333	90.065806	229.014904	22.862667	-86.552833	-139.363833	-391.154667	-15.117409	-16.028333	41.760000	17.643333	-10.254062
WITO4160_33__CH235.12	0.418	-300.821232	-385.383915	557.461876	-24.389071	12.833333	11.166667	-4.142151	11.833333	11.666667	9.500000	20.500000	20.333333	19.500000	90.183604	228.177373	25.853167	58.411667	-119.331517	-298.013833	-13.990351	-15.929500	42.320000	18.358333	-6.644783
X1193_C1__CH235.12	0.972	-95.530027	-365.491191	409.736687	-24.309045	10.833333	9.500000	-4.161453	13.166667	6.666667	11.333333	15.666667	17.166667	23.666667	92.528084	232.736812	19.203833	65.476500	-96.019867	-305.265000	-13.642424	-16.778167	41.258333	20.501667	-6.908488
X1254_C3__CH235.12	1.98	-923.561732	-407.117952	1222.499765	-25.933297	13.333333	11.333333	-3.690028	12.166667	8.666667	11.000000	20.166667	20.833333	24.666667	93.146874	230.357097	28.548667	71.698000	-153.461500	-378.461333	-14.700347	-18.313500	42.250000	18.138333	-7.195818
X1632_S2_B10__CH235.12	0.484	-1146.043540	-374.634366	1431.714938	-24.938499	12.833333	10.333333	-3.331238	14.500000	7.000000	10.833333	16.666667	20.500000	22.833333	92.638862	231.576926	21.980333	46.762167	-107.797033	-320.830333	-14.473966	-16.980500	41.223333	19.531667	-7.157697
X2131_C1_B5__CH235.12	2.58	-343.858484	-381.020224	623.859565	-24.707967	13.833333	11.333333	-3.624044	12.666667	7.000000	10.833333	16.166667	21.666667	26.333333	90.005772	230.589071	24.007667	67.919333	-124.049850	-324.636667	-14.321150	-17.352167	41.018333	20.551667	-8.055337
X2278_C2_B6__CH235.12	0.425	-240.209075	-365.624424	502.332566	-24.989010	12.000000	11.166667	-3.788172	16.833333	7.833333	10.500000	16.000000	19.166667	25.500000	92.566885	229.327260	26.629833	163.952000	-101.503150	-256.854000	-14.528579	-16.917667	41.705000	18.195000	-6.670895
YU2__CH235.12	0.235	-667.453212	-394.149170	930.134045	-25.131521	13.833333	11.500000	-3.639277	14.000000	10.666667	11.166667	20.333333	16.833333	22.833333	92.558745	228.425938	25.687333	9.512000	-139.749000	-365.176333	-14.974136	-17.037333	42.795000	19.095000	-8.215660
ZA012_29__CH235.12	0.971	-942.227222	-355.130717	1187.951100	-23.763779	12.166667	10.000000	-3.147303	17.833333	6.833333	8.166667	16.333333	16.166667	23.333333	92.844772	228.179609	25.062333	86.629167	-117.572667	-320.008167	-13.483358	-16.217333	41.951667	20.523333	-8.741682
ZM106_9__CH235.12	0.62	-814.782960	-355.513978	1034.402768	-23.771631	13.166667	11.166667	-3.576838	14.000000	7.166667	9.500000	14.000000	20.333333	23.000000	90.624914	229.832967	24.700833	25.859500	-129.318833	-353.222500	-13.802445	-15.236833	42.735000	19.303333	-8.802770
ZM109_4__CH235.12	0.416	-913.713012	-361.979463	1184.535430	-23.137793	11.333333	10.500000	-3.573497	12.333333	8.333333	9.666667	17.333333	20.500000	21.000000	90.744749	225.102702	24.593000	-11.684167	-115.226550	-281.250167	-14.682756	-16.036167	41.571667	20.051667	-6.850155
ZM176_66__CH235.12	0.183	-1556.017742	-351.408845	1799.352887	-23.054089	13.166667	10.500000	-3.401647	11.000000	7.833333	10.500000	16.000000	21.000000	23.500000	90.186156	230.149958	23.861167	15.933667	-121.013917	-301.482333	-13.814138	-16.296833	41.181667	20.495000	-7.295882
ZM197_7__CH235.12	1.4	-615.733683	-358.827598	918.038737	-23.632395	10.333333	9.333333	-3.551824	8.833333	9.000000	10.833333	17.333333	18.166667	21.166667	90.061699	233.260323	28.302833	115.806333	-124.564833	-301.169500	-13.553471	-16.208667	40.123333	20.713333	-7.100178
ZM214_15__CH235.12	2.22	-1469.394469	-371.958521	1672.753786	-24.979184	14.833333	13.333333	-3.109233	13.333333	10.833333	10.000000	19.500000	18.500000	19.333333	92.621101	232.803457	20.569667	30.020167	-131.968000	-348.388500	-14.764743	-15.849167	41.500000	19.575000	-7.516163
ZM215_8__CH235.12	0.315	-435.379829	-374.570788	671.523345	-24.057092	13.833333	11.666667	-3.354146	15.833333	9.833333	9.500000	17.833333	16.333333	19.666667	90.411114	221.978222	24.364500	-61.845333	-119.166317	-374.185000	-14.500939	-15.225000	42.690000	19.643333	-9.371832
ZM233_6__CH235.12	1.25	-700.849415	-374.385568	987.421902	-23.731689	11.500000	9.500000	-3.114517	14.166667	8.000000	9.500000	14.000000	20.833333	19.333333	90.751072	226.088390	26.689000	3.267667	-120.242283	-360.014000	-14.174690	-14.376333	41.705000	19.253333	-7.446920
ZM249_1__CH235.12	0.273	-196.209264	-359.630566	459.280401	-23.859543	12.000000	10.833333	-3.259018	15.166667	8.500000	7.166667	16.000000	20.000000	22.166667	93.001977	228.120123	21.498667	-21.898167	-121.541067	-339.997500	-13.940647	-15.284000	40.448333	20.433333	-8.666032
ZM53_12__CH235.12	0.558	-1030.110937	-390.895273	1312.039060	-24.973569	12.000000	10.166667	-3.524490	14.166667	11.000000	9.333333	19.833333	17.833333	20.000000	93.145396	225.197578	21.952500	50.506000	-127.871567	-333.288333	-14.670189	-15.954667	41.731667	19.168333	-6.799830
ZM55_28A__CH235.12	0.665	-1155.868288	-375.370607	1398.547043	-24.089483	12.666667	11.333333	-3.810567	15.833333	11.166667	8.666667	19.666667	15.500000	19.833333	92.925142	227.949302	24.411333	49.385000	-127.541767	-338.328833	-14.816056	-15.395833	42.603333	19.863333	-9.566827
0330_V4_C3__HJ16	1.15	248.733888	-497.651211	92.565407	-25.958313	13.333333	11.166667	-9.951457	20.666667	6.166667	6.333333	33.333333	13.666667	24.000000	103.998138	228.410885	21.858000	11.998333	-197.300000	-498.431833	-15.771608	-24.067333	42.945000	18.500000	-11.091282
0815_V3_C3__HJ16	0.013	1235.525919	-455.804609	-844.318396	-23.287393	9.166667	7.166667	-6.256175	25.000000	2.500000	6.833333	25.333333	10.833333	23.666667	98.624234	234.101371	16.960500	78.457167	-185.167833	-481.402000	-14.555478	-21.914167	41.955000	19.760000	-10.697848
0921_V2_C14__HJ16	0.1	-800.345142	-436.321572	1130.927964	-23.779050	9.166667	7.833333	-9.734243	26.500000	4.333333	4.833333	24.333333	9.833333	25.666667	97.185820	227.446521	14.652000	-24.381667	-162.422333	-479.268833	-15.126217	-20.636833	42.936667	19.356667	-9.222898
1054_07_TC4_1499__HJ16	8.7	-1737.879785	-465.677222	2096.286403	-25.612367	10.500000	8.500000	-6.430115	26.333333	2.166667	7.833333	27.166667	10.666667	26.833333	100.781909	233.762971	15.637500	61.832333	-213.882833	-547.173833	-16.006716	-23.426000	43.956667	19.028333	-11.278083
1056_10_TA11_1826__HJ16	3.9	-565.841989	-491.131689	966.749501	-24.227451	9.166667	7.666667	-9.833649	25.666667	4.833333	5.666667	28.166667	11.833333	22.000000	100.374604	230.849339	14.555667	37.031667	-160.846167	-480.712000	-15.545466	-21.695500	41.580000	20.520000	-7.615113
16055_2_3__HJ16	0.01897	-1002.271765	-510.642830	1364.681835	-25.494662	11.000000	9.000000	-7.192688	29.500000	3.500000	9.000000	21.666667	8.666667	31.166667	103.132175	233.707672	20.008167	44.420000	-246.312833	-639.351333	-16.675807	-21.549167	42.450000	20.693333	-13.730750
211_9__HJ16	3.9	445.128498	-467.935636	-75.266130	-24.810436	10.833333	8.666667	-9.672058	21.833333	4.666667	6.500000	27.000000	12.000000	23.166667	100.250340	232.978525	17.206000	111.863333	-186.381833	-477.482500	-14.597296	-21.797833	41.265000	19.685000	-9.692172
246_F3_C10_2__HJ16	24.0	722.561167	-525.521577	-316.201335	-25.937640	10.500000	8.833333	-9.167587	25.000000	7.166667	4.166667	27.500000	12.333333	27.000000	104.081239	228.494257	16.913833	89.308167	-207.225833	-545.594667	-16.677166	-21.346667	41.833333	19.093333	-12.470437
25925_2_22__HJ16	4.43621	-687.788457	-511.522211	1075.682774	-26.003956	10.666667	8.833333	-7.131744	30.500000	2.666667	6.666667	27.333333	11.333333	30.166667	105.479988	233.668162	19.169833	0.105000	-211.177167	-596.186333	-16.084035	-24.066833	41.635000	19.890000	-11.807248
26191_2_48__HJ16	0.03464	-1098.908801	-510.470017	1456.552948	-25.383937	9.500000	8.000000	-9.094671	27.000000	4.000000	6.333333	28.166667	11.000000	25.333333	101.633061	224.783307	13.717833	0.070000	-201.156167	-575.661500	-15.644284	-22.512333	43.246667	20.460000	-11.040532
263_8__HJ16	2.39	-580.439694	-376.023472	858.083328	-20.352169	8.833333	8.333333	-8.006210	19.833333	3.500000	5.000000	27.166667	8.000000	19.666667	95.089927	227.997832	9.058783	-1.453333	-144.355833	-378.681500	-12.282125	-21.518667	41.203333	18.511667	-7.609145
269_12__HJ16	2.4	153.565251	-477.059458	240.672754	-25.576066	10.166667	9.000000	-6.508759	23.833333	3.000000	7.000000	30.666667	13.500000	24.333333	99.953052	234.095209	18.289167	74.626667	-190.998333	-496.819667	-16.195580	-24.432500	42.421667	18.180000	-11.012803
286_36__HJ16	0.042	-952.444495	-489.240928	1313.561187	-24.538751	10.166667	8.000000	-5.467041	24.500000	2.500000	7.000000	29.666667	10.500000	28.500000	101.372211	235.465883	25.772000	89.636667	-201.671667	-549.640000	-15.318118	-24.782000	41.951667	20.456667	-12.520113
288_38__HJ16	0.203	-729.996487	-471.158079	1118.971065	-24.437612	8.166667	6.833333	-6.787211	23.666667	3.833333	5.666667	33.166667	10.500000	19.833333	102.749108	233.961864	14.447833	62.556667	-180.524833	-493.406333	-15.295351	-23.720000	42.945000	20.126667	-9.813377
3365_V2_C20__HJ16	0.843	-638.149408	-516.439999	1025.456672	-26.823288	9.833333	8.666667	-6.739614	23.666667	5.500000	6.666667	34.833333	14.166667	22.666667	103.290558	230.473500	19.531833	69.805000	-218.957167	-550.142000	-16.344228	-25.058333	40.826667	19.525000	-11.542695
3589_V1_C4__HJ16	1.32	-542.944283	-509.355532	951.417773	-25.881770	11.500000	9.666667	-7.035670	22.500000	3.000000	8.000000	28.833333	13.666667	29.833333	104.134951	234.571405	23.304333	123.725000	-196.622500	-508.446833	-15.868725	-24.824167	41.928333	19.335000	-9.686930
3637_V5_C3__HJ16	0.239	-987.499739	-511.695913	1390.189106	-26.091658	7.500000	6.333333	-7.479446	33.166667	4.166667	5.333333	21.166667	8.166667	29.666667	103.304437	230.131959	14.623000	-92.106667	-184.041333	-556.112167	-16.247014	-19.893833	43.323333	20.770000	-12.825075
398_F1_F6_20__HJ16	21.16	-339.642549	-440.865242	701.939752	-23.892133	8.666667	7.500000	-6.363174	22.666667	4.666667	5.166667	27.333333	12.000000	24.833333	96.953138	226.878804	19.054667	99.486667	-190.775500	-455.421667	-14.092568	-21.945333	41.380000	20.143333	-6.922503
5768_4__HJ16	5.75	-288.425169	-423.143429	643.315326	-22.154226	7.666667	6.500000	-6.937632	24.166667	4.666667	4.166667	26.333333	10.000000	24.333333	98.245460	231.498835	14.551267	36.906667	-132.984667	-423.947833	-13.607144	-21.115333	41.978333	19.968333	-6.693907
6240_08_TA5_4622__HJ16	5.3	-421.110848	-478.738998	801.629227	-24.673759	9.666667	8.166667	-6.915365	23.500000	4.666667	6.333333	34.166667	13.500000	19.000000	101.195380	234.983414	20.633167	77.913333	-177.398833	-502.368667	-14.605992	-24.122833	42.268333	18.750000	-8.828672
6785_V5_C14__HJ16	37.1	-916.663560	-434.120769	1244.833807	-23.493070	9.333333	8.000000	-9.624410	21.666667	6.333333	4.000000	27.666667	11.666667	21.500000	96.174966	230.700365	17.544667	-2.976667	-171.177667	-439.069333	-14.092582	-20.417500	42.510000	19.615000	-7.196162
703010217_B6__HJ16	0.05148	-712.579207	-419.836136	1034.335099	-21.791951	9.666667	8.000000	-6.289678	25.166667	2.333333	6.500000	26.666667	9.166667	22.333333	91.706368	222.366844	13.359000	67.893333	-156.043667	-395.298500	-13.614683	-21.982667	43.006667	20.301667	-9.878557
928_28__HJ16	0.08602	-1231.274189	-494.219570	1569.588687	-24.754416	12.333333	11.000000	-6.952118	23.333333	4.000000	8.500000	32.000000	12.166667	28.000000	102.787863	234.916558	20.339000	16.736667	-208.242500	-586.427000	-16.513980	-25.359833	42.715000	19.976667	-10.977247
92RW020_2__HJ16	1.59522	343.869899	-510.208995	35.429231	-26.461027	11.833333	9.333333	-6.592590	20.666667	5.333333	7.166667	33.500000	13.666667	28.000000	102.111025	225.464323	20.419333	49.723333	-189.693167	-551.675833	-16.060738	-25.280667	42.381667	20.321667	-10.539833
92RW020_5__HJ16	2.8	256.718158	-513.608444	144.933619	-25.460089	9.666667	8.166667	-5.883738	19.333333	6.500000	7.000000	32.000000	13.333333	28.833333	102.525616	226.020643	22.428667	89.016667	-189.539500	-519.294167	-16.064353	-24.293167	42.255000	20.388333	-7.917760
96ZM651_02__HJ16	0.13389	-855.829822	-480.362347	1227.207499	-25.167898	8.833333	7.500000	-8.791697	29.166667	4.000000	6.166667	25.333333	10.833333	23.500000	102.973905	237.020692	13.147000	18.493333	-191.792167	-511.753667	-16.256824	-21.259500	41.858333	19.221667	-14.028067
BG505_W6M_C2_T332N__HJ16	3.199	418.542320	-466.636200	-72.790719	-22.756290	10.500000	8.833333	-9.278514	22.166667	4.833333	6.166667	30.833333	10.333333	22.333333	99.564086	227.157733	16.678000	40.871667	-192.582500	-478.347500	-14.494761	-23.050833	42.835000	18.936667	-8.530520
BI369_9A__HJ16	0.152	-338.611080	-430.209619	649.803391	-24.021019	10.166667	9.000000	-7.295410	23.500000	4.166667	8.166667	29.500000	12.000000	20.833333	96.355484	230.797910	15.521833	-27.346667	-173.524833	-464.826167	-15.282740	-22.937167	41.203333	20.043333	-8.533795
C1080_C3__HJ16	6.18	-260.692174	-462.384143	615.874140	-24.876823	9.833333	8.166667	-7.923854	26.500000	3.833333	4.333333	23.333333	11.000000	25.833333	101.117964	231.937961	18.660333	49.548333	-198.791167	-473.238333	-15.548149	-20.430000	42.378333	19.303333	-10.661210
C2101_C1__HJ16	0.116	191.686159	-401.775899	140.562763	-21.436143	8.000000	6.833333	-7.798965	21.000000	4.166667	3.500000	27.333333	10.666667	19.500000	94.792987	224.927665	13.320500	101.440000	-152.589333	-347.982333	-13.148920	-20.618333	43.128333	18.795000	-6.830768
C4118_9__HJ16	10.3	-557.885293	-445.919059	918.820546	-23.805525	8.666667	7.666667	-7.407644	21.833333	5.500000	4.000000	25.833333	11.500000	20.500000	99.826389	229.132382	16.332500	57.151667	-145.674150	-386.583333	-14.240466	-19.676000	43.051667	19.145000	-8.476877
CAAN5342__HJ16	9.53486	-2765.293904	-487.248982	3084.081438	-24.996769	10.000000	7.833333	-7.918971	25.666667	3.166667	8.666667	23.833333	10.833333	28.000000	99.469216	227.821432	14.879500	61.070000	-239.788167	-603.701500	-15.989229	-22.019500	43.466667	18.923333	-10.847545
CAP45_G3__HJ16	14.1	502.756440	-539.512068	-91.451407	-26.310983	9.666667	8.500000	-7.262100	25.833333	4.500000	7.500000	25.000000	12.333333	27.500000	104.012789	226.126473	16.701000	58.666667	-197.892500	-515.598000	-16.313647	-21.631333	42.770000	20.406667	-12.987032
CAP88_6M_C10__HJ16	0.0001	-656.832877	-467.744482	1007.338424	-25.401166	10.333333	8.833333	-8.014425	26.166667	4.000000	7.166667	24.833333	13.666667	23.666667	99.496275	227.855097	9.697667	-34.418333	-203.829667	-527.302667	-16.620558	-20.958167	42.385000	20.656667	-10.581397
CE0393_C3__HJ16	1.4	-1370.805195	-445.364275	1702.030627	-23.407628	10.666667	9.166667	-7.200979	23.166667	3.666667	8.000000	26.833333	12.000000	22.166667	97.948299	231.405157	17.415833	70.756667	-177.167500	-444.041833	-15.168719	-22.010333	41.543333	20.663333	-9.184922
CE1176_A3__HJ16	0.18049	-691.397526	-468.682947	1038.781953	-24.371974	11.166667	8.833333	-7.309550	24.666667	4.000000	7.833333	30.000000	11.000000	23.000000	99.312394	226.972850	18.347667	76.923333	-186.260167	-482.760833	-15.523895	-23.462833	42.720000	18.980000	-11.789967
CH111_8__HJ16	4.9	-811.499333	-468.170734	1184.937452	-24.873033	8.666667	7.166667	-7.126383	27.166667	2.500000	9.333333	24.000000	9.500000	23.000000	101.236088	230.798986	13.649167	58.135000	-203.514333	-508.510833	-15.154139	-21.552333	42.815000	19.300000	-10.514472
CH114_8__HJ16	0.3	-1203.410499	-436.318907	1539.212928	-23.264329	8.833333	7.666667	-7.604324	26.500000	4.500000	4.166667	23.000000	10.833333	22.500000	96.423171	224.074955	14.271833	9.365000	-175.898667	-465.555833	-14.159956	-19.508167	41.263333	19.440000	-10.577155
CH119_10__HJ16	0.18049	-2204.187675	-571.842918	2549.602346	-28.381083	13.666667	12.166667	-12.008102	24.500000	6.333333	8.833333	31.333333	13.833333	27.333333	109.227935	237.678794	18.590667	-13.968333	-268.646000	-639.556500	-18.656934	-24.350667	41.416667	19.731667	-19.341383
CH120_6__HJ16	0.5	-1953.884113	-470.758667	2280.819523	-24.826454	11.166667	9.500000	-6.237956	31.000000	2.500000	5.333333	26.333333	10.500000	24.833333	99.687547	229.635730	17.905000	-35.388333	-201.546167	-564.289667	-16.088191	-22.288833	42.720000	18.926667	-12.142870
CH181_12__HJ16	18.69432	-344.904861	-505.152479	732.896182	-26.154607	10.166667	8.833333	-9.136185	27.000000	2.333333	8.166667	26.500000	12.000000	25.666667	102.539059	236.533015	10.937167	27.815000	-209.362000	-534.190000	-17.189925	-23.210667	42.076667	19.231667	-13.325967
CNE30__HJ16	0.381	-984.352317	-487.387828	1323.457681	-24.993607	9.833333	8.666667	-7.188014	26.833333	4.166667	6.666667	27.666667	9.666667	23.000000	101.061308	236.442458	12.668200	2.703333	-227.255833	-556.755333	-15.888264	-22.180167	42.293333	19.115000	-9.978468
CNE5__HJ16	0.24583	-35.275551	-458.041889	437.490280	-23.073092	7.833333	6.833333	-6.814138	23.000000	4.833333	3.666667	27.833333	10.333333	23.500000	101.363767	234.654159	19.240167	89.563333	-163.805833	-425.935167	-14.139409	-21.721500	41.583333	18.668333	-6.704178
CNE53__HJ16	0.172	-1419.441531	-497.788773	1789.209221	-23.603179	9.333333	7.000000	-6.331528	23.000000	4.000000	6.666667	29.333333	10.833333	25.833333	99.725769	228.458115	19.128500	78.473333	-202.848333	-519.423667	-15.470833	-23.528000	42.533333	19.083333	-11.308120
CNE59__HJ16	2.0384	-741.814534	-387.719562	1039.439895	-21.563540	9.500000	8.166667	-6.832031	20.333333	4.166667	4.166667	26.500000	12.000000	21.166667	94.919115	227.931360	15.629667	51.878333	-144.160167	-351.776667	-12.978622	-20.741000	42.965000	18.716667	-6.830592
CNE8__HJ16	16.69251	-948.380293	-414.056483	1283.627911	-22.398204	9.166667	7.666667	-6.565455	20.833333	5.500000	5.166667	27.333333	12.833333	21.166667	95.122621	226.187838	17.691167	16.613333	-162.195500	-427.234333	-13.749583	-20.631333	43.198333	19.523333	-8.212307
CNXJ0031_12__HJ16	0.66	-3213.860850	-476.271741	3511.863206	-24.807048	11.000000	9.166667	-6.905385	27.166667	3.666667	7.500000	30.166667	12.833333	22.333333	102.679173	237.912754	16.591667	-20.493333	-202.250333	-537.015500	-16.309286	-23.678833	41.385000	19.296667	-10.840333
CNXJ0651_10__HJ16	1.01	-584.413622	-403.758234	910.397841	-21.927603	8.166667	7.000000	-7.307800	22.000000	2.833333	6.666667	24.000000	8.666667	25.833333	94.608060	226.999912	15.032500	112.348333	-157.773000	-384.513167	-13.279085	-21.346333	42.996667	20.051667	-7.428863
CNXJ0651_5__HJ16	0.23	-91.828502	-486.340894	452.846939	-26.145390	10.000000	8.500000	-7.510610	25.000000	3.833333	7.666667	27.000000	11.833333	25.000000	104.383847	237.458419	15.818167	55.971667	-200.209167	-545.082667	-16.186589	-22.689667	42.715000	17.883333	-10.031048
CNXJ0651_8__HJ16	1.13	-668.696081	-453.626370	1020.723936	-24.000530	10.000000	8.166667	-7.865214	25.333333	3.333333	8.000000	24.666667	11.833333	28.666667	98.140220	233.439482	18.308333	106.850000	-187.328667	-439.366167	-14.378498	-22.310000	43.175000	19.530000	-9.306993
CNXJ0651_9__HJ16	0.16	-267.147511	-424.974362	625.685743	-22.632745	8.166667	7.166667	-6.870107	24.833333	4.000000	5.333333	24.833333	10.000000	25.666667	95.213625	227.190630	15.071000	100.246500	-140.405000	-377.405167	-14.380705	-21.197333	42.213333	19.551667	-7.803018
DU172_17__HJ16	13.43092	460.303698	-466.108421	-78.042341	-24.951686	9.833333	8.833333	-6.765340	22.666667	1.333333	9.000000	25.333333	10.333333	23.666667	101.466546	231.458408	16.299667	199.626667	-171.148833	-422.188333	-14.428483	-22.743833	41.453333	20.705000	-10.857172
HT593_1__HJ16	0.115	-633.710182	-486.626353	1002.938947	-25.071477	11.000000	8.833333	-9.722341	22.166667	4.333333	5.000000	31.833333	10.666667	22.500000	103.848121	241.582129	19.841333	90.276667	-187.165667	-510.207167	-14.805964	-23.638500	42.046667	19.090000	-9.514367
HXB2__HJ16	0.014	839.129779	-402.545733	-516.017925	-22.222209	10.000000	7.833333	-9.342595	19.000000	5.500000	7.833333	26.500000	11.666667	19.500000	93.579233	225.810902	16.302833	108.926667	-166.073000	-400.155667	-13.213653	-20.613333	41.633333	20.270000	-6.690565
JRCSF__HJ16	7.6	-595.957557	-428.910935	929.609593	-22.355335	10.166667	8.666667	-7.141973	18.333333	3.333333	8.166667	24.833333	11.500000	25.333333	96.088360	226.670781	18.205833	176.931667	-188.766833	-446.930167	-13.203563	-21.719833	42.121667	21.178333	-7.985628
JRFL__HJ16	6.58	-901.483694	-458.718959	1283.616650	-23.897795	8.833333	7.500000	-6.757345	21.833333	2.833333	6.333333	31.000000	10.500000	22.666667	98.516506	228.285946	16.426833	135.993333	-195.326167	-497.102333	-14.887780	-23.791667	43.005000	20.265000	-10.954503
KNH1209_18__HJ16	18.2	39.364965	-420.169002	278.533315	-22.516098	10.666667	9.166667	-8.174484	21.333333	4.000000	6.833333	30.000000	11.166667	19.500000	94.040871	227.967775	16.748667	12.070000	-164.295000	-433.030000	-13.267222	-22.644667	42.290000	19.043333	-8.324652
MG505_W0M_A2__HJ16	15.6	104.014550	-469.035755	263.663960	-24.323689	10.000000	7.666667	-8.871516	22.166667	4.833333	7.500000	30.666667	10.666667	21.666667	100.693466	226.387892	16.012500	48.255000	-177.822667	-464.227500	-14.896970	-23.183833	42.535000	18.688333	-7.693520
MI369_A5__HJ16	0.17	-52.705497	-448.788911	394.350338	-24.193263	9.500000	8.333333	-7.937042	24.833333	4.166667	7.666667	31.000000	11.500000	21.000000	97.378647	232.369459	15.562000	-38.785000	-170.191667	-478.659667	-15.617673	-23.434500	42.466667	19.216667	-9.533455
NAB5PRE_CL_1__HJ16	8.07	-620.943000	-447.321671	953.279658	-23.871221	10.166667	8.333333	-9.104431	25.333333	3.000000	6.500000	30.000000	10.666667	20.166667	98.170779	226.124235	13.518833	22.803333	-178.029500	-482.696000	-15.608373	-23.054667	41.915000	19.930000	-6.201011
NAB9PRE_CL_106__HJ16	11.7	-1038.575088	-468.240781	1417.561374	-24.164909	10.500000	7.833333	-7.061859	23.333333	3.833333	6.166667	19.666667	10.833333	25.833333	103.700406	237.884489	16.266167	98.688333	-156.870333	-440.052000	-14.460094	-19.098833	42.438333	19.333333	-8.492547
NKU3006_EC1__HJ16	0.487	1076.319873	-404.768312	-732.091139	-21.951557	10.333333	8.500000	-8.932271	21.000000	4.833333	7.166667	26.000000	10.833333	17.000000	92.187194	226.166975	14.211500	55.573333	-180.674167	-443.047500	-13.532680	-19.860833	42.531667	20.215000	-7.440968
PVO_4__HJ16	14.24781	-301.954463	-442.834943	657.122529	-23.971531	9.833333	8.666667	-6.099187	24.166667	2.333333	7.500000	30.500000	13.000000	21.500000	100.872528	235.058805	19.510333	55.543333	-184.115000	-488.666333	-14.749943	-23.999833	41.800000	20.076667	-7.631630
Q168_A2__HJ16	0.03941	-404.390530	-426.715049	718.591122	-23.294163	10.500000	9.166667	-7.772680	19.666667	4.333333	6.166667	28.333333	11.333333	18.833333	96.115754	224.417639	16.028650	57.553333	-161.934167	-408.635500	-13.744496	-21.448500	41.801667	20.076667	-7.452032
Q461_E2__HJ16	0.11665	-420.959807	-429.203171	765.652993	-21.675709	8.666667	8.000000	-6.086675	24.500000	3.000000	6.500000	28.000000	8.500000	25.500000	93.007711	229.982830	18.539000	52.286667	-167.767500	-448.132833	-14.002958	-23.267500	41.933333	19.525000	-10.342690
QH0692_42__HJ16	6.96512	-362.685646	-417.359306	700.290450	-22.909637	9.500000	7.833333	-7.628810	24.500000	3.000000	6.166667	27.666667	9.833333	23.000000	98.261169	233.916456	16.485167	-9.976667	-151.366333	-436.492333	-14.458755	-22.431500	42.743333	19.308333	-6.755788
R2184_C4__HJ16	9.99	730.800839	-420.727615	-343.358129	-22.209582	7.333333	6.166667	-6.567413	19.166667	5.833333	3.500000	29.500000	11.333333	20.833333	99.581499	232.397098	16.401500	62.916667	-134.652167	-392.779833	-13.910548	-21.175833	41.976667	20.630000	-6.672597
REJO4541_67__HJ16	6.99	-390.937696	-449.272089	738.692576	-23.895392	9.833333	8.333333	-8.945028	21.166667	3.666667	8.833333	26.500000	9.833333	23.500000	97.609130	227.709899	12.436333	102.025000	-179.025167	-462.061833	-14.898583	-22.398333	41.743333	19.558333	-10.174752
RHPA4259_7__HJ16	0.00988	221.028003	-488.797989	139.047260	-24.783665	9.833333	8.833333	-6.569402	21.666667	4.500000	6.333333	31.166667	11.333333	26.333333	98.336125	228.058945	18.325000	46.631667	-192.475000	-543.939167	-16.063934	-24.156500	42.151667	19.916667	-13.698015
S018_18__HJ16	4.97077	-1427.402873	-475.349911	1747.688989	-24.219042	11.333333	9.333333	-7.702911	24.166667	2.000000	8.333333	31.666667	11.666667	23.166667	97.608947	219.468190	15.408667	22.380000	-188.770000	-497.011667	-15.571270	-24.921333	43.740000	19.110000	-9.059823
SC05_8C11_2344__HJ16	24.1	-2017.425614	-404.144691	2327.817009	-22.916270	8.500000	7.833333	-7.195877	25.166667	4.000000	7.166667	22.166667	9.500000	24.000000	93.878453	225.016343	13.934750	102.002333	-164.681000	-425.958667	-13.959881	-20.009667	42.766667	18.743333	-8.446173
SC422_8__HJ16	31.04996	-24.162141	-416.069884	349.520749	-22.915140	11.500000	9.666667	-9.695241	20.000000	4.500000	7.666667	25.500000	10.666667	21.166667	96.546902	225.937503	17.848167	49.761667	-175.080500	-453.397000	-14.045560	-20.626833	43.905000	18.840000	-8.915257
T251_18__HJ16	8.4025	-252.080666	-450.638817	596.363874	-24.271617	10.666667	9.333333	-7.088531	25.333333	4.333333	7.333333	31.333333	13.000000	21.833333	101.548477	237.232168	19.912000	57.905000	-162.047667	-445.816000	-14.890542	-23.907833	40.570000	19.725000	-7.165637
T255_34__HJ16	12.08553	-989.832936	-448.179053	1320.350133	-23.698755	10.166667	8.333333	-9.187088	20.666667	6.000000	7.000000	30.166667	13.000000	20.500000	94.317943	226.558485	17.688833	80.873333	-181.805667	-435.942833	-14.018017	-22.173000	42.578333	18.626667	-7.104757
T257_31__HJ16	15.09437	-608.941403	-485.292980	980.320257	-25.235359	10.166667	8.666667	-7.422155	26.833333	3.833333	7.166667	25.333333	11.666667	25.833333	100.709204	234.025746	18.152333	121.140000	-204.900667	-498.969500	-15.887334	-22.030500	42.253333	18.330000	-9.350827
TH966_8__HJ16	0.233	-246.641162	-420.261527	574.353977	-22.723420	9.833333	8.833333	-8.987417	23.666667	3.833333	4.500000	29.500000	11.000000	19.500000	95.090237	224.800404	15.898333	-13.385000	-161.249500	-392.450833	-13.938761	-21.787000	43.873333	18.751667	-7.527952
TH976_17__HJ16	0.0595	292.355049	-404.452700	35.268684	-21.175050	9.666667	8.000000	-9.912038	22.833333	4.833333	3.166667	26.333333	9.500000	20.000000	93.592498	225.633646	14.531333	41.383333	-155.703000	-362.977000	-12.780148	-19.783667	42.970000	20.141667	-7.288983
TRO_11__HJ16	0.07302	-123.795692	-472.700837	504.920793	-24.006697	10.000000	7.833333	-7.056747	23.166667	5.500000	4.333333	34.166667	10.666667	20.333333	102.476822	236.150456	18.593000	104.483000	-172.423517	-442.472167	-14.777994	-23.793167	40.973333	19.723333	-9.733028
VI1090__HJ16	0.085	338.125141	-424.406719	-14.173857	-21.286263	10.333333	7.333333	-9.774582	19.500000	4.166667	6.833333	29.000000	8.166667	18.000000	93.516952	223.442992	14.692167	74.623333	-175.625000	-426.700333	-13.225951	-21.810333	42.125000	19.381667	-8.417120
VI829__HJ16	48.17	-493.334135	-464.271989	867.079030	-23.793612	9.333333	7.166667	-6.134577	24.666667	4.666667	5.666667	24.666667	11.833333	29.166667	98.029339	231.853758	18.381667	36.586667	-165.641333	-460.915667	-15.089363	-21.335500	43.146667	20.376667	-12.305463
YU2__HJ16	3.95962	-555.926619	-408.239785	903.951777	-21.233136	7.833333	6.166667	-6.597132	19.000000	1.500000	8.000000	24.666667	10.166667	20.333333	93.417271	222.853796	16.075667	137.808333	-158.557167	-372.633833	-13.144971	-21.242500	43.355000	20.145000	-7.251558
ZENV16_1202_7__HJ16	0.364	983.490019	-457.808270	-628.771766	-23.688730	10.833333	8.333333	-9.517787	27.666667	5.333333	7.166667	23.000000	10.833333	19.166667	97.151695	228.313348	9.466000	-17.701667	-190.024667	-489.480000	-15.851965	-18.654833	43.153333	19.976667	-11.733085
ZENV91_0505_12__HJ16	6.36	-696.614313	-423.036660	1021.783657	-23.891004	10.000000	8.500000	-8.052500	21.833333	4.666667	4.833333	27.000000	10.500000	21.833333	100.909926	232.012788	14.809500	-6.041667	-166.898333	-418.148833	-14.161636	-20.949833	43.538333	18.533333	-7.862007
ZM106_9__HJ16	0.07705	-697.123432	-420.652354	1032.687658	-22.871344	8.333333	7.333333	-5.639659	28.000000	3.333333	7.000000	22.500000	8.500000	23.500000	96.373821	226.972311	14.134833	-25.990000	-177.579000	-496.699500	-14.666969	-20.075333	42.470000	20.700000	-9.649620
ZM109_4__HJ16	4.37521	-577.548915	-475.425623	987.756332	-24.875509	9.500000	6.500000	-4.119105	19.000000	4.666667	5.500000	26.333333	14.500000	29.833333	105.201934	227.416268	24.143000	165.000000	-170.235833	-445.137667	-14.805581	-22.349167	42.135000	20.615000	-8.062802
ZM214_15__HJ16	0.09392	-1610.347298	-480.886847	1938.101437	-24.682733	10.666667	9.500000	-10.515691	23.666667	4.333333	6.666667	28.833333	10.333333	24.666667	100.595219	231.685190	13.834833	89.676667	-231.158500	-567.122167	-15.732120	-22.871333	42.003333	20.276667	-10.029898
ZM215_8__HJ16	0.019	-711.326159	-393.268953	1017.385325	-21.295160	9.166667	7.000000	-6.261332	21.333333	3.666667	5.666667	26.166667	10.166667	18.500000	90.473026	215.375536	6.666167	17.023333	-168.612833	-447.217000	-13.488852	-20.205000	43.050000	20.993333	-6.937470
0013095_2_11__N6	0.08056	-1622.968211	-442.436869	1844.666591	-27.646960	18.000000	15.000000	-3.492981	28.666667	6.000000	9.666667	25.833333	13.666667	21.166667	87.517630	236.491506	14.566833	-353.091500	-231.882000	-689.029167	-16.848841	-20.751833	41.043333	21.383333	-15.988417
001428_2_42__N6	0.00721	-1033.548875	-447.583126	1283.247523	-28.352342	14.666667	12.833333	-3.923086	30.833333	5.833333	10.333333	24.166667	13.166667	20.833333	87.473683	232.774926	12.556500	-365.961500	-187.981167	-641.763667	-17.202083	-20.271333	41.983333	19.023333	-15.728167
0041_V3_C18__N6	0.103	-1038.797534	-412.435452	1263.203646	-27.063573	15.666667	13.333333	-3.231552	22.833333	8.000000	7.666667	27.500000	12.166667	16.500000	85.137141	231.268705	14.307833	-301.878000	-193.977167	-567.313000	-15.464744	-19.584667	41.866667	19.025000	-14.008167
0077_V1_C16__N6	0.03413	-2372.743334	-480.085795	2671.881448	-28.731828	15.000000	13.166667	-3.560247	27.833333	7.500000	8.500000	32.666667	13.666667	15.666667	92.144740	243.789028	12.893167	-415.346167	-224.069333	-724.675000	-17.702907	-21.858000	42.808333	19.600000	-20.074450
00836_2_5__N6	0.00326	-2840.260493	-454.055626	3083.198505	-28.839659	14.666667	12.666667	-3.120916	29.500000	6.166667	7.833333	25.500000	16.000000	20.166667	87.294979	229.176202	12.952667	-323.742167	-204.323167	-624.944167	-16.469884	-20.016333	42.035000	19.841667	-15.460783
0260_V5_C36__N6	0.06396	-1149.594370	-439.790306	1392.933910	-28.086455	14.333333	13.000000	-2.882233	28.500000	9.333333	10.833333	24.833333	10.000000	20.833333	87.556723	232.971750	6.707333	-431.316667	-203.449333	-658.458500	-16.004628	-19.687833	40.746667	17.871667	-16.052250
0330_V4_C3__N6	0.05534	-273.870431	-455.315832	510.248193	-28.752425	16.166667	14.333333	-3.281718	29.333333	8.333333	9.833333	28.500000	12.000000	18.333333	87.622921	228.795302	10.859833	-463.769333	-219.666000	-679.023167	-17.512062	-20.766667	41.948333	18.316667	-16.852483
0439_V5_C1__N6	0.07357	-733.789637	-463.667393	969.334186	-29.002874	17.500000	15.500000	-3.984695	22.666667	8.666667	10.833333	29.666667	15.166667	19.833333	85.969080	233.840929	15.392833	-429.021000	-201.553000	-653.200000	-16.622437	-21.886167	39.958333	19.328333	-17.766717
0815_V3_C3__N6	0.00817	729.397607	-439.191261	-451.125431	-27.762044	15.166667	12.333333	-3.646550	24.666667	8.666667	9.333333	25.833333	12.166667	19.166667	85.363299	232.417278	12.915333	-406.389500	-199.133333	-623.370333	-16.136094	-19.654167	40.150000	19.623333	-13.493267
0921_V2_C14__N6	0.04983	-854.454920	-433.699298	1099.574261	-27.313396	14.500000	12.166667	-2.862747	25.666667	7.500000	9.000000	26.166667	14.000000	15.333333	87.198902	227.139587	12.543333	-341.371000	-192.931500	-643.867333	-15.924419	-19.175500	42.431667	18.395000	-16.185167
0933_V4_C4__N6	0.023	-1874.421790	-441.713002	2085.327859	-26.838587	15.666667	13.666667	-3.414734	25.833333	6.833333	8.833333	28.000000	13.166667	19.166667	85.214593	229.004306	11.491833	-492.742167	-239.133833	-717.180167	-18.061121	-20.872167	42.466667	19.301667	-18.726317
0984_V2_C2__N6	0.272	-1412.869943	-442.164460	1657.512231	-26.884274	13.500000	11.666667	-3.345779	28.666667	8.166667	9.500000	28.166667	10.666667	14.333333	87.289977	235.073843	9.602167	-460.544667	-192.557667	-655.951667	-16.671317	-19.942167	40.466667	19.415000	-16.596017
1107356_07__N6	0.067	-1520.610346	-437.149070	1798.161659	-27.448095	13.833333	11.500000	-3.219432	24.833333	7.666667	8.166667	23.833333	13.666667	16.500000	85.699323	230.239550	9.350167	-389.364667	-210.131167	-676.392333	-15.778362	-18.248500	41.210000	19.176667	-17.008400
1143465_14__N6	0.013	-1545.841513	-442.367263	1807.014241	-27.028486	14.666667	11.666667	-3.431814	28.666667	7.000000	8.833333	26.166667	13.333333	16.500000	87.601376	231.775434	14.272000	-310.664167	-198.623667	-624.416000	-15.799365	-19.520167	42.060000	19.283333	-15.009700
1170887_08__N6	0.001	-2047.287646	-436.898065	2261.137754	-26.860462	15.666667	13.833333	-3.030273	26.166667	6.666667	8.500000	28.000000	12.000000	15.666667	85.143143	228.741317	8.802333	-489.019667	-217.731500	-698.359167	-17.008796	-20.192833	42.556667	19.040000	-18.798683
1245045__N6	0.904	-2146.376527	-480.896075	2426.186770	-28.200089	13.333333	11.666667	-3.149897	27.833333	8.333333	9.333333	27.000000	13.000000	17.500000	87.479323	235.164306	12.243167	-431.546833	-199.726333	-669.698667	-17.451393	-19.909833	40.083333	20.225000	-17.880433
1394_C9G1__N6	0.067	-2644.580816	-421.073981	2828.478063	-27.599177	15.833333	13.166667	-3.225149	23.333333	8.000000	11.166667	26.666667	12.333333	18.333333	85.362198	231.478772	15.318833	-317.498167	-165.462833	-536.790333	-15.275760	-20.134833	40.791667	21.208333	-14.833133
16055_2_3__N6	0.00806	-1263.891031	-439.282484	1534.522231	-27.637501	13.000000	10.833333	-3.151810	27.000000	7.500000	9.000000	21.666667	12.166667	18.166667	85.276089	229.534090	9.973667	-361.497833	-193.186667	-612.890833	-16.613782	-17.671833	41.136667	20.371667	-15.747233
16845_2_22__N6	0.3581	-2926.230525	-474.104656	3173.289022	-28.345519	15.500000	12.666667	-3.234207	30.333333	8.333333	9.166667	31.833333	12.500000	18.166667	87.387196	235.212568	14.917000	-351.237667	-193.408667	-616.499167	-17.179979	-22.276333	40.286667	19.421667	-14.917667
16936_2_21__N6	0.0287	-1477.032285	-463.127373	1745.839207	-28.433810	12.000000	11.333333	-3.417542	27.166667	6.000000	11.166667	23.500000	14.333333	18.833333	84.950148	227.440458	11.539167	-423.208667	-226.159000	-710.721167	-17.343420	-19.690833	41.451667	19.528333	-17.986217
1811_B3_23__N6	0.162	-1338.751781	-456.680359	1623.286174	-27.139449	11.833333	11.000000	-3.474752	28.166667	8.000000	6.833333	32.833333	10.000000	15.500000	87.316976	229.154401	11.998833	-397.070667	-191.502333	-615.322000	-16.703287	-21.414333	43.008333	19.146667	-15.497717
18814602_H8_F3__N6	0.004	-740.272771	-434.720149	969.624558	-26.602631	15.333333	13.166667	-3.995494	33.333333	5.166667	8.500000	30.500000	11.000000	15.000000	87.365358	233.229839	10.229667	-388.845500	-191.260667	-638.173000	-16.065579	-21.835500	42.401667	18.850000	-15.706883
19157834_V1__N6	0.015	-497.805563	-441.377725	762.082757	-26.497470	13.333333	12.000000	-3.381104	27.500000	8.000000	8.500000	27.500000	10.166667	15.500000	87.779827	229.332260	7.629333	-446.458000	-202.096000	-682.976333	-16.911670	-19.673000	41.601667	18.435000	-18.400617
19252094_A5_G2__N6	0.059	-1884.757675	-462.759984	2149.893686	-28.803458	12.000000	10.000000	-3.444697	34.500000	7.666667	9.000000	23.000000	10.500000	18.000000	87.435709	228.110389	8.166500	-479.368833	-229.975000	-734.483833	-18.158494	-18.109333	41.998333	19.700000	-17.008867
19314479_A2_5__N6	0.053	-2400.984080	-472.324491	2641.079821	-29.193333	14.000000	11.833333	-3.463608	27.333333	9.000000	10.500000	28.666667	12.166667	22.000000	89.948832	230.732074	17.348000	-286.701000	-195.859000	-625.404667	-16.488323	-21.282333	41.033333	20.701667	-15.417100
19707346_E8_C6__N6	0.04	-1218.396013	-426.598758	1441.417953	-26.336337	14.500000	12.000000	-3.414154	27.833333	8.500000	8.333333	30.333333	9.833333	14.500000	88.402350	229.102972	8.113167	-404.884833	-185.039833	-615.962833	-16.392852	-20.423500	41.261667	19.666667	-14.928783
19715820_A10_H2__N6	0.033	-2341.702991	-475.069670	2626.303672	-28.687834	14.833333	11.833333	-2.752040	24.666667	7.833333	9.333333	30.333333	13.000000	17.833333	87.841948	231.133962	13.915167	-351.217667	-203.566667	-663.689500	-18.535696	-21.494667	40.678333	20.791667	-18.137367
20104663_E11_D2__N6	0.015	-2040.211129	-461.182728	2309.411058	-27.872815	14.666667	11.666667	-3.330215	28.000000	8.833333	9.166667	30.333333	12.166667	19.000000	87.484946	230.196448	12.661167	-350.025167	-223.616667	-637.575333	-16.848731	-21.378333	40.310000	20.755000	-15.997483
20198102_E9_G1__N6	0.053	-1513.778015	-447.302737	1771.368186	-27.169117	14.333333	12.666667	-3.412430	31.500000	6.833333	9.166667	28.166667	12.166667	15.000000	87.830077	230.623106	8.894000	-434.299667	-195.040333	-662.445333	-15.800254	-20.240333	41.861667	19.656667	-14.550117
20258279_V2__N6	0.069	-1219.299441	-430.784797	1450.021495	-27.217088	16.500000	13.333333	-3.546275	25.500000	7.333333	10.000000	24.166667	14.500000	20.166667	85.354713	232.926828	11.836667	-414.914333	-209.342833	-654.503000	-16.106190	-19.544667	41.408333	19.391667	-16.084383
20286961_C1_H8__N6	0.144	-1856.918251	-453.283948	2046.804894	-28.655828	19.333333	16.500000	-3.671021	32.166667	7.166667	8.666667	27.166667	12.833333	19.333333	90.382572	234.499933	13.056167	-480.732167	-273.960667	-777.085167	-17.244293	-20.023333	43.515000	20.358333	-19.405517
20355851_20__N6	0.228	-1181.443506	-427.033606	1429.716746	-26.490058	12.833333	10.166667	-2.682658	30.833333	8.000000	7.166667	27.666667	8.500000	14.833333	89.464069	238.051796	8.520167	-455.947167	-212.926500	-687.750167	-16.083935	-19.422833	41.580000	18.028333	-14.743933
20358510_01__N6	0.074	-1205.940483	-455.120167	1497.023828	-28.597146	15.166667	13.000000	-3.083155	23.666667	10.500000	7.500000	30.000000	15.000000	15.500000	88.985031	238.803549	12.068667	-397.342333	-183.486833	-605.955833	-17.183249	-19.409833	41.641667	20.033333	-14.836783
20721190__N6	2.349	-1056.181952	-470.631015	1322.151475	-28.317839	18.166667	14.333333	-3.345698	29.000000	6.833333	11.000000	26.500000	14.500000	23.833333	87.387042	233.784549	14.124000	-444.093667	-226.244500	-699.897333	-17.494319	-21.990333	41.115000	17.835000	-17.803250
20803520__N6	0.07	-1467.908419	-473.467648	1748.351968	-27.220889	15.166667	13.333333	-3.664042	26.833333	10.500000	6.666667	35.666667	15.333333	14.000000	90.844695	241.702743	8.219000	-369.989667	-211.488333	-601.048333	-16.651363	-21.432333	43.860000	17.680000	-17.427267
20883229_C9_H6__N6	0.015	-2251.235896	-433.415461	2473.193659	-27.284186	15.500000	12.500000	-3.756088	27.333333	7.833333	8.500000	27.166667	14.166667	16.500000	87.290218	231.185102	14.895500	-306.997000	-184.310000	-584.883667	-15.752608	-19.839000	40.776667	19.175000	-15.667617
20915593__N6	0.006	-2931.885679	-435.837066	3159.244941	-26.887707	12.666667	12.166667	-3.743759	24.333333	6.833333	10.333333	22.000000	12.000000	21.833333	83.192178	224.858032	11.891500	-319.242333	-191.837500	-612.947833	-16.437165	-18.829333	43.506667	18.903333	-16.258817
20927783__N6	0.702	-290.933955	-487.766402	615.996702	-30.489962	15.333333	12.833333	-5.304316	26.500000	9.166667	8.166667	35.333333	13.500000	17.666667	96.838033	245.255738	11.102833	-485.495000	-229.618500	-740.810667	-17.897483	-23.355167	40.825000	17.915000	-16.328667
20965238__N6	0.069	-1655.508470	-452.950684	1924.192059	-27.600988	13.666667	11.500000	-3.415736	29.666667	6.666667	8.833333	26.500000	12.833333	18.833333	87.514991	233.222022	15.459667	-299.925167	-183.207833	-593.822500	-15.980774	-20.193333	41.770000	20.220000	-15.884767
21197826_V1__N6	0.313	-2999.058521	-462.995545	3233.210658	-28.481216	15.666667	13.833333	-3.420364	31.333333	8.500000	9.833333	28.000000	12.833333	22.000000	87.818622	232.437540	10.409500	-320.341333	-225.610667	-606.224167	-16.791613	-21.211833	40.686667	20.000000	-17.560083
21203310_G7_C3__N6	2.063	-1676.402163	-461.352405	1918.397225	-28.708875	14.333333	13.000000	-3.412369	30.833333	6.166667	9.666667	26.166667	14.666667	18.333333	88.207087	229.859215	12.114833	-423.378000	-220.031000	-714.772167	-17.604994	-20.180833	43.231667	19.075000	-18.816333
21261106_C12_H2__N6	0.326	71.196489	-426.688690	165.155357	-27.006766	15.500000	14.000000	-3.402232	25.333333	8.833333	7.833333	27.166667	13.000000	21.166667	87.441562	228.358767	9.850167	-449.508167	-227.665833	-670.627500	-17.001746	-20.084167	41.175000	19.876667	-15.652617
21283649__N6	0.042	-1160.721962	-416.210155	1392.736949	-26.089804	14.666667	12.666667	-3.377686	28.333333	6.833333	8.333333	26.666667	11.333333	15.166667	84.847498	229.854299	11.816500	-395.637167	-181.412500	-599.794333	-15.172661	-19.552167	42.153333	18.425000	-15.128500
21399975_E2_B3__N6	0.019	-2412.011375	-460.131416	2634.771416	-29.112855	13.666667	11.833333	-3.904755	30.833333	6.000000	9.833333	26.166667	15.666667	20.833333	87.903224	228.096930	10.269667	-316.744333	-215.482167	-666.501500	-17.588505	-20.931667	41.776667	19.930000	-14.994617
21492713_B11_E3__N6	0.066	-1274.675205	-467.928250	1566.493499	-28.041294	14.666667	12.166667	-3.360168	30.666667	9.000000	8.500000	26.000000	12.500000	16.333333	87.588400	232.204111	7.537500	-493.671000	-200.643500	-674.076333	-17.364930	-18.853500	40.421667	19.411667	-15.933683
21502011_F12_E2__N6	0.372	-1368.044253	-444.795068	1607.980212	-28.542628	14.166667	11.833333	-3.101140	25.500000	10.500000	7.666667	30.166667	11.000000	13.833333	87.535620	233.564782	9.787333	-436.061667	-220.422833	-656.020167	-16.996939	-19.448833	40.856667	19.171667	-17.177733
21561324_D3_B5__N6	0.005	-1285.522137	-432.846927	1524.864275	-26.329661	14.333333	12.833333	-3.698217	24.000000	8.666667	8.666667	27.166667	10.166667	17.833333	84.917278	222.079694	11.566000	-466.279667	-200.344667	-672.796000	-15.858517	-19.566333	41.615000	19.811667	-16.857467
231965_C1__N6	0.02198	-1636.181208	-445.945073	1917.300629	-26.882296	14.333333	12.000000	-3.073018	23.500000	9.166667	9.333333	28.500000	13.500000	17.166667	87.446477	233.719714	9.047833	-398.428500	-188.966333	-631.730333	-15.688792	-19.750667	43.908333	18.283333	-14.858867
234_F1_16_57__N6	0.039	-1329.072961	-500.345795	1645.240247	-30.528898	13.000000	10.833333	-3.385529	30.666667	8.000000	10.000000	30.833333	11.000000	18.833333	92.441427	236.106047	11.532833	-399.400500	-210.000333	-673.210833	-18.602898	-22.107833	40.238333	20.480000	-17.773367
[truncated: 2,447 more rows]
