# Supplementary material for: Estimation of the breadth of CD4bs targeting HIV antibodies by molecular modeling and machine learning
Source: PLoS Comput Biol. 2019 Apr 10;15(4):e1006954. doi: 10.1371/journal.pcbi.1006954 (PMC6457539; doi:10.1371/journal.pcbi.1006954)
Supplement: S1 Data — (TGZ) [file pcbi.1006954.s002.tgz › supporting_data/make_fig2.py]

#!/usr/bin/env python3

from utils import *

def make_fig2(seed):
    keys = get_keys(19)
    model, data = fit_regressor(keys, fname='ic50_regression.dat', random_state=seed, to_exclude=None)

    # Make figure
    x_train, y_train, y_train_predict, x_test, y_test, y_test_predict = data
    plt.plot(y_train, y_train_predict, '.b', label='Train set')
    plt.plot(y_test, y_test_predict, '.r', label='Test set')
    plt.title('pIC50')
    plt.xlabel('Experimental')
    plt.ylabel('Computed')
    plt.legend()
    plt.savefig('fig2.png', bbox_inches='tight', dpi=300)
    plt.clf()

    with open('fig2_data.dat', 'w') as fp:

        # Check accuracy in train set
        rp = scipy.stats.pearsonr(y_train, y_train_predict)[0]
        rs = scipy.stats.spearmanr(y_train, y_train_predict)[0]
        slope, intercept, r_value, p_value, std_err = scipy.stats.linregress(y_train, y_train_predict)
        fp.write('Correlation in training set\n')
        fp.write("Pearson   : %.3f\n" % (rp))
        fp.write("Spearman  : %.3f\n" % (rs))
        fp.write("Slope     : %f\n" % (slope))
        fp.write("Intercept : %f\n\n" % (intercept))

        # Check accuracy in test set
        rp = scipy.stats.pearsonr(y_test, y_test_predict)[0]
        rs = scipy.stats.spearmanr(y_test, y_test_predict)[0]
        slope, intercept, r_value, p_value, std_err = scipy.stats.linregress(y_test, y_test_predict)
        fp.write('Correlation in validation set\n')
        fp.write("Pearson   : %.3f\n" % (rp))
        fp.write("Spearman  : %.3f\n" % (rs))
        fp.write("Slope     : %f\n" % (slope))
        fp.write("Intercept : %f\n\n" % (intercept))


if __name__=='__main__':
    seed = 42
    random.seed(seed)
    make_fig2(seed)
