# Supplementary material for: Estimation of the breadth of CD4bs targeting HIV antibodies by molecular modeling and machine learning
Source: PLoS Comput Biol. 2019 Apr 10;15(4):e1006954. doi: 10.1371/journal.pcbi.1006954 (PMC6457539; doi:10.1371/journal.pcbi.1006954)
Supplement: S1 Data — (TGZ) [file pcbi.1006954.s002.tgz › supporting_data/README.txt]

Supporting Data for:

Estimation of the breadth of CD4bs targeting HIV antibodies by molecular
modeling and machine learning

Simone Conti and Martin Karplus
Department of Chemistry and Chemical Biology,
Harvard University, USA


This repository contains all data and scripts to reproduce the figures and
tables in the paper.

The files called ic50_*.dat contain all descriptors obtained from the
antibody/antigen complexes in particular:
 - ic50_classify.dat contains all data for classification and second column has
   0/1 for experimental binding/non-binding.
 - ic50_regression.dat contains all data for regression and second column has
   the experimental IC50; data with not exact IC50 (reported as >10 or >50) are 
   not included.
 - ic50_regression_approx.dat is the same as ic50_regression.dat, but complexes
   for which the experimental IC50 is reported as ">10,>50" contain in second
   column the highest experimental cutoff (50 in this case)
 - ic50_breadth.dat contains all descriptors to compute the breadth of the
   antibody of interest in the paper. No experimental IC50 is reported.

All python scripts read the given ic50_*.dat files and use them to produce the
figures and tables in the paper.  utils.py contains general routines to read
the data files and train the neural networks or compute the breadth. All other
filenames are self-explanatory (make_fig2.py outputs Figure 2 in the paper).

The directory sample_outputs contains sample outputs from each python file.

To enhance reproducibility, the seed for the random number generator is set in
each function. The seed currently in the scripts is the one used to make the
figures and tables in the paper.

To produce the figures and tables in the paper, Python version 3.7.2 was used. 
The scripts requires the following packages. In parenthesis is reported the 
package version used.
 - scipy (1.1.0)
 - sklearn (0.19.2)
 - numpy (1.15.4)
 - matplotlib (2.2.3)
