# Supplementary material for: Estimation of the breadth of CD4bs targeting HIV antibodies by molecular modeling and machine learning
Source: PLoS Comput Biol. 2019 Apr 10;15(4):e1006954. doi: 10.1371/journal.pcbi.1006954 (PMC6457539; doi:10.1371/journal.pcbi.1006954)
Supplement: S1 Data — (TGZ) [file pcbi.1006954.s002.tgz › supporting_data/compute_for_fig6.py]

#!/usr/bin/env python3

from utils import *

def compute_for_fig6(seed):
    print('This is time consuming... do not do it!')
    return
    with open('fig6.dat', 'w') as fp:
        keys = get_keys(19)
        for ab in antibodies:
            to_exclude = [ v for v in antibodies if v!=ab ]
            ndata = extract_data('ic50_classify.dat', ['IC50'], exclude=to_exclude, keep=0).ravel().shape[0]
            fp.write('%s %d\n' % (ab, ndata))
            for keep in range(0,min(101,ndata),10):
                b, e = compute_breadth_average(ab, keys, 'ic50_classify.dat', classifier=True, ntrials=30, random_state=seed, to_exclude=[ab], keep=keep, verbose=False)
                fp.write('%d %f %f\n' % (keep, b, e))
            fp.write('%d %f %f' % (ndata, compute_breadth_average(ab, keys, 'ic50_classify.dat', classifier=True, ntrials=30, random_state=seed, to_exclude=None, verbose=False)))


if __name__=='__main__':
    seed = 42
    random.seed(seed)
    compute_for_fig6(seed)
