# Supplementary material for: Estimation of the breadth of CD4bs targeting HIV antibodies by molecular modeling and machine learning
Source: PLoS Comput Biol. 2019 Apr 10;15(4):e1006954. doi: 10.1371/journal.pcbi.1006954 (PMC6457539; doi:10.1371/journal.pcbi.1006954)
Supplement: S1 Data — (TGZ) [file pcbi.1006954.s002.tgz › supporting_data/make_fig5.py]

#!/usr/bin/env python3

import numpy as np
import matplotlib
import matplotlib.pyplot as plt

if __name__=='__main__':

    data = np.transpose(np.loadtxt('fig5_random.dat.keep', delimiter=','))
    ndesc = data[0]
    accuracy = data[1]
    accuerr = data[2]
    pearson = data[3]
    pearerr = data[4]
    spearman = data[5]
    spearerr = data[6]

    data2 = np.transpose(np.loadtxt('fig5_best.dat.keep'))
    ndesc2 = data2[0]
    accuracy2 = data2[1]
    accuerr2 = data2[2]
    pearson2 = data2[3]
    pearerr2 = data2[4]

    plt.plot(ndesc, accuracy, 'b.')
    plt.plot(ndesc2, accuracy2, 'ro')
    plt.xlabel("Number of Descriptors")
    plt.ylabel("Model Accuracy")
    plt.savefig('fig5_accuracy.png', bbox_inches='tight', dpi=300)
    plt.clf()

    plt.plot(ndesc, pearson, 'b.')
    plt.plot(ndesc2, pearson2, 'ro')
    plt.xlabel("Number of Descriptors")
    plt.ylabel("Breadth Correlation")
    plt.savefig('fig5_pearson.png', bbox_inches='tight', dpi=300)
    plt.clf()
