# Supplementary material for: Estimation of the breadth of CD4bs targeting HIV antibodies by molecular modeling and machine learning
Source: PLoS Comput Biol. 2019 Apr 10;15(4):e1006954. doi: 10.1371/journal.pcbi.1006954 (PMC6457539; doi:10.1371/journal.pcbi.1006954)
Supplement: S1 Data — (TGZ) [file pcbi.1006954.s002.tgz › supporting_data/make_tab1_and_fig4.py]

#!/usr/bin/env python3

from utils import *

def make_tab1_and_fig4(seed):
    keys = get_keys(19)
    breadth_classify, _ = compute_breadth_all_average(antibodies, keys, fname='ic50_classify.dat', classifier=True, ntrials=30, random_state=seed)
    breadth_regression, _ = compute_breadth_all_average(antibodies, keys, fname='ic50_regression.dat', classifier=False, ntrials=30, random_state=seed)
    breadth_regression_approx, _ = compute_breadth_all_average(antibodies, keys, fname='ic50_regression_approx.dat', classifier=False, ntrials=30, random_state=seed)
    with open('tab1.dat', 'w') as fp:
        fp.write('Antibody           Exp     Regressor   Regressor Excl.   Classifier\n')
        for ab, breadth in zip(antibodies, breadth_exp):
            fp.write('%-15s   %.2f   %.2f +- %.2f   %.2f +- %.2f   %.2f +- %.2f\n' % 
                (ab, breadth, breadth_regression[ab][0], breadth_regression[ab][1], 
                    breadth_regression_approx[ab][0], breadth_regression_approx[ab][1],
                    breadth_classify[ab][0], breadth_classify[ab][1]))
    make_fig4(breadth_classify, 'Classifier', 'fig4_classifier.png')
    make_fig4(breadth_regression, 'Regressor', 'fig4_regressor.png')
    make_fig4(breadth_regression_approx, 'Regressor (w/ approx.)', 'fig4_regressor_approx.png')


def make_fig4(breadth_calc, title, fname):
    exp = breadth_exp
    avg = list()
    std = list()
    for ab in antibodies:
        avg.append(breadth_calc[ab][0])
        std.append(breadth_calc[ab][1])
    slope, intercept, _, _, _ = scipy.stats.linregress(exp, avg)
    plt.plot(np.linspace(-1,2,20), intercept+slope*np.linspace(-1,2,20), 'k-')
    rp = scipy.stats.pearsonr(exp, avg)[0]
    rs = scipy.stats.spearmanr(exp, avg)[0]
    plt.plot(exp, avg, 'b.', label="rp=%.3f\nrs=%.3f" % (rp, rs))
    plt.errorbar(exp, avg, yerr=std, fmt='b.')
    plt.axis('equal')
    plt.axis((-0.05,1.05,-0.05,1.05))
    plt.gca().set_aspect('equal', adjustable='box')
    plt.xlabel('Experimental breadth')
    plt.ylabel('Calculated breadth')
    plt.legend()
    plt.title(title)
    plt.savefig(fname, bbox_inches='tight', dpi=300)
    plt.clf()


if __name__=='__main__':
    seed = 42
    random.seed(seed)
    make_tab1_and_fig4(seed)
