# Supplementary material for: Estimation of the breadth of CD4bs targeting HIV antibodies by molecular modeling and machine learning
Source: PLoS Comput Biol. 2019 Apr 10;15(4):e1006954. doi: 10.1371/journal.pcbi.1006954 (PMC6457539; doi:10.1371/journal.pcbi.1006954)
Supplement: S1 Data — (TGZ) [file pcbi.1006954.s002.tgz › supporting_data/ic50_classify.dat]

#Complex	IC50	E_elec	E_vdw	E_gbsa	MD_sasa	MD_h1	MD_h2	MD_h3	IC_AA	IC_PP	IC_CC	IC_AP	IC_CP	IC_AC	ENM_EXP	ENM_R6	RFCB	RFHA	ZRANK	ZRANKr	DFIRE	prodigy	NIS_A	NIS_C	foldx
0013095_2_11__1B2530	0	-1677.482478	-503.076473	2085.964210	-31.397172	14.666667	12.500000	-1.778806	14.333333	7.333333	21.500000	14.000000	20.000000	31.666667	103.359120	251.337997	23.828317	60.406667	-190.701333	-501.687167	-16.172511	-18.950333	42.106667	21.785000	-4.165871
001428_2_42__1B2530	0	-961.363235	-527.752144	1381.174537	-31.990907	15.000000	11.500000	-2.217333	15.166667	6.666667	21.166667	13.666667	20.500000	38.166667	103.758821	248.277088	23.933183	126.271667	-186.429000	-496.066000	-15.783876	-20.417667	43.138333	19.525000	-7.052457
0077_V1_C16__1B2530	0	-2989.903301	-511.197183	3306.795500	-35.419484	15.333333	12.333333	-2.752589	21.166667	12.333333	13.833333	23.000000	21.500000	26.833333	125.658400	260.497435	21.392100	166.700000	-254.097667	-553.543333	-14.876298	-18.650333	43.193333	20.356667	-5.246936
00836_2_5__1B2530	0	-2522.780375	-499.428729	2846.930565	-31.653385	14.666667	13.000000	-2.017303	14.166667	5.500000	17.166667	15.500000	23.333333	32.833333	102.918768	244.991038	27.246817	151.725000	-206.607833	-473.273500	-14.984344	-19.768167	43.450000	19.925000	-5.298280
0260_V5_C36__1B2530	0	-1611.803395	-516.665099	2010.368385	-32.078171	14.166667	11.333333	-1.722453	14.666667	6.833333	18.000000	14.833333	21.666667	33.500000	103.673034	247.669733	22.126833	67.586667	-221.974500	-538.108833	-15.644539	-19.945667	40.925000	18.198333	-6.840689
0330_V4_C3__1B2530	0	-813.427897	-506.592704	1206.789185	-32.198728	15.000000	12.833333	-2.371043	14.500000	9.500000	15.833333	17.000000	23.166667	32.000000	103.716838	245.430228	23.710833	25.728333	-200.530833	-500.659333	-15.012376	-18.727500	43.170000	18.390000	-6.922615
0439_V5_C1__1B2530	0	-657.075960	-516.225054	1131.040095	-31.510436	11.000000	8.666667	-1.927414	9.333333	8.666667	18.333333	17.166667	22.166667	32.166667	100.953716	248.599569	24.978367	132.623333	-179.639500	-433.798167	-15.440650	-19.678833	42.313333	19.235000	-4.994142
0815_V3_C3__1B2530	0	-66.302232	-492.273572	491.384475	-30.551137	12.500000	11.333333	-1.623619	11.333333	8.500000	14.833333	15.333333	21.166667	32.833333	100.139910	248.190910	27.162533	77.318333	-197.954167	-474.324833	-14.600274	-18.494333	41.440000	19.618333	-5.590932
0921_V2_C14__1B2530	1	-1051.428368	-484.718260	1440.674803	-31.333988	12.000000	10.500000	-1.179919	14.166667	8.000000	15.666667	15.666667	20.333333	30.333333	103.297001	244.353500	23.989683	179.665000	-172.667500	-421.447000	-14.044883	-18.207167	43.666667	18.716667	-2.165480
16055_2_3__1B2530	0	-1522.551306	-467.345635	1896.541162	-29.999215	12.000000	10.333333	-1.283938	12.333333	6.000000	17.166667	12.666667	17.333333	32.833333	99.211873	244.737786	23.459283	119.996667	-165.184167	-414.934667	-14.589187	-18.312333	42.901667	20.488333	-6.632615
16845_2_22__1B2530	0	-2689.396184	-506.285168	3067.167154	-31.768042	14.500000	12.000000	-2.140551	14.833333	9.833333	19.000000	14.166667	22.166667	31.833333	103.336618	250.250934	27.181700	102.638333	-192.643833	-482.414000	-14.713130	-17.894833	41.680000	20.281667	-5.304758
16936_2_21__1B2530	0	-1380.230738	-502.899995	1815.473914	-30.689902	11.666667	10.666667	-1.643997	11.000000	6.166667	18.333333	13.166667	19.500000	35.000000	99.276391	243.061098	17.050267	111.631667	-179.148833	-451.466833	-14.591299	-19.136333	43.386667	19.771667	-5.597637
231965_C1__1B2530	1	-1558.392689	-484.980635	1957.698333	-30.320854	13.166667	11.333333	-0.508232	11.500000	5.833333	17.333333	19.000000	20.166667	29.000000	103.490550	247.534219	22.074667	103.748333	-183.093833	-448.144333	-14.279872	-20.465000	44.553333	18.610000	-5.250670
235_47__1B2530	0	-961.782934	-455.995969	1334.184397	-29.478881	12.333333	10.333333	-2.131709	11.166667	8.833333	15.333333	15.333333	16.833333	27.500000	100.968369	243.829727	27.727100	49.705000	-182.453500	-430.363333	-12.545068	-17.391167	41.835000	19.083333	-3.313451
242_14__1B2530	0	-1819.647726	-552.884065	2256.467630	-32.924712	14.166667	11.166667	-2.693550	15.333333	7.333333	19.666667	17.333333	20.166667	37.166667	103.131615	247.765119	24.461650	-45.376667	-212.801500	-555.676833	-16.164151	-21.462833	42.255000	19.795000	-6.313387
247_23__1B2530	0	-1220.051295	-483.760640	1591.703057	-29.371658	15.166667	12.000000	-1.717834	10.666667	9.000000	14.666667	19.500000	20.666667	28.500000	100.827724	243.937710	19.087750	11.673333	-184.109167	-451.024833	-14.815005	-19.098333	42.558333	19.490000	-9.151785
25710_2_43__1B2530	0	-495.561915	-507.833800	913.869032	-31.093516	14.333333	11.500000	-2.327934	13.333333	8.666667	15.000000	17.166667	21.833333	31.333333	102.208505	245.171545	21.361317	88.361667	-190.053333	-464.123667	-14.654286	-18.619833	43.423333	19.628333	-4.509872
25711_2_4__1B2530	0	-1972.687401	-472.432804	2303.311700	-31.370789	14.833333	12.500000	-1.341535	12.166667	5.666667	17.500000	16.000000	24.333333	30.666667	103.778990	248.510637	27.128083	108.365000	-153.011667	-381.677167	-15.309782	-19.767667	41.238333	21.403333	-2.958675
25925_2_22__1B2530	1	-1129.523760	-493.624653	1501.387495	-30.892156	14.500000	12.333333	-2.512909	11.833333	7.166667	19.166667	15.500000	19.333333	33.333333	101.333585	245.585534	20.246433	96.580000	-211.947333	-509.773167	-15.737633	-19.858000	42.636667	19.116667	-7.091775
26191_2_48__1B2530	1	-2018.096893	-498.216636	2360.396543	-31.580864	15.833333	14.000000	-1.650439	14.666667	9.666667	18.500000	13.166667	18.333333	36.500000	104.333549	244.355688	23.806617	88.380000	-214.484000	-546.789667	-15.861832	-18.082333	43.495000	19.738333	-4.896057
263_8__1B2530	0	-1000.621722	-505.340905	1424.328767	-31.805058	13.666667	10.833333	-2.173327	14.166667	8.833333	14.666667	16.833333	23.500000	29.666667	103.961302	250.510016	25.429433	15.330000	-195.613333	-480.817667	-14.984634	-18.602167	41.016667	18.571667	-6.212812
269_12__1B2530	0	-1347.538859	-511.129827	1753.888566	-31.968118	16.000000	14.000000	-0.981445	13.500000	8.666667	19.666667	13.500000	19.833333	33.666667	100.281028	245.145456	27.882283	29.603333	-216.335000	-529.353667	-14.835628	-18.664500	42.343333	18.505000	-7.770400
286_36__1B2530	0	-1269.482615	-483.024717	1662.632497	-29.782294	13.500000	10.833333	-2.542051	12.666667	7.000000	17.333333	16.333333	18.666667	32.333333	99.101617	242.178719	22.152500	116.233333	-182.024833	-437.036000	-14.243643	-19.361333	43.806667	20.371667	-5.588943
288_38__1B2530	0	-1029.288993	-480.419207	1384.932896	-29.271252	14.833333	11.666667	-2.534966	13.500000	9.166667	17.000000	13.666667	19.833333	32.333333	101.473867	245.458110	24.964033	99.493333	-177.409333	-429.936833	-14.164939	-17.453333	43.240000	19.603333	-4.272447
3016_V5_C45__1B2530	0	-733.906832	-469.420883	1110.628681	-29.330580	14.666667	12.500000	-2.667575	12.500000	9.666667	13.166667	18.500000	18.000000	30.333333	101.181534	244.661167	16.968567	-25.566667	-170.292167	-446.740667	-14.922603	-18.360000	42.836667	19.886667	-6.367335
3168_V4_C10__1B2530	0	-1444.799258	-485.319443	1842.747140	-30.417315	15.166667	12.833333	-1.725896	13.500000	6.500000	21.000000	12.666667	21.166667	32.333333	103.607563	247.346643	26.280850	165.710000	-172.766333	-456.197333	-14.226702	-18.957500	41.433333	20.910000	-3.654431
3301_V1_C24__1B2530	1	-1601.481127	-485.619875	2002.060289	-29.458668	13.000000	11.333333	-2.733302	11.666667	7.166667	17.500000	15.833333	18.833333	33.666667	100.797050	244.040434	20.644183	80.878333	-181.171833	-458.990667	-14.264578	-19.527833	42.715000	20.691667	-6.298525
3326_V4_C3__1B2530	0	-2073.033139	-483.308190	2413.603117	-30.323100	15.166667	12.166667	-1.374697	13.166667	10.666667	15.666667	16.833333	17.666667	29.333333	97.996782	241.643251	14.798000	-38.865000	-235.158000	-559.572333	-15.105625	-17.464500	44.026667	18.430000	-8.035998
3337_V2_C6__1B2530	1	-1595.348514	-485.706230	1985.566140	-30.272242	13.166667	11.500000	-2.219317	12.333333	8.833333	16.500000	19.166667	16.000000	32.000000	102.744297	240.644418	21.642633	55.881667	-196.455667	-468.012667	-14.129783	-19.990333	43.086667	19.276667	-5.457005
3365_V2_C20__1B2530	0	-1470.440607	-493.982948	1856.989040	-31.047986	14.166667	11.500000	-2.161558	10.833333	9.500000	18.333333	14.166667	19.500000	32.666667	101.265865	244.958842	27.788617	54.658333	-210.924500	-506.010833	-14.859718	-18.247500	41.255000	19.543333	-4.373864
3415_V1_C1__1B2530	1	-1335.701027	-515.649103	1772.366084	-31.115112	13.166667	11.500000	-1.711528	12.000000	7.666667	20.666667	11.833333	20.333333	35.333333	101.576132	247.464558	25.258300	118.981667	-212.224833	-496.601833	-14.608484	-18.694833	43.055000	18.473333	-7.613825
3468_V1_C12__1B2530	0	-1090.276350	-498.933609	1496.271882	-30.697828	14.000000	11.666667	-2.244601	11.000000	8.000000	17.000000	15.333333	20.000000	33.333333	100.774741	246.304814	24.743317	38.743333	-211.797667	-486.485667	-15.011354	-19.102667	42.940000	18.298333	-5.937307
3589_V1_C4__1B2530	0	-1961.003160	-486.470881	2348.914096	-31.742133	14.333333	11.666667	-1.041674	11.666667	7.500000	18.833333	12.500000	18.000000	31.166667	100.757990	244.240297	26.888400	16.578333	-203.157500	-496.325500	-14.646718	-17.996667	41.860000	19.253333	-6.723487
3637_V5_C3__1B2530	0	-1402.845461	-510.270854	1754.151570	-31.692136	15.333333	13.166667	-2.464378	16.500000	7.166667	19.833333	13.833333	19.166667	37.500000	102.350777	246.857533	16.604200	135.758333	-208.669500	-484.254500	-15.619718	-19.669500	43.701667	20.515000	-7.333343
3718_3_11__1B2530	0	-1804.386881	-521.907984	2212.341194	-32.284562	13.666667	11.500000	-1.602351	12.166667	9.833333	19.333333	14.666667	22.666667	34.000000	101.358459	242.678937	22.977567	10.173333	-225.672667	-546.690667	-16.000549	-18.469667	42.328333	20.483333	-7.375928
3817_V2_C59__1B2530	0	-1636.591095	-488.224685	2000.544065	-29.838594	15.000000	11.500000	-2.534948	11.166667	8.333333	16.333333	18.833333	17.833333	32.000000	102.863453	251.614685	22.198000	45.325000	-203.523833	-467.469667	-14.776109	-20.184333	42.458333	18.808333	-6.723213
3873_V1_C24__1B2530	0	-1160.306688	-508.024878	1608.216083	-32.045026	12.333333	9.833333	-1.881714	13.833333	7.166667	19.833333	17.166667	18.333333	29.500000	110.281462	250.777676	23.738617	48.418333	-202.130667	-495.098000	-14.893865	-19.643500	43.553333	20.255000	-3.803707
3988_25__1B2530	0	-1173.614809	-483.855251	1565.680485	-31.216935	14.666667	11.833333	-1.553973	14.000000	9.833333	17.333333	17.000000	20.333333	30.166667	102.845767	245.088106	26.683833	131.388333	-184.594833	-434.520500	-14.207310	-18.354167	43.075000	19.670000	-2.837082
57128_VRC15__1B2530	0	-724.257642	-497.532237	1114.368103	-29.898839	15.000000	12.833333	-2.389183	15.833333	8.000000	17.833333	18.833333	17.666667	31.500000	103.306029	249.730404	24.036183	28.423333	-207.476500	-512.593000	-13.971051	-20.495500	42.755000	18.435000	-5.944247
5768_4__1B2530	0	-978.126736	-497.790633	1411.617341	-30.686031	12.666667	9.666667	-1.109662	13.666667	6.833333	17.833333	15.333333	22.000000	30.166667	102.538743	249.902953	27.952233	131.590000	-154.640500	-364.500833	-14.140991	-18.964667	42.911667	19.193333	-3.974975
6095_V1_C10__1B2530	0	-1414.939425	-515.475599	1841.549102	-31.613782	13.333333	11.000000	-1.989726	16.166667	9.166667	15.166667	18.500000	18.333333	33.333333	103.944732	246.778395	21.680367	-3.480000	-194.926333	-501.737333	-15.232292	-19.630833	43.610000	18.148333	-4.772223
6101_1__1B2530	0	-1923.495574	-472.000230	2306.841395	-31.314285	12.666667	10.500000	-1.105031	12.333333	6.000000	18.833333	13.666667	21.666667	35.500000	105.032918	247.148071	27.193117	170.635000	-180.298333	-433.911167	-13.928362	-19.879000	42.536667	19.071667	-3.536601
620345_C1__1B2530	0	-1881.023428	-493.179190	2263.038185	-30.518172	13.333333	11.166667	-3.283788	8.333333	6.500000	17.833333	21.500000	21.000000	33.166667	101.881410	246.986431	24.256883	94.706667	-206.121000	-507.815500	-15.153786	-22.194667	43.195000	20.961667	-6.308090
6322_V4_C1__1B2530	0	-1531.739232	-483.785487	1886.335848	-31.681366	14.166667	12.500000	-1.123611	14.166667	6.666667	21.000000	13.833333	19.166667	37.833333	103.494902	244.862456	27.001233	61.541667	-204.995167	-490.781167	-15.125885	-20.103167	44.081667	20.365000	-4.793243
6405_V4_C34__1B2530	0	-1694.276988	-471.639652	2084.832621	-30.169604	13.500000	11.166667	-2.468374	8.166667	6.666667	17.166667	20.833333	21.666667	32.166667	102.030480	245.666409	21.773350	130.748333	-172.529833	-401.146667	-13.989582	-22.012667	43.150000	17.311667	-3.891828
6471_V1_C16__1B2530	0	-2093.777499	-491.633595	2469.421048	-31.869670	14.500000	11.833333	-2.507777	14.333333	7.833333	21.000000	16.333333	21.500000	31.500000	103.264543	248.372045	22.377133	-0.570000	-210.171333	-467.846500	-15.837354	-20.033833	41.616667	19.923333	-5.529779
6535_3__1B2530	0	-1882.147200	-483.767090	2293.005824	-29.831551	11.166667	8.833333	-0.713328	11.666667	6.000000	17.166667	13.333333	20.666667	29.666667	100.335845	244.273998	25.308117	201.206667	-172.474667	-394.059333	-14.156538	-18.236333	41.700000	20.261667	-1.856179
6540_V4_C1__1B2530	0	-1189.909427	-493.049978	1608.543876	-30.302146	14.166667	10.833333	-1.512383	14.000000	5.833333	18.500000	13.833333	19.833333	28.833333	100.489546	243.190732	23.823017	23.573333	-220.189167	-541.460167	-14.616353	-18.662833	43.093333	18.026667	-5.899963
6545_V3_C13__1B2530	0	-1250.703065	-498.112595	1677.562899	-30.857694	14.666667	11.166667	-1.431157	10.500000	6.166667	17.166667	13.666667	22.166667	29.833333	100.444630	244.023508	24.712183	76.093333	-197.070500	-484.764500	-14.482551	-18.515833	42.230000	18.385000	-8.376185
6631_V3_C10__1B2530	0	-2159.694156	-471.502510	2528.305226	-30.618240	14.000000	12.166667	-1.763677	12.333333	8.666667	21.333333	13.500000	17.500000	30.000000	102.232018	249.787861	23.974033	63.605000	-185.362333	-441.479167	-14.606271	-18.416000	40.910000	19.213333	-5.398613
6644_V2_C33__1B2530	0	-2495.787705	-508.320479	2875.120301	-32.528035	14.833333	12.333333	-2.203496	13.000000	9.500000	18.500000	14.666667	24.166667	30.000000	106.761309	251.850351	22.913550	108.851667	-203.549167	-487.589500	-15.662243	-17.696500	43.341667	18.718333	-2.763663
6785_V5_C14__1B2530	0	-1484.762609	-505.771102	1886.051330	-32.564798	11.833333	9.666667	-1.228633	14.666667	8.500000	18.666667	16.000000	19.833333	31.000000	105.463434	247.871517	24.941200	85.461667	-197.338500	-470.595000	-15.153200	-18.812333	43.986667	18.656667	-4.582585
6838_V1_C35__1B2530	0	-1098.450930	-479.747051	1508.874264	-29.715410	13.666667	10.333333	-1.605286	10.666667	6.500000	18.000000	15.333333	16.666667	34.500000	100.070002	241.060453	20.292783	88.863333	-169.898167	-428.052667	-14.148701	-19.568500	43.091667	22.028333	-3.831078
7165_18__1B2530	0	-1412.135701	-503.980685	1794.540038	-31.227510	14.000000	12.333333	-1.289988	13.833333	7.666667	18.333333	16.833333	19.666667	31.166667	103.662841	247.346130	21.923850	55.900000	-176.780000	-419.352333	-15.437490	-19.612167	42.695000	19.495000	-4.344437
89_6__1B2530	0	-340.804859	-499.585461	778.034411	-31.529657	13.000000	10.000000	-0.786781	13.000000	9.166667	17.333333	13.166667	21.166667	31.166667	103.790238	246.891971	24.228017	119.796667	-188.357500	-451.998000	-14.471018	-17.206000	42.756667	19.168333	-2.451890
928_28__1B2530	0	-1492.055727	-534.201709	1949.581161	-31.529701	13.666667	11.333333	-1.104487	12.500000	9.333333	17.666667	14.666667	18.833333	34.833333	102.497467	249.035141	26.909167	71.866667	-190.813333	-465.490833	-15.099544	-18.470000	43.113333	19.758333	-7.331168
92BR025_9__1B2530	0	-1409.073099	-448.010527	1793.481916	-29.536817	13.166667	10.166667	-1.245659	10.333333	7.166667	20.333333	12.166667	15.333333	29.000000	98.667229	243.642033	17.759617	-11.475000	-184.558833	-475.609000	-14.202696	-17.485500	43.478333	19.528333	-4.724309
92RW020_2__1B2530	1	-632.196029	-495.106104	1012.413259	-30.922560	15.000000	12.666667	-1.903526	11.500000	9.000000	17.166667	14.666667	21.666667	29.666667	100.741859	241.300298	24.961033	48.708333	-189.825500	-449.781667	-14.503970	-17.459500	42.551667	20.613333	-7.021900
96ZM651_02__1B2530	0	-1213.887151	-479.088674	1605.925158	-29.885192	13.500000	11.000000	-1.858940	13.000000	8.666667	17.166667	13.666667	19.000000	32.666667	102.596440	250.493624	18.834083	124.545000	-208.521500	-508.109000	-14.007756	-17.875667	42.141667	20.161667	-6.761697
A03349M1_VRC4A__1B2530	0	-352.590553	-465.848255	780.054694	-29.016153	11.500000	9.666667	-1.952171	11.000000	8.666667	14.666667	17.833333	16.000000	31.666667	100.364436	243.383370	22.975450	99.315000	-178.864333	-427.841000	-13.247274	-18.947667	42.996667	20.048333	-3.417652
AC10_29__1B2530	0	-189.852746	-481.187507	579.044065	-30.546706	14.333333	11.166667	-1.822512	11.666667	8.166667	14.166667	17.500000	21.166667	31.166667	102.093923	249.053917	24.710933	132.945000	-172.040667	-421.002833	-13.329913	-18.527500	44.180000	20.401667	-6.442125
ADA__1B2530	0	-759.902031	-477.118851	1179.039706	-28.582681	13.500000	11.000000	-2.173510	10.000000	6.000000	17.333333	14.333333	18.166667	29.500000	100.386019	245.488620	23.304733	169.568333	-178.235500	-397.925833	-12.985946	-18.604333	42.806667	19.370000	-4.471300
BAL_26__1B2530	0	-1570.238807	-480.878284	1966.517838	-29.548395	12.166667	9.333333	-1.952977	10.000000	7.500000	14.666667	15.666667	20.166667	30.833333	100.062055	243.711781	25.149550	200.498333	-198.696333	-449.945167	-14.154490	-18.157500	43.326667	20.308333	-6.170040
BB201_B42__1B2530	0	-1078.541965	-520.230601	1466.976211	-32.383923	17.000000	13.666667	-1.915601	13.000000	10.500000	17.500000	16.500000	23.166667	28.333333	103.290179	245.910075	22.540050	-33.435000	-213.512667	-538.085667	-15.181678	-17.726167	41.610000	20.241667	-6.945380
BB539_2B13__1B2530	0	-2214.733877	-496.522848	2599.096214	-31.298120	14.166667	11.500000	-2.155429	12.833333	9.666667	14.333333	13.500000	21.333333	34.000000	102.715131	248.812744	22.849617	31.608333	-190.188000	-483.207167	-13.737690	-17.062667	42.985000	19.573333	-5.641195
BG1168_1__1B2530	0	-1763.023729	-494.297984	2132.765954	-30.970928	15.333333	13.333333	-2.431089	14.333333	10.833333	15.666667	16.000000	21.000000	28.500000	102.941963	249.991412	24.222417	46.603333	-209.834167	-491.466667	-14.647801	-17.292333	41.350000	18.881667	-6.050812
BI369_9A__1B2530	0	-1063.418048	-530.705775	1475.375707	-31.477154	14.500000	11.666667	-3.104729	16.500000	7.666667	17.666667	14.166667	20.000000	36.666667	102.507869	248.629908	22.411033	-3.148333	-232.890000	-555.957833	-15.811318	-19.624167	41.326667	19.556667	-7.850607
BL01__1B2530	0	-171.728063	-550.153541	556.882474	-34.350812	17.666667	14.666667	-2.598124	13.666667	7.666667	18.500000	18.833333	22.666667	36.166667	104.161243	249.786367	24.969450	150.273333	-223.569667	-512.636833	-14.945430	-21.311000	42.978333	20.846667	-6.010377
BR07__1B2530	1	-1614.804677	-480.928199	1993.941334	-30.356005	14.000000	11.333333	-2.582359	14.500000	8.000000	16.833333	14.500000	19.500000	31.333333	103.770493	248.125465	24.271650	108.138333	-211.286833	-492.864500	-14.188651	-18.260500	42.621667	18.960000	-6.535965
BS208_B1__1B2530	0	-1888.195622	-539.421553	2295.145521	-33.146207	14.666667	11.333333	-2.024887	15.666667	8.833333	18.833333	16.333333	20.500000	35.833333	101.418531	242.324508	21.709250	15.450000	-221.306167	-549.456667	-15.818755	-19.876667	43.156667	19.453333	-7.739750
BX08_16__1B2530	1	-1336.897330	-502.856884	1764.148351	-30.171563	12.000000	9.833333	-2.612488	13.166667	9.333333	16.333333	14.333333	21.000000	34.333333	103.352791	244.115873	24.820667	122.200000	-171.620000	-421.994667	-14.247447	-18.131500	43.055000	18.641667	-4.139868
C1080_C3__1B2530	0	-1261.284403	-496.485595	1661.262359	-30.939983	14.166667	11.333333	-1.729535	14.000000	7.833333	15.166667	18.500000	21.166667	32.666667	103.745773	246.153912	25.235633	65.558333	-194.737667	-477.420667	-14.540055	-20.009833	43.083333	18.923333	-3.332940
C2101_C1__1B2530	1	-832.608575	-496.753282	1222.764492	-31.322796	16.166667	11.833333	-2.863604	13.000000	10.166667	16.000000	19.500000	20.000000	33.333333	103.028670	244.971605	24.031183	95.226667	-186.789500	-454.618833	-14.484282	-19.753167	43.995000	18.325000	-6.288998
C4118_9__1B2530	1	-1220.637556	-465.618225	1627.523420	-29.605412	11.166667	9.666667	-1.221901	12.166667	9.000000	13.500000	18.166667	19.500000	29.166667	103.653141	245.613422	21.214067	66.906667	-168.598333	-426.393667	-13.541325	-18.220333	44.085000	18.765000	-4.381835
CAAN5342__1B2530	0	-2801.575938	-494.510689	3220.753710	-30.848067	11.000000	8.833333	-1.605977	14.833333	7.166667	17.333333	15.333333	20.333333	32.833333	103.486183	247.272255	23.004600	183.010000	-170.399167	-406.064667	-14.694626	-19.069000	44.308333	18.783333	-4.305718
CAP210_E8__1B2530	0	-2870.677316	-494.970151	3243.362314	-31.900838	13.500000	11.333333	-2.658310	17.166667	7.500000	19.000000	12.666667	21.000000	34.666667	102.022843	246.659481	22.774533	106.741667	-213.685167	-528.814667	-15.170463	-18.561667	42.533333	20.098333	-6.955940
CAP244_D3__1B2530	0	-1651.787713	-486.159788	2021.808916	-31.215981	15.166667	13.166667	-2.419116	14.500000	8.000000	17.666667	14.333333	18.000000	33.333333	102.944821	248.634461	27.908650	45.703333	-224.800333	-559.393500	-14.542797	-18.997500	41.451667	18.700000	-4.677983
CAP45_G3__1B2530	0	-815.558583	-505.453932	1192.091978	-30.854787	12.333333	10.333333	-2.825404	16.000000	7.166667	17.666667	18.000000	17.500000	30.500000	103.891540	244.611752	20.057383	4.065000	-194.450833	-505.370167	-15.506656	-19.845167	43.750000	19.746667	-5.818650
CH038_12__1B2530	0	-1179.170310	-462.587801	1613.394967	-30.463491	10.666667	8.666667	-1.321693	11.666667	7.833333	17.500000	16.500000	19.166667	27.166667	102.957478	246.982047	22.570367	98.611667	-146.703667	-373.319000	-12.819095	-18.356500	42.658333	20.131667	-2.149986
CH070_1__1B2530	0	-968.899184	-472.493624	1337.241325	-30.204128	14.666667	12.500000	-1.656970	14.000000	10.166667	17.833333	14.666667	17.000000	29.333333	102.131570	247.507586	21.859500	16.591667	-206.684000	-510.433500	-13.693514	-17.059667	43.048333	19.953333	-7.006972
CH117_4__1B2530	0	-1019.433752	-428.113059	1376.660113	-28.769613	13.166667	11.000000	-1.298749	9.833333	5.833333	17.500000	12.500000	18.166667	29.833333	99.295229	246.970502	19.940217	110.851667	-148.577667	-387.361500	-13.838100	-17.835500	43.325000	19.403333	-5.486123
CH181_12__1B2530	1	-1121.826458	-495.244630	1510.678138	-31.405842	12.500000	11.166667	-2.796969	15.000000	9.333333	17.333333	15.333333	20.166667	34.000000	103.042498	249.152442	23.572650	108.550000	-207.370000	-495.120500	-14.790307	-18.735333	42.878333	18.676667	-6.414970
CNE10__1B2530	0	-1585.946625	-479.032564	1984.556349	-30.493701	12.333333	9.166667	-1.663500	14.166667	9.333333	12.666667	15.833333	20.000000	28.666667	103.669441	245.235567	21.469117	61.768333	-206.999667	-491.679333	-13.882795	-17.171667	43.751667	16.341667	-3.108264
CNE12__1B2530	0	-1242.452521	-506.764236	1632.952262	-31.399035	14.000000	11.333333	-2.921712	13.166667	6.833333	19.666667	13.500000	21.833333	32.500000	104.084097	245.290404	24.522750	227.620000	-190.750333	-412.756333	-14.506326	-19.124167	41.905000	19.273333	-5.189973
CNE14__1B2530	0	-1521.152079	-504.104064	1970.595748	-30.475628	11.000000	9.833333	-2.364950	12.833333	8.000000	16.000000	15.500000	21.000000	30.166667	101.505549	244.474528	19.043033	127.793333	-187.637000	-443.116667	-14.521042	-18.529833	42.181667	18.058333	-5.370550
CNE15__1B2530	0	-1941.887554	-490.937375	2300.021855	-30.789528	12.833333	11.000000	-1.969465	12.166667	6.333333	19.000000	13.333333	21.000000	35.166667	101.486820	244.664971	21.905000	171.356667	-172.382167	-413.196000	-15.082317	-19.151833	43.430000	20.831667	-5.220133
CNE3__1B2530	0	-1040.593927	-475.359863	1487.599335	-29.528436	12.833333	10.166667	-1.152997	8.166667	8.166667	18.500000	17.833333	17.500000	30.500000	101.707024	248.572480	20.169067	28.853333	-160.178833	-438.418667	-14.013347	-19.596500	42.365000	21.181667	-4.791632
CNE30__1B2530	0	-1256.552421	-493.578448	1665.348352	-30.955371	13.000000	10.833333	-1.355957	13.500000	11.000000	17.166667	14.166667	19.000000	31.000000	103.241323	253.773700	24.228967	79.310000	-186.894333	-473.383667	-14.615256	-16.827167	43.545000	18.465000	-3.432475
CNE31__1B2530	0	-481.328303	-482.865510	881.673074	-30.830616	14.000000	11.166667	-1.691437	13.833333	8.333333	18.166667	12.166667	20.166667	30.666667	103.013016	248.297904	24.588817	43.515000	-183.438000	-472.496833	-14.709862	-16.855333	44.071667	19.428333	-5.305253
CNE4__1B2530	1	-514.204804	-481.543346	913.008241	-30.820638	14.166667	12.166667	-1.366753	13.333333	8.333333	16.166667	16.833333	22.166667	28.666667	105.680972	250.785695	23.650367	113.958333	-194.914333	-468.273667	-14.147630	-18.377000	44.665000	17.291667	-5.512282
CNE40__1B2530	0	-1278.323987	-495.488479	1667.421772	-30.443929	13.333333	10.666667	-1.480868	13.000000	6.833333	16.666667	14.666667	22.833333	31.000000	102.333976	247.779484	24.061517	158.386667	-183.852167	-424.435667	-14.565362	-18.736833	42.406667	18.948333	-4.967253
CNE5__1B2530	0	-781.112899	-459.028256	1197.390772	-28.801310	11.333333	9.500000	-1.447820	10.500000	7.833333	13.666667	14.500000	17.666667	30.666667	100.543276	245.926592	18.898517	92.306667	-150.910333	-378.068667	-13.322212	-17.675333	41.955000	19.268333	-6.190945
CNE53__1B2530	1	-1444.436170	-477.406480	1845.985340	-30.192641	13.500000	10.666667	-1.505910	10.666667	10.500000	15.666667	16.333333	21.833333	29.666667	100.517292	244.763867	23.145800	61.410000	-188.110500	-464.251667	-14.615827	-17.529167	42.728333	19.031667	-5.188790
CNE55__1B2530	0	-959.357931	-485.552873	1407.451811	-30.877293	11.333333	10.166667	-1.061356	14.500000	7.333333	16.500000	16.833333	20.000000	33.333333	104.266203	244.676200	24.819567	100.345000	-166.965667	-434.120833	-13.660022	-19.621000	43.225000	20.286667	-3.941921
CNE56__1B2530	1	-999.047312	-494.464245	1418.704200	-31.215263	14.333333	12.166667	-2.271853	9.666667	9.166667	18.333333	15.666667	21.166667	34.666667	100.554108	244.144395	21.224583	74.040000	-214.414667	-507.974833	-14.835191	-19.162833	42.423333	20.103333	-4.899560
CNE57__1B2530	0	-158.527344	-508.857192	591.642209	-31.786443	11.333333	9.500000	-2.182729	12.000000	8.333333	17.833333	16.833333	19.500000	32.666667	100.480537	243.195890	25.778533	173.751667	-182.507167	-413.101167	-15.065132	-19.531167	42.871667	19.438333	-4.260875
CNE58__1B2530	0	-1572.752204	-522.455834	1931.531267	-32.388874	17.666667	14.500000	-2.849650	14.500000	10.000000	18.666667	16.833333	21.666667	32.333333	104.036567	250.932305	20.413500	123.478333	-211.297667	-495.846500	-16.067929	-19.054667	41.788333	20.293333	-6.739900
CNE59__1B2530	0	-1241.514979	-484.331421	1640.173141	-29.641401	12.833333	10.333333	-1.483744	12.166667	9.166667	13.500000	17.000000	19.666667	29.333333	101.234155	244.439113	18.657367	-18.541667	-155.201667	-407.810000	-13.554302	-17.800833	43.548333	18.470000	-4.394577
CNE7__1B2530	0	-1668.246219	-490.974068	2066.719834	-29.845943	13.333333	11.500000	-1.906794	14.000000	5.500000	16.666667	17.000000	17.833333	32.000000	102.125236	247.651543	23.206950	126.956667	-195.288167	-475.622667	-14.760098	-20.306833	42.990000	19.681667	-7.219188
DJ263_8__1B2530	0	-1050.439273	-535.661511	1507.807729	-32.039097	11.833333	10.833333	-3.056753	14.666667	9.166667	15.166667	14.500000	25.333333	34.833333	103.375065	248.052563	26.503350	134.191667	-202.689167	-485.121333	-14.890159	-18.365833	41.420000	19.305000	-4.093815
DU123_06__1B2530	0	-1542.203843	-506.008134	1938.919910	-30.717222	12.500000	11.333333	-1.927874	15.000000	9.500000	15.666667	18.666667	19.166667	33.333333	104.949036	247.422304	24.109450	11.853333	-208.207000	-508.769167	-15.365531	-19.808833	42.263333	18.963333	-3.186103
DU151_02__1B2530	0	-873.051678	-497.797020	1244.635244	-31.451667	15.500000	13.833333	-2.998428	13.833333	7.833333	18.166667	15.000000	21.000000	34.000000	102.800565	242.307584	21.381167	79.788333	-211.277667	-532.193167	-14.741775	-19.192000	42.536667	20.135000	-9.624228
DU156_12__1B2530	0	-1163.333200	-472.842091	1543.645563	-30.251868	12.333333	10.000000	-1.259082	14.000000	5.833333	17.500000	16.666667	19.500000	33.166667	103.072015	248.183156	15.349200	54.460000	-193.673500	-479.627167	-14.670337	-20.599667	42.440000	19.096667	-4.586370
DU172_17__1B2530	0	-549.854017	-496.739477	955.563125	-30.444229	14.333333	11.166667	-1.765834	13.166667	6.500000	18.833333	15.666667	22.833333	31.666667	102.730771	246.531552	18.631550	54.288333	-197.806500	-524.637833	-14.372514	-19.592833	42.756667	20.435000	-3.633746
DU422_1__1B2530	0	-2093.139445	-491.048067	2486.209668	-30.666897	13.166667	10.666667	-2.185056	13.500000	8.000000	18.166667	15.333333	19.333333	28.833333	100.901855	244.418264	21.662333	89.898333	-189.235667	-460.552667	-15.187757	-17.976000	43.625000	20.601667	-6.016642
H086_8__1B2530	0	-816.149288	-522.486306	1170.812669	-33.815392	17.833333	14.666667	-2.912506	8.166667	5.833333	23.500000	11.000000	27.000000	39.333333	103.705382	244.990307	28.564683	129.423333	-224.228500	-505.039333	-15.914340	-20.331500	41.880000	20.343333	-6.611123
HT593_1__1B2530	1	-1151.757204	-493.648936	1540.737711	-30.093519	14.000000	11.500000	-2.045695	12.500000	9.833333	14.833333	14.166667	21.833333	31.666667	102.549871	252.236853	27.480433	174.638333	-183.061500	-434.744167	-14.217602	-17.116667	42.811667	18.440000	-5.687273
HXB2__1B2530	1	-456.649545	-498.687673	891.788479	-32.121859	11.500000	9.833333	-1.503957	13.166667	8.166667	18.500000	13.500000	18.333333	30.666667	103.298762	247.767805	26.956317	85.108333	-193.135667	-455.712833	-14.586731	-17.916833	42.678333	18.933333	-3.074858
JRCSF__1B2530	1	-943.006098	-505.583596	1349.368956	-30.640135	13.333333	11.166667	-2.455869	13.666667	7.000000	15.833333	15.333333	25.166667	33.166667	103.265229	246.203333	26.941017	222.118333	-178.261333	-418.202333	-14.920079	-18.926000	42.793333	20.768333	-1.620233
JRFL__1B2530	0	-1970.805577	-449.919180	2335.119784	-28.924675	12.333333	9.666667	-2.123014	12.166667	6.500000	14.666667	14.000000	19.333333	30.166667	100.860468	243.563081	25.131400	125.048333	-179.396000	-433.298833	-13.263019	-17.827000	42.693333	19.953333	-4.005582
KER2008_12__1B2530	0	113.084438	-542.912258	341.159998	-32.422735	14.833333	11.833333	-2.176727	10.166667	7.666667	18.500000	18.333333	23.166667	32.833333	103.960883	248.391157	23.893583	87.526667	-210.649167	-477.031167	-15.200352	-20.914167	40.841667	20.143333	-4.961150
KER2018_11__1B2530	0	-1228.762290	-502.747908	1659.210514	-31.234510	12.333333	10.666667	-1.398794	14.333333	8.500000	15.333333	13.333333	21.333333	32.333333	103.486411	247.216178	23.679683	100.923333	-173.714333	-429.742833	-14.347798	-17.260833	43.930000	18.575000	-4.377930
KNH1209_18__1B2530	0	-679.517024	-525.201567	1105.120229	-32.364272	14.333333	11.833333	-1.637825	12.500000	10.333333	18.666667	17.166667	20.333333	35.666667	103.281974	246.506902	25.984183	42.313333	-226.801333	-537.413333	-15.445017	-19.976667	41.946667	18.376667	-6.403523
M02138__1B2530	0	-612.695514	-463.556454	996.007367	-29.491385	12.500000	10.166667	-1.923892	12.333333	7.000000	13.666667	14.666667	21.166667	29.500000	100.291776	244.306303	22.162583	98.295000	-175.832000	-422.348833	-13.659594	-17.656667	42.595000	19.755000	-5.797612
MB201_A1__1B2530	0	-594.105545	-489.999330	1034.918216	-31.318348	12.000000	10.500000	-0.646390	12.000000	9.000000	16.500000	15.166667	21.333333	28.166667	103.347325	245.461008	23.908317	20.575000	-176.754000	-465.755667	-14.350596	-17.394167	41.656667	20.850000	-4.532323
MI369_A5__1B2530	0	-861.767517	-514.588163	1282.993278	-30.578164	12.666667	10.833333	-2.808566	15.000000	8.166667	17.666667	15.000000	18.833333	32.666667	102.742693	248.550506	24.856317	27.601667	-214.901667	-542.813333	-15.411746	-18.928833	42.376667	18.696667	-7.477212
MN_3__1B2530	0	-1639.254276	-502.787963	2048.217928	-31.216488	12.666667	10.166667	-1.147158	13.500000	5.833333	18.666667	13.333333	22.833333	31.500000	103.204933	248.119603	27.489433	166.515000	-202.743833	-453.585833	-14.565715	-19.098333	41.301667	19.746667	-5.151185
MS208_A1__1B2530	0	-2570.727434	-507.099265	2946.800850	-30.920202	15.500000	12.500000	-2.618596	13.166667	8.333333	17.833333	16.000000	19.000000	35.333333	101.100079	244.138479	25.366500	40.743333	-219.600833	-523.715500	-14.926155	-19.572333	43.415000	19.536667	-7.138148
MW965_26__1B2530	0	-823.694140	-486.011970	1263.400234	-29.880870	11.666667	9.000000	-1.954631	11.500000	6.500000	18.833333	15.666667	20.166667	31.500000	99.831455	244.812255	21.239650	134.873333	-185.685167	-439.386333	-14.063403	-19.585000	43.588333	19.126667	-3.647729
NKU3006_EC1__1B2530	1	-272.807774	-506.523133	674.754911	-32.535800	15.666667	13.666667	-1.523537	14.333333	11.333333	17.166667	17.500000	20.333333	30.833333	104.428778	250.591088	26.462417	119.161667	-203.614833	-492.456333	-15.307281	-18.251833	42.023333	19.966667	-7.115365
PVO_4__1B2530	1	-862.895791	-488.555364	1283.572682	-29.928720	12.500000	10.166667	-1.952710	12.166667	7.000000	17.000000	16.333333	19.666667	31.666667	101.941369	248.824636	23.632700	114.460000	-179.388833	-424.438500	-14.495345	-19.411333	43.153333	19.473333	-4.414590
Q168_A2__1B2530	0	-1647.958015	-531.302435	2046.457912	-32.493432	15.500000	12.333333	-1.543116	16.000000	10.500000	17.500000	14.333333	20.833333	35.333333	103.260305	242.446411	25.028000	42.606667	-216.096667	-521.650167	-15.491439	-18.123667	42.205000	19.588333	-7.411010
Q23_17__1B2530	0	-1167.893112	-509.677261	1612.444241	-31.609341	13.333333	10.166667	-0.744731	14.000000	7.166667	18.666667	12.333333	19.833333	31.833333	103.307804	244.813132	27.711200	71.505000	-210.172500	-521.432667	-14.313404	-17.844833	43.216667	19.651667	-3.949947
Q259_17__1B2530	1	-1016.491921	-465.776826	1433.087643	-29.351780	12.166667	9.333333	-1.231043	10.500000	7.000000	16.666667	13.000000	18.333333	32.333333	100.579243	243.203567	28.637283	111.133333	-174.003000	-441.858333	-13.402087	-18.015000	42.576667	19.935000	-4.373805
Q461_E2__1B2530	0	-1444.799962	-478.090582	1809.700344	-30.167423	16.166667	13.500000	-2.292366	11.500000	7.000000	14.333333	14.166667	21.500000	32.833333	99.265585	246.612878	20.934583	53.888333	-207.823167	-514.476000	-13.505400	-18.392833	41.936667	19.420000	-7.097623
Q769_D22__1B2530	0	-917.536143	-534.710463	1342.211600	-33.917152	14.166667	12.500000	-1.891953	16.000000	7.166667	17.833333	16.666667	17.833333	36.166667	105.395677	248.878420	20.882683	-63.808333	-208.504667	-539.685667	-15.860080	-20.687833	42.576667	19.295000	-8.296657
Q842_D12__1B2530	0	-1113.037307	-517.892077	1521.721208	-31.804647	15.333333	12.500000	-2.255953	13.833333	9.666667	15.833333	12.833333	21.333333	33.500000	103.859321	245.235270	29.795117	59.705000	-208.289500	-493.425667	-15.358392	-16.994167	42.598333	19.736667	-7.335387
QH0515_1__1B2530	0	-141.843407	-476.072787	550.255118	-29.112302	12.500000	10.500000	-2.706235	11.166667	8.333333	14.500000	15.333333	20.500000	31.333333	101.247760	247.773658	21.042517	76.843333	-179.658500	-445.992000	-13.385886	-18.079500	41.913333	19.826667	-5.046874
QH0692_42__1B2530	0	-1043.901793	-494.259936	1478.447154	-30.557795	10.833333	9.000000	-1.954620	10.000000	7.833333	17.166667	15.833333	18.666667	33.000000	101.257360	249.205904	22.833633	134.125000	-190.361333	-442.105667	-14.362902	-19.286667	43.240000	18.415000	-4.776403
QH209_14M_A2__1B2530	0	-1300.685243	-510.677648	1681.400337	-31.808622	16.166667	14.000000	-2.400419	11.666667	8.166667	17.833333	16.333333	23.166667	31.000000	100.197152	244.441906	26.985917	-20.175000	-204.351667	-504.617500	-15.461365	-18.934167	42.573333	20.585000	-7.165682
R1166_C1__1B2530	1	-358.416874	-487.737474	753.564088	-30.859636	13.333333	11.000000	-0.688189	13.833333	8.333333	13.000000	17.166667	22.000000	29.833333	103.925741	248.887385	21.278700	57.456667	-190.112333	-466.904833	-13.935704	-18.254000	42.490000	19.575000	-4.535961
R2184_C4__1B2530	1	-398.053838	-474.284343	789.845455	-29.545364	12.000000	8.833333	-2.197825	8.166667	6.500000	16.000000	16.500000	25.333333	30.833333	100.641501	246.544618	25.885217	104.551667	-179.044167	-401.249333	-13.455388	-19.489500	42.046667	19.793333	-4.134845
REJO4541_67__1B2530	0	-1176.967434	-506.938439	1552.857904	-31.702412	15.666667	13.166667	-2.898193	14.000000	8.166667	18.666667	14.833333	21.333333	36.166667	103.514360	246.608367	26.188667	111.395000	-199.367667	-450.660833	-15.237992	-19.471833	43.430000	19.231667	-6.811785
RHPA4259_7__1B2530	0	-519.918346	-476.754306	929.321546	-29.599492	13.166667	10.333333	-1.883252	10.000000	6.500000	15.333333	16.666667	20.333333	28.833333	99.319743	243.964428	18.874667	90.086667	-195.271500	-459.378833	-14.259512	-19.223000	41.176667	19.631667	-3.165376
S018_18__1B2530	0	-1850.667009	-460.235859	2200.028563	-30.338614	12.666667	11.500000	-0.990700	9.833333	9.000000	20.000000	12.000000	18.500000	32.333333	101.052022	240.167191	25.132517	87.431667	-177.794667	-445.687167	-14.838011	-17.203500	44.825000	18.376667	-4.338608
SC422_8__1B2530	0	-425.494938	-501.185258	883.788785	-31.091488	11.500000	9.500000	-1.438293	13.833333	8.166667	16.500000	16.500000	21.166667	31.833333	103.612434	247.943523	27.175317	197.441667	-164.604833	-394.639667	-14.082256	-19.014167	43.668333	18.450000	-3.655272
SF162__1B2530	0	2.386821	-495.184094	430.309337	-30.638271	13.000000	10.500000	-1.132624	13.500000	5.500000	15.500000	13.833333	22.166667	33.000000	103.408152	245.250362	26.534517	171.543333	-153.753833	-381.874500	-13.941501	-18.896333	42.483333	20.031667	-2.552103
SS1196_1__1B2530	0	-591.201592	-488.905599	1032.675483	-30.041374	11.000000	9.333333	-1.993210	10.333333	7.833333	16.833333	16.000000	21.333333	31.000000	102.454640	245.780606	24.120983	169.493333	-182.284500	-427.479500	-14.011239	-18.922333	42.955000	18.633333	-3.848255
T250_4__1B2530	0	-1170.617165	-511.142269	1590.587156	-31.111603	13.666667	10.333333	-1.866341	13.833333	5.833333	20.333333	13.500000	15.833333	35.833333	103.020530	245.311373	30.228700	80.663333	-203.151500	-464.245833	-14.765651	-20.158333	42.133333	20.055000	-7.840947
T251_18__1B2530	0	-1218.597282	-475.882737	1586.029183	-30.563871	15.500000	13.333333	-1.598890	10.500000	8.500000	17.000000	13.500000	20.166667	31.333333	103.099379	249.915762	26.575400	39.773333	-203.086500	-480.873333	-13.766096	-17.782167	41.298333	19.740000	-6.882605
T253_11__1B2530	0	-1406.043825	-490.010774	1845.467435	-30.974777	11.166667	9.500000	-0.799733	14.500000	8.333333	16.166667	14.500000	15.166667	33.666667	104.065757	247.220889	21.711683	107.621667	-166.138000	-434.353000	-13.717818	-18.582500	42.425000	18.420000	-2.932578
T255_34__1B2530	0	-1515.716269	-523.694611	1963.718385	-31.487194	14.166667	11.000000	-1.655024	14.500000	12.333333	17.000000	14.666667	16.833333	31.333333	104.637636	248.023130	21.541917	-16.166667	-185.157500	-462.774667	-15.333399	-16.816500	42.160000	18.530000	-3.877510
T257_31__1B2530	0	-1902.929955	-529.792981	2323.277847	-33.122128	15.666667	13.666667	-2.175540	13.000000	8.833333	17.500000	15.500000	21.166667	34.166667	104.247912	249.705575	25.537167	84.025000	-216.191833	-522.127000	-15.511791	-19.028333	43.653333	17.941667	-5.030688
T278_50__1B2530	0	-1484.461781	-516.299640	1873.719108	-31.574505	14.833333	11.666667	-2.962468	13.000000	8.166667	16.500000	15.500000	21.666667	33.000000	101.136785	251.564794	22.578383	63.668333	-219.357000	-496.408333	-14.729366	-19.016000	42.220000	18.806667	-4.830175
T280_5__1B2530	0	-723.974730	-481.531136	1133.824741	-29.962685	14.500000	12.166667	-1.323616	10.833333	8.500000	16.500000	13.500000	19.500000	32.000000	99.646176	243.420131	22.998933	15.658333	-188.538333	-481.393833	-14.382952	-17.524500	43.706667	18.630000	-5.148927
TH966_8__1B2530	1	-781.645964	-444.483461	1185.970889	-29.517601	9.833333	8.833333	-1.423925	13.666667	7.166667	13.333333	17.500000	19.000000	28.666667	103.297482	245.658418	20.994533	47.961667	-163.098833	-416.096500	-12.844091	-18.564167	44.070000	18.353333	-2.402462
TH976_17__1B2530	1	-776.420377	-471.439328	1186.954085	-30.061476	13.000000	10.500000	-2.279620	12.500000	7.666667	15.666667	20.500000	20.333333	30.500000	103.877737	244.961475	22.107100	80.085000	-171.110667	-440.084000	-13.575133	-20.659667	42.863333	19.103333	-4.243107
THRO4156__1B2530	0	-956.407634	-528.892716	1383.109261	-32.950113	14.166667	11.666667	-1.797058	16.833333	12.000000	16.333333	15.833333	20.000000	31.666667	109.502290	258.033135	24.629600	64.845000	-210.479667	-479.829500	-15.112914	-17.248000	43.113333	18.461667	-4.482768
TRJO4551_58__1B2530	0	-701.304570	-497.186553	1093.907771	-31.962878	13.333333	11.833333	-3.047585	13.833333	6.833333	16.000000	14.333333	19.833333	35.333333	104.023115	247.012202	27.432517	164.023333	-177.847167	-402.179000	-14.973500	-19.130833	42.530000	20.200000	-4.179855
TRO_11__1B2530	0	-1090.677568	-461.762852	1486.916229	-29.366267	12.000000	10.833333	-1.962563	10.333333	8.000000	12.666667	16.166667	20.333333	27.833333	100.454049	248.272615	21.570017	104.968333	-163.688167	-396.321000	-13.047483	-17.621667	41.893333	19.266667	-3.572765
TZA125_17__1B2530	0	-1791.078488	-509.584657	2170.845132	-32.079173	15.333333	12.500000	-2.524178	17.000000	7.833333	16.833333	17.000000	17.000000	33.166667	101.006575	246.549719	18.869183	4.620000	-229.719833	-557.745333	-15.793198	-19.507833	43.246667	20.423333	-8.254647
TZBD_02__1B2530	1	-2214.165643	-480.581188	2569.192617	-29.976327	14.000000	11.500000	-1.933823	12.000000	7.666667	17.333333	15.166667	18.000000	30.833333	99.360627	245.291376	19.696650	37.916667	-203.587167	-502.916500	-15.415810	-18.533000	42.316667	20.495000	-6.205078
UG021_16__1B2530	0	-536.842743	-508.294216	965.389070	-31.816695	13.333333	11.666667	-1.692749	15.500000	7.666667	17.000000	18.833333	18.166667	30.833333	103.859195	244.748971	21.932967	-40.408333	-207.589500	-513.362500	-14.327422	-20.045333	44.098333	18.716667	-4.103551
UG024_2__1B2530	0	-156.989004	-497.059450	610.583519	-29.587699	11.333333	9.333333	-1.460363	11.166667	8.833333	16.333333	17.666667	18.833333	29.000000	101.203999	244.196222	21.029883	73.091667	-162.778000	-419.135167	-13.889772	-18.479667	43.813333	19.731667	-5.421077
UG037_8__1B2530	0	-1034.076916	-501.058023	1450.839706	-30.720081	12.500000	11.333333	-2.440880	11.000000	9.000000	15.333333	14.500000	19.000000	33.500000	101.441646	246.209347	18.495333	45.263333	-203.762667	-507.807167	-15.186331	-18.070333	42.993333	18.085000	-7.522003
WITO4160_33__1B2530	0	-686.580735	-502.534609	1092.895450	-30.591010	14.500000	12.166667	-3.425133	9.500000	10.500000	17.166667	18.166667	21.500000	29.166667	101.205390	245.263044	26.598933	148.770000	-187.573500	-431.158167	-14.527658	-18.507333	43.438333	18.336667	-4.765740
X1254_C3__1B2530	0	-884.202520	-529.991102	1318.411691	-32.728608	13.000000	11.500000	-1.812823	11.166667	7.333333	18.666667	19.666667	23.166667	35.500000	102.968675	246.335110	27.242183	83.398333	-199.706833	-478.003167	-15.638584	-22.036667	42.965000	18.558333	-4.312697
X2088_C9__1B2530	0	-2382.334232	-502.355403	2776.842546	-31.278590	14.666667	13.000000	-1.507866	15.666667	8.166667	16.000000	11.833333	21.166667	34.666667	101.690597	247.120022	20.935467	-38.551667	-222.839167	-557.025833	-14.850231	-17.063333	44.370000	19.723333	-7.992220
YU2__1B2530	1	-1022.835302	-514.294229	1450.559493	-30.223256	14.333333	12.000000	-2.317024	13.333333	7.500000	15.166667	15.500000	21.333333	31.666667	103.800130	244.568171	21.713733	150.711667	-188.097333	-445.916500	-14.135220	-18.404667	43.678333	19.391667	-5.327710
ZA012_29__1B2530	0	-1131.888464	-453.899941	1525.257169	-30.419839	11.333333	8.833333	-1.486272	13.166667	6.666667	17.000000	12.500000	18.833333	33.166667	102.982001	245.814231	23.175917	100.325000	-165.436000	-444.999500	-13.399549	-17.903167	43.380000	20.621667	-3.038043
ZM106_9__1B2530	0	-1152.235734	-472.750286	1543.004837	-30.495953	11.833333	9.166667	-1.145256	12.500000	6.000000	19.000000	11.333333	19.000000	34.666667	101.775118	246.128036	24.979533	191.491667	-179.536500	-428.598833	-14.670370	-18.406667	43.620000	19.623333	-3.462174
ZM109_4__1B2530	0	-1963.492692	-459.187393	2285.449745	-29.802139	15.666667	12.500000	-2.252162	11.500000	8.166667	21.000000	14.500000	16.666667	31.500000	99.697111	241.291504	22.085450	-20.746667	-188.611833	-451.630667	-14.492479	-18.775333	42.506667	20.865000	-7.492313
ZM135_10A__1B2530	0	-2382.589527	-485.900972	2751.868369	-32.027495	13.500000	11.500000	-1.106593	10.666667	6.500000	18.500000	17.166667	22.500000	27.500000	103.242213	245.895226	24.144867	94.760000	-186.518000	-461.909167	-15.332408	-19.481000	42.220000	20.405000	-2.893536
ZM176_66__1B2530	0	-1924.929934	-479.461089	2326.097662	-28.822623	13.666667	10.500000	-2.187233	10.166667	6.833333	20.166667	14.166667	16.000000	34.000000	100.035378	244.382571	21.113467	77.121667	-190.377167	-463.007833	-14.189946	-19.705500	41.651667	20.451667	-4.940404
ZM197_7__1B2530	0	-1493.373865	-469.785629	1872.219399	-29.876171	13.833333	10.500000	-1.449628	8.333333	6.333333	18.833333	15.500000	23.666667	31.333333	100.449707	249.094534	24.271333	190.013333	-163.782667	-388.695167	-14.339548	-19.775833	40.933333	21.015000	-3.346866
ZM214_15__1B2530	0	-1867.517609	-492.008328	2265.348441	-31.220739	14.000000	11.333333	-1.790329	14.166667	9.666667	16.500000	16.333333	22.833333	30.500000	102.510521	247.741842	24.165267	121.280000	-185.523000	-455.201667	-13.960421	-18.102333	42.701667	19.630000	-5.455162
ZM215_8__1B2530	1	-1210.590752	-460.094152	1585.625440	-29.445340	14.500000	10.000000	-1.891350	11.666667	8.500000	17.833333	10.333333	17.333333	33.000000	101.152822	239.494190	18.754400	127.735000	-201.944500	-509.254833	-14.699897	-16.346833	43.701667	20.045000	-8.607162
ZM233_6__1B2530	0	-1331.882241	-448.272560	1704.666459	-29.725101	12.166667	9.833333	-1.755704	10.333333	6.166667	17.166667	11.333333	21.000000	30.666667	101.629665	242.891863	21.234533	121.361667	-172.791167	-423.314667	-13.667935	-17.492667	42.481667	19.001667	-3.764263
ZM249_1__1B2530	0	-535.180874	-480.529244	947.807355	-31.015263	12.000000	10.000000	-1.298848	12.833333	8.333333	17.833333	16.333333	19.666667	32.166667	103.697242	245.483408	19.273717	85.336667	-159.589333	-423.805833	-14.443578	-19.171667	42.123333	20.688333	-3.036755
ZM53_12__1B2530	0	-2162.866581	-492.446195	2526.015950	-31.569651	14.500000	12.333333	-1.789441	14.833333	8.166667	17.333333	14.833333	20.500000	30.833333	103.050715	241.479226	22.848767	73.068333	-203.542667	-521.290500	-14.860768	-18.178333	42.993333	19.631667	-5.440145
ZM55_28A__1B2530	0	-2140.467545	-489.955074	2528.040870	-30.314893	13.666667	10.833333	-1.721044	14.333333	8.666667	17.000000	15.000000	20.166667	31.333333	103.364752	244.075406	19.194217	19.211667	-204.267500	-539.068000	-14.335892	-17.935000	43.378333	20.273333	-3.655538
0013095_2_11__3BNC117	1	-1123.978098	-446.532621	1397.325470	-28.480010	15.166667	13.166667	-1.897731	15.500000	8.666667	14.666667	29.333333	20.333333	17.500000	95.971391	237.358016	24.557000	-151.491833	-193.247833	-604.084500	-17.145966	-21.620667	39.838333	22.188333	-11.570370
001428_2_42__3BNC117	1	-1568.376223	-457.245799	1798.019146	-29.242739	16.000000	14.333333	-2.136225	15.666667	6.833333	16.166667	29.500000	19.500000	17.166667	93.797377	233.984878	24.016833	-223.958500	-215.226333	-658.534167	-17.958647	-22.815167	41.113333	19.136667	-12.948867
0041_V3_C18__3BNC117	1	-1817.906456	-448.549621	2073.374086	-29.058946	15.500000	13.166667	-2.655085	13.000000	10.166667	14.500000	36.333333	21.333333	13.166667	90.487458	231.394480	22.997833	-200.564667	-213.202833	-599.616833	-17.887006	-23.454667	41.393333	19.028333	-11.596793
0077_V1_C16__3BNC117	0	-2193.159098	-487.101286	2460.211978	-30.433467	15.333333	13.000000	-3.283051	17.500000	12.333333	11.833333	30.666667	20.666667	14.666667	96.407165	241.801843	25.439500	-159.131167	-226.330500	-612.405167	-18.292004	-19.571333	42.056667	20.023333	-13.503220
00836_2_5__3BNC117	0	-2350.263164	-434.588254	2575.209779	-28.029137	14.500000	13.333333	-2.838832	15.500000	8.666667	15.000000	27.166667	19.166667	18.833333	93.931450	229.372415	25.089167	-122.277167	-173.676333	-497.796167	-17.129957	-21.137000	40.786667	19.683333	-11.036912
0260_V5_C36__3BNC117	1	-1278.098405	-463.388753	1544.698357	-28.762405	14.833333	12.333333	-2.084936	15.500000	6.333333	14.666667	33.666667	18.666667	14.333333	94.013599	233.614693	23.141500	-203.028833	-207.024500	-595.444500	-16.668769	-24.521167	39.060000	18.495000	-12.136387
0301_BM_A12__3BNC117	1	-819.109498	-451.674046	1086.832936	-28.338235	12.500000	11.500000	-1.340444	15.000000	10.000000	13.333333	33.166667	20.833333	13.833333	95.171343	234.681860	23.373333	-268.558333	-210.610167	-648.078000	-17.404630	-22.224667	40.590000	18.463333	-14.058287
0301_BM_A2__3BNC117	1	-1752.306555	-439.258728	1984.238369	-28.585423	15.000000	13.166667	-1.364532	14.500000	9.500000	13.500000	33.833333	20.000000	14.000000	95.384043	235.469558	22.486167	-230.374000	-210.140667	-612.975833	-17.223301	-22.664833	40.635000	19.290000	-12.798107
0301_BM_A6__3BNC117	1	-1990.751232	-446.852579	2178.755737	-29.032350	16.833333	15.333333	-2.274124	14.166667	9.000000	14.666667	33.833333	19.000000	14.833333	94.105069	233.291484	17.599500	-289.874667	-233.158167	-701.870333	-17.798987	-23.342167	40.483333	18.816667	-15.605717
0330_V4_C3__3BNC117	1	-701.264088	-474.574710	979.816724	-29.318751	15.166667	13.333333	-2.122025	13.833333	10.333333	14.166667	33.666667	19.333333	13.333333	94.333330	229.220412	23.409667	-250.611833	-226.687667	-658.740667	-17.262868	-22.364333	40.513333	18.671667	-12.605045
0404_BM_B9__3BNC117	1	-2629.052537	-475.847644	2875.957500	-31.193125	17.000000	15.500000	-1.448476	14.666667	10.500000	16.333333	32.500000	20.000000	21.333333	103.026850	236.841932	30.701167	73.391333	-189.592167	-490.184000	-17.001178	-23.751167	40.361667	19.090000	-10.570292
0404_BM_D4__3BNC117	0	-727.979366	-482.049575	1044.960941	-30.591826	14.333333	12.166667	-2.465032	17.500000	9.500000	13.000000	29.333333	23.333333	19.166667	99.032511	233.992598	27.597333	-46.710500	-185.869333	-524.770000	-17.019381	-21.570667	40.826667	18.986667	-13.122083
0404_BM_F3__3BNC117	1	-1749.891205	-491.402439	2038.514949	-31.969636	15.333333	14.000000	-1.681417	15.166667	11.500000	15.000000	35.500000	20.166667	18.166667	102.816266	237.139001	28.258167	-52.050667	-177.158500	-528.873333	-17.698896	-23.798167	40.521667	19.138333	-10.109188
0404_BM_G3__3BNC117	1	-1879.991796	-494.704603	2174.183000	-31.691202	14.833333	13.333333	-2.134003	14.500000	10.833333	14.833333	35.666667	21.000000	18.500000	102.539066	236.871980	30.572667	-36.345000	-194.753667	-531.408500	-17.657906	-24.485833	39.220000	18.608333	-10.974635
0404_BM_H4__3BNC117	1	-2031.733515	-529.477806	2327.935334	-32.722689	18.000000	15.666667	-2.880035	18.000000	12.500000	15.333333	36.333333	22.833333	18.666667	107.343676	240.570928	27.770500	-115.212167	-239.062833	-613.356333	-19.549289	-23.778833	40.610000	20.245000	-15.098667
0439_V5_C1__3BNC117	1	-744.430596	-480.058229	1063.086562	-29.332873	14.833333	13.000000	-2.501038	11.500000	11.000000	15.333333	34.666667	21.833333	15.333333	92.225114	234.640426	24.855667	-189.615500	-201.882000	-598.498000	-17.537571	-23.142167	40.116667	19.465000	-10.913138
0702_BM_B4__3BNC117	1	-1510.126395	-477.697847	1765.634725	-29.764103	15.500000	12.833333	-2.300517	13.000000	9.500000	14.000000	34.000000	20.833333	15.333333	90.803341	225.212856	20.964167	-335.501500	-232.401667	-726.765167	-17.732657	-22.717667	42.393333	19.695000	-15.365467
0702_BM_B9__3BNC117	0	-1768.804732	-494.910468	2072.725185	-29.729038	13.333333	10.833333	-2.007512	14.500000	7.833333	14.333333	31.500000	20.166667	16.333333	94.119707	226.329695	24.967833	-261.873667	-220.076833	-696.648833	-17.157352	-22.582333	40.891667	21.133333	-12.528633
0702_BM_D1__3BNC117	1	-939.205602	-486.480570	1202.215287	-29.544488	15.166667	13.333333	-2.100474	13.833333	8.333333	15.166667	31.666667	19.333333	15.500000	94.302439	226.315780	23.670000	-336.487667	-253.644333	-762.613167	-17.938784	-22.358167	42.376667	19.813333	-13.924767
0702_BM_H12__3BNC117	0	-1059.062114	-488.343141	1304.991363	-30.292482	15.500000	13.333333	-2.664688	13.833333	10.000000	15.333333	35.000000	21.500000	15.666667	94.322411	228.670962	21.768000	-350.775833	-242.369167	-744.511833	-18.453643	-23.376667	41.758333	19.961667	-14.106697
0815_V3_C3__3BNC117	1	-77.127592	-450.520300	373.660911	-28.837360	13.166667	10.833333	-2.517090	14.000000	6.666667	14.666667	34.000000	21.000000	12.500000	90.635802	232.986111	23.264667	-195.550833	-221.381333	-619.672667	-16.283177	-23.897667	39.563333	19.820000	-11.699477
0921_V2_C14__3BNC117	1	-910.433506	-431.375949	1178.118010	-27.727135	13.333333	12.333333	-1.999176	13.833333	9.500000	12.833333	29.500000	17.333333	15.833333	93.919989	227.636945	19.838000	-207.029167	-178.877333	-566.068667	-16.881509	-20.806000	41.808333	18.683333	-12.726267
0933_V4_C4__3BNC117	0	-1014.757432	-434.607807	1303.496430	-26.528931	13.500000	11.166667	-2.497274	15.000000	6.666667	11.666667	29.000000	20.500000	16.500000	90.112087	228.423581	20.708667	-212.810167	-170.753333	-534.810833	-17.563290	-21.508833	41.880000	19.258333	-10.588235
0984_V2_C2__3BNC117	0	-1627.997490	-448.938225	1883.000913	-27.792375	13.000000	11.500000	-1.448863	15.000000	10.166667	13.000000	31.833333	20.166667	12.833333	94.658860	236.107149	20.965333	-301.571000	-203.358333	-649.640333	-17.914795	-21.342833	39.751667	19.226667	-11.688915
1006_11_C3_1601__3BNC117	1	-1280.163246	-422.044554	1498.026826	-27.980394	16.166667	13.833333	-2.314753	11.833333	9.166667	14.333333	33.500000	20.333333	14.833333	90.466573	229.121045	24.345167	-189.498000	-187.771500	-557.241333	-16.386653	-22.885667	41.791667	18.331667	-10.280792
1012_11_TC21_3257__3BNC117	1	-1724.190586	-453.347898	1962.443018	-30.198441	17.500000	15.166667	-2.453064	13.500000	9.166667	16.666667	29.666667	20.000000	22.166667	98.116099	238.467857	27.679333	-96.521667	-225.734333	-621.688500	-17.153769	-22.925167	41.871667	19.171667	-11.257680
1054_07_TC4_1499__3BNC117	1	-2228.616051	-414.499589	2482.759420	-27.621450	14.500000	12.000000	-1.731455	13.666667	8.333333	13.000000	29.666667	19.500000	17.000000	91.919577	233.343937	23.172500	-159.658333	-186.680500	-547.485000	-16.710133	-21.623500	41.570000	18.861667	-7.991735
1056_10_TA11_1826__3BNC117	1	-1143.830535	-440.470932	1408.541542	-27.544479	14.500000	12.500000	-2.247757	14.833333	10.000000	12.833333	30.333333	16.833333	15.166667	94.165230	235.173318	23.870500	-144.468333	-173.216167	-520.845500	-16.664455	-20.991333	39.731667	20.503333	-11.710953
1107356_07__3BNC117	1	-1757.235410	-428.002785	1972.889038	-28.817754	16.000000	13.666667	-1.954529	13.000000	9.166667	14.666667	28.833333	20.333333	16.666667	91.885861	230.103349	22.462000	-304.852500	-211.855000	-640.828833	-18.240873	-21.186833	40.895000	19.635000	-10.982755
1143465_14__3BNC117	1	-1925.408061	-433.923456	2143.828140	-27.929886	15.500000	13.833333	-2.130488	14.500000	8.333333	15.500000	30.666667	18.000000	16.166667	94.632433	232.215637	22.516333	-184.373833	-191.653000	-565.501833	-16.936543	-22.441167	40.805000	19.473333	-12.631510
1170887_08__3BNC117	1	-2250.050803	-426.147386	2430.972785	-27.391177	15.833333	14.000000	-0.848679	16.333333	9.500000	14.666667	30.000000	19.166667	18.833333	90.720141	229.316917	27.131167	-297.495167	-211.438500	-630.629333	-17.909247	-21.813500	41.935000	19.716667	-13.015850
1209_BM_A5__3BNC117	0	-791.822879	-434.294554	1041.114211	-27.144423	14.833333	12.500000	-1.600693	15.000000	10.000000	5.333333	32.500000	19.833333	16.500000	94.652435	230.352564	20.495167	-245.727667	-170.296833	-513.884667	-17.540823	-20.669333	41.281667	19.503333	-12.547600
1209_BM_B21__3BNC117	0	-2157.866659	-429.923857	2380.161831	-27.102089	14.500000	12.500000	-1.515533	15.333333	11.000000	9.500000	34.833333	16.666667	14.166667	94.503570	236.456252	22.614833	-247.436000	-204.761833	-591.592333	-17.386832	-21.759500	40.363333	20.008333	-10.871572
1209_BM_G5__3BNC117	0	-970.685397	-457.946525	1228.527856	-27.597579	15.666667	12.000000	-2.356171	15.000000	11.000000	9.166667	35.166667	16.500000	17.000000	94.561833	236.746958	24.404833	-206.473500	-214.106500	-588.786333	-17.750126	-22.617167	39.741667	19.383333	-10.669518
1209_BM_H5__3BNC117	0	-1226.306102	-442.878383	1505.471637	-26.313346	13.000000	10.333333	-1.861893	15.166667	11.166667	5.833333	32.833333	20.000000	16.166667	92.859286	227.698234	23.395333	-204.627833	-176.444667	-519.521500	-17.099083	-20.493333	40.660000	19.613333	-10.626368
1245045__3BNC117	0	-2308.912247	-472.181888	2544.313620	-29.257526	14.666667	12.500000	-1.768005	14.166667	8.166667	16.500000	31.500000	20.166667	15.333333	94.198670	235.651993	23.068667	-308.349500	-226.000667	-698.388333	-17.708001	-22.896833	40.413333	20.076667	-15.394233
1394_C9G1__3BNC117	0	-2556.430146	-406.910714	2761.824444	-28.157884	16.500000	14.666667	-2.167241	11.500000	9.166667	15.666667	31.333333	19.833333	13.500000	90.494736	231.949963	24.804167	-195.391667	-170.891167	-530.749000	-16.279162	-21.671500	40.473333	21.681667	-11.428687
16055_2_3__3BNC117	0	-1704.373621	-432.740250	1910.639650	-28.356093	15.000000	13.500000	-2.541239	15.166667	2.500000	13.666667	33.833333	18.333333	16.666667	90.342153	229.438331	24.196500	-233.444500	-215.094833	-611.383667	-16.446566	-25.892667	40.575000	19.940000	-13.451450
16845_2_22__3BNC117	0	-2978.238981	-465.711252	3201.800013	-28.617039	16.500000	14.166667	-1.809891	15.166667	11.833333	14.166667	32.500000	18.333333	14.500000	94.157580	236.492951	24.652000	-202.410000	-226.322833	-653.423667	-17.231309	-21.420500	39.625000	20.318333	-13.563400
16936_2_21__3BNC117	1	-1293.199419	-453.636536	1584.354706	-29.053613	13.333333	11.833333	-2.015966	14.500000	5.666667	15.166667	30.833333	17.333333	19.500000	90.795767	227.752188	22.459333	-185.516833	-202.308000	-635.215000	-16.893158	-24.249333	39.836667	20.173333	-13.036210
1811_B3_23__3BNC117	1	-1593.378246	-453.807809	1834.010969	-28.108023	14.333333	12.833333	-1.635117	17.000000	10.333333	11.000000	35.333333	21.166667	12.333333	94.067835	229.511287	23.122167	-239.617833	-197.887000	-597.007667	-18.145242	-21.923500	42.430000	18.953333	-11.884050
18814602_H8_F3__3BNC117	1	-1050.500899	-428.737410	1300.064550	-26.894112	13.500000	12.000000	-2.300156	19.666667	8.500000	12.166667	29.500000	16.333333	18.500000	94.212310	234.322551	20.816167	-234.230667	-195.231667	-579.127333	-17.072109	-21.730667	40.728333	19.233333	-11.419885
191084_B7_19__3BNC117	1	-486.187488	-456.933871	771.993493	-28.971390	12.833333	12.000000	-2.165980	16.000000	8.000000	15.000000	30.666667	18.000000	16.833333	94.319177	231.783955	24.675167	-190.406667	-209.316000	-619.922167	-16.573633	-22.638333	40.563333	19.598333	-12.323833
19157834_V1__3BNC117	1	-1020.703332	-432.318471	1238.424461	-27.577975	14.666667	13.166667	-2.016312	15.166667	9.000000	12.666667	33.333333	18.166667	15.833333	94.463744	229.792111	22.365167	-287.676833	-207.223167	-651.427500	-16.997232	-22.832667	41.253333	18.531667	-15.082483
191821_E6_1__3BNC117	1	-1153.555685	-452.161208	1395.719287	-28.972460	16.500000	14.833333	-3.225164	12.666667	10.500000	13.500000	32.000000	21.166667	15.833333	94.183051	228.082323	23.034333	-318.022333	-188.397500	-605.424333	-18.239978	-21.827500	40.421667	19.446667	-11.569190
191955_A11__3BNC117	0	-1771.253355	-454.044505	2012.373407	-29.185602	15.166667	14.000000	-3.084437	12.166667	10.333333	14.833333	32.000000	19.666667	14.000000	90.498870	229.190059	26.228000	-202.081000	-219.267000	-633.813333	-17.158475	-21.875333	39.458333	20.045000	-12.373063
19252094_A5_G2__3BNC117	0	-1627.642892	-498.821532	1936.181671	-29.590197	11.500000	9.666667	-1.934021	20.000000	3.166667	13.666667	37.333333	18.333333	16.500000	94.355681	228.964990	23.505667	-205.298333	-217.429167	-672.734833	-18.055424	-27.108167	41.080000	19.813333	-14.495000
19314479_A2_5__3BNC117	1	-2548.058081	-463.585170	2790.103108	-30.261511	17.166667	14.166667	-1.830063	14.500000	7.666667	16.000000	32.166667	20.166667	20.000000	96.539746	230.947256	30.953333	-28.744833	-220.721833	-586.806500	-16.873898	-24.213167	39.720000	21.166667	-11.888427
19707346_E8_C6__3BNC117	0	-1328.325246	-428.163243	1583.182700	-26.558170	13.000000	11.166667	-1.521464	15.166667	9.333333	10.500000	30.833333	19.166667	14.000000	94.832871	229.367271	25.249500	-216.469667	-165.886667	-535.398000	-16.389031	-20.763333	40.908333	19.201667	-9.243642
19715820_A10_H2__3BNC117	0	-2101.359912	-442.438877	2381.631313	-29.316266	13.500000	12.000000	-1.325353	13.000000	8.833333	15.500000	33.000000	18.000000	14.166667	94.498832	231.746629	23.665000	-196.165667	-174.271000	-579.647333	-18.389078	-22.958667	39.853333	20.358333	-10.169877
20104663_E11_D2__3BNC117	0	-2143.130626	-464.359993	2405.495120	-28.714111	15.500000	13.333333	-1.963704	13.833333	8.666667	13.333333	33.666667	21.666667	13.833333	94.559747	231.152062	22.996167	-170.675500	-218.859500	-610.049833	-17.671032	-22.692833	40.166667	21.066667	-12.141300
20198102_E9_G1__3BNC117	1	-1591.389279	-450.637831	1866.270958	-28.304902	14.333333	11.166667	-2.170237	16.666667	9.500000	12.333333	31.000000	18.166667	16.500000	94.373754	231.041008	21.411167	-176.555500	-184.327333	-552.537333	-17.015366	-21.419833	41.968333	19.226667	-8.044810
20258279_V2__3BNC117	1	-1163.710831	-455.705015	1475.618405	-27.731509	13.000000	11.166667	-1.949453	13.333333	8.166667	14.666667	30.833333	18.333333	19.333333	92.277836	234.303666	23.885833	-144.870500	-213.740833	-615.436333	-16.094758	-23.066500	40.951667	19.218333	-10.284868
20286961_C1_H8__3BNC117	1	-1220.221434	-460.970905	1514.495291	-29.343390	15.333333	12.833333	-1.296305	17.000000	13.500000	12.833333	28.000000	17.666667	19.500000	94.721153	233.260346	27.748667	-170.879500	-198.967833	-594.359333	-17.221266	-19.162167	41.276667	20.351667	-13.582567
20355851_20__3BNC117	1	-1454.345444	-474.860772	1721.727505	-29.266867	14.000000	12.000000	-2.746857	19.833333	6.666667	13.666667	40.166667	19.000000	14.166667	96.498612	238.420583	23.057833	-243.405667	-216.814000	-622.533833	-18.124630	-26.772667	41.298333	17.951667	-11.451837
20358510_01__3BNC117	1	-984.962585	-485.668305	1336.841462	-30.289804	13.833333	12.000000	-1.766637	11.333333	12.500000	14.500000	33.000000	23.166667	16.666667	97.454346	240.601802	22.604167	-79.893167	-150.051000	-493.510667	-16.541583	-21.812167	40.181667	20.073333	-11.579290
20417927_07__3BNC117	0	-1311.490107	-409.683983	1534.304973	-26.378428	14.500000	12.666667	-1.996094	18.000000	11.500000	9.500000	25.000000	15.333333	18.333333	90.279092	225.238793	21.148833	-318.025667	-182.912000	-581.265000	-16.921357	-17.820167	41.520000	19.303333	-12.669250
20721190__3BNC117	0	-1168.933047	-460.743346	1445.567631	-29.197206	14.666667	13.333333	-2.191518	13.500000	9.500000	15.000000	28.666667	22.500000	16.333333	94.143297	234.768057	26.717500	-153.111833	-205.201000	-589.666333	-17.446963	-21.279833	39.655000	19.123333	-9.410107
20803520__3BNC117	1	-1499.521527	-462.445638	1793.067768	-28.570952	13.833333	11.833333	-1.044617	15.666667	14.333333	11.666667	31.833333	18.500000	15.166667	94.326613	237.456775	19.300000	-279.182667	-205.045833	-543.006667	-17.941320	-19.618167	42.805000	17.328333	-12.119425
20883229_C9_H6__3BNC117	0	-2145.977347	-444.571450	2422.018511	-27.865150	13.333333	11.500000	-2.559865	14.333333	9.500000	13.000000	29.500000	19.333333	13.666667	94.010208	232.175646	23.023833	-180.666833	-182.093333	-537.528167	-16.611531	-20.637500	40.128333	19.263333	-10.250057
20915593__3BNC117	0	-2421.672918	-421.945796	2675.286475	-26.855156	13.833333	12.166667	-1.657115	14.500000	4.000000	13.500000	31.166667	18.666667	16.333333	86.848257	223.598186	19.742667	-208.274333	-161.866500	-526.880167	-17.040451	-23.774333	42.583333	18.846667	-12.020522
20927783__3BNC117	0	-710.618728	-552.700466	1098.744799	-32.841109	14.333333	12.666667	-1.975199	18.833333	10.833333	10.666667	40.833333	21.333333	18.166667	106.705172	247.712603	24.772000	-240.849833	-254.282833	-705.129167	-19.053763	-25.853667	40.676667	17.508333	-16.671417
20965238__3BNC117	1	-1758.288859	-446.097702	2015.509276	-27.489497	14.500000	12.666667	-2.114772	15.333333	7.833333	12.333333	30.833333	20.000000	16.833333	94.136697	233.643423	23.572833	-147.801833	-181.593833	-540.711167	-16.452567	-22.250167	40.206667	20.263333	-12.838682
211_9__3BNC117	1	-877.787608	-491.055554	1174.967607	-29.934331	14.333333	12.333333	-1.763163	16.000000	9.166667	14.500000	32.833333	23.500000	14.333333	94.659341	233.171222	26.703167	-224.537667	-223.878333	-651.817167	-17.739328	-22.661167	39.878333	19.858333	-12.862650
21197826_V1__3BNC117	0	-2732.017814	-467.605660	2961.561851	-29.303223	17.000000	14.166667	-1.981710	15.666667	9.000000	13.833333	32.166667	23.833333	17.666667	94.983566	233.335991	27.294000	-184.010000	-235.219000	-622.823667	-17.452854	-22.875333	39.713333	20.733333	-13.563083
21203310_G7_C3__3BNC117	0	-1583.829146	-478.257811	1878.030856	-29.574128	12.833333	12.000000	-2.207809	16.500000	7.666667	16.666667	32.333333	16.000000	18.666667	95.827197	231.703198	25.532500	-149.464500	-222.520000	-657.389000	-17.795385	-23.972500	42.321667	18.918333	-11.892507
21261106_C12_H2__3BNC117	0	-164.312471	-417.896207	439.387687	-26.838484	13.333333	12.500000	-2.559825	14.000000	8.500000	10.500000	27.166667	20.333333	17.333333	94.332830	228.390475	18.431667	-210.259000	-195.659500	-531.223667	-16.658307	-19.959667	41.395000	19.518333	-12.767682
21283649__3BNC117	1	-871.992425	-416.648081	1160.827883	-26.513453	12.333333	10.333333	-1.960434	15.333333	8.333333	9.666667	28.500000	18.000000	16.166667	90.726792	229.744535	21.532833	-185.718167	-161.192500	-512.979500	-15.929384	-20.441333	40.898333	18.726667	-8.876113
21369737_G11_F2__3BNC117	0	-1141.036372	-476.388595	1454.561695	-29.173948	15.166667	13.000000	-2.700180	15.000000	7.166667	14.000000	35.333333	21.333333	15.833333	98.201718	239.770930	26.096167	-141.156167	-191.268000	-560.952833	-17.425809	-24.423500	40.405000	21.750000	-12.159148
21399975_E2_B3__3BNC117	0	-2199.353407	-458.281673	2415.235779	-28.147650	16.166667	14.666667	-2.273911	15.000000	8.166667	14.500000	29.333333	19.166667	20.166667	94.461838	228.160178	25.764167	-170.134500	-193.200500	-608.847333	-17.331212	-22.458833	40.688333	20.025000	-14.141730
21492713_B11_E3__3BNC117	1	-1524.128306	-446.294214	1781.354623	-27.994068	15.500000	13.833333	-2.293691	14.666667	8.833333	14.500000	31.500000	17.666667	16.166667	94.306437	232.670985	18.674167	-255.533833	-199.672667	-622.532167	-17.567530	-22.749500	38.946667	19.700000	-13.347083
21502011_F12_E2__3BNC117	0	-1333.735605	-480.655704	1609.388407	-29.552853	15.500000	13.500000	-1.840703	14.666667	11.333333	11.666667	35.000000	22.000000	14.500000	94.163600	233.961420	23.009500	-183.775667	-203.012000	-608.431500	-17.642926	-22.315333	40.170000	19.300000	-14.035600
21561324_D3_B5__3BNC117	0	-1333.485068	-458.346182	1576.367062	-28.806084	15.333333	13.833333	-1.882126	12.166667	10.833333	14.500000	30.833333	21.500000	14.500000	90.542777	221.620831	22.871667	-219.382500	-206.216667	-629.103167	-17.576810	-20.849833	41.336667	19.951667	-13.502878
231965_C1__3BNC117	1	-2133.964867	-456.877981	2386.738853	-28.214851	15.333333	13.000000	-2.357356	12.000000	10.500000	13.833333	30.000000	21.666667	17.500000	94.466595	234.049740	21.747000	-205.274167	-202.547167	-593.382833	-17.319742	-21.055500	42.723333	18.228333	-10.995652
231966_C2__3BNC117	1	-676.460037	-441.327785	946.608477	-27.637894	11.333333	10.333333	-1.876231	17.333333	7.166667	12.166667	34.500000	20.333333	12.000000	94.461247	234.021987	25.940667	-166.393833	-189.657667	-561.832167	-16.206495	-23.031167	42.460000	18.251667	-8.563065
234_F1_16_57__3BNC117	0	-1908.661955	-533.812057	2200.086590	-33.303431	17.166667	14.833333	-3.782461	20.000000	7.666667	13.833333	41.833333	20.000000	19.333333	102.971957	238.455854	27.743833	-256.330667	-251.721500	-714.809333	-21.247186	-28.110667	39.833333	20.593333	-16.710833
235080_3G7_REV__3BNC117	0	-1512.937105	-456.327347	1757.408900	-28.483570	16.333333	14.166667	-2.547389	15.333333	9.000000	15.000000	31.333333	21.333333	17.333333	93.897412	229.818001	23.250333	-203.102500	-205.700167	-562.223500	-17.580859	-22.626500	40.015000	20.510000	-14.164533
235_47__3BNC117	1	-587.519200	-443.755466	884.015882	-27.447514	13.833333	11.833333	-2.618713	12.333333	11.666667	10.500000	32.833333	21.333333	12.500000	91.855054	229.025380	24.303333	-159.044500	-185.239667	-532.950833	-15.436724	-20.659333	39.738333	19.320000	-10.855872
242_14__3BNC117	0	-1906.464218	-471.712675	2151.484520	-29.336903	17.000000	14.666667	-1.918310	16.833333	8.333333	14.333333	34.666667	22.166667	16.500000	95.616261	233.453327	22.041500	-300.573000	-220.517333	-679.158167	-18.218783	-24.288333	39.546667	19.815000	-13.237572
246_F3_C10_2__3BNC117	1	-523.308415	-437.909831	781.572560	-27.969793	14.500000	13.000000	-1.439611	13.833333	9.666667	13.333333	31.000000	16.833333	15.333333	94.395390	229.301832	22.780000	-228.754333	-189.777167	-588.357000	-16.921037	-21.626500	40.485000	18.945000	-12.043910
247_23__3BNC117	1	-1416.318970	-427.182155	1657.903937	-27.095280	14.833333	12.166667	-1.531871	13.833333	11.000000	11.333333	30.500000	19.000000	15.500000	91.894533	227.723447	18.055667	-308.257000	-212.070167	-641.611667	-16.819971	-20.268667	41.280000	19.781667	-12.929608
249M_B10__3BNC117	1	-863.820222	-433.039874	1102.799731	-27.411878	15.166667	13.333333	-1.854294	15.500000	8.833333	13.833333	31.500000	15.833333	18.000000	94.226873	229.272972	19.007333	-278.729333	-198.086000	-613.579000	-17.217516	-22.922167	38.831667	20.351667	-13.721230
25710_2_43__3BNC117	1	-455.722930	-443.669840	717.740163	-27.992441	13.666667	12.000000	-2.035589	15.500000	7.833333	14.166667	34.166667	17.666667	14.833333	94.099878	230.001295	18.825167	-172.085833	-197.030167	-582.157333	-16.720661	-23.637000	40.386667	20.530000	-12.331000
25711_2_4__3BNC117	0	-2186.380890	-442.250620	2431.759729	-29.139757	15.166667	12.666667	-2.018372	14.666667	10.166667	13.833333	28.833333	20.166667	18.000000	94.698653	234.788309	22.572500	-119.298667	-154.752333	-474.931000	-16.757632	-20.893667	40.010000	20.910000	-11.503660
25925_2_22__3BNC117	1	-1274.627007	-437.634052	1552.933015	-28.568146	13.500000	11.833333	-1.920390	15.166667	5.833333	14.333333	31.166667	18.833333	17.000000	91.899424	229.849760	24.875333	-260.371833	-219.458167	-655.667333	-17.356433	-23.584500	40.971667	19.306667	-13.630917
26191_2_48__3BNC117	1	-2244.261144	-460.615575	2453.562858	-29.271540	16.666667	14.500000	-2.396317	15.500000	7.166667	15.666667	34.166667	19.166667	16.500000	94.721204	228.271434	22.334667	-273.886167	-251.562167	-744.306333	-17.988976	-24.495500	40.900000	19.980000	-16.323902
263_8__3BNC117	1	-1177.392343	-452.970086	1403.345214	-28.816439	16.166667	13.666667	-2.086166	15.500000	7.833333	13.166667	33.833333	20.166667	14.833333	93.814922	234.881399	24.589500	-213.685000	-204.024333	-591.104167	-16.959894	-23.752333	39.123333	18.938333	-14.324117
269_12__3BNC117	1	-882.144258	-459.514533	1167.683158	-28.407185	15.500000	12.666667	-1.856318	14.333333	8.500000	13.000000	31.333333	20.166667	16.166667	91.892529	229.699119	23.991333	-206.893167	-209.108167	-590.799667	-16.805803	-22.348167	41.285000	17.791667	-10.989073
2759058_F10_B6__3BNC117	0	-1373.441356	-473.416053	1633.565377	-29.070314	15.666667	12.833333	-2.033285	15.000000	10.500000	12.333333	32.000000	20.833333	16.666667	94.077341	229.898270	21.389167	-305.987000	-209.789000	-639.886500	-18.082759	-21.769500	40.298333	19.641667	-13.112433
2768732_C5_16__3BNC117	1	-1681.783325	-441.498826	1964.132808	-27.624639	15.166667	13.166667	-2.102208	11.666667	10.333333	13.000000	31.333333	18.166667	15.500000	94.246152	231.555550	20.058833	-169.789667	-190.836167	-563.350167	-16.192154	-21.323833	41.011667	19.410000	-12.526100
2833264__3BNC117	1	-868.268340	-423.294397	1102.749976	-27.857012	15.333333	12.833333	-2.456899	17.500000	7.166667	15.500000	29.333333	16.500000	18.166667	92.103198	230.583287	25.754833	-175.027000	-183.646833	-553.232167	-17.042239	-22.663167	41.283333	19.050000	-8.040592
286_36__3BNC117	1	-1652.472537	-425.226649	1897.125526	-27.700985	14.666667	12.666667	-1.888117	14.333333	8.500000	12.500000	32.166667	17.500000	15.833333	90.477986	224.932038	19.627500	-249.819833	-214.601833	-630.142500	-17.211719	-22.292833	40.948333	20.211667	-13.733000
2865_A11_12__3BNC117	1	-1470.865890	-453.510861	1709.229761	-28.897687	17.666667	14.000000	-1.763845	15.000000	9.166667	15.000000	30.166667	21.000000	16.166667	94.268307	232.050365	23.687333	-182.694167	-195.360167	-576.874500	-17.690966	-21.981667	39.465000	19.921667	-12.422550
2869751_A4_D3__3BNC117	1	-1261.680170	-437.494457	1522.584930	-28.148029	14.500000	13.000000	-2.491282	14.000000	8.166667	12.166667	31.166667	17.833333	18.500000	90.562653	230.628819	20.647000	-137.121500	-186.128167	-533.105167	-16.724210	-22.464500	41.160000	19.753333	-9.664093
288_38__3BNC117	1	-1026.782999	-418.050892	1307.638984	-27.491315	12.166667	10.500000	-1.544154	13.166667	9.166667	13.666667	34.500000	19.500000	13.166667	91.921979	231.588280	23.660833	-181.947167	-195.385500	-573.773500	-16.438141	-22.950333	40.593333	19.440000	-9.712033
2891391_A2_E1__3BNC117	0	-1563.586347	-438.259326	1799.219174	-28.841479	15.666667	13.666667	-1.707855	13.333333	9.333333	13.500000	33.000000	21.833333	13.500000	94.627780	230.406006	23.927833	-182.438833	-207.140667	-591.089333	-16.974127	-22.072667	41.201667	19.825000	-11.171607
2969249__3BNC117	1	-1486.083377	-455.314570	1719.944474	-28.443752	15.000000	13.166667	-2.155579	15.500000	8.666667	12.833333	32.666667	20.166667	13.000000	94.226547	231.971236	19.596833	-308.146000	-229.062500	-670.802500	-18.487704	-21.908833	41.808333	19.350000	-16.342333
3016_V5_C45__3BNC117	1	-295.271464	-425.549975	621.359945	-27.019471	11.666667	9.333333	-2.176081	15.000000	7.333333	10.166667	35.333333	17.000000	12.666667	90.405028	228.324336	20.006833	-218.140000	-161.460500	-505.771333	-16.327873	-23.062333	41.440000	19.893333	-10.083938
304_F2_1_11__3BNC117	1	-2388.497672	-452.202344	2611.074493	-28.840211	16.166667	14.333333	-1.671529	14.333333	7.166667	17.166667	28.500000	20.333333	16.833333	94.313566	232.371335	23.513167	-238.680333	-198.423333	-608.898333	-18.146527	-22.325500	40.453333	20.228333	-12.360855
3103_V3_C10__3BNC117	1	-668.679344	-457.216169	938.792026	-28.851143	15.500000	13.333333	-1.892583	15.333333	10.333333	14.333333	28.666667	20.666667	18.500000	95.374680	233.721227	22.551833	-248.263000	-193.196500	-602.278333	-17.648226	-21.465833	38.565000	19.110000	-13.480950
3168_V4_C10__3BNC117	1	-1960.879096	-438.408162	2198.392288	-28.321612	14.833333	13.000000	-1.786835	14.500000	8.333333	16.000000	28.833333	18.500000	17.166667	94.417726	232.427089	23.949833	-176.606167	-208.107167	-601.064500	-17.326257	-22.079667	39.295000	20.248333	-12.165278
3301_V1_C24__3BNC117	1	-1902.395154	-408.934775	2132.130367	-27.079917	15.166667	12.500000	-2.347254	14.333333	8.166667	15.500000	30.666667	15.666667	15.666667	91.948244	227.407869	21.662000	-241.882000	-190.259833	-603.436000	-16.701776	-22.306500	40.215000	20.990000	-10.407115
3305_BM_C1__3BNC117	1	-1857.457295	-496.107363	2110.829034	-31.023759	16.333333	15.500000	-2.317668	12.666667	10.833333	12.833333	38.666667	21.166667	16.166667	100.052797	241.576418	20.668500	-250.297833	-245.188333	-688.851000	-18.455566	-24.625500	40.605000	19.448333	-15.840200
3305_BM_C11__3BNC117	1	-1896.031992	-458.530372	2132.627422	-29.297998	14.500000	12.666667	-2.229594	14.166667	10.500000	13.666667	35.500000	20.000000	13.833333	94.164040	236.126759	22.152500	-238.143833	-210.329000	-645.710167	-17.884968	-23.027833	39.995000	20.153333	-13.457983
3305_BM_C9__3BNC117	1	-1602.660575	-478.819741	1885.982183	-29.710931	14.833333	13.833333	-1.664474	13.000000	10.166667	11.333333	36.000000	21.666667	13.833333	98.797830	240.778724	20.769833	-243.815000	-222.376000	-646.802667	-17.607292	-22.895167	40.348333	20.026667	-15.460500
3305_BM_F4__3BNC117	0	-2071.757523	-425.127737	2332.296780	-27.285734	12.166667	10.666667	-1.721003	14.666667	9.000000	13.500000	31.833333	17.333333	15.000000	92.229286	231.969302	20.929667	-282.860000	-201.461833	-614.619667	-16.712178	-22.114333	41.370000	18.585000	-9.854410
3305_BM_F6__3BNC117	1	-1755.346087	-495.119481	2029.134638	-30.801286	15.333333	13.666667	-1.534744	12.500000	10.333333	13.333333	35.166667	22.500000	15.666667	98.635498	241.478870	23.363833	-208.541333	-249.996667	-702.407167	-18.499090	-23.086500	41.426667	19.368333	-13.891250
3312_D6_2__3BNC117	1	-1270.914361	-470.069966	1552.741685	-30.107730	15.500000	12.666667	-2.250590	14.666667	10.000000	13.500000	29.500000	19.333333	19.333333	98.864943	236.823830	20.830500	-336.434167	-208.951333	-631.427500	-18.150277	-21.568667	40.441667	19.575000	-14.787850
3326_V4_C3__3BNC117	0	-1682.728168	-459.248795	1937.424956	-27.804817	12.333333	11.333333	-2.722565	14.000000	5.500000	11.666667	37.500000	21.833333	10.833333	87.763656	225.125524	19.100500	-261.587000	-209.704000	-605.979500	-17.539375	-24.742333	42.286667	18.295000	-11.666727
3337_V2_C6__3BNC117	1	-1881.340979	-443.284280	2100.118413	-27.359196	15.666667	12.500000	-2.066518	15.000000	8.833333	13.166667	35.333333	18.000000	13.000000	92.763268	224.848562	22.054667	-266.701500	-234.984333	-666.557167	-17.080106	-23.329000	40.885000	19.055000	-11.125857
3365_V2_C20__3BNC117	1	-1414.579459	-456.287742	1688.886394	-28.862336	13.500000	11.833333	-3.139623	13.000000	9.500000	13.000000	35.833333	22.833333	14.000000	91.800095	229.639230	23.495333	-196.864833	-197.484833	-577.414833	-16.374413	-23.672333	39.633333	19.235000	-9.754293
3415_V1_C1__3BNC117	1	-1068.820177	-456.919417	1366.548177	-28.458560	14.333333	12.333333	-2.410985	14.000000	8.833333	15.666667	30.166667	18.500000	18.666667	92.648494	230.927682	22.333833	-170.312833	-198.602167	-589.421333	-16.360455	-22.589000	40.805000	19.195000	-11.802442
3426_V5_C17__3BNC117	1	-1566.151586	-454.834152	1813.332450	-29.017862	15.333333	13.166667	-2.213913	15.666667	10.166667	14.500000	34.500000	21.166667	14.000000	94.632721	233.901935	23.349167	-204.480500	-186.352500	-572.680833	-17.607961	-23.172000	39.191667	19.246667	-11.466087
3468_V1_C12__3BNC117	1	-961.532200	-449.766747	1236.576826	-29.334691	15.000000	13.166667	-2.788081	12.666667	9.500000	13.333333	33.333333	20.500000	14.833333	90.192771	230.928226	21.993000	-248.845333	-201.820500	-599.173167	-16.757292	-22.663833	40.371667	18.996667	-10.879787
346_F4_D2_12__3BNC117	0	-1811.632399	-449.952032	2064.839152	-28.679707	13.666667	11.666667	-1.902776	13.000000	12.333333	13.833333	33.166667	20.000000	11.666667	94.362104	235.757222	21.357833	-218.234000	-185.446500	-584.303167	-16.929169	-20.659333	41.198333	19.908333	-13.345993
3514597__3BNC117	1	-1767.710610	-437.440118	2027.179273	-27.825286	12.666667	11.666667	-2.040110	16.500000	9.500000	14.833333	31.666667	20.333333	16.500000	91.773424	227.042982	21.801000	-300.081667	-225.370833	-675.352500	-17.154881	-22.409500	39.660000	20.798333	-13.189673
3545883_G1_E1__3BNC117	1	-1814.177271	-434.938990	2043.181699	-27.057178	15.166667	13.666667	-2.302694	12.500000	10.500000	11.333333	31.000000	21.333333	17.000000	95.809408	235.266254	22.116333	-245.449833	-179.696667	-534.160000	-17.320274	-21.563667	39.710000	17.758333	-11.791760
3589_V1_C4__3BNC117	1	-2179.963722	-423.775594	2400.211155	-28.111167	15.000000	13.666667	-2.143972	14.333333	8.000000	15.666667	29.000000	19.333333	13.666667	91.641438	229.223954	21.605667	-270.456667	-208.836833	-593.219500	-16.673513	-21.495500	39.958333	19.548333	-11.137223
3603_C11_13__3BNC117	1	-1534.524962	-446.070911	1800.399098	-28.265264	15.166667	12.666667	-2.113358	14.500000	8.333333	15.166667	37.000000	19.500000	14.500000	92.549650	236.328964	23.018333	-211.024167	-197.357167	-595.257500	-16.578976	-25.350333	39.316667	18.348333	-9.334913
3637_V5_C3__3BNC117	0	-1923.416297	-480.877617	2161.262587	-30.339064	14.666667	13.500000	-2.294617	20.500000	4.166667	17.500000	35.833333	17.166667	15.500000	94.556252	232.642176	24.740833	-268.648833	-234.430167	-693.338333	-18.859261	-26.432000	41.315000	20.438333	-12.997450
3718_3_11__3BNC117	0	-1866.286921	-450.173092	2100.589838	-29.708773	14.166667	13.166667	-2.060644	10.500000	11.166667	15.333333	34.500000	22.333333	11.000000	90.835432	226.904534	21.777500	-304.569833	-221.958000	-671.102833	-18.301726	-21.875167	40.861667	20.330000	-13.848850
3728_V2_C6__3BNC117	1	-1122.738261	-449.443986	1393.900402	-29.205090	15.833333	12.500000	-1.190536	12.333333	8.500000	14.000000	32.166667	22.333333	14.500000	90.424563	226.725689	20.077667	-253.851833	-195.257000	-600.345500	-17.960198	-22.610500	39.583333	19.881667	-12.342983
377_V4_C09__3BNC117	0	-1240.226376	-442.538307	1530.052641	-27.154002	12.666667	10.833333	-1.727285	16.166667	10.166667	11.000000	28.666667	22.166667	17.333333	94.228683	231.614823	22.912167	-234.121500	-189.151500	-542.656500	-17.242890	-20.163000	39.941667	20.900000	-11.753242
3817_V2_C59__3BNC117	1	-1716.059713	-426.232657	1970.856407	-27.002425	12.833333	10.500000	-2.445964	14.166667	8.500000	11.166667	31.666667	19.500000	13.833333	91.200630	234.516675	22.111833	-223.110333	-168.930000	-521.584000	-16.946132	-21.566833	41.201667	18.763333	-9.494903
3873_V1_C24__3BNC117	0	-1495.805849	-469.693901	1773.612903	-29.196584	14.000000	12.500000	-1.399490	16.833333	9.500000	11.333333	33.500000	23.000000	16.333333	99.837619	235.147778	23.000667	-152.549500	-233.341500	-633.045333	-18.180718	-22.399333	40.950000	20.110000	-11.887130
3988_25__3BNC117	0	-1505.268418	-447.210485	1763.676422	-28.477074	14.500000	13.333333	-2.683833	14.833333	12.166667	13.000000	30.666667	22.000000	15.666667	94.157763	230.683645	26.372667	-138.181333	-198.804667	-549.454833	-17.211995	-20.362500	40.943333	19.318333	-13.241800
398_F1_F6_20__3BNC117	1	-1419.811640	-448.833632	1712.912124	-28.818659	14.166667	11.833333	-1.984960	13.500000	10.833333	15.000000	30.333333	20.000000	16.000000	91.868946	229.152568	22.667500	-159.515000	-194.304667	-571.785167	-16.664997	-21.230833	40.235000	19.901667	-9.776502
4403_BM_B10__3BNC117	0	-1612.317577	-444.407206	1845.043375	-28.229242	13.666667	12.333333	-2.341273	16.166667	8.333333	14.666667	31.000000	17.000000	18.666667	94.486786	229.417833	23.338000	-211.191333	-194.005333	-609.657333	-17.288801	-22.870500	40.748333	20.018333	-11.422933
4403_BM_B6__3BNC117	0	-2153.814923	-433.432645	2359.074509	-27.509179	16.166667	13.500000	-1.904963	16.833333	8.000000	14.000000	32.333333	17.166667	18.833333	94.347391	229.269464	23.206667	-234.610500	-222.115667	-639.496667	-17.651145	-23.438667	41.290000	19.818333	-11.674283
4403_BM_C5__3BNC117	0	-1914.764312	-451.907101	2155.836065	-28.417777	15.333333	12.833333	-2.651433	16.000000	8.500000	16.333333	30.666667	17.333333	19.500000	94.575703	229.491287	21.421500	-194.611333	-214.481833	-620.232500	-17.456352	-23.068167	41.186667	19.916667	-11.416848
4403_BM_G1__3BNC117	0	-1672.286473	-398.548205	1889.485423	-27.224054	14.500000	12.833333	-2.150874	14.833333	9.000000	12.666667	30.166667	17.000000	18.666667	90.566290	228.044029	21.401333	-231.660500	-192.916667	-600.168333	-16.301700	-21.864333	40.563333	20.186667	-10.786908
4403_BM_H22__3BNC117	1	-1199.537560	-450.257777	1464.660645	-28.869565	16.500000	13.666667	-1.701243	15.500000	8.000000	17.500000	31.666667	18.000000	15.666667	93.959367	234.197920	24.009500	-183.953167	-207.873167	-612.721000	-17.418636	-23.184000	40.461667	20.803333	-11.602622
4707_BM_F8__3BNC117	0	-1449.528679	-462.240430	1696.158941	-28.431911	15.500000	14.000000	-1.881073	15.333333	8.500000	14.500000	33.666667	21.333333	14.333333	94.108038	236.570657	25.149833	-228.645333	-206.112500	-593.303333	-17.607404	-23.374000	40.445000	18.558333	-12.906983
4707_BM_H2__3BNC117	0	-2230.546502	-434.298747	2495.932862	-28.480849	14.000000	11.333333	-1.393087	16.333333	3.166667	14.500000	30.000000	18.166667	21.833333	91.827333	225.573961	22.765667	-251.620167	-216.509500	-621.496500	-17.486319	-24.893000	41.485000	20.096667	-11.129585
541_F1_A7_2__3BNC117	1	-1399.797652	-449.109906	1658.339059	-28.393590	15.166667	12.333333	-2.003220	14.333333	10.833333	15.666667	31.833333	18.000000	16.000000	94.507992	232.044770	21.651500	-173.324833	-202.500167	-591.993167	-17.109114	-22.079667	40.353333	19.431667	-11.769052
556_F2_3_25__3BNC117	0	-1672.603039	-463.727066	1898.198230	-28.817394	17.833333	14.333333	-2.223368	15.500000	9.333333	13.666667	33.833333	18.666667	14.000000	96.915153	238.451088	22.111667	-218.088333	-205.515500	-616.038000	-16.886077	-22.949333	39.228333	19.838333	-12.932200
569_F1_37_10__3BNC117	1	-951.663985	-461.690080	1258.365536	-28.157364	13.666667	11.000000	-2.144964	14.166667	9.166667	13.833333	32.166667	20.666667	14.833333	94.030719	228.846010	22.575000	-221.719000	-210.430833	-613.495833	-17.107939	-22.283833	40.373333	19.543333	-11.885667
57128_VRC15__3BNC117	1	-494.391043	-434.671181	732.662468	-26.617708	13.833333	12.166667	-2.076574	16.833333	7.833333	10.166667	31.500000	20.166667	13.333333	94.076262	235.410919	21.980500	-220.500500	-178.079167	-546.310167	-16.687397	-21.594000	40.725000	18.460000	-13.306550
5768_4__3BNC117	1	-1672.951726	-436.713878	1902.843004	-27.875493	14.500000	13.333333	-2.045619	14.500000	9.500000	13.833333	30.833333	17.166667	16.166667	94.191124	234.098101	24.758667	-166.240333	-201.943167	-561.662500	-17.103821	-21.778833	40.613333	19.486667	-10.765272
5807_BM_D1__3BNC117	1	-475.054743	-462.611603	753.764478	-30.034926	14.833333	13.500000	-1.954244	13.666667	8.166667	13.833333	32.166667	23.333333	15.166667	94.562937	236.669719	23.742500	-237.751000	-226.376167	-655.873167	-18.106116	-22.872833	38.911667	20.571667	-12.572513
5807_BM_E7__3BNC117	1	-2355.569134	-464.236323	2600.823396	-29.311321	15.500000	13.333333	-1.321737	14.666667	8.000000	16.000000	32.166667	23.333333	17.333333	95.645396	228.344637	25.619833	-158.411833	-226.005667	-632.987667	-17.535391	-23.600333	40.651667	19.533333	-12.340405
6022_V7_C24__3BNC117	1	-823.194593	-447.215105	1057.911926	-29.004993	15.666667	14.000000	-2.223129	13.666667	9.833333	15.000000	29.333333	18.000000	18.333333	94.147226	232.040057	23.694000	-175.733333	-191.078833	-587.285333	-17.588156	-21.718000	40.260000	19.270000	-12.036578
6040_V4_C15__3BNC117	1	-668.506810	-431.656186	922.959294	-27.834689	14.500000	13.000000	-2.387868	14.500000	9.000000	12.000000	34.000000	18.333333	15.333333	90.748318	231.324353	20.541500	-256.110000	-205.618000	-602.558167	-16.960871	-22.896500	40.405000	19.766667	-9.209167
6041_V3_C23__3BNC117	1	-1257.717140	-457.506511	1529.257641	-28.485376	15.000000	12.500000	-2.137283	13.666667	9.333333	14.166667	34.000000	20.166667	12.500000	89.991078	231.157778	23.252833	-210.519500	-212.113833	-617.532167	-17.212372	-22.624000	40.206667	19.930000	-12.835535
6095_V1_C10__3BNC117	1	-1215.055537	-454.798289	1482.034358	-28.033510	13.500000	11.333333	-2.096792	15.500000	8.000000	11.666667	35.000000	21.166667	12.666667	94.125323	229.745621	19.159833	-254.532167	-183.851000	-582.912000	-17.146723	-23.167167	41.513333	18.103333	-12.325343
6101_1__3BNC117	1	-1960.128656	-440.135401	2204.518214	-28.672265	14.833333	12.166667	-1.673676	14.333333	9.000000	15.666667	28.666667	20.166667	15.166667	93.987091	231.594001	27.864833	-135.392167	-198.681167	-573.037667	-16.336118	-21.148333	40.711667	19.283333	-10.863872
6146_V7_C23__3BNC117	0	-1695.598730	-440.362210	1984.324786	-27.672632	13.500000	11.666667	-2.179082	12.833333	11.333333	7.500000	30.500000	23.666667	14.833333	92.232778	225.215052	26.454167	-158.728167	-168.573333	-500.813000	-16.760781	-19.265167	42.176667	18.671667	-9.234380
620345_C1__3BNC117	0	-1913.992751	-446.664438	2190.241057	-27.883690	13.666667	11.333333	-2.692281	9.833333	10.500000	14.333333	29.666667	20.666667	18.500000	92.233938	232.716670	25.476333	-167.744667	-216.373167	-580.366667	-16.541910	-21.201167	40.783333	20.836667	-10.181112
62357_14_D3_4589__3BNC117	1	-1323.792899	-449.232661	1585.290363	-28.325761	15.166667	13.166667	-2.693324	14.666667	9.500000	12.833333	31.333333	19.500000	18.333333	89.967771	227.206380	24.367833	-197.236333	-206.510500	-606.669167	-17.325848	-22.216833	39.960000	20.606667	-13.296633
6240_08_TA5_4622__3BNC117	1	-1513.188764	-425.197769	1769.680692	-27.531887	13.833333	11.833333	-2.347743	13.166667	9.333333	14.500000	31.833333	19.166667	14.666667	92.134615	234.361196	27.517500	-172.019667	-208.938500	-585.226500	-16.426083	-22.439333	40.070000	17.931667	-9.710082
6244_13_B5_4567__3BNC117	1	-1198.648874	-487.338526	1488.028986	-30.896671	14.666667	13.500000	-1.170654	16.333333	9.333333	12.333333	35.000000	22.333333	16.166667	100.698590	241.953214	24.111833	-192.562500	-203.930667	-618.280833	-18.640651	-23.622833	39.911667	19.181667	-11.742092
6322_V4_C1__3BNC117	0	-1739.633613	-428.909924	1951.659932	-28.049552	16.333333	14.333333	-1.169347	14.500000	5.166667	14.333333	30.500000	22.500000	16.500000	94.384529	228.755208	22.265500	-221.386333	-228.730333	-643.055667	-17.396836	-23.165500	41.981667	19.951667	-12.189133
6405_V4_C34__3BNC117	1	-1634.027796	-419.963420	1902.216269	-26.706675	13.000000	12.166667	-2.279175	11.333333	10.833333	11.500000	30.666667	20.666667	14.500000	91.828230	232.386393	20.987000	-187.882167	-145.234167	-442.630667	-16.254223	-20.427667	42.101667	17.315000	-7.916118
6471_V1_C16__3BNC117	0	-1630.553400	-441.226591	1919.363830	-27.010896	13.333333	11.500000	-1.655177	14.166667	7.166667	10.333333	32.666667	21.333333	17.000000	94.213998	235.282531	26.046667	-129.964833	-160.351333	-469.752833	-17.320881	-23.112000	39.551667	20.313333	-12.751268
6480_V4_C25__3BNC117	1	-1640.869082	-512.231787	1916.760584	-30.770514	17.000000	14.666667	-1.931488	16.666667	9.666667	14.500000	34.166667	24.666667	20.333333	103.200929	238.604722	25.599167	-167.644500	-285.356333	-722.408500	-18.802123	-24.071500	41.056667	19.705000	-17.281583
6535_3__3BNC117	1	-2065.324248	-419.708600	2306.872306	-28.093655	13.666667	12.666667	-1.914724	12.333333	7.833333	13.166667	31.000000	20.000000	17.166667	90.236611	230.667937	27.309167	-101.088833	-178.001000	-524.201333	-16.070452	-22.641667	40.101667	19.738333	-8.462530
6540_V4_C1__3BNC117	0	-805.719210	-438.384354	1103.238809	-28.016135	13.000000	11.000000	-2.214940	15.000000	12.000000	11.333333	26.833333	16.833333	15.166667	90.520980	228.341252	19.051333	-215.445167	-190.312167	-586.020167	-15.917785	-18.452333	40.941667	18.033333	-11.895237
6545_V3_C13__3BNC117	0	-1029.728940	-445.219126	1303.508411	-28.922844	13.333333	12.166667	-1.553640	12.166667	15.000000	15.500000	26.333333	19.000000	17.166667	90.592296	228.602106	24.674833	-165.655000	-180.148333	-568.311833	-17.598178	-18.315333	40.123333	18.590000	-9.648508
6545_V4_C1__3BNC117	0	-956.767794	-468.564590	1234.406004	-28.866693	14.666667	12.666667	-2.350169	13.666667	11.000000	13.500000	29.666667	18.833333	16.000000	90.373608	228.213540	18.508833	-331.909500	-218.444667	-697.021333	-18.183036	-20.713833	40.536667	18.518333	-14.155500
6631_V3_C10__3BNC117	0	-2514.855249	-441.960022	2725.150177	-28.215801	16.333333	14.833333	-2.360580	15.166667	8.666667	14.833333	32.166667	21.500000	17.000000	92.310812	235.755525	27.863500	-215.515333	-213.952000	-589.908000	-18.232005	-23.571000	38.161667	19.143333	-12.161173
6644_V2_C33__3BNC117	1	-2037.128512	-450.267634	2331.914265	-29.249335	13.333333	11.166667	-2.563812	13.166667	10.166667	10.333333	30.166667	19.000000	16.500000	99.579653	239.137705	24.672000	-202.390833	-173.812167	-561.578667	-17.357118	-20.595667	41.543333	18.401667	-10.975677
6785_V5_C14__3BNC117	1	-1419.975817	-455.018686	1685.683423	-28.224270	13.500000	11.333333	-2.029602	14.666667	9.500000	10.666667	31.500000	18.666667	16.500000	94.121136	232.085491	19.919667	-256.866000	-209.421500	-627.772833	-16.277449	-21.403167	41.715000	19.048333	-14.264233
6811_V7_C18__3BNC117	1	-1701.410332	-454.617525	1968.764766	-28.049062	12.666667	11.666667	-2.119003	15.500000	9.166667	12.333333	34.666667	17.500000	15.166667	94.168952	226.194980	21.546500	-294.245667	-215.265333	-669.067833	-17.359569	-22.983333	42.388333	18.391667	-14.041550
6838_V1_C35__3BNC117	1	-1032.150750	-419.721240	1310.732068	-26.856635	12.333333	10.500000	-1.976115	14.666667	9.666667	11.500000	33.166667	17.000000	14.166667	90.495492	225.152442	20.401000	-173.691833	-159.209333	-503.438500	-15.900321	-21.664500	41.026667	20.846667	-8.126890
6952_V1_C20__3BNC117	1	8.632318	-458.269555	326.423143	-28.934415	12.666667	10.500000	-2.416585	10.833333	9.000000	12.500000	33.833333	22.833333	12.166667	90.466216	231.947211	24.093667	-147.528333	-176.982500	-501.010500	-16.210075	-22.557667	39.960000	18.371667	-9.923195
6980_V0_C31__3BNC117	1	-1335.618151	-432.500592	1588.186081	-27.334529	15.166667	12.500000	-1.873098	14.333333	8.333333	13.166667	31.833333	17.166667	18.000000	90.606008	230.120455	21.346833	-245.588500	-198.713167	-621.297500	-17.066455	-22.896167	41.321667	18.771667	-13.367348
703010010_C4__3BNC117	1	-3517.798226	-437.325245	3716.558713	-27.838286	14.333333	12.666667	-1.471446	17.000000	6.500000	14.666667	31.166667	17.333333	16.500000	94.166374	230.421079	25.579667	-249.887333	-214.346667	-653.112333	-16.980818	-23.022000	40.568333	21.770000	-12.345383
703010054_2A2__3BNC117	1	-529.518395	-455.384607	814.463676	-28.694500	13.833333	12.166667	-2.284551	16.500000	7.166667	14.000000	30.333333	17.833333	16.000000	94.367861	227.746882	24.081333	-187.394500	-201.882833	-603.566333	-17.321172	-22.287833	41.335000	19.783333	-13.267030
703010131_1E2__3BNC117	1	-1367.113709	-464.275442	1619.575458	-29.275884	14.333333	13.333333	-1.019719	15.166667	10.166667	12.166667	33.000000	20.666667	17.166667	94.516075	231.768909	22.696667	-273.422167	-217.260167	-652.182000	-17.468096	-22.553667	39.418333	19.876667	-14.191650
703010200_1E5__3BNC117	1	-1034.721196	-433.689658	1286.470886	-28.169760	15.666667	14.000000	-2.459020	13.000000	9.666667	12.000000	30.833333	20.833333	16.166667	90.695644	228.110872	20.814500	-188.744833	-203.377500	-555.388167	-17.199913	-21.380333	40.486667	19.558333	-11.855657
703010217_B6__3BNC117	1	-1638.144830	-424.019239	1907.686685	-27.495438	12.166667	10.333333	-1.649389	15.166667	6.166667	10.666667	36.333333	19.666667	14.333333	90.768401	227.847602	20.001000	-206.858333	-197.876333	-578.024500	-16.023184	-24.427500	41.148333	20.095000	-9.218047
703010228_1C4__3BNC117	1	-1192.410899	-457.185076	1489.678732	-28.115205	14.833333	13.000000	-2.075297	13.166667	10.500000	12.500000	31.666667	21.500000	15.833333	92.252558	229.235781	21.666167	-203.511500	-185.073833	-561.959167	-16.931881	-21.341333	41.163333	19.495000	-11.387493
703357_C2__3BNC117	0	-1561.134122	-437.118208	1832.791282	-27.735039	13.666667	11.666667	-1.929220	12.666667	11.166667	13.166667	27.666667	23.166667	13.666667	91.898230	234.655409	26.683667	-120.496667	-196.074667	-562.793500	-16.739153	-19.029833	40.481667	19.906667	-7.796588
704010042_2E5__3BNC117	1	-1329.048055	-460.902709	1602.567958	-28.930408	16.000000	13.000000	-1.982315	11.166667	12.666667	14.000000	32.333333	19.500000	15.833333	94.810648	233.580542	21.877000	-242.760667	-219.478667	-635.246833	-17.504879	-21.311667	40.561667	18.628333	-11.120235
704010069_C6__3BNC117	1	-1791.752506	-467.570564	2064.707754	-30.205896	14.833333	13.666667	-2.525487	13.833333	10.333333	13.666667	30.500000	21.000000	20.666667	98.038283	235.851734	28.969000	-32.496500	-194.257667	-530.173167	-17.374024	-22.042167	40.445000	20.645000	-12.714417
704010083_B8__3BNC117	1	-1144.972607	-427.797728	1388.612758	-27.251212	14.666667	13.166667	-2.489858	15.833333	11.000000	12.166667	29.333333	18.500000	14.500000	94.328603	234.712204	23.738333	-171.231500	-170.631500	-489.568000	-16.922380	-19.805500	41.966667	18.070000	-12.304185
704809221_1B3__3BNC117	1	-763.950896	-468.384040	1012.177400	-29.873573	14.666667	12.833333	-2.002197	14.000000	9.666667	15.833333	36.166667	20.833333	13.833333	95.930829	238.522840	23.361167	-229.857000	-207.023667	-633.796333	-16.891722	-24.126667	40.186667	19.461667	-12.820283
704810053_2B7__3BNC117	0	-1100.037228	-426.214627	1376.424605	-28.260624	13.666667	12.333333	-1.792872	11.000000	10.833333	16.000000	29.666667	19.333333	16.000000	89.983460	229.996864	22.977500	-137.531167	-182.902167	-540.911000	-16.363362	-21.158667	40.575000	19.145000	-10.225530
705010067_TF__3BNC117	0	-1817.655306	-420.532453	2100.819207	-28.458407	13.500000	12.166667	-2.265330	13.833333	4.333333	15.666667	29.833333	21.833333	17.166667	90.318918	224.930125	24.130000	-80.263500	-183.389167	-521.007333	-16.262964	-23.529833	40.698333	22.016667	-8.621727
705010185_TF__3BNC117	1	-1618.991355	-470.393835	1889.051215	-29.163639	15.666667	13.666667	-1.245743	16.166667	9.833333	12.666667	37.000000	24.333333	14.333333	97.190190	233.142803	25.769500	-246.071000	-218.221500	-623.980833	-18.224465	-23.725167	40.666667	20.370000	-13.000663
705010198_TF__3BNC117	1	-947.727536	-463.715061	1232.668423	-29.001317	14.000000	12.666667	-1.905553	14.333333	10.000000	13.666667	32.500000	15.833333	15.333333	94.523558	229.885535	23.106167	-176.244167	-196.799000	-590.602500	-16.885357	-22.088333	41.021667	19.308333	-11.385158
706010164_1A7_REV__3BNC117	0	-1159.221680	-466.357153	1408.152429	-28.459656	14.333333	12.500000	-2.056280	16.000000	6.833333	12.500000	33.333333	19.500000	13.333333	94.367511	229.684658	22.044833	-269.181500	-200.605667	-641.303667	-17.684876	-23.081167	41.255000	19.023333	-12.625213
7165_18__3BNC117	0	-1370.689543	-438.125029	1603.484093	-27.999241	14.833333	13.833333	-1.441477	15.166667	9.000000	13.333333	30.000000	17.500000	18.666667	93.948118	233.601872	20.465333	-273.790500	-198.767167	-587.179500	-17.695274	-22.048667	40.710000	19.018333	-13.216635
722_G4_16__3BNC117	0	-2842.650289	-461.262063	3125.866163	-28.510468	12.833333	11.333333	-1.607722	14.500000	10.833333	11.666667	32.500000	20.166667	12.666667	94.469814	231.077639	24.569833	-211.295000	-192.724667	-575.516833	-17.172105	-20.587333	41.646667	20.366667	-12.183243
89_6__3BNC117	1	-365.064305	-453.764309	637.329067	-28.804387	14.500000	12.166667	-1.224035	13.666667	9.333333	16.333333	31.000000	17.166667	15.500000	94.554472	233.660310	22.872000	-129.283667	-211.144000	-606.821667	-16.834527	-22.272333	41.126667	18.696667	-11.667422
9004SS_A3_4__3BNC117	1	-319.793965	-455.360275	615.931504	-27.748690	14.833333	11.500000	-2.427302	12.333333	10.833333	13.333333	33.333333	20.000000	13.666667	91.941539	231.767424	22.855333	-202.722667	-216.059167	-608.143500	-16.378741	-22.180167	40.215000	17.241667	-10.890842
928_28__3BNC117	1	-1678.566232	-450.689250	1933.024124	-27.976955	14.666667	13.000000	-1.920258	13.166667	8.500000	14.000000	31.333333	21.833333	14.000000	92.238266	233.736092	25.396167	-182.878833	-187.317333	-564.578333	-16.625560	-21.936000	40.618333	19.905000	-8.617963
92BR025_9__3BNC117	0	-1385.510142	-430.336053	1659.381607	-27.634880	13.500000	11.666667	-2.202632	13.833333	7.500000	12.666667	30.166667	20.000000	19.166667	90.346802	228.119355	17.631167	-281.196833	-195.267000	-617.103833	-17.435978	-22.530000	41.066667	19.665000	-12.339167
92RW020_2__3BNC117	1	-636.842898	-447.475554	940.073904	-28.641856	13.500000	11.666667	-2.266561	14.166667	9.500000	14.333333	34.000000	21.166667	14.333333	92.144613	225.826655	21.116167	-130.531167	-202.149167	-577.461667	-16.465185	-22.871833	40.476667	20.180000	-10.373378
92US715__3BNC117	1	-1873.592081	-430.216714	2087.495346	-27.689248	15.500000	14.000000	-2.607330	13.666667	9.833333	12.333333	30.500000	17.833333	15.666667	94.276937	234.142122	24.230333	-164.858500	-177.331167	-526.841000	-16.723618	-21.076333	40.148333	20.381667	-11.738217
96ZM651_02__3BNC117	1	-1136.174179	-453.031821	1405.421432	-28.764660	13.333333	12.166667	-1.429260	15.000000	7.666667	13.500000	33.833333	20.166667	13.166667	94.238400	236.618805	20.781333	-250.122167	-213.064833	-652.793667	-17.129252	-23.309333	39.913333	19.593333	-12.903292
98_F4_H5_13__3BNC117	0	-1116.338895	-500.068419	1433.046551	-30.716504	13.666667	12.166667	-1.740829	14.666667	6.333333	14.000000	28.833333	23.000000	22.333333	94.397164	232.127834	24.283167	-159.278500	-173.795167	-557.296167	-17.995828	-23.579667	39.776667	19.155000	-12.177400
A03349M1_VRC4A__3BNC117	1	-403.845945	-414.353060	619.679607	-27.419623	14.833333	13.333333	-2.195994	14.333333	9.000000	13.333333	33.500000	18.333333	13.333333	91.814891	227.756107	25.486333	-191.688333	-186.204000	-544.257667	-16.449437	-22.311333	41.521667	19.781667	-10.908183
A07412M1_VRC12__3BNC117	1	-1026.322532	-432.354625	1273.029195	-27.915681	15.166667	13.333333	-2.682927	13.333333	9.500000	13.333333	35.333333	19.333333	14.833333	90.393410	231.384131	23.671667	-224.083333	-205.134500	-594.709500	-17.221248	-23.209667	41.463333	20.131667	-10.678243
AC10_29__3BNC117	0	-339.832221	-469.834586	625.394481	-28.228762	14.333333	12.333333	-2.644597	14.166667	9.000000	14.333333	31.833333	19.000000	17.166667	94.118776	234.674888	24.623500	-190.887000	-208.102167	-616.823000	-17.292101	-22.495333	41.581667	19.821667	-13.053067
ADA__3BNC117	1	-1058.952501	-409.160323	1320.279588	-26.968379	13.500000	12.166667	-2.711939	11.833333	8.833333	13.000000	30.666667	17.833333	16.500000	90.039919	228.690017	20.038500	-168.105667	-199.707000	-565.017500	-15.941857	-22.054833	39.673333	19.441667	-10.962253
B005018_8_F6_3__3BNC117	1	-401.967561	-429.925233	689.662456	-26.609128	13.000000	11.333333	-1.706802	14.833333	10.833333	10.166667	30.333333	18.166667	14.000000	94.328005	232.963470	20.083500	-140.000500	-177.362000	-517.970500	-16.098711	-19.853667	40.678333	19.750000	-8.745695
B005582_7_G7_8__3BNC117	0	-2192.114675	-472.321275	2444.242367	-29.343822	14.833333	12.666667	-2.125168	13.833333	10.000000	13.166667	32.166667	20.833333	14.833333	94.298271	233.250378	22.918667	-185.620167	-211.268000	-593.522333	-17.473877	-22.090000	37.953333	20.943333	-13.137087
BAL_26__3BNC117	1	-1183.605850	-438.632930	1440.860672	-28.098110	14.000000	13.000000	-2.157644	13.333333	9.166667	14.166667	32.666667	19.166667	15.333333	90.402536	230.643945	26.219000	-114.650667	-174.444000	-539.072167	-16.864999	-22.405833	41.425000	20.060000	-10.949850
BB201_B42__3BNC117	0	-815.789147	-476.910021	1091.479005	-29.605982	14.000000	12.500000	-1.230952	13.333333	11.166667	11.833333	30.166667	24.000000	15.500000	94.422286	229.529922	24.680167	-188.206333	-224.080833	-618.757833	-17.388043	-20.359500	39.518333	20.623333	-12.516660
BB539_2B13__3BNC117	1	-2563.448711	-437.456953	2740.752101	-28.191612	16.333333	14.333333	-2.216232	14.500000	10.333333	15.166667	32.166667	17.833333	14.833333	93.985885	232.600213	24.407000	-245.543500	-210.334833	-616.177833	-17.433637	-22.067333	40.603333	19.323333	-14.947833
BCF03__3BNC117	0	-574.959978	-484.154521	885.497617	-30.178131	12.333333	10.500000	-1.552989	15.166667	6.500000	11.500000	33.500000	18.166667	21.166667	91.482669	230.115826	27.885000	-84.128833	-194.641500	-530.193833	-16.773559	-24.878500	40.945000	17.903333	-12.912117
BCF108__3BNC117	0	-1878.805596	-449.953530	2155.361784	-29.819518	13.166667	12.166667	-1.885330	15.833333	4.833333	8.833333	32.333333	20.333333	21.333333	92.539047	233.739524	22.003833	-259.242000	-198.593500	-588.037000	-17.722552	-24.706333	39.855000	18.106667	-9.873087
BF1266_431A__3BNC117	1	-1704.345201	-438.589978	1934.890277	-28.523903	15.666667	13.833333	-1.495305	13.666667	6.500000	16.500000	26.666667	20.333333	21.166667	94.137103	229.134356	28.180167	-137.652833	-171.495333	-515.928167	-17.591416	-22.537500	39.800000	20.818333	-11.623335
BF1677F2_613A__3BNC117	1	-819.702053	-431.449750	1098.625034	-27.424775	11.666667	11.000000	-2.487854	15.833333	5.166667	12.333333	33.333333	18.666667	15.333333	91.727833	230.556574	22.194667	-235.543833	-184.076333	-566.334833	-16.624828	-23.940500	41.373333	20.035000	-13.468067
BF329__3BNC117	1	-1753.848961	-434.972237	1987.755483	-27.641244	15.166667	14.166667	-2.695796	13.000000	9.833333	13.333333	33.500000	20.000000	15.833333	90.562469	228.909966	22.124167	-143.823167	-179.845333	-531.216500	-16.461589	-22.547167	41.313333	19.618333	-9.958622
BF591__3BNC117	1	-1560.189249	-424.828902	1808.171694	-27.063950	12.333333	11.000000	-1.833023	15.333333	5.000000	12.333333	34.833333	19.000000	13.000000	89.773934	223.075599	19.407667	-267.968667	-186.960167	-594.338000	-17.019918	-24.203167	40.946667	20.725000	-12.659283
BF703__3BNC117	0	-1935.899216	-449.814469	2210.513652	-28.354721	13.833333	11.500000	-2.323308	18.833333	6.500000	13.166667	33.000000	18.500000	16.500000	94.544644	231.966982	21.188500	-220.804167	-187.572167	-563.272500	-17.459846	-23.901833	39.443333	20.886667	-9.347078
BF942_218D__3BNC117	1	-1206.528810	-446.747508	1488.960743	-27.966616	14.666667	12.666667	-1.854365	11.833333	8.833333	13.000000	27.333333	22.000000	22.500000	90.271784	227.427985	26.502000	-192.361333	-202.089500	-536.646833	-16.443690	-21.300167	41.998333	19.510000	-10.690120
BG1168_1__3BNC117	1	-1260.493510	-452.263559	1515.784223	-27.551774	14.000000	12.500000	-1.571615	13.833333	8.666667	13.333333	33.000000	20.666667	13.500000	95.895943	236.947887	22.075667	-187.925833	-199.284833	-568.101833	-16.904407	-22.830833	39.156667	18.765000	-12.880922
BG505_W6M_C2_T332N__3BNC117	1	-468.124463	-475.600688	737.561625	-28.562187	13.833333	12.333333	-1.897049	14.500000	11.500000	14.000000	34.333333	20.833333	12.500000	94.011557	230.136490	24.704667	-229.727500	-199.569500	-591.628833	-16.656178	-21.963500	40.655000	18.830000	-12.899300
BI369_9A__3BNC117	1	-970.749017	-489.264437	1249.232759	-29.521139	14.333333	12.333333	-2.531504	16.833333	9.333333	13.166667	34.333333	21.500000	13.166667	94.344593	234.796904	22.672000	-283.597500	-221.178667	-663.799167	-18.021754	-22.927167	39.216667	19.760000	-14.889100
BJOX002000_03_2__3BNC117	0	-1625.154025	-463.854042	1905.900536	-29.229496	13.833333	12.000000	-1.942490	13.333333	6.666667	16.166667	30.166667	19.833333	17.833333	90.630711	227.630099	27.665500	-93.341500	-217.082000	-637.595833	-17.640728	-23.133333	41.336667	20.155000	-10.904172
BJOX009000_02_4__3BNC117	1	-1190.626252	-448.296526	1477.775529	-28.066850	13.500000	11.500000	-1.787862	12.000000	13.166667	11.333333	30.500000	21.333333	16.500000	94.668255	230.605888	22.625000	-178.319500	-171.379500	-490.123833	-17.260896	-19.803333	41.648333	17.961667	-10.431493
BJOX010000_06_2__3BNC117	0	-576.845051	-441.534701	839.009687	-28.099255	14.666667	13.000000	-2.644699	15.166667	13.333333	11.666667	29.666667	18.666667	16.666667	94.416889	232.550280	20.288667	-180.228167	-178.023000	-516.082167	-16.906099	-19.580167	40.383333	18.776667	-10.006010
BJOX015000_11_5__3BNC117	1	-1308.802671	-431.369216	1549.337795	-27.279222	13.833333	12.666667	-3.639537	13.166667	11.333333	10.000000	33.166667	19.000000	15.333333	90.488827	230.044195	25.292167	-278.357833	-201.850167	-586.288333	-17.293661	-21.171333	41.848333	18.216667	-12.347112
BJOX020000_03_3__3BNC117	0	-1620.709997	-444.031273	1866.526244	-28.125245	15.666667	13.500000	-2.718394	14.666667	9.333333	15.333333	31.333333	17.000000	16.166667	95.046405	237.230826	24.202833	-208.835667	-209.811333	-602.196667	-17.565934	-22.396500	40.498333	19.336667	-11.117903
BJOX025000_01_1__3BNC117	1	-108.122782	-425.611559	377.100910	-27.147814	13.833333	11.333333	-2.410436	13.666667	11.166667	10.333333	35.333333	19.500000	12.000000	90.427093	231.554267	22.132833	-227.638000	-185.235000	-542.285500	-16.468062	-21.624333	41.250000	18.958333	-8.509647
BJOX028000_10_3__3BNC117	1	-838.967551	-440.097798	1102.974668	-26.586137	15.166667	13.000000	-2.229431	14.833333	9.000000	11.666667	31.666667	18.833333	18.000000	90.520543	230.386315	18.434333	-211.335167	-195.647333	-558.259333	-16.971523	-22.150000	42.198333	18.498333	-11.564867
BL01__3BNC117	0	18.168806	-509.253772	308.582311	-30.165614	15.166667	12.500000	-2.284403	15.333333	6.166667	14.000000	32.833333	24.500000	20.166667	95.098485	234.423580	26.290000	-30.923667	-178.086833	-537.679333	-16.989102	-24.495333	40.715000	21.725000	-13.775217
BR07__3BNC117	1	-1413.342284	-442.659815	1646.824554	-28.022171	15.500000	14.166667	-1.706884	13.500000	8.500000	13.833333	33.333333	17.333333	15.333333	94.067125	234.333028	25.696833	-175.650333	-222.781167	-625.879167	-16.725989	-23.445667	38.886667	19.585000	-12.523492
BS208_B1__3BNC117	1	-1696.728305	-478.434940	1984.431575	-29.724884	13.833333	11.333333	-1.533040	19.500000	5.666667	13.166667	35.333333	20.000000	14.000000	92.222249	225.501206	18.065167	-260.720500	-230.729167	-682.369667	-17.446782	-24.724000	40.543333	19.845000	-14.247950
BX08_16__3BNC117	1	-1639.626942	-451.022843	1878.343483	-27.919577	15.333333	13.000000	-2.011480	13.500000	10.500000	13.333333	33.833333	19.166667	14.333333	94.205950	229.668404	22.777667	-209.676833	-187.603833	-591.508667	-17.077757	-22.363833	40.470000	19.118333	-13.099517
C1080_C3__3BNC117	1	-965.696928	-446.549055	1225.961107	-26.981079	13.833333	11.666667	-2.435150	15.833333	9.166667	10.500000	30.833333	20.333333	15.500000	94.235612	232.476683	21.651167	-176.375833	-198.283000	-568.632500	-16.458121	-21.016667	41.811667	18.796667	-12.373617
C2101_C1__3BNC117	1	-647.701873	-426.345706	915.121979	-26.382512	13.333333	11.666667	-2.232137	14.166667	9.166667	8.833333	35.166667	20.166667	14.166667	91.789334	229.451864	21.576500	-213.285167	-181.232167	-532.007333	-16.684062	-22.519333	41.336667	18.568333	-10.177747
C3347_C11__3BNC117	1	-56.202342	-429.150268	316.110649	-27.625369	13.000000	11.333333	-2.275055	14.833333	7.000000	11.666667	33.666667	19.000000	16.333333	90.567555	231.573928	23.605500	-138.239000	-175.195333	-517.714833	-16.258317	-23.542833	40.490000	20.543333	-9.927562
C4118_9__3BNC117	1	-1242.907200	-436.649871	1493.666391	-27.148876	13.833333	12.333333	-2.983907	14.500000	12.333333	9.333333	32.833333	20.500000	11.833333	94.405573	231.168145	20.605000	-198.683667	-166.718000	-509.287667	-16.564853	-19.744667	41.931667	18.520000	-11.522978
CA146_H3_3__3BNC117	1	-779.886662	-445.163825	1027.778589	-28.699965	16.666667	14.500000	-2.916097	13.833333	9.666667	15.500000	30.000000	21.833333	17.000000	94.135089	232.104483	25.116833	-178.876333	-192.615000	-559.507667	-17.717325	-21.851833	39.488333	20.765000	-13.861667
CA240_A5_5__3BNC117	1	-1868.415911	-435.984512	2151.522228	-27.527418	14.500000	12.833333	-1.893840	11.333333	9.166667	13.833333	31.833333	21.000000	15.500000	90.253624	227.083507	23.281667	-171.538167	-172.097833	-499.379667	-17.106379	-22.389667	39.655000	19.618333	-8.337383
CA327_D2_2__3BNC117	1	-1371.565389	-424.373393	1614.034355	-27.193120	14.500000	12.666667	-2.457738	15.833333	8.000000	13.166667	31.000000	19.166667	15.666667	92.418784	224.793990	23.704500	-226.868000	-181.942000	-561.716000	-16.990265	-22.283167	40.493333	19.160000	-9.762048
CA392_H2_6__3BNC117	1	-666.319183	-430.621259	942.380321	-28.515839	15.000000	13.166667	-2.544240	11.833333	9.000000	16.166667	27.833333	20.000000	16.666667	90.616821	230.543966	22.079833	-69.051333	-169.014500	-519.162667	-16.511385	-20.960000	41.135000	20.198333	-11.969755
CA457_H1_1__3BNC117	0	-1312.565816	-458.716027	1588.427312	-28.613342	15.500000	14.333333	-2.289663	12.666667	9.500000	13.000000	31.166667	20.000000	16.666667	94.201617	233.937664	27.073500	-141.787000	-157.116667	-475.097500	-17.418000	-21.906333	40.363333	19.578333	-10.954500
CAAN5342__3BNC117	1	-2941.649471	-436.627523	3147.835791	-27.625003	14.333333	13.333333	-3.166478	14.666667	8.166667	16.000000	31.500000	19.166667	16.333333	94.401838	232.597165	24.173333	-163.103500	-166.347000	-540.262667	-17.218519	-23.016667	41.890000	17.973333	-13.734905
CAP129_1_15_B2_13__3BNC117	1	-1178.102769	-456.874187	1421.940760	-29.516850	16.000000	13.833333	-2.138509	15.000000	6.833333	15.166667	26.166667	16.666667	24.000000	94.069336	227.111069	21.298333	-180.674500	-189.877500	-597.346500	-17.511770	-22.467500	40.406667	20.198333	-14.060597
CAP136_1_16_E6_1__3BNC117	1	-3133.668439	-420.208627	3378.539943	-27.411467	13.666667	12.500000	-2.357335	11.500000	10.666667	14.333333	31.333333	17.833333	16.333333	92.248190	230.055574	21.788833	-215.871167	-208.241167	-589.225000	-16.495470	-21.584667	40.620000	20.141667	-10.184522
CAP174_1_06_F3_1B__3BNC117	0	-1155.321627	-432.002828	1420.777600	-26.705817	13.833333	12.333333	-1.997838	14.000000	11.833333	10.666667	31.000000	19.833333	16.666667	91.307928	228.053057	22.362167	-141.919167	-170.976167	-483.696833	-17.028913	-20.820333	40.510000	16.881667	-11.128408
CAP177_1A3__3BNC117	1	-2582.704894	-463.647424	2782.593339	-29.371602	15.666667	13.666667	-2.542608	16.166667	5.500000	13.833333	32.500000	19.333333	17.666667	94.378184	226.358159	23.112333	-277.115500	-195.049833	-606.634833	-18.000186	-24.415000	40.236667	19.890000	-14.496850
CAP188_1_D1_14_REV__3BNC117	0	-1496.024203	-444.546887	1751.036265	-28.372880	14.166667	12.166667	-2.012334	13.833333	7.500000	12.666667	33.666667	19.333333	14.833333	91.898030	228.164885	23.153833	-236.501333	-217.053000	-650.491167	-16.909468	-23.451000	40.523333	18.943333	-14.743900
CAP200_B8A__3BNC117	1	-802.439048	-420.540858	1059.828077	-27.271921	14.833333	12.833333	-2.359909	18.333333	5.500000	13.333333	30.333333	16.166667	21.166667	91.951741	231.360042	21.243500	-332.581500	-186.432500	-583.850333	-17.157374	-23.778667	41.953333	19.451667	-14.202372
CAP206_1_B5_Y681D__3BNC117	0	-1852.536504	-418.446803	2155.200604	-28.047138	13.666667	12.333333	-2.361806	7.833333	12.000000	12.833333	24.500000	22.333333	20.000000	94.387262	231.125761	25.066833	-96.647333	-174.500000	-478.941667	-16.960034	-18.439833	41.178333	19.198333	-10.207663
CAP210_E8__3BNC117	0	-2823.476647	-471.871512	3070.298600	-29.785376	14.000000	12.333333	-2.244456	15.500000	4.333333	14.666667	34.000000	19.833333	16.833333	94.222371	231.361643	20.939500	-252.105833	-246.902333	-708.356500	-17.518362	-25.455667	40.845000	19.698333	-16.084250
CAP210_TA5__3BNC117	0	-2876.287817	-457.635312	3090.417901	-29.163924	15.666667	13.666667	-1.606415	15.666667	4.000000	14.666667	33.666667	19.666667	15.166667	94.311276	231.498292	19.862500	-312.042333	-242.811667	-708.390000	-17.928892	-25.201667	40.313333	19.693333	-15.207183
CAP220_2_00_A8_5B__3BNC117	0	-661.046638	-450.818046	940.420861	-27.746254	13.833333	11.666667	-1.979268	14.000000	8.000000	10.833333	31.166667	19.833333	16.000000	90.803777	229.533299	21.197167	-183.409000	-192.656833	-576.030667	-17.119941	-21.863833	41.026667	19.305000	-13.059600
CAP221_B14__3BNC117	1	-1026.813934	-434.238924	1280.802645	-27.043552	14.000000	12.500000	-1.671071	14.666667	6.000000	13.333333	30.666667	21.166667	16.666667	91.071822	230.388151	20.014667	-264.330500	-196.882000	-607.725167	-16.620927	-22.976667	41.018333	19.680000	-14.786917
CAP224_1_18_C7_3__3BNC117	1	-1584.901614	-562.478053	1903.880204	-33.022731	18.166667	15.666667	-2.802444	17.666667	14.000000	14.666667	42.333333	22.833333	17.166667	105.713039	243.252071	26.098167	-63.561667	-254.267000	-680.301333	-20.145651	-25.729667	40.233333	18.980000	-14.545250
CAP225_1_06_A2_18__3BNC117	0	-2185.084309	-450.271166	2440.198376	-27.723513	14.333333	12.333333	-2.468404	13.500000	8.000000	15.333333	31.333333	21.333333	15.500000	94.248977	233.445219	16.833167	-319.228667	-222.429500	-646.552167	-18.095692	-22.631000	40.961667	19.823333	-12.300973
CAP237_1_22_B2_2_39__3BNC117	0	-975.547962	-433.563809	1241.203211	-28.141095	13.500000	12.833333	-1.681442	11.166667	9.000000	15.333333	33.500000	19.166667	14.166667	90.188934	228.683684	21.983500	-150.622000	-193.003333	-583.424500	-16.494955	-22.697833	41.933333	20.375000	-13.234243
CAP244_D3__3BNC117	1	-1098.666400	-462.934175	1367.233717	-29.221963	15.000000	13.000000	-2.697316	16.666667	6.166667	15.500000	32.500000	19.500000	16.833333	94.291889	235.324804	25.450500	-116.450833	-202.369000	-591.151000	-17.426513	-24.510167	39.573333	19.288333	-13.271033
CAP258_2_00_X_23__3BNC117	1	-1267.771709	-449.698832	1495.795877	-28.557410	15.666667	14.500000	-2.469345	17.500000	7.666667	14.000000	32.500000	21.166667	15.333333	94.430435	230.536680	23.729000	-196.066000	-180.957500	-528.266000	-17.939980	-22.946833	41.896667	18.983333	-12.704417
CAP260_2_00_TA1_1B__3BNC117	1	-1751.188387	-435.733691	1983.448291	-28.242696	16.000000	14.000000	-1.335963	12.000000	11.833333	12.833333	34.000000	19.666667	15.666667	94.252524	228.358098	21.923500	-247.288000	-187.178833	-560.505833	-16.999554	-21.903167	41.776667	18.700000	-10.051587
CAP266_2_00_E9_H6__3BNC117	0	-1203.017239	-416.349041	1471.580475	-27.940633	12.833333	11.500000	-1.804881	12.500000	10.166667	9.000000	32.333333	20.333333	12.000000	90.915929	228.311092	18.459000	-268.610333	-167.650667	-499.679167	-15.962083	-20.472000	40.650000	19.273333	-11.618875
CAP269_2_00_F11_1__3BNC117	1	-442.816147	-461.094301	707.832197	-28.934775	14.000000	12.166667	-1.881368	15.500000	8.666667	11.833333	33.833333	19.833333	12.333333	94.423325	232.878695	25.400667	-186.032833	-206.546833	-599.673000	-16.857113	-22.278000	40.538333	19.891667	-11.079838
CAP290_2_00_23_6__3BNC117	0	-1491.882199	-439.677400	1757.727880	-28.861027	15.000000	13.333333	-2.703715	12.500000	11.333333	12.166667	34.000000	24.166667	13.833333	93.016518	233.343783	24.805000	-70.651167	-171.774000	-469.402667	-17.597934	-21.617833	41.423333	19.088333	-10.717713
CAP291_2_00_H2_15__3BNC117	1	-1726.724497	-448.250902	1949.656053	-28.434636	16.833333	14.333333	-2.195104	16.166667	8.166667	13.166667	34.000000	19.833333	15.333333	94.164419	234.320533	27.302333	-249.152500	-201.367833	-588.634333	-17.496062	-23.525833	40.008333	19.708333	-14.661233
CAP292_2_00_12_4__3BNC117	1	-843.374514	-438.439280	1143.542974	-28.797717	13.000000	11.500000	-2.580785	11.333333	9.500000	13.333333	29.833333	18.000000	21.000000	90.967784	232.725140	28.192833	-3.662000	-162.769000	-485.163833	-15.834404	-22.299333	40.135000	19.401667	-10.423597
CAP301_2_00_C3_20__3BNC117	1	-849.854240	-416.055057	1121.289047	-26.696443	13.500000	11.666667	-1.651901	12.166667	8.833333	10.000000	31.500000	19.666667	13.666667	90.159083	227.551253	18.482000	-253.504500	-191.843000	-553.236333	-16.651362	-21.046000	39.480000	21.530000	-9.931693
CAP304_2_00_F6_6__3BNC117	0	-2561.994384	-438.792321	2818.393647	-28.397522	15.333333	12.666667	-1.436905	13.166667	9.666667	16.666667	31.833333	18.000000	15.333333	94.388204	225.983367	26.162333	-158.576167	-194.910333	-589.915500	-17.693473	-22.160333	42.151667	20.128333	-11.419530
CAP306_2_00_F9_1__3BNC117	1	-1758.593255	-454.652233	2009.081324	-27.407990	13.000000	11.500000	-2.000432	17.333333	6.500000	13.333333	32.500000	17.166667	14.500000	92.615706	232.300297	16.172833	-355.020833	-232.433333	-699.513167	-17.068324	-23.434167	39.973333	19.241667	-14.431533
CAP307_2_00_24_1__3BNC117	1	-1293.049697	-432.138471	1537.706441	-27.690422	15.500000	13.333333	-2.556442	11.833333	12.500000	13.666667	31.333333	20.500000	15.000000	95.143633	232.414598	24.029500	-191.235667	-173.878000	-547.310167	-17.213345	-20.755833	40.081667	18.828333	-11.049692
CAP308_2_00_E11_35__3BNC117	0	-1710.903947	-448.520502	2015.732295	-27.246145	13.333333	10.500000	-3.394358	13.833333	8.000000	13.333333	33.333333	20.166667	16.666667	90.654581	233.120147	19.674667	-219.089833	-179.250167	-503.265833	-17.138633	-23.281000	42.040000	19.178333	-9.827643
CAP310_2_00_20_2__3BNC117	0	-1327.375123	-439.823154	1597.671244	-27.310454	13.500000	10.166667	-2.055812	17.500000	7.333333	11.666667	31.666667	18.500000	16.166667	91.923435	227.048739	17.955667	-288.870500	-198.280833	-601.353000	-17.103448	-22.510000	41.330000	19.131667	-12.831167
CAP317_2_00_D4_10__3BNC117	0	-1292.104725	-445.607604	1532.836000	-27.428079	16.000000	13.666667	-1.710058	15.666667	10.000000	10.000000	31.833333	20.833333	14.833333	94.624850	232.054979	23.649333	-219.314167	-226.810167	-592.979500	-17.399780	-21.103667	41.670000	17.626667	-11.531645
CAP323_2_00_B6_45__3BNC117	1	-1359.510784	-422.869474	1599.649681	-27.004492	14.666667	12.500000	-2.456670	14.666667	10.333333	9.666667	33.000000	20.500000	13.833333	91.898776	227.626664	24.716667	-221.632500	-182.148333	-538.310500	-16.235715	-21.326500	40.695000	18.313333	-9.966665
CAP326_2_00_D9_2__3BNC117	1	-1896.092623	-449.143387	2138.024258	-28.520849	13.833333	12.333333	-2.119578	17.500000	6.500000	13.500000	32.833333	18.500000	14.666667	94.229084	231.625862	18.184667	-328.216333	-213.881667	-654.080333	-17.717705	-23.360500	41.308333	19.531667	-14.317567
CAP327_2_00_C6_37__3BNC117	1	-945.065231	-444.724331	1238.392279	-28.396554	13.333333	11.666667	-2.003103	13.833333	10.500000	12.500000	31.333333	20.500000	14.833333	94.415986	231.646552	24.854333	-120.758833	-178.846333	-521.762667	-16.649205	-21.040667	41.340000	18.895000	-9.265102
CAP330_2_00_F2_41__3BNC117	0	-2226.856911	-463.758545	2513.856025	-30.476737	17.000000	14.833333	-2.110804	8.666667	8.833333	17.000000	30.500000	23.500000	19.833333	95.301504	235.373942	27.473000	-106.244333	-224.670000	-561.867000	-18.883355	-23.180500	40.123333	20.445000	-9.227938
CAP331_2_00_D7_39__3BNC117	0	-1337.116492	-443.617857	1623.483519	-28.278889	13.833333	12.333333	-3.077296	12.666667	8.666667	12.833333	29.333333	22.500000	17.833333	90.510504	226.813859	27.345833	-66.322500	-175.674667	-499.865833	-16.991391	-21.543667	39.918333	20.608333	-9.796457
CAP332_2_00_C10_1__3BNC117	1	-2071.027003	-494.707028	2365.362160	-29.939738	15.166667	13.833333	-2.235143	18.166667	7.000000	12.666667	37.000000	19.833333	16.833333	96.998245	234.728931	23.878000	-83.703500	-190.775167	-583.157500	-17.306854	-25.215667	41.558333	20.026667	-14.621233
CAP340_2_00_B3_16__3BNC117	1	-919.891869	-411.681586	1227.972252	-25.982005	11.166667	9.333333	-1.873871	15.333333	8.833333	11.000000	30.500000	17.333333	14.666667	92.101156	229.687005	23.344833	-110.313000	-156.004000	-474.776667	-15.437921	-21.139833	41.610000	17.501667	-8.388698
CAP341_2_00_C10_18__3BNC117	1	-1301.566077	-429.187633	1578.693716	-28.121332	14.166667	12.166667	-1.981974	11.000000	12.500000	11.500000	29.166667	19.166667	15.000000	90.458719	225.844741	23.073167	-164.940000	-186.870833	-539.033500	-16.416989	-19.318833	40.280000	18.883333	-9.245778
CAP343_2_00_21_2__3BNC117	1	-667.464156	-448.139989	930.451549	-27.198001	15.166667	13.166667	-2.190282	16.333333	13.166667	12.000000	31.500000	18.500000	13.833333	94.172054	232.485333	20.063667	-252.082833	-199.124167	-582.736167	-17.060843	-19.788000	40.135000	20.445000	-11.966118
CAP347_2_00_B1_1__3BNC117	1	-1172.144286	-480.078188	1447.699191	-29.654573	16.000000	13.666667	-2.145004	14.500000	10.833333	15.666667	35.333333	19.666667	13.000000	94.399300	234.008001	25.351500	-227.676000	-216.587000	-635.517833	-17.776237	-23.206500	39.281667	19.865000	-13.000367
CAP363_2_00_10_3__3BNC117	1	-1687.322948	-426.671053	1945.656824	-27.945885	16.666667	14.166667	-2.670074	9.000000	8.666667	12.666667	30.666667	23.000000	16.166667	90.377954	229.402949	22.800167	-247.370167	-199.300667	-566.039167	-18.065985	-21.812667	40.961667	18.985000	-11.151983
CAP37_1_18_D2_19__3BNC117	0	-293.326678	-425.983097	554.493888	-26.356929	15.666667	13.333333	-1.225779	14.833333	9.166667	9.833333	30.333333	18.166667	16.333333	94.098019	229.844851	23.189833	-182.559333	-184.086333	-544.579333	-16.790870	-20.934000	41.290000	18.755000	-10.910640
CAP378_2_00_D2_5__3BNC117	0	-1024.025141	-465.811420	1336.957997	-28.147360	12.666667	11.500000	-2.019216	8.166667	9.166667	15.333333	30.833333	21.000000	18.833333	92.043889	230.788513	27.655500	-22.872833	-196.049833	-529.228000	-15.854950	-22.661500	39.791667	21.070000	-11.913425
CAP382_2_00_D7_19__3BNC117	0	-1438.190681	-462.106615	1724.937405	-29.706576	15.333333	13.833333	-1.176295	10.333333	13.333333	8.833333	36.166667	24.666667	14.000000	95.211140	231.100328	25.499333	-233.214667	-195.956667	-587.600167	-18.394044	-21.509833	38.881667	20.430000	-9.780630
CAP40_2_01_A3_5__3BNC117	0	-1064.875533	-444.455456	1361.795702	-28.784462	13.000000	11.500000	-1.965525	12.333333	8.166667	17.166667	30.833333	19.166667	15.333333	92.588711	227.036858	28.526833	-114.919833	-189.225333	-560.198500	-16.849095	-22.541000	41.151667	20.376667	-8.419227
CAP45_G3__3BNC117	0	-1336.929001	-455.781368	1573.476121	-28.484889	14.333333	12.666667	-2.077815	16.000000	9.166667	12.333333	32.666667	18.500000	16.166667	94.237317	227.557951	20.114000	-324.730500	-248.776500	-720.224667	-17.953071	-22.479833	40.373333	19.641667	-16.269517
CAP69_1_12_TA7_1__3BNC117	0	-1704.722677	-448.621605	1963.564579	-27.979941	13.500000	12.000000	-1.142924	14.833333	7.666667	12.000000	31.500000	19.333333	17.500000	94.280758	234.604729	20.418167	-272.150833	-178.838000	-593.351500	-17.868633	-22.852833	40.486667	18.685000	-12.470400
CE0089_G2__3BNC117	1	-712.540614	-458.592856	965.828019	-29.246373	17.666667	14.833333	-2.357773	11.000000	8.333333	17.500000	29.666667	19.333333	19.500000	94.760744	233.465787	27.341500	-241.532167	-204.896000	-623.420500	-17.401787	-22.886000	42.325000	18.488333	-13.970233
CE0393_C3__3BNC117	1	-1840.478468	-420.755835	2066.275391	-27.090379	15.166667	12.833333	-2.526555	14.500000	8.166667	13.000000	34.500000	19.000000	14.333333	92.014130	231.630523	23.231500	-217.171000	-189.055667	-554.742333	-16.059431	-23.463833	39.933333	20.228333	-10.090173
CE0626_E6__3BNC117	0	-1150.794939	-461.118414	1463.833053	-27.739003	13.000000	11.166667	-1.586222	16.000000	10.166667	11.666667	27.500000	20.833333	18.333333	94.907498	234.988141	22.091333	-182.410500	-202.509333	-585.346833	-17.410860	-20.155000	39.536667	20.036667	-10.858640
CE0665_F2__3BNC117	1	-913.898958	-442.213672	1191.152125	-27.238785	14.666667	13.166667	-2.195211	15.166667	8.000000	15.333333	29.666667	20.333333	18.000000	94.641933	230.589304	22.084167	-211.535500	-178.828833	-544.672167	-17.445076	-22.608333	39.860000	19.633333	-11.427477
CE0682_E4__3BNC117	1	-2487.162730	-437.544451	2755.415022	-26.802947	10.666667	9.333333	-2.830302	16.333333	5.833333	12.500000	33.666667	17.333333	14.666667	89.466838	227.225163	22.413667	-230.991000	-212.687667	-603.575500	-16.822955	-23.773667	40.716667	20.596667	-11.958402
CE0985_H7__3BNC117	0	-1741.616281	-478.155080	2006.198204	-29.936057	15.166667	13.500000	-3.317479	14.833333	12.333333	13.666667	35.833333	18.166667	14.666667	95.055599	236.610996	23.002167	-281.126000	-225.380000	-664.077000	-17.844953	-22.554167	40.078333	20.576667	-10.963988
CE1086_B2__3BNC117	1	-2402.149969	-458.304667	2608.326105	-28.491770	16.333333	13.166667	-2.224309	15.166667	6.833333	15.000000	35.000000	19.666667	12.666667	94.206012	229.743946	24.543167	-219.653667	-230.229667	-680.018500	-17.750781	-24.204167	40.240000	20.193333	-13.277833
CE1172_H1__3BNC117	0	-840.003976	-457.451176	1093.750838	-28.703837	15.000000	12.833333	-1.682566	16.666667	8.333333	11.333333	33.333333	19.333333	17.000000	92.107584	228.843158	21.297833	-344.452333	-239.306167	-677.967333	-18.390904	-23.167667	40.033333	19.511667	-16.256617
CE1176_A3__3BNC117	1	-1597.050829	-434.737107	1835.478789	-27.487212	14.833333	13.166667	-1.968236	14.666667	9.166667	14.000000	33.000000	17.166667	16.666667	92.098466	228.726066	22.611833	-230.132000	-214.543167	-611.127833	-16.797155	-23.135667	41.290000	17.755000	-11.219128
CE2010_F5__3BNC117	1	-1567.883870	-423.360993	1799.887147	-27.674527	15.166667	13.666667	-2.098679	13.166667	9.333333	13.833333	32.833333	20.166667	14.000000	92.298192	236.254541	23.550667	-205.353833	-198.505333	-595.985667	-16.413635	-22.153833	40.673333	20.588333	-10.276650
CE2052_G10__3BNC117	1	-1551.189637	-444.253656	1803.793002	-28.517176	14.833333	12.666667	-1.488154	14.000000	8.833333	15.000000	28.500000	18.500000	18.000000	94.163653	234.120853	25.012333	-197.425167	-198.632833	-588.621500	-16.820444	-21.465000	41.275000	19.346667	-10.451143
CE2060_G9__3BNC117	1	-2222.076111	-425.216702	2404.083743	-28.519276	16.833333	14.666667	-1.952449	12.833333	9.166667	15.500000	31.500000	19.333333	15.000000	91.977835	232.451902	25.793333	-200.362500	-211.919167	-613.221667	-16.920050	-22.314000	39.555000	20.766667	-12.769985
CE2103_E8__3BNC117	0	-1364.279918	-439.203562	1619.043480	-27.490915	13.000000	11.166667	-1.827799	12.666667	9.500000	11.000000	31.833333	18.666667	14.500000	90.488456	230.928647	17.509167	-234.567500	-196.526167	-592.983333	-17.285437	-21.198000	41.505000	19.473333	-9.465463
CH038_12__3BNC117	0	-1659.878963	-443.254825	1931.017644	-27.387994	13.666667	11.500000	-1.667252	14.833333	11.166667	14.666667	26.833333	21.500000	18.666667	94.159872	231.953128	25.051167	-109.178333	-189.571500	-541.768833	-16.815753	-19.808333	40.913333	20.253333	-9.703133
CH0694__3BNC117	1	-1784.220288	-441.594615	2066.250002	-29.454775	12.833333	12.166667	-1.481064	13.333333	6.000000	16.166667	27.500000	21.000000	19.833333	93.530002	232.082329	24.653333	-136.368833	-223.858000	-604.211667	-16.478853	-22.706500	40.191667	20.828333	-10.756978
CH070_1__3BNC117	0	-1130.782243	-472.703456	1388.395244	-29.447150	14.833333	13.500000	-2.586817	15.000000	8.166667	12.000000	34.000000	21.833333	15.833333	95.239004	235.374506	22.203333	-261.659000	-236.896000	-673.999833	-18.516328	-23.319833	40.168333	20.111667	-12.548340
CH117_4__3BNC117	1	-1382.038452	-426.625136	1631.915653	-28.403193	15.333333	13.500000	-2.633565	11.833333	6.333333	15.000000	27.500000	20.666667	20.166667	90.624057	230.889945	20.396167	-154.902833	-200.485833	-571.581500	-16.596165	-22.519000	40.643333	19.511667	-10.635802
CH119_10__3BNC117	0	-2149.784323	-450.943324	2386.967041	-29.921327	16.666667	13.166667	-1.006805	13.833333	8.666667	12.000000	32.833333	22.166667	14.666667	96.818582	235.155958	22.250000	-263.312667	-215.297500	-633.798833	-17.648674	-22.441167	40.188333	19.506667	-14.819322
CH181_12__3BNC117	1	-828.821868	-452.449492	1073.871781	-29.114992	15.333333	13.333333	-2.529287	15.000000	6.833333	14.166667	33.666667	20.000000	16.000000	94.319971	235.147085	24.175667	-213.642833	-226.373833	-656.024333	-17.186896	-24.234333	40.201667	19.341667	-15.035517
CH505_W4_3__3BNC117	1	-580.985568	-466.699773	837.405654	-28.898890	14.833333	13.500000	-1.957774	14.666667	10.833333	12.000000	31.000000	23.166667	15.166667	94.032413	227.126559	22.209833	-257.627333	-221.761167	-643.492500	-17.871844	-20.873167	40.385000	19.156667	-14.344917
CNE10__3BNC117	1	-1886.806505	-446.530993	2135.126140	-27.987075	14.000000	12.666667	-2.042272	13.500000	10.333333	13.500000	33.833333	19.000000	13.333333	94.384938	230.234765	24.602833	-189.486333	-194.352333	-577.051167	-17.038244	-22.435833	41.200000	16.858333	-12.628402
CNE12__3BNC117	1	-1647.217641	-429.652536	1873.549990	-28.356532	15.500000	14.166667	-2.661423	14.166667	8.666667	14.666667	29.500000	19.666667	17.833333	93.493762	229.276679	25.519000	-176.911333	-198.659167	-576.916667	-16.465087	-22.186833	39.963333	18.950000	-12.442917
CNE14__3BNC117	1	-1849.872354	-424.837401	2073.357415	-27.208365	16.000000	13.500000	-1.855377	12.333333	10.166667	13.333333	31.666667	19.500000	15.500000	91.819641	229.405496	22.518333	-249.499000	-194.809500	-587.891833	-16.541915	-21.900167	39.801667	18.896667	-14.371587
CNE15__3BNC117	0	-1996.264296	-437.359947	2279.495053	-28.037612	12.833333	10.666667	-1.942144	13.500000	5.500000	14.500000	30.833333	18.333333	17.333333	91.862084	229.533785	21.903833	-186.952833	-197.146500	-618.934667	-16.958688	-23.486000	40.673333	20.990000	-10.630245
CNE17__3BNC117	0	-2337.740185	-443.483477	2573.555265	-29.072019	15.833333	13.666667	-1.824463	14.833333	8.833333	14.666667	30.000000	18.666667	17.833333	94.346714	236.680414	26.512833	-156.084667	-220.545167	-615.770500	-16.867502	-22.138333	41.818333	17.965000	-11.545880
CNE19__3BNC117	1	-980.953970	-485.677667	1269.120162	-30.280802	15.166667	13.500000	-2.073741	15.000000	7.000000	17.500000	35.166667	20.500000	15.333333	93.423067	228.601770	25.262667	-183.564833	-205.705833	-637.585333	-18.520884	-24.949500	41.936667	19.866667	-12.727025
CNE20__3BNC117	0	-1549.566329	-433.775329	1842.063305	-28.262613	13.000000	11.000000	-1.702413	12.666667	6.833333	13.833333	31.666667	20.833333	15.000000	90.504975	226.523671	28.241667	-62.720500	-200.545000	-542.525667	-16.022723	-22.990833	41.281667	18.411667	-9.602577
CNE21__3BNC117	0	-1569.225237	-468.713110	1804.643725	-29.092124	16.833333	14.333333	-2.571950	15.333333	8.333333	13.666667	33.166667	22.833333	16.500000	94.188629	232.736258	20.180333	-249.841167	-224.759333	-673.262833	-18.224177	-23.569333	39.178333	19.685000	-13.253072
CNE3__3BNC117	1	-937.194437	-413.212065	1191.639281	-26.971976	15.000000	12.333333	-1.941325	12.833333	8.166667	10.500000	31.833333	22.666667	16.666667	91.182345	233.513958	22.743333	-234.120667	-165.115333	-504.026500	-16.707029	-21.962667	41.098333	20.718333	-10.347518
CNE30__3BNC117	1	-1537.275175	-467.101334	1776.757527	-28.921918	15.666667	13.000000	-2.349279	15.500000	8.500000	13.333333	35.333333	19.833333	14.666667	95.686709	238.215689	21.815167	-236.219167	-232.550833	-640.619667	-17.152494	-24.003500	40.160000	18.738333	-14.178333
CNE31__3BNC117	0	-843.069248	-471.510228	1122.060383	-29.149367	15.500000	13.833333	-2.323263	14.666667	8.000000	16.166667	29.333333	23.833333	20.166667	94.911923	233.548396	25.183833	-134.735500	-223.871667	-626.748833	-17.718005	-22.818167	40.991667	19.768333	-12.582447
CNE4__3BNC117	1	-513.962859	-461.840187	804.435997	-29.055384	13.333333	12.000000	-1.652634	13.500000	11.666667	13.166667	31.500000	19.833333	15.666667	97.103357	238.253518	27.885833	-202.430333	-225.019667	-623.414667	-17.594075	-20.866000	43.028333	17.233333	-10.508348
CNE40__3BNC117	1	-1567.399572	-456.248477	1805.903873	-28.604849	15.333333	14.000000	-2.658488	16.000000	6.000000	13.833333	33.333333	18.166667	18.333333	93.363031	234.340047	26.531833	-111.746167	-199.418500	-573.936667	-17.071595	-24.782333	40.886667	18.635000	-11.975847
CNE5__3BNC117	1	-817.534874	-424.128886	1092.414922	-27.081151	14.666667	12.000000	-2.509333	13.500000	10.833333	10.666667	30.000000	21.000000	14.833333	91.956239	232.420217	25.420000	-163.144667	-152.938667	-460.671833	-16.241088	-20.239833	39.863333	18.856667	-8.079607
CNE52__3BNC117	1	-933.575033	-467.578897	1203.583230	-29.064199	15.166667	12.666667	-2.418900	16.333333	7.333333	13.333333	34.166667	18.666667	14.166667	94.413663	236.520827	25.554500	-156.721000	-225.956333	-629.946667	-17.475964	-23.719000	40.758333	18.743333	-14.008867
CNE53__3BNC117	1	-1716.047650	-433.502933	1946.034589	-28.216254	15.833333	13.333333	-3.064209	13.166667	7.333333	12.166667	35.500000	20.666667	13.833333	90.343683	229.297087	25.465667	-191.409500	-202.508167	-575.222333	-17.071470	-24.000667	40.776667	18.973333	-11.367162
CNE55__3BNC117	1	-1133.466900	-422.037291	1410.115734	-26.709441	11.833333	10.500000	-1.433131	16.000000	10.666667	10.666667	31.166667	18.166667	15.666667	94.370325	227.239796	20.502333	-180.509000	-164.332333	-498.557167	-16.602352	-20.528833	41.540000	20.005000	-10.159078
CNE56__3BNC117	1	-860.791520	-454.906957	1124.586784	-28.820526	14.666667	13.166667	-3.087016	12.500000	8.166667	14.166667	33.500000	18.833333	14.000000	90.622075	229.890206	26.619500	-206.476167	-226.133167	-648.171833	-17.818307	-23.078333	40.271667	20.391667	-12.452317
CNE57__3BNC117	1	-123.584975	-438.475320	435.453618	-28.258811	13.833333	12.000000	-2.308955	12.833333	10.000000	13.833333	31.833333	18.833333	18.000000	91.933749	227.952299	25.604833	-195.031333	-192.961167	-566.996833	-17.352353	-22.333333	41.350000	18.996667	-9.630145
CNE58__3BNC117	1	-1871.248462	-470.092332	2115.563030	-28.568342	15.500000	13.333333	-2.396398	15.833333	9.000000	13.500000	32.166667	21.000000	15.166667	94.583791	236.567040	23.193833	-266.099333	-219.272833	-641.205167	-17.319759	-22.327167	40.083333	20.120000	-15.606050
CNE59__3BNC117	1	-1262.868077	-441.202887	1548.579103	-26.662830	12.333333	10.833333	-2.076889	14.666667	10.500000	8.166667	34.166667	20.500000	13.666667	91.688295	229.303974	22.090333	-198.958333	-180.631833	-530.247000	-15.962148	-21.320167	41.796667	17.930000	-10.248117
CNE7__3BNC117	0	-2170.783294	-445.976571	2393.020662	-28.837790	14.500000	12.666667	-1.838908	18.666667	6.166667	16.000000	28.500000	17.166667	18.333333	91.948458	232.462701	26.083167	-294.423000	-208.150833	-666.009500	-17.902740	-22.962667	40.163333	19.418333	-16.191567
CNE8__3BNC117	1	-1183.949737	-424.256042	1417.084621	-26.578510	15.166667	12.833333	-2.305064	14.333333	9.166667	11.166667	30.166667	18.500000	15.333333	91.893960	228.269733	20.422167	-275.122500	-186.102500	-568.892833	-17.055857	-20.857833	41.688333	18.596667	-13.496283
CT072_56_7__3BNC117	1	-1291.927817	-455.641232	1539.740780	-28.730670	14.666667	12.500000	-1.168945	15.500000	7.666667	12.333333	32.833333	21.833333	15.000000	94.240372	229.438418	26.173833	-126.853833	-206.282833	-581.542333	-16.401352	-22.779500	40.838333	19.956667	-12.054472
CT140_140_B6__3BNC117	1	-833.953298	-475.231078	1134.580934	-27.937572	12.666667	10.500000	-2.040955	16.333333	5.666667	13.333333	34.000000	21.166667	15.333333	93.760874	231.718122	22.167833	-304.606000	-212.694667	-640.860833	-17.728280	-24.401000	41.398333	18.810000	-13.307368
CT184_D3_15__3BNC117	1	-1067.680918	-428.468976	1331.908439	-27.163886	12.500000	10.666667	-3.217545	16.500000	7.166667	10.500000	33.666667	17.333333	13.833333	90.449646	226.409702	21.242167	-216.955333	-202.125833	-597.352333	-17.001776	-22.687333	42.515000	18.305000	-10.607117
CT349_39_16__3BNC117	1	-1486.733592	-423.326734	1764.283431	-27.799173	13.166667	11.333333	-1.528168	14.333333	6.833333	13.500000	30.666667	18.000000	17.333333	90.490641	227.234735	21.139500	-231.061000	-204.687833	-606.055500	-16.316586	-22.847167	41.593333	18.673333	-10.393108
CT431_G6_6__3BNC117	0	-1027.178366	-507.219715	1313.059931	-30.705142	15.333333	13.500000	-2.062164	17.166667	10.833333	14.333333	28.833333	21.833333	15.333333	94.046911	234.634265	24.474500	-154.505667	-223.016500	-629.149000	-19.632793	-20.211167	41.410000	18.890000	-15.681333
CT565_C7_48__3BNC117	0	-1997.353418	-429.957136	2223.792087	-28.412655	14.666667	13.666667	-2.657633	16.333333	6.833333	13.166667	31.000000	20.000000	16.333333	94.277656	232.654085	25.431500	-174.766333	-165.281833	-493.533667	-17.238338	-22.631500	41.345000	19.758333	-11.425643
CT810_G4_7__3BNC117	0	-1453.127229	-453.025422	1727.932220	-27.848994	14.000000	12.500000	-1.794149	16.166667	12.666667	11.500000	28.333333	17.833333	19.166667	92.098906	230.540500	22.011000	-254.020000	-198.412333	-623.890000	-17.524659	-19.632000	40.610000	18.996667	-12.439152
CT823_B6_1__3BNC117	1	-682.786978	-439.125704	984.436974	-28.221779	12.500000	11.166667	-2.241369	10.500000	5.666667	12.666667	33.166667	20.666667	16.000000	90.366655	226.916419	23.496000	-171.463667	-191.446333	-530.961667	-15.711853	-24.162000	40.641667	18.881667	-9.013397
CT885_H3_2__3BNC117	1	-2918.116336	-443.015017	3149.490009	-26.529928	13.500000	11.166667	-2.093043	17.166667	9.833333	11.666667	30.666667	17.000000	16.500000	94.527672	230.661043	16.395167	-283.755667	-227.629167	-674.283000	-17.146144	-21.041500	40.711667	20.716667	-13.802783
CT966_E1_7__3BNC117	1	-1265.849001	-433.224282	1535.481262	-28.960752	14.333333	12.666667	-2.012309	14.333333	8.166667	15.666667	30.000000	18.000000	16.500000	91.988642	228.598174	24.228833	-171.596167	-209.307000	-628.074000	-16.897449	-22.434333	40.905000	18.386667	-11.669843
CT977_69_12__3BNC117	1	-1564.377055	-465.972048	1817.846702	-28.654849	14.166667	12.833333	-2.561381	14.000000	8.166667	15.166667	33.333333	21.166667	15.666667	94.627578	235.547833	21.523333	-326.134667	-229.935333	-701.071167	-18.107166	-23.440000	41.396667	19.486667	-13.849510
DJ263_8__3BNC117	1	-1170.397176	-451.827799	1418.945436	-28.388203	15.166667	13.333333	-2.209442	13.500000	11.500000	13.666667	30.500000	20.500000	14.333333	93.927442	233.927041	27.229833	-203.279333	-192.264167	-580.996000	-17.136636	-20.745500	39.185000	19.248333	-13.228400
DU123_06__3BNC117	1	-1558.167073	-458.963396	1826.586117	-27.676928	14.666667	12.333333	-2.546656	16.833333	8.166667	11.166667	35.000000	19.333333	15.666667	94.608225	232.304349	21.661667	-222.811500	-214.945000	-587.786667	-17.078898	-23.685333	40.940000	18.320000	-12.842173
DU151_02__3BNC117	0	-720.053304	-460.820606	977.339842	-28.993010	14.000000	12.333333	-1.819265	14.666667	9.500000	11.833333	30.166667	19.500000	15.500000	94.122447	225.054948	24.818333	-286.914000	-217.103500	-651.976167	-17.570131	-20.817167	41.110000	19.883333	-14.771150
DU156_12__3BNC117	1	-1242.185036	-450.761942	1467.999137	-28.257416	15.500000	14.166667	-2.159180	16.500000	9.333333	12.666667	32.000000	17.333333	16.833333	95.691293	234.004505	15.676833	-353.888667	-186.755500	-608.244000	-17.895483	-22.352667	40.788333	18.765000	-11.756183
DU172_17__3BNC117	1	-664.546633	-449.576165	924.312612	-28.426599	16.000000	13.666667	-1.326833	14.333333	9.666667	13.833333	34.000000	20.333333	18.000000	93.546002	232.589676	23.373667	-191.905667	-186.234333	-568.996333	-17.340027	-23.411667	40.403333	20.528333	-11.361810
DU422_1__3BNC117	0	-2256.692933	-446.999778	2472.827916	-28.118270	15.333333	13.166667	-1.558517	15.166667	9.333333	12.833333	32.666667	17.166667	16.500000	91.323463	228.767304	20.176833	-362.148500	-210.579333	-655.763333	-18.482255	-22.237000	41.103333	21.105000	-14.471283
H086_8__3BNC117	0	-1017.836630	-484.758133	1308.652267	-30.957502	16.333333	14.500000	-1.321264	8.000000	12.333333	18.000000	26.333333	24.333333	21.833333	94.066891	229.320623	32.441833	13.690667	-243.488667	-606.050167	-18.481241	-20.606167	39.938333	20.001667	-14.517117
HT593_1__3BNC117	1	-1544.597641	-435.209727	1778.563488	-28.199361	15.500000	13.500000	-1.754222	13.500000	9.833333	13.500000	34.166667	19.833333	13.500000	94.160559	238.189344	22.091833	-216.290000	-204.036000	-616.407333	-16.670097	-22.606500	40.763333	18.970000	-11.164082
HXB2__3BNC117	1	-485.696143	-443.703080	745.406106	-28.671735	15.166667	13.500000	-2.278305	13.500000	8.166667	14.166667	31.000000	17.333333	16.333333	94.109037	231.884688	22.953333	-137.388000	-212.115333	-602.699000	-16.399929	-22.586833	40.426667	18.910000	-13.441517
JRCSF__3BNC117	1	-1398.853761	-439.355575	1655.048640	-28.762103	15.500000	13.833333	-1.983978	13.666667	7.000000	15.166667	29.333333	18.166667	17.500000	93.977705	230.956783	24.366667	-165.393167	-199.799333	-587.889500	-17.205165	-22.504833	39.615000	21.500000	-12.081270
JRFL__3BNC117	1	-1968.084552	-431.262121	2198.119173	-27.497248	15.166667	12.666667	-1.588079	13.833333	9.500000	13.500000	31.333333	18.000000	16.000000	91.782704	228.753170	25.905500	-175.295500	-219.991167	-605.072167	-17.292359	-21.655000	41.128333	20.631667	-11.732110
KER2008_12__3BNC117	1	183.565521	-466.900024	115.469387	-29.103846	14.833333	13.666667	-2.474630	11.000000	11.166667	14.166667	30.500000	20.500000	15.166667	93.567183	232.447264	23.180500	-215.604333	-220.608167	-617.645833	-17.100793	-20.856667	39.731667	20.545000	-14.458550
KER2018_11__3BNC117	1	-1501.064123	-440.359273	1752.195951	-28.291958	15.833333	13.833333	-2.054321	14.333333	9.166667	13.833333	30.166667	19.333333	15.666667	94.003242	231.325564	20.217833	-227.643500	-182.849000	-570.430333	-16.554929	-21.505667	41.425000	18.396667	-12.206367
KNH1209_18__3BNC117	1	-906.671822	-463.635421	1161.714104	-29.581540	14.833333	13.166667	-1.735514	14.000000	11.166667	14.000000	33.500000	21.166667	12.666667	94.772172	231.760070	23.347500	-236.325167	-218.376833	-641.487333	-17.076973	-21.976333	39.198333	19.155000	-13.505507
KO224_T87_2_4__3BNC117	1	-1098.339801	-439.970536	1333.119832	-28.539987	15.666667	13.500000	-1.672613	16.333333	7.666667	13.833333	32.000000	19.500000	15.500000	94.528044	232.950322	24.247500	-223.654167	-221.954833	-645.616000	-17.728083	-22.999333	40.828333	18.416667	-12.044225
KO243_H6_3__3BNC117	1	-411.758138	-444.395241	694.596091	-27.724500	15.166667	12.833333	-1.673147	14.666667	9.500000	13.333333	30.666667	17.666667	17.500000	92.493024	238.067364	23.929500	-182.566833	-198.286333	-577.213167	-16.986623	-22.066500	39.470000	19.651667	-10.709495
KO426_T78_10__3BNC117	1	-1493.234671	-416.585225	1703.337238	-28.364245	15.666667	14.166667	-2.043081	13.166667	7.333333	12.833333	31.666667	18.500000	15.500000	90.570998	229.217633	21.482833	-229.805833	-223.962000	-629.008500	-16.870749	-22.923500	40.063333	18.483333	-8.691955
KO459_T68_4__3BNC117	1	-2282.825552	-454.172719	2562.044019	-28.912296	13.500000	12.666667	-2.801732	12.666667	9.333333	15.166667	34.000000	22.166667	16.166667	90.480213	232.935425	22.580500	-191.376500	-223.629000	-615.536333	-17.808578	-23.684167	39.718333	19.591667	-10.257500
KO756_38_TB12__3BNC117	1	-1121.200189	-434.179095	1394.270302	-27.503230	14.666667	12.833333	-1.919810	9.833333	10.000000	11.833333	33.166667	20.500000	13.666667	89.243549	225.221453	20.749500	-252.208000	-202.911167	-581.865000	-16.399633	-21.863500	39.480000	20.286667	-12.368138
KO870_C2_10__3BNC117	1	-1779.954030	-433.674037	2038.228041	-27.704540	14.500000	11.666667	-1.915466	13.333333	7.833333	13.500000	35.166667	18.166667	13.666667	90.393389	225.199307	21.927833	-173.234167	-216.167833	-633.762833	-16.424208	-23.463167	41.998333	20.288333	-10.523265
M02138__3BNC117	1	-876.491784	-443.593299	1121.402234	-28.959835	15.000000	13.166667	-2.886230	15.500000	9.500000	12.166667	33.833333	21.500000	13.666667	92.260178	231.109052	24.445833	-241.799500	-208.867333	-590.030667	-17.776526	-22.143333	41.271667	19.896667	-11.584090
MB201_A1__3BNC117	1	-542.610893	-462.383862	815.396788	-28.596951	14.833333	13.000000	-2.218979	13.166667	10.666667	13.000000	33.000000	22.333333	11.166667	94.318705	229.427334	24.375333	-174.237667	-197.456500	-566.992000	-17.031683	-21.263333	39.343333	20.356667	-13.478873
ME067_A10_15__3BNC117	1	-675.689255	-440.617865	931.218889	-27.769019	14.500000	13.500000	-2.125097	13.000000	11.833333	11.666667	33.500000	19.000000	13.333333	94.359487	233.840091	19.542500	-232.450167	-176.728500	-538.752833	-17.330267	-21.261500	40.020000	19.100000	-11.162892
ME178_G6_16__3BNC117	1	-943.077031	-404.922635	1200.455497	-27.201888	15.000000	12.666667	-2.378454	10.666667	12.166667	12.666667	29.500000	20.500000	17.000000	93.219091	237.009207	25.932667	-131.427167	-145.776333	-468.380667	-15.987654	-20.432000	38.588333	19.650000	-6.688422
MI369_A5__3BNC117	1	-1011.886980	-474.050991	1278.506291	-29.486317	14.833333	12.833333	-2.180003	16.166667	9.166667	13.500000	33.500000	21.666667	13.000000	94.643586	234.621255	25.310500	-307.671167	-229.472667	-688.884167	-17.372864	-22.592833	40.166667	18.853333	-14.725633
MN_3__3BNC117	0	-1435.153239	-450.103100	1731.612025	-28.756635	13.500000	12.000000	-1.491155	13.333333	7.833333	18.166667	28.500000	17.333333	18.000000	94.216901	234.855102	24.915333	-77.674333	-205.518000	-597.126833	-16.707709	-22.759333	39.170000	19.995000	-11.435340
MS208_A1__3BNC117	1	-2448.287964	-448.732843	2707.800318	-28.046363	13.666667	11.500000	-1.647415	14.666667	8.833333	13.000000	32.166667	18.666667	15.333333	92.382617	228.589967	25.189833	-220.015500	-189.108667	-563.806000	-16.947659	-22.257833	40.900000	19.546667	-10.826478
MW965_26__3BNC117	1	-906.425091	-442.955778	1187.514003	-28.002633	13.666667	12.166667	-1.772313	14.166667	9.000000	14.500000	28.833333	18.000000	16.500000	90.614482	229.314213	22.893167	-195.910000	-172.559500	-564.538500	-16.195255	-21.200167	40.965000	19.446667	-10.136803
NKU3006_EC1__3BNC117	1	-120.724437	-434.294857	351.770672	-28.837917	17.166667	15.166667	-2.059692	14.166667	8.833333	13.833333	34.333333	19.500000	13.166667	95.121334	234.551622	23.297000	-226.966667	-209.288333	-616.389833	-16.567092	-23.003000	40.280000	20.105000	-12.640992
P0402_C2_11__3BNC117	1	-1808.965606	-453.956023	2074.903109	-28.658554	12.666667	11.333333	-1.661189	18.333333	7.166667	15.166667	32.166667	20.000000	12.000000	91.731470	229.748368	25.983000	-191.367833	-209.100000	-609.414667	-16.707795	-22.686000	40.245000	20.198333	-12.128733
P1981_C5_3__3BNC117	1	-1504.644487	-454.046505	1771.734453	-28.866728	13.166667	12.166667	-1.839218	16.833333	6.833333	14.833333	31.166667	19.000000	18.000000	92.481004	226.314121	23.614000	-203.815667	-205.996833	-614.257167	-17.034610	-23.369500	41.361667	19.633333	-11.481967
PVO_4__3BNC117	1	-1080.325434	-447.044481	1333.784994	-27.839080	16.333333	13.500000	-3.408391	14.000000	8.666667	13.666667	33.333333	19.666667	15.500000	92.390959	235.653216	23.477167	-215.657833	-206.079000	-598.979000	-17.106818	-23.182167	39.831667	19.760000	-12.273507
Q168_A2__3BNC117	1	-1545.958639	-471.420912	1791.510398	-29.554834	14.166667	13.166667	-1.748973	14.666667	10.000000	14.833333	34.833333	21.166667	13.000000	94.608841	227.512803	27.121000	-195.079167	-225.595333	-643.074333	-16.900519	-22.955000	39.825000	20.528333	-11.806412
Q23_17__3BNC117	1	-1053.844210	-468.006190	1340.585141	-28.277125	12.500000	11.333333	-1.448664	14.833333	8.833333	14.166667	32.166667	20.000000	13.333333	94.545963	228.708486	23.818833	-190.868500	-214.199333	-623.185500	-17.023983	-21.935833	41.285000	20.055000	-11.989450
Q259_17__3BNC117	1	-1332.498917	-434.335596	1581.665192	-27.693521	13.666667	12.666667	-2.399114	14.500000	6.000000	13.333333	33.166667	18.000000	14.500000	90.689540	226.032312	22.636333	-187.324500	-197.260833	-585.649167	-16.026565	-23.624667	41.356667	19.596667	-11.204887
Q461_E2__3BNC117	1	-1076.909602	-454.360879	1359.278047	-28.265405	13.833333	12.333333	-2.365184	14.333333	8.000000	14.833333	31.666667	19.333333	15.833333	91.396642	232.381262	21.450667	-151.962833	-205.701167	-589.938500	-16.262650	-23.071667	39.545000	19.441667	-13.520183
Q769_D22__3BNC117	1	-1327.781262	-487.364473	1580.342453	-30.813054	15.833333	14.000000	-3.199234	18.666667	6.666667	16.833333	36.000000	18.666667	15.333333	95.102573	233.044745	20.025167	-302.380667	-259.932167	-747.171333	-17.906094	-25.600167	40.883333	19.346667	-17.775617
Q769_H5__3BNC117	1	-945.390428	-484.412628	1218.906058	-30.105619	14.166667	12.500000	-1.332225	17.833333	5.166667	16.166667	33.500000	16.666667	16.833333	94.451234	234.218921	18.139667	-278.620500	-247.061833	-729.879167	-17.628019	-25.318333	41.268333	18.175000	-14.489617
Q842_D12__3BNC117	1	-1075.039448	-462.920616	1334.414724	-28.754785	14.000000	12.166667	-1.751633	14.500000	10.333333	15.166667	34.166667	18.000000	13.000000	94.058677	229.188758	21.512500	-243.042000	-219.125333	-640.766500	-16.471098	-22.663167	39.650000	20.206667	-12.496075
QH0515_1__3BNC117	1	-167.797862	-436.136359	434.250296	-27.881529	13.666667	11.666667	-1.811305	13.500000	10.000000	11.833333	33.166667	17.500000	13.833333	91.812950	233.192397	23.543167	-183.434167	-203.619500	-602.257500	-16.948795	-21.926500	39.800000	19.638333	-14.767950
QH0692_42__3BNC117	1	-1287.148541	-435.357987	1541.034229	-27.272680	14.833333	13.000000	-1.915802	14.000000	9.333333	12.833333	31.666667	18.333333	16.166667	91.635410	234.841905	24.187333	-196.711167	-188.919500	-567.904000	-16.433302	-22.184167	40.371667	18.711667	-11.875287
QH209_14M_A2__3BNC117	1	-418.727441	-444.212111	718.955312	-28.430087	13.500000	12.000000	-2.127136	12.333333	9.500000	13.666667	31.000000	18.666667	14.500000	90.395636	230.316415	20.597167	-141.767833	-173.541167	-528.285167	-15.459162	-21.356000	40.316667	20.851667	-10.417615
R1166_C1__3BNC117	1	-468.271350	-479.986918	784.801823	-29.650215	12.833333	10.833333	-1.611827	14.833333	10.000000	11.666667	34.500000	21.500000	13.666667	95.206941	236.350025	23.559667	-143.386333	-228.322000	-629.986000	-17.199241	-22.515333	39.723333	19.385000	-13.143267
R2184_C4__3BNC117	1	-674.730763	-450.587775	945.805408	-29.243754	15.833333	13.833333	-2.430445	10.333333	11.166667	13.833333	32.333333	23.500000	14.666667	91.677521	232.617252	24.997000	-184.177000	-190.776333	-552.410333	-16.508460	-21.459667	40.653333	19.771667	-12.398517
R3265_C6__3BNC117	1	-1438.553426	-467.366130	1720.952809	-28.276004	12.666667	11.166667	-2.561712	14.833333	9.500000	11.500000	31.500000	20.666667	13.833333	94.227984	232.308638	26.371000	-183.937667	-217.696500	-593.795833	-17.485534	-21.096000	41.285000	19.131667	-10.602803
RBF125__3BNC117	0	-2017.868402	-476.760545	2363.601615	-29.567903	10.500000	8.833333	-2.092682	17.000000	10.500000	11.333333	27.666667	15.500000	21.166667	92.017779	234.189127	24.443000	-128.247167	-197.717667	-574.315500	-17.087145	-20.755833	38.408333	20.461667	-11.146807
RBF189__3BNC117	0	-1010.341548	-524.697216	1357.131407	-31.761027	12.666667	10.000000	-2.315236	17.833333	7.500000	8.333333	30.666667	19.833333	22.166667	95.048000	240.813623	24.957500	-262.822500	-217.512667	-685.283167	-18.514493	-22.852667	39.650000	19.298333	-13.863367
RBF208__3BNC117	1	-662.044436	-451.974552	959.465523	-28.740494	11.833333	10.833333	-2.980932	16.166667	10.666667	11.000000	32.000000	19.166667	16.000000	94.528566	236.420188	19.937500	-273.317167	-171.151833	-579.787500	-17.665890	-21.605500	39.548333	18.581667	-10.429380
REJO4541_67__3BNC117	1	-1608.584307	-476.815675	1859.363426	-29.321253	15.833333	14.000000	-2.783676	14.333333	8.333333	15.666667	33.166667	19.000000	18.166667	94.482168	233.209521	22.398500	-208.671333	-232.613833	-652.745167	-17.282888	-24.116167	40.901667	18.551667	-11.456000
RHPA4259_7__3BNC117	1	-327.886888	-438.970925	588.537652	-28.809415	14.166667	12.333333	-1.929042	13.666667	9.500000	14.500000	32.000000	18.000000	13.500000	89.936359	229.191533	18.521000	-281.586833	-208.697500	-646.888167	-17.519111	-22.001500	39.718333	19.961667	-13.635117
S018_18__3BNC117	1	-2162.184891	-440.290287	2405.160848	-28.185165	15.166667	13.000000	-2.415415	15.666667	6.166667	16.333333	32.833333	21.500000	12.833333	92.395368	225.028433	24.946500	-226.972500	-200.534000	-582.971667	-17.069931	-23.594167	42.316667	18.645000	-12.650287
SC05_8C11_2344__3BNC117	1	-2439.192680	-422.749268	2694.013740	-27.358059	13.166667	11.333333	-2.391490	14.333333	5.666667	15.166667	32.000000	19.333333	17.500000	91.479455	228.646839	25.161667	-138.235333	-181.363500	-531.987167	-16.174613	-24.549167	40.905000	17.488333	-10.553757
SC422_8__3BNC117	1	-714.708093	-448.686665	980.314251	-28.866534	14.166667	12.833333	-1.487005	15.000000	10.500000	14.666667	32.166667	17.666667	15.333333	94.503335	231.563841	26.978333	-164.889833	-197.209500	-578.058333	-16.715151	-21.879833	42.008333	18.345000	-10.635558
SF162__3BNC117	1	-491.298361	-448.489589	763.952889	-28.712353	14.666667	14.000000	-2.322342	14.166667	8.000000	16.666667	29.166667	17.500000	18.166667	94.060353	230.847700	24.036000	-158.804667	-199.275833	-594.289167	-17.138454	-22.651500	40.221667	19.258333	-12.059517
SO032_A2_8_1__3BNC117	0	-1627.426310	-471.939679	1907.267377	-29.053993	13.500000	11.666667	-1.471156	15.833333	6.833333	16.666667	30.500000	19.500000	16.833333	94.414174	228.220759	23.595500	-231.280833	-223.664000	-653.229667	-18.188580	-23.244833	41.343333	19.193333	-13.134363
SO186_H6_5__3BNC117	1	-457.315957	-447.693495	758.108592	-28.113237	12.666667	11.666667	-1.189692	14.500000	6.666667	13.500000	32.500000	18.166667	16.833333	95.103472	228.972531	22.353333	-168.042000	-192.657500	-570.380833	-16.702406	-23.646000	40.938333	19.536667	-11.167358
SO225_H11_12__3BNC117	1	-1304.025031	-426.953776	1572.518446	-27.392579	13.666667	12.166667	-1.118800	14.333333	8.833333	14.333333	30.333333	18.000000	15.000000	94.076780	228.432039	19.909500	-210.761000	-174.838167	-561.010333	-16.399366	-21.695000	39.920000	20.273333	-10.351790
SO405_T24_5__3BNC117	1	-1313.568734	-454.061270	1557.058017	-29.075007	16.166667	14.833333	-2.661652	13.000000	10.000000	14.333333	33.666667	21.166667	13.833333	94.746500	230.905638	24.018500	-222.350000	-183.697000	-543.838333	-17.566315	-22.482833	40.865000	19.238333	-10.350318
SO431_C1_1__3BNC117	1	-999.967778	-450.451807	1223.397754	-28.798107	15.333333	13.666667	-3.248545	15.666667	8.500000	14.000000	35.333333	18.666667	15.500000	92.048198	229.821964	22.081333	-271.673000	-223.678500	-671.741667	-17.521819	-24.231167	40.221667	19.128333	-13.681183
SO607_B6_9__3BNC117	1	-1234.368672	-442.341202	1474.930774	-27.159140	13.166667	13.000000	-2.113083	17.166667	10.333333	10.666667	34.333333	19.666667	14.166667	94.532049	240.537538	22.765833	-232.194833	-205.176000	-574.220833	-17.126912	-22.143167	41.363333	17.728333	-12.863017
SO706_T10B_3__3BNC117	1	-743.767539	-432.019623	1002.027753	-28.535868	13.333333	12.000000	-1.416255	14.000000	7.333333	15.333333	31.500000	17.333333	16.333333	90.773048	231.827074	20.833667	-261.692833	-214.617667	-676.706167	-17.070857	-23.428000	39.506667	19.666667	-13.437743
SS1196_1__3BNC117	1	-661.311687	-456.869252	970.213733	-28.409557	14.166667	12.833333	-2.115463	11.166667	11.166667	14.666667	33.333333	22.666667	15.833333	95.019911	231.301773	21.342333	-113.299667	-205.403833	-553.970000	-16.881089	-22.205667	41.543333	19.278333	-10.560248
T250_4__3BNC117	0	-1058.399976	-472.719684	1389.114706	-29.067944	13.166667	11.166667	-2.168584	17.833333	8.833333	14.166667	29.000000	19.833333	16.500000	94.759150	230.671871	23.251667	-239.124500	-210.593000	-617.447667	-18.082687	-21.145167	41.613333	19.531667	-14.285115
T251_18__3BNC117	1	-930.218226	-439.167810	1182.467039	-27.675461	15.166667	13.000000	-3.232112	14.333333	9.166667	13.500000	31.833333	20.333333	13.833333	91.820923	232.596122	24.928333	-194.407500	-186.530167	-555.735333	-16.792965	-22.169500	39.020000	19.205000	-11.018803
T253_11__3BNC117	1	-1783.862654	-453.564391	2044.885856	-28.339111	14.166667	12.333333	-1.437714	15.833333	8.666667	11.500000	33.500000	20.500000	15.833333	93.973247	232.174293	23.240000	-241.898000	-195.179333	-594.870333	-17.343268	-22.904833	40.521667	18.893333	-12.356973
T255_34__3BNC117	1	-1769.553586	-453.477949	2020.142212	-28.317326	13.333333	12.666667	-2.122437	14.333333	10.166667	10.833333	35.333333	21.666667	13.166667	94.793793	234.142193	22.021000	-296.092500	-194.187500	-577.117833	-17.424722	-22.483333	40.676667	18.726667	-12.625717
T257_31__3BNC117	1	-1336.814542	-444.288492	1587.310443	-28.017633	14.500000	12.333333	-1.792872	14.166667	8.333333	14.833333	31.666667	19.333333	14.833333	94.095871	235.491366	25.743333	-181.271000	-190.503833	-583.437667	-16.016954	-22.646167	41.288333	17.771667	-10.618033
T278_50__3BNC117	0	-651.440802	-415.689031	944.672453	-27.569387	12.333333	10.666667	-1.617432	13.666667	9.666667	10.500000	30.666667	19.666667	14.833333	90.085079	234.894679	19.622167	-162.899333	-189.962500	-515.485000	-16.586600	-20.879833	40.523333	18.596667	-10.406310
T280_5__3BNC117	1	-699.663589	-446.891962	960.549887	-28.487429	15.833333	13.833333	-3.130061	13.166667	11.000000	13.333333	33.000000	20.333333	15.333333	90.247584	226.601706	24.396167	-189.991000	-202.474500	-607.651667	-17.104219	-21.976500	40.668333	18.950000	-13.550733
TH966_8__3BNC117	1	-787.920077	-450.968068	1065.349462	-28.048656	13.000000	11.500000	-2.090144	15.833333	9.833333	9.833333	36.000000	20.000000	13.666667	94.797146	232.824367	23.942333	-223.691500	-197.803500	-559.666000	-17.059294	-22.769333	41.310000	18.290000	-10.403893
TH976_17__3BNC117	1	-843.176138	-438.589313	1101.687439	-27.419074	14.333333	13.166667	-2.007991	15.166667	10.333333	10.166667	31.666667	18.500000	13.666667	94.434831	231.198661	21.231667	-217.216667	-196.512000	-562.293000	-17.397933	-20.668000	40.558333	19.330000	-11.181222
THRO4156__3BNC117	0	-542.474200	-507.983521	869.534116	-31.064974	15.000000	12.166667	-2.333577	14.500000	8.333333	12.666667	40.666667	24.666667	12.666667	107.986174	247.581665	25.792833	-212.961667	-226.299333	-671.947000	-17.323656	-25.746500	40.953333	19.218333	-11.211238
TRJO4551_58__3BNC117	1	-948.845861	-439.803007	1224.731996	-28.797325	13.666667	11.833333	-1.827159	14.500000	8.000000	11.500000	31.666667	18.666667	19.333333	93.883603	232.581058	22.128333	-175.005833	-191.561833	-571.254833	-16.568794	-22.891500	40.376667	20.130000	-11.628600
TRO_11__3BNC117	1	-1043.507601	-445.843202	1310.210234	-27.991970	15.166667	12.166667	-2.983790	13.666667	10.833333	12.500000	33.000000	20.166667	15.833333	91.749232	234.063352	26.297833	-155.494500	-183.620167	-537.778833	-16.406435	-22.202000	39.368333	19.128333	-8.928610
TV1_29__3BNC117	0	-100.254526	-441.097022	437.457243	-28.209178	11.833333	10.833333	-1.149287	14.166667	6.333333	14.833333	32.666667	21.833333	16.666667	91.799168	233.285642	24.696000	-205.384000	-169.670500	-534.816833	-17.594223	-24.350000	40.608333	17.968333	-9.041570
TZA125_17__3BNC117	0	-1414.704317	-448.139161	1717.349995	-29.302923	12.833333	10.666667	-1.654541	16.166667	5.833333	12.833333	34.000000	18.500000	11.833333	92.612021	233.121651	18.476500	-245.461333	-193.750000	-600.154833	-16.808612	-23.416500	40.946667	20.320000	-11.505313
TZBD_02__3BNC117	0	-2226.939367	-449.987582	2489.662822	-28.398964	13.500000	11.666667	-2.458572	11.833333	6.500000	15.333333	31.500000	19.000000	16.000000	90.933189	230.958173	21.027000	-198.311833	-219.339500	-652.346000	-16.769458	-23.577167	39.966667	19.846667	-14.283517
UG021_16__3BNC117	1	-472.138031	-436.417868	699.663220	-27.765484	16.000000	14.333333	-1.818492	17.333333	8.000000	12.166667	31.833333	20.333333	13.833333	94.184886	228.375386	23.423667	-270.978833	-203.815500	-604.354833	-17.795487	-21.748667	42.440000	19.105000	-13.063383
UG024_2__3BNC117	1	-592.822297	-432.669770	832.861044	-28.118041	15.666667	14.333333	-2.370021	13.666667	9.333333	12.166667	34.500000	20.500000	12.833333	90.728781	229.702889	21.622333	-250.595667	-191.933333	-566.185000	-17.604378	-22.168500	41.951667	20.251667	-11.187227
UG037_8__3BNC117	1	-1116.369508	-444.079953	1365.618549	-27.753433	12.666667	11.666667	-1.934113	13.166667	7.166667	11.833333	32.666667	17.333333	16.000000	90.702719	229.346409	18.580667	-315.497833	-223.376667	-673.472833	-17.419541	-23.368167	40.333333	18.015000	-13.861160
WEAU_D15_410__3BNC117	1	-576.540624	-444.509779	865.828527	-28.362387	16.000000	13.833333	-2.640706	12.666667	9.500000	15.166667	29.666667	21.833333	19.000000	91.784998	233.407663	26.228500	-59.294333	-167.335000	-510.240500	-16.274865	-21.963000	40.543333	20.355000	-8.757210
WITO4160_33__3BNC117	1	-634.872624	-425.009848	902.545236	-27.709513	14.333333	12.166667	-2.335337	12.000000	11.500000	11.500000	33.166667	21.000000	12.000000	90.367826	228.233663	25.209167	-143.233000	-179.177833	-506.272000	-16.342813	-20.866500	40.945000	18.396667	-9.901365
X1193_C1__3BNC117	1	-222.302140	-463.568551	503.696275	-28.852540	14.833333	12.000000	-1.357468	17.166667	6.833333	16.333333	27.500000	18.333333	16.666667	94.174059	234.027938	22.181833	-139.194667	-189.872667	-584.889000	-16.908500	-21.891000	39.736667	20.626667	-10.327627
X1254_C3__3BNC117	1	-1079.735281	-484.271989	1363.323497	-29.335445	15.000000	13.500000	-2.853358	12.833333	10.000000	13.833333	31.166667	23.000000	14.333333	94.963476	231.096295	24.895833	-219.608833	-188.307167	-577.101000	-17.427938	-21.328000	41.288333	18.856667	-10.463745
X1632_S2_B10__3BNC117	0	-1314.546743	-451.092464	1584.355172	-28.943981	13.833333	12.500000	-1.492376	16.500000	9.666667	17.000000	27.666667	18.333333	14.166667	94.337420	232.823220	23.742333	-191.796000	-174.267000	-565.584833	-17.167495	-20.601667	39.470000	20.126667	-9.986018
X2088_C9__3BNC117	0	-2332.889922	-499.295873	2643.842629	-30.400551	13.500000	11.000000	-2.663274	18.666667	7.500000	15.666667	33.666667	20.833333	16.000000	93.672227	230.789217	28.604333	-195.720000	-217.197667	-627.521500	-17.647977	-23.749167	42.178333	20.343333	-13.505483
X2131_C1_B5__3BNC117	1	-143.448565	-453.268505	463.041328	-29.042035	13.166667	11.833333	-1.730677	15.000000	8.000000	15.333333	31.000000	20.666667	15.333333	90.407899	230.994976	23.238333	-132.198500	-181.273833	-558.276000	-16.295399	-22.503167	39.910000	20.840000	-9.618753
X2278_C2_B6__3BNC117	1	-838.835806	-439.307317	1092.844436	-28.543055	15.833333	14.500000	-2.704605	14.166667	9.666667	14.833333	30.000000	20.666667	15.833333	94.093385	231.294168	27.519000	-210.175333	-211.913500	-589.042667	-16.891968	-21.551500	40.796667	18.560000	-11.931257
YBF16__3BNC117	0	-667.913785	-520.102016	1014.739223	-31.529139	14.333333	12.000000	-1.967585	11.500000	11.500000	10.166667	39.333333	21.666667	13.833333	93.176015	234.412622	23.500000	-280.170500	-223.933500	-630.341667	-19.602999	-24.088667	40.008333	17.408333	-14.477420
YBF26__3BNC117	0	391.988116	-528.860608	-37.994381	-29.906364	11.666667	9.833333	-2.122162	21.166667	10.166667	7.666667	35.166667	15.500000	16.000000	94.134487	232.914229	20.254500	-318.267167	-222.419333	-687.079167	-18.230078	-22.600667	40.115000	17.855000	-15.668533
YBF30__3BNC117	0	-1623.832850	-452.100334	1958.444012	-28.361916	12.000000	10.000000	-0.831868	9.166667	9.166667	8.333333	21.000000	25.000000	25.166667	90.838149	227.197780	22.108500	-2.983500	-159.613833	-381.182000	-14.904929	-17.867833	42.651667	19.218333	-8.816735
YBF32__3BNC117	0	-1915.871380	-426.937200	2231.307366	-27.022369	11.166667	9.333333	-1.713053	10.666667	8.333333	9.000000	35.166667	20.000000	13.000000	91.009446	231.804393	24.376500	-123.402500	-164.770833	-483.779667	-16.301270	-23.108333	39.236667	18.046667	-9.198568
YBF35__3BNC117	0	-3439.556844	-450.252892	3715.745269	-27.085340	9.833333	9.500000	-2.019658	15.833333	5.500000	10.166667	34.166667	16.666667	17.333333	90.935255	230.267863	21.953833	-227.451000	-202.281000	-619.558167	-16.076220	-24.392167	41.133333	18.813333	-12.932183
YBF37__3BNC117	0	-2162.096142	-480.865719	2400.647210	-30.212452	16.000000	14.833333	-2.023244	21.666667	16.666667	10.333333	25.833333	12.833333	22.500000	93.946943	242.516559	24.290833	-308.315333	-226.102833	-620.466833	-20.061315	-17.328167	41.113333	18.681667	-14.383852
YBF38__3BNC117	0	-2009.990869	-480.905400	2333.566747	-28.965253	12.833333	10.000000	-1.411102	8.000000	12.333333	10.666667	34.666667	21.000000	16.000000	93.108435	235.804646	23.557000	-152.566667	-172.396667	-506.502833	-17.402345	-22.376167	39.026667	17.280000	-11.480025
YU2__3BNC117	1	-1692.498828	-445.747544	1912.117194	-27.873333	15.500000	13.833333	-2.579259	13.500000	7.666667	15.166667	32.833333	18.666667	17.166667	93.986064	228.528383	24.310833	-154.876333	-214.966333	-625.666000	-17.008452	-23.940000	40.261667	19.351667	-13.228027
Z258_2012_SGA5__3BNC117	0	-1043.938088	-476.786731	1300.163602	-29.420916	17.833333	15.500000	-2.286677	12.166667	12.000000	12.666667	31.333333	21.833333	17.333333	94.586929	237.109409	24.669333	-357.047333	-213.322333	-618.431333	-18.765939	-20.982500	41.088333	19.253333	-12.386600
ZA012_29__3BNC117	1	-1310.347687	-421.608048	1554.625936	-27.889904	13.333333	12.500000	-1.219879	17.333333	7.666667	14.000000	29.833333	17.833333	15.500000	94.074719	228.850964	21.438667	-236.446333	-193.284833	-602.185167	-17.222280	-21.818833	40.573333	20.426667	-13.244433
ZM106_9__3BNC117	1	-988.520821	-426.000792	1255.729167	-28.723721	14.000000	12.166667	-2.406993	14.333333	5.333333	16.833333	30.833333	19.833333	15.000000	91.977783	230.618641	23.551833	-205.330000	-180.171167	-576.236167	-17.398439	-23.674833	40.228333	20.508333	-11.438650
ZM109_4__3BNC117	1	-1661.274578	-433.473552	1951.777288	-27.341719	14.000000	10.666667	-2.135213	14.000000	9.000000	13.166667	29.500000	18.666667	15.666667	91.983892	225.582662	23.445167	-181.689000	-179.235167	-526.429000	-16.520799	-21.138333	39.828333	20.590000	-9.181643
ZM135_10A__3BNC117	1	-2752.730527	-461.231069	2997.501707	-29.084864	16.666667	14.666667	-2.080633	12.500000	11.500000	16.833333	29.333333	21.500000	14.666667	94.211972	231.066075	23.062167	-255.028167	-219.317000	-635.827667	-18.285607	-20.437500	40.143333	21.176667	-12.756063
ZM176_66__3BNC117	0	-1448.822656	-437.394103	1751.603487	-27.768177	14.166667	11.000000	-2.014531	13.333333	7.500000	15.166667	31.166667	18.333333	17.500000	90.580686	230.338594	23.808333	-170.799000	-180.715833	-547.848500	-16.817913	-23.216333	40.163333	20.210000	-9.000367
ZM197_7__3BNC117	1	-1676.935444	-415.696586	1941.247045	-28.266469	14.500000	12.666667	-2.250320	9.166667	8.166667	12.666667	30.666667	19.500000	17.666667	90.532758	233.636427	24.958500	-136.507167	-164.515667	-476.961333	-16.337909	-22.270333	39.846667	20.770000	-9.804397
ZM214_15__3BNC117	1	-1923.285040	-452.704551	2194.844198	-28.416840	14.833333	12.833333	-2.647639	13.500000	9.833333	16.833333	32.166667	19.833333	11.666667	94.277649	233.466025	21.545333	-152.274167	-208.022833	-602.283333	-17.527359	-22.054000	39.695000	19.758333	-11.459385
ZM215_8__3BNC117	1	-1155.794086	-449.135736	1449.140932	-27.911171	11.333333	9.833333	-1.799642	14.833333	7.500000	13.166667	36.166667	20.500000	13.500000	92.020808	222.911119	22.126500	-249.799667	-214.983667	-669.047333	-16.615728	-23.997000	41.730000	20.313333	-13.233517
ZM233_6__3BNC117	1	-1869.431780	-431.059160	2116.819827	-27.549229	14.833333	13.166667	-1.810298	12.833333	10.666667	15.833333	28.166667	20.000000	15.000000	91.869289	226.183974	20.120167	-293.813333	-209.963333	-651.251333	-17.559368	-20.154667	41.558333	18.951667	-12.748948
ZM246F__3BNC117	0	-225.974006	-436.963413	523.141691	-27.143314	13.500000	11.333333	-1.917333	15.666667	9.166667	10.333333	31.000000	18.500000	18.000000	90.358702	224.017462	16.461000	-300.379000	-179.750667	-580.168333	-17.581464	-21.550667	41.401667	19.421667	-14.998400
ZM247_V1__3BNC117	0	-1691.845344	-454.052329	1931.899847	-28.596177	15.000000	12.500000	-1.869054	15.000000	9.500000	12.500000	33.166667	20.666667	14.833333	91.922793	231.926088	21.125500	-312.620500	-206.266833	-655.587833	-17.675683	-22.204667	39.703333	21.533333	-14.491583
ZM249_1__3BNC117	1	-701.325134	-444.332439	977.045805	-27.655827	13.833333	12.666667	-1.628362	15.166667	8.666667	14.166667	30.833333	15.666667	16.500000	94.248839	228.968399	18.294333	-261.989333	-180.242833	-587.808000	-17.221088	-22.329500	39.390000	20.455000	-11.912150
ZM53_12__3BNC117	1	-2254.545836	-446.829718	2475.472693	-28.568696	14.833333	13.166667	-1.282252	15.166667	10.166667	14.666667	32.333333	19.333333	13.500000	94.639248	225.792620	20.788833	-240.219667	-221.157500	-644.983667	-17.897511	-21.727000	40.570000	20.231667	-12.502677
ZM55_28A__3BNC117	1	-2041.047443	-459.355212	2286.508963	-28.142881	13.833333	12.500000	-1.730306	15.166667	9.666667	13.833333	32.166667	20.166667	14.333333	94.300896	228.537831	21.130000	-240.153167	-229.430000	-670.715500	-17.616399	-21.887667	40.731667	19.785000	-12.582900
0013095_2_11__8ANC131	0	-1911.196256	-497.905191	2172.708988	-30.822811	18.833333	16.666667	-0.626083	12.333333	12.500000	20.166667	15.166667	19.666667	35.666667	97.015044	246.686246	19.803333	204.031667	-205.557333	-535.646000	-16.159547	-18.031333	41.965000	21.786667	-11.873178
001428_2_42__8ANC131	1	-1609.529329	-516.027947	1906.009188	-31.017492	17.833333	15.166667	-0.936437	13.166667	12.666667	20.166667	14.833333	17.166667	34.333333	97.131397	243.134041	20.007000	159.976667	-192.591667	-527.377500	-16.225519	-17.607333	43.605000	19.136667	-14.281718
0077_V1_C16__8ANC131	0	-1622.506014	-478.524814	1958.189674	-28.851129	15.833333	13.166667	-1.113897	15.333333	14.333333	13.000000	14.166667	13.833333	32.333333	97.011080	251.013893	19.888500	52.320000	-140.372500	-457.455000	-14.598826	-14.753167	43.696667	20.051667	-11.534295
00836_2_5__8ANC131	0	-2057.941906	-480.260100	2360.546169	-30.067867	15.000000	13.333333	-1.121241	13.166667	10.333333	12.666667	15.666667	24.666667	33.500000	97.052707	239.490818	20.955000	200.643333	-143.559667	-383.260667	-14.745093	-17.364833	43.156667	19.368333	-11.083417
0260_V5_C36__8ANC131	0	-1410.608135	-495.525037	1652.503858	-30.886585	20.166667	18.333333	-0.850098	13.666667	15.833333	20.000000	19.333333	16.000000	29.166667	96.950300	243.019832	17.192500	-76.900000	-205.981333	-589.570333	-16.206610	-17.782500	41.995000	18.125000	-12.375950
0330_V4_C3__8ANC131	1	-853.652620	-510.504905	1108.419180	-30.825326	21.166667	17.500000	-1.228073	13.333333	16.333333	19.666667	20.833333	17.666667	28.333333	97.057263	238.716716	16.806333	-108.895000	-222.028500	-622.857167	-16.460339	-17.710167	43.336667	18.680000	-16.603817
0439_V5_C1__8ANC131	1	-1349.317928	-505.540409	1600.093731	-30.784865	21.500000	18.000000	-1.389348	10.333333	14.333333	19.333333	20.333333	23.000000	29.833333	95.893494	244.496963	19.777333	-101.740000	-203.436667	-606.351333	-16.301156	-18.548000	42.485000	19.513333	-14.384250
0815_V3_C3__8ANC131	1	51.331514	-481.019689	209.416067	-28.956924	20.500000	17.833333	-0.422150	13.333333	15.833333	18.000000	15.833333	17.666667	25.166667	95.561878	242.843325	19.402667	-117.215000	-193.396167	-573.879333	-15.713758	-14.788833	42.353333	19.295000	-14.775017
0921_V2_C14__8ANC131	0	-1119.681764	-492.299020	1445.002642	-30.193913	14.500000	12.666667	-0.665171	13.166667	13.333333	17.666667	13.666667	18.833333	33.000000	96.894830	237.555715	22.186167	196.193333	-157.439167	-449.297667	-15.053134	-16.084667	43.973333	18.586667	-11.261573
16055_2_3__8ANC131	1	-1177.986502	-491.096329	1442.540572	-29.088881	19.166667	15.000000	-1.153524	13.333333	15.333333	19.500000	14.166667	13.666667	31.500000	95.643198	239.891111	16.321167	71.110000	-175.356500	-491.380333	-16.590495	-15.686667	41.928333	20.543333	-15.437350
16845_2_22__8ANC131	0	-2793.480869	-500.771792	3051.281223	-30.685369	19.333333	17.166667	-0.948720	13.333333	16.500000	18.833333	18.666667	17.000000	31.333333	96.909030	245.554715	16.043667	113.221667	-178.009833	-480.146333	-16.022086	-17.260833	41.360000	20.226667	-13.754635
16936_2_21__8ANC131	1	-1814.216345	-502.726407	2068.015763	-30.802161	19.000000	17.666667	-0.679509	12.500000	13.166667	19.666667	13.333333	17.666667	38.000000	95.543225	237.915088	16.302667	-44.785000	-197.464500	-614.164000	-16.793255	-17.243167	43.781667	19.821667	-18.551233
231965_C1__8ANC131	0	-1861.578297	-463.343478	2106.574172	-28.620225	19.333333	16.666667	-1.173004	10.166667	13.833333	17.666667	18.333333	17.833333	28.833333	96.897212	244.378717	15.625333	-125.315000	-181.880667	-565.698333	-15.492912	-16.933500	45.073333	18.818333	-12.130983
235_47__8ANC131	0	-909.899908	-494.841194	1194.722407	-28.641084	15.833333	14.500000	-0.542638	12.333333	17.000000	13.666667	15.500000	18.666667	30.000000	95.545299	238.395029	17.729833	-43.361667	-194.543000	-523.418667	-14.946724	-14.430000	41.685000	19.460000	-12.683233
242_14__8ANC131	0	-1758.964978	-522.175400	2033.956764	-31.969401	20.166667	18.000000	-0.280848	15.833333	15.666667	21.333333	21.000000	17.500000	32.500000	96.774259	241.873933	23.205667	-122.466667	-200.213667	-603.122333	-16.675591	-19.270833	42.186667	19.693333	-14.163167
247_23__8ANC131	0	-1077.129658	-486.865667	1333.321888	-28.490946	17.166667	14.166667	-0.823105	14.333333	15.833333	16.500000	18.833333	14.833333	28.333333	95.486450	237.955033	11.681000	-109.260000	-177.868333	-557.798167	-15.676992	-16.368667	42.965000	19.411667	-11.725812
25710_2_43__8ANC131	0	-675.461900	-493.841386	957.515774	-30.316027	17.500000	14.833333	-1.002696	12.833333	15.500000	17.166667	20.833333	17.666667	28.833333	96.891874	239.141112	20.432833	109.056667	-182.919167	-481.297167	-15.620803	-17.482167	43.610000	19.625000	-13.229938
25711_2_4__8ANC131	0	-2057.423687	-478.900243	2319.435044	-29.900341	15.666667	14.166667	-0.825928	12.166667	14.000000	17.166667	15.666667	19.833333	31.500000	97.084904	242.890452	22.067000	228.708500	-134.478167	-382.972000	-14.771244	-16.319500	42.091667	21.246667	-11.637602
25925_2_22__8ANC131	0	-1177.321180	-483.722255	1444.567297	-29.253764	18.333333	16.166667	-0.817088	13.833333	12.833333	17.333333	14.666667	17.666667	30.666667	95.419004	239.103672	17.925000	76.261667	-183.903000	-521.081833	-16.086723	-16.352833	42.378333	19.668333	-14.993567
26191_2_48__8ANC131	0	-1809.325115	-498.614370	2076.397998	-30.573700	18.666667	15.500000	-1.170329	13.666667	15.000000	18.000000	16.500000	15.833333	31.000000	97.351529	237.637020	22.695833	109.181667	-182.858667	-510.683167	-16.214648	-16.171167	44.481667	19.411667	-16.091867
263_8__8ANC131	1	-1411.717983	-473.649969	1640.523939	-30.873508	20.166667	18.000000	-1.245443	13.333333	16.166667	19.500000	22.166667	16.333333	28.000000	97.520393	245.176238	20.178333	-52.648333	-214.570667	-591.364167	-15.922786	-18.661833	41.421667	18.516667	-12.266520
269_12__8ANC131	0	-954.335612	-507.608407	1242.003082	-30.445023	18.333333	16.333333	-0.698268	13.166667	14.666667	20.333333	15.166667	17.666667	32.000000	95.638643	239.524784	22.872167	-100.881667	-178.303667	-556.809000	-16.553742	-16.876667	42.495000	18.196667	-13.607817
286_36__8ANC131	1	-1373.211837	-490.331478	1624.736859	-29.290101	19.833333	16.833333	-0.641902	12.666667	15.166667	19.666667	17.666667	15.833333	31.833333	95.471760	236.825822	19.645167	152.861667	-170.155167	-462.147833	-16.034966	-17.134500	43.346667	20.815000	-14.183800
288_38__8ANC131	1	-915.646571	-470.343620	1186.082092	-28.511862	18.166667	16.500000	-1.029556	12.833333	15.666667	19.166667	16.666667	14.333333	29.000000	95.346690	241.261248	20.328000	147.896667	-160.139667	-445.553500	-14.938137	-16.021167	43.508333	19.170000	-12.547503
3016_V5_C45__8ANC131	0	-850.522671	-467.862877	1100.747600	-27.639749	16.833333	15.500000	-0.851695	16.500000	17.833333	10.833333	16.833333	14.333333	28.833333	95.662766	238.989291	15.260667	-154.178333	-185.553333	-548.620000	-16.282668	-13.607833	43.510000	19.386667	-11.235975
3168_V4_C10__8ANC131	0	-1879.526128	-485.349616	2152.673085	-30.411229	19.166667	16.333333	-0.627711	13.000000	12.333333	20.000000	14.333333	17.833333	34.500000	96.995340	242.105342	21.412333	151.971667	-167.745500	-490.283000	-15.304175	-17.588500	41.820000	21.008333	-14.183733
3301_V1_C24__8ANC131	1	-2069.306061	-475.258410	2329.784146	-28.662098	18.333333	15.833333	-1.202143	14.833333	13.833333	18.666667	16.333333	14.500000	31.166667	95.584229	238.182469	13.045167	-115.431667	-167.287833	-578.255167	-15.769408	-16.757167	43.565000	20.320000	-15.921917
3326_V4_C3__8ANC131	0	-1556.707121	-452.281017	1782.740592	-27.378728	16.500000	14.500000	-1.018600	15.166667	14.333333	13.666667	16.500000	11.833333	29.000000	94.214280	236.381033	9.426167	-153.296667	-167.958667	-557.587667	-15.097008	-15.368500	44.146667	18.728333	-14.205867
3337_V2_C6__8ANC131	1	-1387.698409	-461.037753	1613.972751	-28.611444	18.666667	16.166667	-0.685750	15.166667	14.666667	18.166667	18.833333	13.166667	25.500000	97.003103	235.207336	15.357000	-145.088333	-163.558500	-531.557167	-15.953210	-16.680000	42.826667	18.823333	-12.599753
3365_V2_C20__8ANC131	0	-1795.865249	-493.337756	2018.067463	-29.866450	20.833333	18.500000	-0.376506	14.333333	15.333333	18.000000	18.666667	17.333333	29.000000	95.429914	239.199824	18.778500	-149.463333	-192.143833	-582.744000	-16.345528	-17.106167	41.961667	19.316667	-14.873533
3415_V1_C1__8ANC131	1	-1454.776161	-490.332567	1696.476034	-30.138088	19.500000	16.666667	-0.879903	12.000000	11.833333	18.500000	15.000000	20.166667	32.833333	96.710471	241.053945	21.940667	-10.851667	-167.895167	-516.677833	-15.664766	-17.581333	42.676667	19.036667	-13.345800
3468_V1_C12__8ANC131	0	-900.017509	-491.437792	1154.252962	-29.710294	19.333333	17.500000	-0.805695	12.166667	15.833333	20.000000	16.666667	17.833333	27.833333	96.379279	241.777889	20.069333	-137.455000	-194.715167	-573.264500	-16.262987	-16.009000	43.125000	18.751667	-14.326900
3589_V1_C4__8ANC131	0	-1747.248705	-481.894856	1977.044309	-29.872800	21.833333	18.500000	-0.844777	12.166667	12.166667	20.666667	12.333333	18.500000	33.000000	95.439693	238.969177	17.419167	-149.635000	-185.994500	-570.110000	-16.342178	-16.680000	42.618333	19.145000	-15.419933
3637_V5_C3__8ANC131	0	-1554.391671	-503.757254	1817.616474	-30.752754	19.166667	16.666667	-1.705612	14.833333	13.666667	18.500000	12.833333	17.500000	36.500000	96.746285	241.479590	19.282500	125.353333	-170.940500	-487.115500	-16.203827	-16.220000	43.156667	21.241667	-15.019200
3718_3_11__8ANC131	0	-1549.513037	-513.521846	1848.212124	-30.646539	18.000000	15.500000	-0.943654	13.500000	15.000000	19.166667	19.000000	16.666667	30.000000	96.548288	237.582473	18.983167	-77.260000	-196.818333	-600.639167	-16.341673	-17.569167	43.165000	19.423333	-14.424533
3817_V2_C59__8ANC131	0	-1697.920606	-448.765896	1924.014973	-27.717092	19.000000	16.666667	-1.102346	13.000000	14.333333	18.333333	19.833333	13.166667	28.333333	97.091219	245.024004	17.054167	-102.448333	-160.773333	-517.506500	-14.854603	-17.856833	42.990000	18.648333	-11.860382
3873_V1_C24__8ANC131	1	-1815.270967	-493.079263	2083.929323	-30.550546	18.166667	16.500000	-0.760111	14.833333	13.333333	18.500000	16.166667	16.000000	34.833333	100.337613	243.881812	20.522500	-126.825000	-229.661333	-662.687833	-17.350376	-17.726333	43.093333	19.895000	-15.179167
3988_25__8ANC131	0	-1550.251238	-511.567893	1805.963473	-31.060103	19.000000	16.000000	-0.625966	14.500000	14.166667	21.000000	18.666667	21.166667	32.000000	96.990232	239.925153	22.711000	247.886667	-197.575167	-488.872667	-16.129934	-18.538500	42.700000	19.715000	-13.785900
398_F1_F6_20__8ANC131	0	-1753.836484	-508.803672	2015.792209	-30.059250	21.000000	17.666667	-1.081716	13.500000	12.833333	19.333333	12.000000	19.333333	34.500000	95.415414	238.898868	19.964500	-82.343333	-203.696833	-596.507333	-16.614105	-16.367167	42.041667	19.556667	-13.412117
57128_VRC15__8ANC131	0	-361.480108	-457.620454	622.849637	-28.415166	18.166667	16.000000	-0.909673	14.000000	16.000000	17.833333	18.000000	11.666667	28.166667	96.739473	244.622672	14.163333	-139.910000	-164.792000	-537.193000	-15.425361	-16.372167	42.418333	18.496667	-12.407402
5768_4__8ANC131	0	-1195.556779	-504.284556	1501.113657	-29.926281	17.666667	14.500000	-0.792582	14.000000	14.000000	18.500000	16.500000	18.666667	30.000000	96.894932	244.144699	24.876833	161.156667	-148.899667	-424.371500	-15.267238	-16.918167	42.105000	19.283333	-11.255620
6095_V1_C10__8ANC131	0	-1394.893857	-460.618487	1665.710258	-29.447662	17.166667	15.500000	-1.024445	14.500000	15.333333	16.333333	20.833333	11.166667	28.333333	97.162060	239.852470	15.378500	-110.990000	-179.494667	-549.190000	-15.210629	-17.479500	43.901667	17.851667	-12.680985
6101_1__8ANC131	1	-1702.881516	-495.435254	1972.755130	-30.663450	18.333333	15.000000	-1.051977	12.833333	12.500000	21.333333	18.166667	19.166667	29.333333	97.172099	241.176416	25.489667	205.150000	-146.050500	-423.021167	-15.762994	-18.419000	43.210000	19.561667	-13.079472
620345_C1__8ANC131	0	-2042.364884	-464.263139	2281.758856	-28.927469	20.166667	18.333333	-0.902476	9.000000	13.500000	16.833333	18.833333	20.333333	27.500000	95.479924	241.606689	17.056000	-68.943333	-184.484833	-569.775167	-15.169683	-16.972000	43.583333	20.070000	-15.659417
6322_V4_C1__8ANC131	0	-1591.748274	-481.161695	1861.646946	-30.658637	19.166667	16.000000	-0.683167	13.333333	15.000000	21.666667	17.666667	14.000000	30.666667	97.458785	239.231382	21.035667	31.633333	-186.535000	-512.850167	-16.178603	-17.379333	43.985000	19.701667	-13.780167
6405_V4_C34__8ANC131	0	-1689.340724	-472.177194	1958.464071	-28.592726	16.833333	14.500000	-1.225581	9.833333	15.333333	14.333333	17.500000	18.166667	31.666667	95.494696	241.520976	17.874167	-18.763333	-164.861833	-512.742167	-15.131494	-16.254333	44.371667	17.235000	-11.048633
6471_V1_C16__8ANC131	0	-1805.792794	-472.461831	2116.218396	-29.248315	15.500000	12.333333	-0.529851	14.333333	17.000000	12.666667	18.000000	18.000000	29.500000	96.709790	243.984392	20.240167	-26.605000	-166.867500	-463.385500	-15.675065	-15.180667	41.960000	19.761667	-7.674960
6535_3__8ANC131	1	-1842.023258	-473.052240	2119.811491	-28.234370	17.500000	15.000000	-0.292877	11.833333	13.166667	20.166667	12.666667	15.333333	30.000000	95.568459	240.724065	15.158667	173.995000	-141.284500	-395.269333	-15.249164	-15.762833	41.488333	20.545000	-10.858168
6540_V4_C1__8ANC131	0	-1005.506553	-475.287237	1256.371961	-29.401093	18.500000	16.333333	-0.515844	12.000000	11.833333	17.333333	21.000000	18.833333	27.166667	95.680230	238.546792	15.318333	-181.910000	-201.045167	-605.263167	-16.261854	-19.027667	42.648333	18.490000	-13.147683
6545_V3_C13__8ANC131	0	-1177.148134	-491.631856	1426.827061	-29.885272	20.500000	18.166667	-0.536504	11.500000	12.833333	17.666667	20.500000	20.333333	29.166667	95.694475	239.054638	15.692000	-159.838333	-197.059000	-597.792500	-16.863168	-19.008667	41.686667	18.806667	-14.813625
6545_V4_C1__8ANC131	0	-1151.001234	-509.948554	1418.335495	-30.663191	19.166667	15.666667	-0.873215	13.166667	15.500000	17.166667	20.000000	21.166667	30.000000	95.703065	239.204649	9.723167	-177.436667	-217.458333	-652.563333	-17.465941	-17.753833	42.196667	18.523333	-13.402033
6631_V3_C10__8ANC131	0	-2598.808131	-520.830169	2825.930687	-30.890060	20.500000	17.833333	-1.002889	14.833333	15.166667	22.833333	16.666667	16.666667	35.666667	95.918176	244.143339	21.071333	109.358333	-195.588833	-488.276167	-16.627726	-18.854833	39.965000	19.546667	-16.729817
6644_V2_C33__8ANC131	0	-1886.632931	-520.978982	2184.814545	-32.364190	16.666667	13.500000	-1.161204	13.666667	13.833333	15.166667	19.000000	22.666667	30.000000	98.817544	246.195385	21.190000	170.333333	-168.879167	-462.145833	-15.425601	-17.335333	43.105000	19.026667	-9.895538
6785_V5_C14__8ANC131	0	-1104.991068	-491.418416	1425.345230	-30.194917	15.500000	13.000000	-1.289897	13.000000	13.666667	15.000000	17.000000	22.500000	29.166667	96.912607	241.827913	19.059000	147.948333	-150.515833	-422.103333	-15.544459	-16.179833	44.025000	18.620000	-10.387843
6838_V1_C35__8ANC131	1	-1285.050888	-466.265668	1536.820652	-28.394361	18.500000	15.833333	-0.945546	13.000000	12.833333	17.666667	15.333333	15.000000	32.833333	95.692828	236.502163	16.944833	-52.165000	-164.211333	-514.772833	-15.661034	-16.866500	43.171667	20.660000	-12.112755
7165_18__8ANC131	0	-1093.659558	-488.331155	1414.227443	-29.076363	16.166667	14.000000	-1.443919	15.000000	13.166667	17.666667	18.500000	15.166667	30.166667	96.634762	241.475818	13.906333	-80.233333	-137.102000	-467.436000	-15.317738	-17.843833	43.085000	19.290000	-11.575788
89_6__8ANC131	1	-102.436665	-500.420667	387.288910	-30.714645	19.166667	16.000000	-1.283427	14.166667	13.000000	17.666667	17.500000	19.666667	31.666667	97.130377	242.353793	20.141500	20.905000	-186.826000	-548.083500	-16.242610	-17.633667	44.363333	18.446667	-13.011103
928_28__8ANC131	0	-1517.812290	-521.038935	1817.243105	-29.998342	19.000000	15.666667	-0.588282	13.166667	14.666667	21.166667	18.333333	17.000000	30.500000	95.375180	242.550386	19.291667	-70.990000	-195.217833	-562.800667	-16.336243	-17.828833	43.125000	19.818333	-13.074733
92BR025_9__8ANC131	1	-1985.471602	-472.271383	2235.877580	-29.083340	19.333333	17.500000	-0.455002	14.000000	13.000000	21.333333	14.500000	16.500000	34.166667	95.211598	238.599752	13.954000	-138.120000	-204.219000	-599.655000	-16.468513	-17.464833	43.173333	20.071667	-15.796437
92RW020_2__8ANC131	1	-578.989589	-494.404363	884.345336	-29.757843	17.166667	15.333333	-0.675018	12.666667	16.833333	17.166667	18.333333	16.666667	27.166667	96.094580	235.681267	22.510500	-9.711667	-192.445500	-529.011333	-15.646793	-15.516167	43.403333	19.735000	-14.550767
92US715__8ANC131	0	-1825.484440	-486.458404	2097.416565	-30.385763	19.000000	16.333333	-1.021596	13.666667	13.500000	17.166667	18.000000	20.000000	29.666667	97.046830	243.128672	20.857333	190.403333	-161.788833	-415.761833	-14.725358	-17.327000	42.633333	19.643333	-10.333228
96ZM651_02__8ANC131	0	-1307.033799	-521.784658	1557.176521	-31.101363	18.500000	16.500000	-1.645701	14.833333	15.833333	18.333333	17.833333	16.333333	34.833333	96.836907	245.249033	11.110667	129.348333	-202.034333	-553.242500	-16.185574	-17.730833	41.750000	19.836667	-16.152767
A03349M1_VRC4A__8ANC131	0	-512.487583	-436.326852	738.305434	-27.593302	19.666667	16.833333	-0.754227	12.333333	15.166667	18.166667	20.000000	11.333333	26.666667	95.469275	237.593373	14.812333	-144.876667	-168.373333	-533.028167	-15.127921	-16.965667	43.366667	20.133333	-13.341083
AC10_29__8ANC131	0	-454.757607	-484.591555	729.655731	-30.251153	16.500000	15.000000	-0.214544	11.333333	15.500000	20.000000	21.833333	16.666667	24.833333	96.693501	243.569500	19.821833	25.865000	-170.611000	-459.592833	-16.652192	-17.622000	43.381667	20.283333	-13.618058
ADA__8ANC131	1	-960.933159	-467.686873	1244.011535	-28.274954	18.000000	16.166667	-0.578812	12.000000	12.500000	18.666667	16.333333	19.000000	26.333333	95.791139	239.787338	20.316000	127.866667	-163.960167	-451.295833	-15.117377	-16.611667	42.545000	19.531667	-10.827702
BAL_26__8ANC131	1	-1420.983290	-499.269895	1732.479818	-29.061639	17.333333	14.500000	-0.680094	11.500000	15.500000	19.666667	17.500000	15.333333	27.500000	95.601137	240.923963	16.926000	151.970000	-166.831167	-465.356833	-15.265353	-16.166000	43.471667	19.886667	-12.221448
BB201_B42__8ANC131	0	-712.310565	-510.743762	988.625594	-30.914213	18.666667	17.000000	-0.914637	12.500000	16.333333	19.000000	17.833333	20.000000	26.166667	97.132701	238.781545	18.308167	-103.005000	-227.199667	-602.639500	-16.802859	-15.885333	41.635000	20.293333	-13.163967
BB539_2B13__8ANC131	1	-2303.896411	-491.457729	2518.337980	-30.511125	20.666667	18.333333	-0.940384	13.000000	14.333333	19.666667	18.166667	18.500000	29.500000	96.797457	242.123270	19.230667	-102.525000	-200.279333	-577.307833	-16.857879	-17.533667	42.735000	19.380000	-15.315883
BG1168_1__8ANC131	1	-1448.673366	-506.320582	1702.565703	-30.410968	19.500000	17.666667	-1.049637	13.666667	19.000000	16.000000	22.666667	15.833333	23.666667	97.151972	246.060538	18.101000	-30.575000	-189.296667	-557.821000	-15.813161	-16.299167	41.283333	18.345000	-14.388000
BI369_9A__8ANC131	1	-1107.740645	-521.302890	1355.853323	-31.580095	21.000000	17.833333	-1.307531	15.166667	16.166667	19.166667	19.000000	17.666667	29.000000	97.013129	244.246764	18.248667	-136.171667	-213.595833	-620.227500	-17.144224	-17.095333	41.718333	20.055000	-17.425033
BL01__8ANC131	0	-263.491999	-516.521713	590.160764	-31.565136	18.833333	15.666667	-0.477376	13.166667	15.666667	19.166667	19.166667	18.166667	28.500000	97.611089	243.708146	23.782833	-1.216667	-201.120333	-565.041500	-15.819335	-16.913833	42.920000	20.985000	-11.373723
BR07__8ANC131	0	-908.354635	-484.238165	1165.768234	-30.105829	18.833333	16.500000	-0.817342	14.166667	14.666667	20.333333	21.000000	14.166667	29.500000	97.066202	243.129156	18.190167	167.221667	-150.410000	-420.331667	-15.789441	-18.804167	42.898333	19.226667	-14.331417
BS208_B1__8ANC131	1	-2020.281501	-501.707469	2261.431570	-31.163288	20.500000	18.333333	-0.835902	13.833333	14.833333	19.833333	17.333333	18.000000	28.333333	96.391784	236.098349	15.392500	-116.678333	-211.089833	-614.303167	-16.259372	-16.608167	43.611667	19.278333	-16.280733
BX08_16__8ANC131	0	-1236.047488	-494.026655	1511.198750	-30.364946	18.000000	15.333333	-0.519089	14.000000	15.166667	20.333333	20.500000	17.000000	26.500000	97.064561	238.696363	21.150167	108.026667	-172.699333	-481.473500	-14.933725	-17.836333	43.055000	18.616667	-14.152533
C1080_C3__8ANC131	0	-661.690786	-475.129081	931.401556	-29.121937	16.833333	13.833333	-1.001806	13.666667	16.666667	16.000000	20.166667	13.833333	28.666667	96.953553	241.165367	18.381167	32.548333	-154.533333	-462.753500	-14.834820	-16.701500	43.066667	18.676667	-11.126620
C2101_C1__8ANC131	0	-505.759913	-466.372679	782.272723	-28.181990	15.833333	14.166667	-0.570724	12.666667	17.000000	15.666667	16.666667	13.333333	30.833333	95.747741	240.119406	18.717667	-35.241667	-166.586833	-492.015500	-14.557144	-15.124167	44.513333	18.386667	-10.548567
C3347_C11__8ANC131	0	-194.779622	-463.341852	461.106890	-28.442042	17.166667	15.333333	-0.941757	13.833333	15.666667	15.166667	19.666667	18.166667	26.000000	95.910103	241.643555	14.835333	-69.098333	-159.514167	-483.707833	-15.531389	-15.915833	43.470000	20.006667	-11.901230
C4118_9__8ANC131	0	-1286.543236	-460.617893	1565.863047	-28.477697	15.666667	13.500000	-0.873672	13.166667	17.500000	14.666667	20.500000	14.666667	26.000000	97.224383	241.675256	16.121500	-11.491667	-130.286833	-426.883167	-14.421067	-15.642167	43.661667	18.580000	-10.145017
CAAN5342__8ANC131	0	-2938.374650	-480.617074	3153.118648	-29.720584	20.166667	17.833333	-0.794072	13.666667	12.833333	19.666667	16.833333	18.333333	32.166667	96.979010	241.106824	19.974833	157.115000	-179.318667	-468.007167	-16.124388	-17.935000	43.693333	18.913333	-13.743415
CAP210_E8__8ANC131	0	-2620.558414	-497.113367	2823.450109	-30.989936	19.333333	15.833333	-0.772156	15.666667	14.166667	19.666667	16.166667	16.000000	29.500000	96.851009	240.615665	16.602333	147.291667	-175.504333	-486.153167	-16.166572	-16.772167	41.995000	19.796667	-11.961528
CAP244_D3__8ANC131	1	-1300.038183	-496.445147	1561.048244	-30.677624	20.500000	18.000000	-1.607961	13.166667	14.833333	19.333333	18.166667	14.500000	33.833333	96.893366	244.107663	18.588333	63.388333	-202.128333	-579.912000	-15.463930	-18.402833	41.631667	18.980000	-14.045555
CAP45_G3__8ANC131	0	-640.080032	-496.872762	919.835173	-29.873245	16.833333	14.833333	-1.542343	17.000000	16.500000	17.000000	19.833333	12.666667	30.833333	97.186918	237.763328	12.127333	-140.416667	-182.202667	-579.357333	-16.688231	-17.043667	43.276667	19.798333	-13.101517
CH038_12__8ANC131	0	-2218.076506	-480.431009	2468.591919	-29.569954	17.666667	15.666667	-1.225820	13.666667	13.500000	17.166667	18.166667	15.500000	31.500000	96.974189	240.872758	17.994833	-71.495000	-187.422000	-550.334167	-16.181856	-17.676333	42.613333	20.345000	-13.790307
CH070_1__8ANC131	0	-1413.015921	-513.519949	1655.540456	-30.581947	19.666667	17.666667	-1.060201	14.166667	17.833333	20.833333	21.666667	16.166667	29.500000	97.548767	244.185566	18.609833	-28.935000	-233.670833	-626.329500	-17.085596	-17.917167	42.611667	19.936667	-16.491917
CH117_4__8ANC131	0	-1345.350996	-471.307457	1565.284719	-29.218500	19.000000	16.500000	-0.610265	12.000000	12.000000	18.500000	15.000000	18.500000	31.833333	95.377250	241.260120	17.165500	112.933333	-175.456833	-469.920167	-16.032951	-17.287667	42.686667	19.225000	-12.365538
CH181_12__8ANC131	0	-816.846599	-506.710470	1078.426748	-30.519792	19.333333	16.500000	-1.653102	14.833333	14.666667	18.000000	19.500000	16.166667	29.666667	96.813691	244.557477	16.096500	111.448333	-173.349000	-489.621500	-16.665406	-17.908667	42.191667	18.786667	-14.719533
CNE10__8ANC131	1	-1296.102112	-475.957989	1550.927359	-29.575911	18.333333	16.500000	-1.002843	14.666667	15.666667	19.833333	18.000000	15.833333	27.166667	97.121981	239.401649	18.260500	119.078333	-156.599000	-441.264333	-15.310379	-16.857000	42.818333	16.686667	-12.098490
CNE12__8ANC131	0	-1276.603203	-472.844192	1555.041397	-29.519426	17.333333	15.666667	-0.744324	12.500000	12.666667	20.500000	13.500000	17.833333	29.333333	96.939814	238.563497	21.535833	185.121667	-178.603333	-482.511333	-15.006337	-16.447333	41.721667	18.920000	-12.505500
CNE14__8ANC131	0	-1172.896870	-495.043023	1464.221114	-29.119682	17.500000	14.666667	-0.604294	12.833333	15.166667	19.833333	17.500000	15.500000	25.000000	95.631930	239.389264	20.004333	112.391667	-162.888000	-454.479333	-15.829536	-16.174167	42.851667	18.218333	-15.295717
CNE15__8ANC131	0	-2000.281577	-496.101650	2270.988938	-29.789499	16.833333	14.333333	-0.819326	13.000000	13.166667	18.166667	15.500000	18.333333	32.500000	95.373665	238.850873	19.620833	112.715000	-161.754667	-499.215000	-16.248151	-16.848833	43.170000	20.591667	-14.609978
CNE3__8ANC131	0	-1383.286489	-469.486354	1625.682890	-28.151330	19.500000	15.666667	-0.434270	12.166667	15.333333	18.500000	17.166667	14.833333	33.000000	96.056210	243.946657	16.128500	-66.691667	-177.644833	-521.777667	-15.914806	-17.005333	42.396667	21.021667	-14.543818
CNE30__8ANC131	0	-1831.645274	-515.364726	2087.087421	-31.062379	19.500000	16.000000	-0.910095	12.833333	15.500000	19.500000	21.833333	17.500000	29.666667	97.289240	247.478958	19.272000	116.110000	-172.196167	-483.909833	-16.363310	-18.918667	42.360000	18.598333	-15.522083
CNE31__8ANC131	0	-1190.624412	-502.858537	1454.303107	-31.041790	19.333333	16.833333	-1.569351	13.166667	12.666667	21.833333	15.833333	19.000000	32.833333	97.115377	242.699292	19.164167	169.766667	-212.325667	-545.354000	-16.453027	-18.246000	42.375000	19.566667	-15.939400
CNE4__8ANC131	0	-201.614252	-495.609706	483.828352	-31.080718	19.833333	16.333333	-0.663294	11.000000	14.333333	20.166667	18.666667	19.333333	29.000000	98.387334	246.679605	21.087833	134.656667	-188.601500	-470.256667	-16.003045	-17.582333	44.945000	17.633333	-12.405858
CNE40__8ANC131	0	-1683.620710	-485.488375	1924.422923	-29.631685	17.666667	15.666667	-0.585169	11.500000	15.000000	17.500000	18.833333	16.666667	29.166667	96.753097	243.862308	16.011167	107.750000	-177.996167	-483.763167	-15.619654	-17.188667	42.886667	18.518333	-14.535377
CNE5__8ANC131	0	-931.082868	-464.066287	1180.864441	-28.083106	17.333333	15.000000	-0.735321	13.833333	14.000000	13.333333	16.833333	16.333333	30.333333	95.459246	242.310630	16.941333	-10.135000	-151.717833	-482.930167	-14.782322	-16.163667	42.153333	19.185000	-11.781792
CNE53__8ANC131	0	-1760.085376	-477.527359	2014.118296	-28.804049	18.166667	15.833333	-1.294362	11.500000	16.333333	16.833333	20.500000	16.000000	27.833333	95.734025	239.051217	20.838333	122.718333	-174.894000	-464.572333	-15.842443	-16.993167	42.451667	19.366667	-13.929283
CNE55__8ANC131	0	-1634.810938	-477.228081	1894.040854	-29.212695	18.500000	15.666667	-0.609919	14.500000	14.333333	15.500000	18.000000	16.333333	34.333333	97.345669	238.830903	20.043000	-20.963333	-164.663000	-504.297500	-15.691965	-17.439667	42.991667	20.460000	-13.509150
CNE56__8ANC131	0	-956.749863	-478.204551	1164.526587	-29.639123	20.000000	17.166667	-0.435903	12.000000	15.000000	18.833333	16.833333	16.833333	32.333333	95.830696	240.545745	19.970333	-57.095000	-191.904167	-561.014833	-15.946025	-17.006667	42.425000	20.308333	-14.053583
CNE57__8ANC131	0	129.105950	-511.162463	239.577579	-29.833900	15.833333	13.000000	-0.745789	13.333333	13.666667	18.500000	13.833333	19.000000	28.500000	95.673464	237.703394	22.517167	153.651667	-158.040500	-442.172167	-15.496366	-15.281333	43.451667	19.330000	-12.320682
CNE58__8ANC131	0	-1583.571673	-502.671954	1794.456237	-30.987929	19.166667	16.666667	-1.755213	14.000000	14.166667	17.166667	20.166667	18.000000	31.166667	96.789453	244.268549	13.882833	42.068333	-194.892000	-519.202667	-16.700610	-18.454833	42.050000	19.665000	-17.231550
CNE59__8ANC131	0	-1272.685324	-458.613035	1550.228420	-28.268281	15.000000	12.833333	-0.566676	14.333333	17.000000	15.000000	20.500000	14.166667	25.833333	95.367147	238.831858	16.043000	-83.180000	-158.041667	-502.122667	-15.164979	-15.944167	43.515000	18.226667	-8.773793
CNE7__8ANC131	0	-1878.642453	-492.874963	2134.921233	-29.692332	16.333333	15.333333	-1.326691	14.666667	12.333333	18.333333	20.666667	16.666667	28.500000	95.495941	242.112816	16.253667	83.468333	-198.933000	-541.483500	-16.258014	-19.046167	42.208333	19.740000	-15.170000
DJ263_8__8ANC131	1	-1206.099487	-492.431159	1462.255768	-31.056508	21.166667	19.000000	-1.473933	14.166667	15.166667	19.000000	21.833333	17.833333	29.166667	96.974672	242.505119	16.086333	-21.945000	-192.152000	-568.225833	-16.131755	-18.935500	41.578333	19.070000	-13.964298
DU123_06__8ANC131	0	-1476.098188	-481.195290	1734.900260	-29.630260	16.166667	14.333333	-1.105972	14.666667	16.333333	16.333333	20.166667	12.833333	31.833333	97.228569	242.245463	14.822167	-65.943333	-175.636167	-497.057333	-15.632849	-17.657000	42.288333	18.796667	-12.105717
DU151_02__8ANC131	0	-986.497259	-495.834999	1194.890631	-31.614321	19.333333	17.333333	-1.109370	14.500000	17.000000	17.666667	18.500000	16.333333	30.833333	97.341204	236.088810	14.259833	-111.085000	-210.764167	-620.052667	-17.044381	-16.481500	42.861667	19.550000	-15.677100
DU156_12__8ANC131	0	-1146.680289	-492.352639	1440.487234	-29.742797	16.333333	13.833333	-1.413869	16.000000	13.666667	15.166667	16.000000	15.166667	33.833333	97.230149	243.301325	16.344167	-96.058333	-183.870000	-581.425000	-15.719625	-16.838333	43.226667	18.635000	-12.944068
DU172_17__8ANC131	0	-787.674102	-474.915353	1025.934439	-29.810028	19.333333	17.333333	-0.804545	13.666667	14.333333	18.666667	18.833333	11.333333	31.500000	96.895315	242.309631	15.826833	-128.733333	-211.513500	-629.462167	-16.437895	-17.848167	42.986667	20.473333	-13.229985
DU422_1__8ANC131	0	-1772.536061	-496.635869	2052.647332	-29.798505	17.833333	14.500000	-0.892288	14.666667	16.500000	15.500000	16.166667	15.500000	31.000000	95.914498	239.861098	19.295667	143.090000	-158.978000	-461.052167	-15.636002	-15.050000	42.985000	20.783333	-12.003085
H086_8__8ANC131	0	-877.242443	-515.448252	1145.178415	-32.776694	21.500000	20.166667	-0.308970	9.000000	13.000000	25.500000	14.833333	21.666667	31.833333	96.953806	238.867299	25.917833	-39.231667	-219.404500	-622.376167	-17.774449	-18.102500	41.918333	20.571667	-16.919900
HT593_1__8ANC131	1	-1460.874946	-488.424887	1720.830314	-30.456726	20.000000	16.833333	-0.383504	12.833333	15.333333	19.166667	20.333333	18.000000	27.000000	96.631458	247.241175	17.207500	148.901667	-177.807833	-474.049500	-15.615538	-17.626000	42.266667	19.311667	-14.795833
HXB2__8ANC131	1	-172.970962	-485.136896	472.769765	-30.253248	19.000000	16.833333	-1.648000	13.166667	12.666667	19.166667	14.500000	19.166667	30.000000	97.125901	241.780405	19.891500	2.968333	-193.895000	-541.529667	-15.502122	-16.705333	41.798333	19.366667	-14.187533
JRCSF__8ANC131	1	-954.295530	-497.257012	1243.182566	-30.609427	19.166667	16.500000	-0.763112	13.833333	13.333333	18.833333	17.000000	18.833333	28.833333	97.042144	240.281042	22.018833	178.591667	-187.772000	-509.806667	-15.405745	-16.882833	42.755000	20.958333	-14.056100
JRFL__8ANC131	1	-1784.149992	-472.973658	2032.739279	-28.762941	18.500000	15.000000	-0.306727	13.000000	14.166667	18.166667	17.500000	16.500000	25.666667	95.457559	238.806972	18.306000	153.166667	-154.150000	-423.235000	-15.373838	-16.037167	43.521667	19.823333	-10.457885
KER2008_12__8ANC131	0	414.426691	-510.320574	-127.749323	-30.988761	21.166667	18.333333	-1.461126	10.666667	15.833333	18.166667	20.500000	24.166667	25.333333	97.168795	241.979223	18.664833	-115.131667	-216.017500	-611.768667	-16.245223	-16.852833	42.401667	20.071667	-15.545367
KER2018_11__8ANC131	0	-1677.283809	-501.746818	1910.111857	-30.721996	21.000000	18.000000	-1.523911	13.333333	12.166667	19.500000	16.500000	19.500000	35.000000	96.862322	239.673643	17.977833	-37.648333	-186.583167	-552.753333	-15.700295	-18.588500	44.005000	18.435000	-15.885683
KNH1209_18__8ANC131	0	-1079.932385	-495.543150	1308.893034	-31.374405	21.166667	19.500000	-1.077861	12.666667	16.666667	19.166667	19.666667	19.500000	28.166667	97.366182	240.544274	17.800000	-131.978333	-205.720667	-585.231500	-16.704672	-17.144833	42.166667	18.650000	-14.555833
M02138__8ANC131	0	-615.981368	-489.718595	914.615100	-29.074736	16.500000	14.500000	-0.786377	11.500000	18.000000	17.500000	17.500000	19.000000	25.333333	95.463338	240.511184	20.482333	190.188333	-130.324167	-360.416333	-15.028162	-14.497667	42.741667	19.765000	-11.073817
MB201_A1__8ANC131	0	-1056.261395	-519.126667	1312.488611	-31.175285	21.000000	17.500000	-1.163340	12.833333	18.166667	19.333333	19.833333	20.000000	29.666667	97.224235	239.343198	21.149500	-94.888333	-205.255667	-574.265667	-16.855169	-16.851000	41.630000	20.206667	-15.442433
MI369_A5__8ANC131	1	-915.957523	-504.801624	1135.319904	-31.592559	20.666667	19.500000	-0.861221	15.666667	16.166667	18.666667	19.500000	17.500000	28.333333	97.064435	242.981311	15.009500	-189.511667	-204.349000	-607.705833	-17.150880	-17.150167	42.178333	19.028333	-17.489583
MN_3__8ANC131	1	-1110.066109	-482.718939	1382.621140	-30.065257	20.166667	18.333333	-0.681620	13.666667	12.500000	19.666667	16.000000	18.500000	31.166667	96.843061	242.803969	19.398833	-1.801667	-174.710500	-537.779500	-15.791185	-17.818000	41.205000	19.891667	-13.925450
MS208_A1__8ANC131	1	-2807.064154	-507.438012	3063.091446	-30.563792	19.833333	17.166667	-0.704173	13.500000	15.166667	19.333333	19.333333	17.666667	28.833333	96.498954	239.373710	18.539333	-93.740000	-197.757500	-581.043833	-16.248187	-17.406000	43.748333	18.975000	-15.095683
MW965_26__8ANC131	0	-1241.745044	-462.399178	1458.969922	-28.842148	18.166667	16.666667	-0.892339	13.666667	12.666667	16.166667	16.666667	16.666667	30.833333	96.136609	240.437543	14.379833	-56.090000	-167.489667	-553.214833	-15.394774	-17.006167	43.590000	18.978333	-15.386300
NKU3006_EC1__8ANC131	1	-46.463581	-481.260576	311.848784	-30.338099	18.666667	17.166667	-0.981583	14.166667	15.833333	18.333333	20.500000	17.000000	26.666667	97.289224	242.933554	19.268167	109.120000	-175.026000	-466.131000	-15.735056	-17.124833	42.633333	19.950000	-13.012233
PVO_4__8ANC131	1	-798.210009	-495.521445	1083.304900	-29.908894	18.666667	15.666667	-0.511383	13.166667	15.833333	20.666667	19.333333	17.000000	27.000000	95.837533	244.265358	18.392500	178.055000	-160.660000	-450.411833	-15.929618	-17.121500	42.685000	19.755000	-12.548837
Q168_A2__8ANC131	1	-1547.026059	-522.153560	1812.456413	-31.698410	20.166667	18.166667	-1.018631	13.000000	16.166667	19.000000	20.000000	18.833333	28.166667	97.412308	237.574738	19.457667	-70.906667	-209.848833	-582.984333	-16.554467	-17.289167	42.145000	19.920000	-14.066550
Q23_17__8ANC131	1	-1151.061351	-516.963650	1416.275901	-31.273005	20.500000	18.500000	-1.437276	14.000000	16.000000	19.833333	19.000000	15.333333	32.166667	97.239589	238.587246	20.119667	-73.616667	-212.551333	-599.398333	-16.233715	-17.768167	42.728333	19.796667	-13.763838
Q259_17__8ANC131	1	-1529.928139	-489.295802	1783.394509	-29.397972	20.500000	17.666667	-0.737600	13.166667	15.000000	20.500000	18.166667	17.500000	29.833333	95.808819	237.481712	19.867833	-118.341667	-187.971167	-574.051167	-16.243160	-17.373667	42.845000	20.123333	-12.219600
Q461_E2__8ANC131	0	-1219.497514	-485.288397	1460.334024	-29.440891	20.500000	18.166667	-1.024394	11.666667	15.666667	19.500000	16.833333	16.500000	28.666667	95.408779	242.403727	22.006000	-103.536667	-188.840167	-567.511500	-16.275763	-16.434667	41.665000	19.186667	-13.757298
Q769_D22__8ANC131	1	-1061.363121	-514.605098	1299.383091	-32.254578	21.166667	18.833333	-0.981394	15.666667	15.833333	19.500000	18.500000	16.333333	30.166667	97.336971	242.232662	16.344333	-150.740000	-230.107667	-634.137833	-17.162325	-17.219667	42.633333	19.366667	-15.160900
Q769_H5__8ANC131	1	-702.388752	-529.742549	983.173091	-32.222282	19.000000	16.666667	-1.127223	15.833333	16.000000	19.833333	19.166667	18.166667	31.166667	96.913234	242.917035	16.757833	-83.496667	-220.893833	-622.494167	-17.020446	-17.704000	43.183333	18.738333	-13.666528
Q842_D12__8ANC131	1	-1378.272813	-520.663583	1636.313514	-31.791075	20.333333	17.500000	-0.668961	13.500000	17.000000	19.166667	20.833333	18.000000	29.666667	97.065080	239.448705	18.789167	-69.591667	-224.785500	-613.117333	-16.964891	-17.741667	41.946667	19.691667	-14.654283
QH0515_1__8ANC131	0	86.014461	-495.420408	180.739726	-29.593372	17.166667	15.666667	-0.640589	14.333333	15.333333	17.000000	18.833333	16.833333	27.833333	95.410413	242.642696	14.682500	-39.599000	-205.089667	-573.483333	-16.407390	-16.671000	42.593333	19.098333	-13.707433
QH0692_42__8ANC131	0	-1142.938556	-493.509760	1444.769069	-29.701228	18.000000	15.666667	-0.334345	14.333333	16.333333	19.333333	21.000000	16.000000	27.833333	95.092226	243.469204	19.280167	157.073333	-166.129000	-459.629833	-15.676975	-17.685500	42.831667	18.911667	-12.879098
QH209_14M_A2__8ANC131	0	-617.335512	-524.814416	959.263540	-30.464434	17.333333	15.166667	-0.438385	15.166667	16.833333	17.500000	17.000000	18.666667	28.333333	96.110338	240.872193	24.330667	-70.745000	-169.404833	-539.964167	-15.949454	-15.194333	42.825000	20.618333	-12.225252
R1166_C1__8ANC131	0	-368.067945	-509.428844	661.773742	-30.757997	17.000000	14.833333	-0.892649	12.833333	15.833333	17.166667	20.833333	16.166667	28.666667	97.187460	244.291070	21.680667	103.576667	-191.331167	-501.571000	-15.315512	-17.602000	42.511667	19.060000	-11.325033
R2184_C4__8ANC131	0	-606.318027	-511.084548	888.296540	-29.781915	18.333333	15.500000	-0.399806	9.333333	15.666667	17.833333	18.833333	22.333333	29.000000	95.525572	242.526198	21.849500	31.075000	-177.697000	-534.323833	-15.353200	-16.811500	42.588333	19.978333	-11.342835
R3265_C6__8ANC131	0	-1204.280821	-491.653699	1493.146258	-29.818012	17.000000	13.500000	-1.054250	13.666667	16.666667	15.000000	21.666667	13.000000	29.333333	97.288652	241.507830	14.450000	34.535000	-162.732833	-487.538167	-14.820705	-17.220000	43.890000	18.331667	-11.688500
REJO4541_67__8ANC131	1	-1388.767725	-504.843215	1648.856524	-30.980418	18.833333	17.000000	-1.303640	13.666667	12.333333	20.166667	17.666667	17.666667	32.333333	97.154492	242.176832	19.987167	-28.421667	-194.765833	-576.341500	-15.600150	-18.619833	43.593333	19.171667	-15.731617
RHPA4259_7__8ANC131	0	-134.641771	-503.537870	460.371496	-29.952461	15.500000	12.500000	-0.111018	13.166667	15.166667	18.833333	16.666667	17.000000	30.833333	95.627539	239.777879	21.429333	142.700000	-150.446167	-428.120000	-15.889024	-16.592667	42.845000	19.543333	-13.822517
S018_18__8ANC131	0	-1919.497154	-491.655370	2160.815561	-30.302620	18.666667	16.666667	-0.873301	13.000000	15.666667	17.833333	17.000000	15.666667	31.500000	96.249283	235.009550	22.345833	130.998333	-182.765167	-494.231500	-16.099460	-16.287333	44.570000	18.698333	-14.438333
SC422_8__8ANC131	1	-666.161245	-508.831501	957.992875	-31.021838	19.166667	15.666667	-1.241704	14.166667	13.166667	19.666667	19.000000	19.666667	31.666667	97.193321	241.277581	21.811333	197.191667	-182.032000	-488.047833	-15.681221	-18.712167	43.913333	18.435000	-15.617150
SF162__8ANC131	1	-214.889194	-494.440617	511.436858	-30.566242	18.666667	15.833333	-0.709142	12.333333	13.500000	20.833333	18.000000	19.166667	29.833333	97.113667	239.947673	22.730667	187.480000	-160.429667	-448.301500	-15.459514	-17.935000	43.520000	19.308333	-14.004117
SS1196_1__8ANC131	1	-913.764570	-511.664633	1211.189041	-30.264956	19.666667	17.000000	-0.524811	10.166667	13.666667	20.833333	19.666667	22.500000	30.333333	96.993776	239.706990	22.592667	149.836667	-191.668833	-512.694167	-16.188059	-18.785333	43.321667	19.140000	-13.632500
T250_4__8ANC131	0	-1325.183721	-529.041073	1636.502623	-31.979485	19.500000	16.333333	-0.511846	13.666667	10.666667	20.833333	18.166667	20.500000	31.500000	97.295768	239.384538	22.496500	-118.918333	-192.587167	-558.181833	-17.454826	-19.504000	42.866667	19.821667	-14.481383
T251_18__8ANC131	0	-997.770996	-508.953322	1286.737384	-30.038993	18.500000	15.500000	-0.606384	13.166667	14.666667	21.166667	19.333333	16.000000	30.333333	95.427092	242.547133	16.878333	-75.181667	-178.530500	-547.306667	-15.880025	-18.716000	41.023333	19.278333	-13.300792
T253_11__8ANC131	0	-1616.914971	-503.991708	1924.513205	-30.382444	16.500000	14.166667	-1.196589	14.333333	16.833333	17.500000	18.000000	18.333333	30.333333	96.907726	241.231529	17.006000	9.661667	-165.980333	-525.916333	-16.373331	-16.467167	41.940000	18.780000	-12.138033
T255_34__8ANC131	0	-1968.127398	-497.628065	2218.226517	-30.611890	20.333333	17.833333	-0.935445	14.000000	18.000000	20.000000	22.000000	17.166667	27.333333	97.285568	242.584520	14.295167	-88.728333	-204.697333	-555.214833	-16.232705	-17.661167	42.551667	18.206667	-15.738100
T257_31__8ANC131	0	-1274.859875	-525.169025	1535.302870	-31.256472	20.666667	18.000000	-1.081528	14.500000	15.500000	21.000000	19.500000	18.000000	29.833333	96.884246	244.443837	18.937000	-46.565000	-189.033333	-574.415500	-16.316967	-18.079667	43.538333	17.716667	-14.221290
T278_50__8ANC131	0	-538.023500	-479.202176	862.484423	-29.678955	17.166667	14.666667	-0.464391	13.666667	17.000000	15.666667	17.000000	16.666667	27.333333	95.384741	244.398987	18.404167	-70.660000	-168.579667	-483.771167	-15.351813	-14.867833	42.688333	18.731667	-10.634858
T280_5__8ANC131	1	-937.765947	-497.778090	1198.329649	-29.241182	18.666667	17.500000	-0.416102	12.333333	15.166667	18.666667	15.833333	18.500000	34.000000	95.592188	237.261504	15.934167	-125.205000	-207.568000	-587.850167	-16.675984	-16.927000	42.916667	18.651667	-15.822550
TH966_8__8ANC131	0	-906.226723	-475.695331	1149.060119	-29.388832	18.000000	15.833333	-0.705917	15.500000	17.166667	14.333333	22.333333	14.333333	28.333333	97.320100	241.360448	16.365333	-64.910000	-153.556333	-479.893000	-15.241247	-16.924000	44.313333	18.308333	-12.184800
TH976_17__8ANC131	0	-806.749252	-484.641068	1106.082809	-29.467728	16.333333	14.333333	-0.652868	14.500000	17.166667	15.000000	19.166667	14.500000	30.500000	97.300251	240.264280	18.752833	-9.873333	-153.868333	-460.925500	-15.257938	-16.037333	43.683333	19.238333	-10.454477
THRO4156__8ANC131	0	-815.931146	-512.955185	1101.354533	-31.720342	20.000000	17.500000	-0.457006	13.666667	19.833333	18.833333	23.666667	15.333333	23.000000	101.937199	252.302573	16.774500	-67.085000	-198.270500	-585.822667	-16.282738	-16.382667	43.231667	18.945000	-12.383667
TRJO4551_58__8ANC131	0	-809.838727	-489.445295	1119.849361	-30.295893	17.166667	14.000000	-0.753871	12.666667	12.833333	20.833333	16.666667	17.333333	25.833333	96.966302	242.272918	21.732000	236.615000	-160.524167	-419.381333	-14.931085	-16.786333	42.960000	20.098333	-10.735718
TRO_11__8ANC131	0	-999.748318	-479.999537	1265.294289	-29.014365	16.666667	15.000000	-0.802770	12.833333	15.333333	18.333333	17.666667	17.166667	28.000000	95.322598	243.023298	21.313000	173.391667	-147.947667	-423.376333	-14.779061	-16.560833	41.535000	19.565000	-12.073262
TV1_29__8ANC131	0	-529.019825	-469.016146	798.311122	-28.881601	18.833333	16.333333	-0.488907	11.000000	13.333333	19.166667	16.666667	18.333333	30.166667	95.101345	241.682297	20.511167	-47.630000	-153.353000	-511.942667	-14.919206	-17.385667	43.033333	18.238333	-12.941800
TZA125_17__8ANC131	0	-2068.617311	-501.701599	2322.327238	-30.714405	20.333333	17.500000	-0.527985	15.666667	13.833333	18.500000	20.166667	15.166667	31.166667	97.234822	243.440517	13.370000	-210.625000	-184.097833	-577.116000	-16.665654	-18.469667	43.723333	20.068333	-14.740800
TZBD_02__8ANC131	0	-1658.159823	-494.087221	1964.725431	-29.037732	15.333333	13.000000	-0.756444	13.166667	15.666667	14.333333	16.333333	18.666667	28.666667	95.785216	241.216004	20.308667	116.746667	-167.247833	-469.138500	-16.033851	-15.062833	41.693333	20.365000	-12.855117
UG021_16__8ANC131	0	-239.270108	-463.583508	517.937203	-29.650997	17.666667	16.333333	-1.216990	16.000000	14.000000	17.166667	23.500000	12.166667	28.833333	97.080327	238.173128	8.448833	-146.886667	-175.395667	-530.408833	-15.412008	-19.108500	45.308333	18.558333	-13.351383
UG024_2__8ANC131	0	-232.661428	-468.595120	505.827707	-28.380678	18.833333	17.000000	-0.961665	12.500000	15.333333	17.833333	21.000000	12.500000	27.000000	95.630703	239.986833	17.426333	-100.395000	-172.120833	-534.803333	-15.329786	-17.301500	43.740000	20.028333	-13.952567
UG037_8__8ANC131	1	-1163.910981	-508.711188	1426.231752	-30.274286	18.500000	16.166667	-0.766978	12.666667	14.333333	18.000000	18.333333	16.500000	29.500000	95.895629	240.077072	12.963000	-100.191667	-212.594333	-624.031500	-16.873660	-17.435667	42.798333	18.268333	-16.145917
WITO4160_33__8ANC131	0	-281.959391	-497.772436	604.611945	-29.095462	15.000000	13.166667	-0.612473	11.833333	17.000000	18.166667	18.333333	16.500000	26.500000	95.779779	239.639219	25.903833	224.481667	-139.716833	-373.452500	-15.264573	-15.642333	43.581667	18.515000	-9.437997
X1254_C3__8ANC131	0	-1435.336660	-522.318867	1695.539026	-31.760490	21.833333	17.500000	-0.660395	11.000000	11.500000	20.500000	24.500000	22.000000	31.666667	97.449938	241.373446	18.026667	-93.800000	-215.051167	-637.275167	-16.678825	-22.026500	44.146667	18.043333	-16.078100
X2088_C9__8ANC131	1	-2225.871168	-533.419631	2473.665778	-32.012446	20.666667	18.833333	-0.567128	15.333333	13.000000	20.666667	21.000000	16.333333	31.666667	96.785431	240.583201	18.568333	-94.233333	-217.958333	-646.839500	-16.973955	-19.860833	42.696667	20.168333	-15.014750
YU2__8ANC131	1	-1450.857175	-482.046495	1691.039874	-29.753806	19.500000	18.166667	-0.962433	12.333333	15.500000	21.500000	20.000000	15.500000	27.500000	97.208904	239.372909	19.200500	110.931667	-171.308667	-474.432500	-15.514779	-17.725167	43.103333	19.813333	-15.046238
ZA012_29__8ANC131	0	-1024.586299	-476.933178	1297.211839	-29.613108	16.500000	15.166667	-0.756541	15.833333	12.666667	16.000000	17.500000	13.000000	35.500000	96.820280	239.564955	9.393667	-11.826667	-157.843667	-519.874000	-15.429256	-18.203000	42.708333	20.775000	-13.262117
ZM106_9__8ANC131	0	-1018.854347	-480.864994	1294.377176	-29.698555	17.166667	14.166667	-0.913839	13.000000	13.000000	18.333333	12.500000	17.000000	33.500000	95.399594	240.204987	16.551167	164.101667	-175.374167	-478.038833	-15.241164	-15.782333	43.336667	20.393333	-12.812550
ZM109_4__8ANC131	0	-2039.301913	-478.334201	2309.360375	-28.295080	17.500000	14.666667	-0.923848	15.333333	13.666667	17.833333	15.000000	16.500000	34.166667	95.783551	236.154661	18.579167	-125.815000	-184.690000	-557.169000	-16.182700	-16.770167	42.925000	20.396667	-14.031167
ZM135_10A__8ANC131	0	-2481.891465	-482.231963	2738.741879	-30.243034	18.500000	15.666667	-1.280177	10.333333	14.666667	17.500000	17.833333	21.666667	28.666667	96.812691	240.527950	18.879000	200.773333	-143.011167	-413.835333	-15.115181	-16.540500	41.968333	21.393333	-11.179825
ZM176_66__8ANC131	0	-1837.352601	-457.570677	2062.423391	-27.716801	19.833333	17.333333	-1.059143	12.833333	12.666667	18.500000	14.333333	14.666667	35.833333	95.872449	240.760537	16.120000	-104.308333	-165.338333	-533.215500	-16.092775	-17.361333	42.708333	20.381667	-13.777450
ZM197_7__8ANC131	0	-1448.900868	-495.331363	1764.314265	-29.014963	16.500000	13.500000	-0.963257	7.166667	16.000000	16.833333	14.833333	22.166667	31.500000	95.739279	244.865933	23.175500	251.531667	-155.902500	-417.801833	-15.260791	-15.290333	41.466667	20.685000	-11.189555
ZM214_15__8ANC131	0	-2159.534783	-479.389302	2390.481802	-30.532024	19.333333	16.500000	-0.513611	12.000000	15.000000	17.333333	19.166667	18.166667	29.500000	96.878241	242.680792	24.180000	114.946667	-170.671000	-467.808500	-16.094856	-17.306000	42.543333	19.480000	-12.165983
ZM215_8__8ANC131	0	-930.991791	-501.618367	1215.588712	-30.503029	18.333333	15.166667	-0.896606	14.333333	16.333333	19.333333	17.166667	15.333333	30.833333	95.570652	233.723796	16.940333	124.508333	-178.980000	-518.154167	-16.135216	-16.192667	43.871667	20.070000	-15.049833
ZM233_6__8ANC131	0	-1110.561439	-494.475311	1358.260995	-29.756592	19.166667	16.000000	-0.431564	14.000000	12.666667	19.333333	12.500000	16.833333	35.166667	95.450289	237.304837	16.145833	176.290000	-173.591000	-484.559000	-16.207873	-16.617500	43.310000	19.111667	-12.928783
ZM249_1__8ANC131	0	-721.262262	-486.835172	1003.584693	-30.027289	17.166667	15.000000	-1.782405	15.333333	14.000000	15.333333	16.500000	14.833333	34.833333	97.230775	238.744021	13.356333	-59.008333	-168.495333	-533.783167	-15.590187	-17.222833	41.626667	20.393333	-12.905032
ZM53_12__8ANC131	0	-2043.753688	-485.356792	2311.567538	-31.013170	17.333333	15.833333	-0.788793	13.333333	15.166667	17.666667	18.000000	16.500000	30.500000	97.518670	236.265309	24.117000	146.846667	-154.217333	-444.603500	-15.217766	-16.833167	43.295000	19.490000	-12.833583
ZM55_28A__8ANC131	1	-1921.117275	-471.606372	2155.491302	-29.290440	19.333333	17.333333	-1.272166	14.833333	14.500000	17.666667	17.333333	12.666667	31.833333	97.058552	237.928961	12.236500	-132.935000	-176.658833	-586.682833	-16.176273	-17.088167	43.095000	19.551667	-13.712150
0013095_2_11__8ANC134	0	-1631.977980	-525.973810	1924.329633	-32.423820	18.666667	17.166667	-0.174250	14.500000	13.166667	22.666667	12.833333	20.833333	39.833333	98.964048	246.557199	24.458500	207.431667	-210.063167	-533.743167	-16.796461	-18.006167	42.838333	20.698333	-17.574267
001428_2_42__8ANC134	1	-1219.265804	-530.454957	1536.108219	-32.259321	17.666667	15.500000	-0.460419	15.166667	12.166667	19.500000	14.500000	20.000000	40.500000	99.500837	242.230914	20.136167	135.076667	-178.172167	-527.159167	-17.139219	-18.828500	43.940000	18.190000	-16.428633
0077_V1_C16__8ANC134	0	-1798.299524	-486.723838	2105.991701	-30.612354	15.333333	13.333333	-0.660990	17.000000	16.333333	13.333333	13.833333	15.166667	30.166667	102.710339	251.348819	19.482833	-67.363333	-175.995500	-571.679833	-15.670181	-13.432833	44.105000	19.610000	-11.312175
00836_2_5__8ANC134	0	-1986.527496	-525.222257	2315.166668	-32.140369	15.833333	14.333333	-0.083694	13.500000	10.000000	16.000000	15.000000	25.333333	35.833333	98.872062	239.418619	26.367667	300.841667	-163.941167	-404.839833	-15.997709	-18.146000	44.141667	19.083333	-13.059512
0260_V5_C36__8ANC134	1	-1575.138449	-548.941450	1887.992239	-32.174482	20.666667	17.000000	-0.086121	14.333333	14.833333	20.500000	17.500000	16.833333	35.333333	99.457285	242.765255	20.375667	45.571667	-224.292500	-608.107833	-17.162598	-18.542333	42.800000	17.980000	-14.832233
0330_V4_C3__8ANC134	1	-1080.527018	-546.768316	1345.258968	-32.680838	21.666667	18.500000	0.000000	14.166667	16.500000	20.500000	19.833333	17.666667	35.833333	99.885780	238.826386	23.525333	16.071667	-226.397333	-624.489667	-17.645026	-18.898000	43.530000	18.075000	-17.000850
0439_V5_C1__8ANC134	1	-1293.302504	-528.288117	1571.110381	-31.670486	19.500000	17.000000	-0.106099	9.833333	13.833333	20.333333	18.000000	23.500000	33.833333	97.547769	243.374011	24.302000	49.523333	-211.002500	-571.074000	-17.270628	-18.640667	43.450000	18.461667	-15.022633
0815_V3_C3__8ANC134	0	-415.190917	-499.335193	675.518200	-30.350334	20.500000	17.166667	-0.114273	11.666667	16.666667	18.833333	16.333333	18.000000	32.666667	96.761163	242.279901	26.590833	20.440000	-196.273167	-553.101833	-15.930771	-16.313000	42.748333	19.010000	-15.584917
0921_V2_C14__8ANC134	0	-841.623640	-540.847889	1182.038377	-31.911547	15.666667	13.333333	0.000010	14.833333	14.166667	18.166667	14.000000	18.833333	40.333333	98.938947	238.393555	24.930667	279.486667	-167.788000	-471.998667	-16.776870	-17.495333	44.586667	17.585000	-12.842563
16055_2_3__8ANC134	1	-1091.862549	-542.603013	1403.772415	-31.478142	18.833333	16.166667	0.000005	12.666667	15.666667	21.166667	16.833333	16.500000	36.666667	96.759076	239.019841	19.878833	265.706667	-184.541333	-468.605000	-17.151847	-17.991667	43.290000	19.595000	-18.119202
16845_2_22__8ANC134	0	-2490.326381	-557.948439	2817.866858	-32.445961	19.333333	15.666667	-0.000010	15.000000	18.000000	20.833333	17.500000	14.833333	39.666667	98.713696	244.067003	24.969000	294.296667	-188.303333	-489.106167	-17.099690	-18.111333	42.356667	19.453333	-12.779498
16936_2_21__8ANC134	1	-1647.270921	-530.567753	1943.528663	-32.079079	17.500000	16.166667	-0.181325	13.500000	12.500000	20.333333	13.333333	18.666667	39.166667	96.789641	237.205728	18.769833	43.160000	-201.844500	-591.650667	-17.367294	-17.998667	43.951667	18.616667	-18.744717
231965_C1__8ANC134	0	-1860.955088	-512.764917	2109.053669	-30.987817	20.500000	17.666667	-0.465978	12.666667	13.666667	20.333333	19.833333	19.833333	37.166667	99.028026	242.453792	17.560500	-64.310000	-188.071167	-586.850667	-16.895030	-19.820500	46.015000	17.770000	-18.911567
235_47__8ANC134	0	-962.787378	-542.938895	1299.386913	-30.893396	16.833333	14.000000	-0.224172	14.333333	18.000000	15.833333	15.333333	18.000000	32.666667	97.276277	238.484649	25.393333	55.986667	-192.424333	-499.723333	-16.446600	-14.901000	42.365000	18.576667	-11.586793
242_14__8ANC134	0	-1911.438991	-558.829431	2221.761216	-32.988785	20.666667	18.000000	-0.364716	14.666667	16.166667	21.000000	20.000000	16.666667	36.166667	99.023258	242.372032	30.280333	30.620000	-222.376833	-632.014833	-17.165308	-19.254000	42.866667	19.053333	-15.266483
247_23__8ANC134	0	-1191.499928	-502.181694	1458.929603	-30.233086	19.666667	15.666667	-0.000005	14.666667	15.500000	17.333333	21.000000	14.500000	32.666667	97.921558	238.515554	17.753500	-38.075000	-192.230333	-554.525500	-16.739748	-18.497667	43.308333	19.010000	-16.098178
25710_2_43__8ANC134	0	-634.476736	-525.631907	933.267057	-31.140441	19.000000	15.166667	-0.197637	14.166667	15.333333	17.166667	20.666667	17.833333	31.333333	99.169629	239.195331	20.488167	170.573333	-181.586167	-495.635167	-16.408130	-18.051000	44.226667	18.223333	-12.974350
25711_2_4__8ANC134	0	-1544.303678	-538.650801	1894.721254	-32.339085	16.666667	13.833333	-0.193756	13.833333	13.833333	16.833333	15.333333	22.833333	36.166667	99.370640	242.624237	26.414000	263.470000	-138.351000	-390.202500	-15.684813	-17.172167	42.488333	20.223333	-10.173730
25925_2_22__8ANC134	0	-1072.327381	-529.495744	1365.653473	-31.571382	17.833333	16.333333	-0.102941	15.000000	13.000000	17.500000	16.833333	21.000000	38.166667	97.115188	239.362590	22.225333	198.200000	-177.101167	-491.497667	-16.806831	-18.715667	43.750000	18.441667	-17.748067
26191_2_48__8ANC134	0	-1549.348818	-551.612113	1887.567127	-32.747822	19.666667	15.833333	-0.204152	14.500000	16.333333	19.500000	16.833333	15.833333	37.000000	100.003721	237.379581	18.623517	162.725000	-190.521333	-544.247000	-17.205890	-17.254500	45.100000	18.791667	-16.400600
263_8__8ANC134	1	-1287.082968	-534.056745	1573.025483	-32.944272	21.000000	17.333333	0.000000	15.500000	16.500000	20.500000	21.833333	17.000000	31.666667	99.777412	244.430562	20.159000	29.475000	-229.378000	-633.623833	-16.956872	-19.262000	41.936667	18.125000	-17.945283
269_12__8ANC134	0	-1382.546959	-545.903275	1668.100155	-31.743243	21.333333	18.166667	-0.088247	13.333333	15.666667	21.833333	16.000000	17.166667	35.500000	97.444117	239.482878	24.358350	47.685000	-198.920833	-567.537833	-17.818679	-17.757000	43.033333	18.123333	-15.271148
286_36__8ANC134	1	-1416.313344	-511.448189	1691.190583	-31.169376	20.000000	17.166667	-0.000005	13.666667	15.333333	20.500000	22.000000	15.166667	33.666667	97.243899	237.003778	26.316167	218.321667	-191.379167	-468.131667	-16.576374	-19.500333	44.611667	19.528333	-13.891467
288_38__8ANC134	0	-1107.762307	-518.673750	1415.644348	-31.446246	21.000000	17.666667	0.000000	14.166667	15.500000	21.333333	18.833333	15.000000	36.500000	97.330259	239.661971	24.525917	301.178333	-188.013000	-453.964833	-16.099198	-18.967167	43.688333	19.016667	-15.121633
3016_V5_C45__8ANC134	0	-720.110802	-501.163040	1025.457086	-28.955290	17.333333	13.666667	-0.155889	18.000000	18.666667	12.000000	20.000000	16.500000	29.333333	96.827580	238.216527	17.062833	-107.041667	-194.033667	-554.427000	-17.079089	-14.967667	44.373333	18.733333	-13.064100
3168_V4_C10__8ANC134	0	-1565.079481	-521.380492	1875.245195	-32.227617	18.166667	15.666667	-0.296946	14.666667	12.166667	20.833333	15.166667	19.000000	41.333333	99.612881	241.617137	25.460333	235.566667	-169.236167	-477.490833	-16.877691	-19.562167	42.963333	19.420000	-14.332267
3301_V1_C24__8ANC134	1	-2047.071328	-495.853730	2288.777384	-29.904861	20.333333	18.333333	-0.276281	14.666667	13.333333	20.166667	16.666667	15.666667	35.833333	97.442544	238.002906	19.341833	-50.646667	-192.906333	-589.402667	-16.845000	-18.304667	44.020000	19.831667	-17.829633
3326_V4_C3__8ANC134	0	-1693.754466	-507.567946	1981.918987	-30.866001	18.000000	14.000000	-0.435318	15.666667	16.333333	14.666667	19.833333	12.333333	36.500000	96.079251	236.572214	10.917833	-58.178333	-212.753333	-617.335000	-16.656443	-17.786000	44.886667	17.738333	-13.992117
3337_V2_C6__8ANC134	1	-1610.473116	-495.304220	1855.925090	-30.288250	21.000000	16.333333	-0.458038	18.000000	16.500000	19.833333	21.666667	12.666667	29.666667	99.068339	235.118575	13.862167	-49.630000	-181.228333	-562.384667	-16.091628	-18.395667	43.075000	18.491667	-13.230738
3365_V2_C20__8ANC134	0	-1691.041907	-520.793811	1960.064126	-31.228840	20.500000	17.833333	0.000010	14.166667	15.833333	20.333333	16.666667	18.000000	33.000000	97.892802	238.959476	25.179950	55.938333	-213.427667	-571.163167	-16.622810	-17.216500	42.766667	18.438333	-15.980233
3415_V1_C1__8ANC134	1	-1606.080095	-532.767214	1860.876875	-32.166386	21.666667	18.166667	-0.213486	14.000000	12.833333	21.000000	13.666667	21.333333	37.166667	98.598518	241.379160	25.709167	83.788333	-199.913167	-547.414667	-16.723434	-17.870833	43.230000	18.688333	-15.614500
3468_V1_C12__8ANC134	0	-1277.338313	-512.835703	1520.434163	-31.453486	22.500000	19.000000	-0.266546	13.166667	18.333333	20.333333	19.166667	18.833333	30.166667	97.506717	240.578627	20.447167	-73.883333	-213.826500	-577.036333	-17.139385	-16.702833	43.705000	17.905000	-15.621133
3589_V1_C4__8ANC134	0	-1683.942920	-510.347614	1993.578272	-31.570558	18.166667	16.500000	-0.000020	12.666667	12.166667	19.833333	11.833333	19.666667	37.000000	97.320396	238.798810	25.665333	-1.338333	-189.983833	-548.052833	-16.667076	-17.086833	43.005000	18.691667	-12.646792
3637_V5_C3__8ANC134	0	-1185.923983	-556.476632	1487.670731	-33.622597	19.166667	16.666667	-1.207021	16.166667	12.333333	20.500000	13.333333	20.000000	43.500000	98.665498	241.205999	19.372500	136.925000	-203.919500	-567.775500	-17.964617	-18.657167	44.365000	20.271667	-18.238483
3718_3_11__8ANC134	0	-1794.187997	-559.682704	2087.379027	-32.383395	21.666667	18.666667	-0.000020	14.333333	16.833333	19.833333	19.500000	17.833333	37.666667	97.771180	237.718829	22.197867	8.046667	-229.968000	-642.438500	-18.265197	-18.614500	43.541667	19.813333	-18.874367
3817_V2_C59__8ANC134	0	-1489.791136	-489.451839	1744.292367	-29.435630	21.000000	17.666667	-0.552780	13.833333	16.666667	19.833333	19.833333	14.500000	32.666667	98.927683	245.215860	19.610500	26.918333	-167.012667	-485.738333	-15.834780	-18.089000	43.303333	18.261667	-14.416265
3873_V1_C24__8ANC134	1	-1868.582575	-531.668219	2143.935846	-33.589525	21.500000	18.166667	-0.307302	17.333333	16.000000	19.000000	17.666667	17.833333	40.166667	103.787178	243.647876	17.191600	-60.291667	-225.526333	-666.632667	-17.696293	-18.544833	43.823333	18.763333	-18.451350
3988_25__8ANC134	0	-1712.276310	-532.372241	1957.665680	-32.135208	19.166667	16.833333	-0.401988	14.333333	14.166667	22.500000	18.333333	20.500000	35.833333	98.977196	239.931560	25.698333	239.448333	-214.185833	-515.217167	-17.156963	-19.471167	43.203333	18.796667	-16.706883
57128_VRC15__8ANC134	0	-568.453763	-526.744165	876.758856	-30.922098	19.666667	16.333333	-0.593938	17.500000	16.000000	20.166667	19.833333	11.166667	36.166667	98.604954	244.209119	15.352667	-14.431667	-187.680167	-558.070333	-16.958355	-19.179667	43.330000	17.745000	-16.682883
5768_4__8ANC134	0	-1289.433402	-517.383346	1563.864176	-31.489056	18.166667	16.166667	-0.086324	15.333333	13.500000	19.500000	15.500000	20.000000	34.333333	98.844121	242.992151	25.418833	249.895000	-152.291167	-401.621000	-16.326421	-17.557000	43.446667	18.626667	-13.131200
6095_V1_C10__8ANC134	1	-1336.417596	-524.636311	1640.399399	-31.106922	19.500000	16.166667	-0.215561	16.833333	16.500000	19.666667	20.500000	10.833333	36.000000	99.342604	240.000256	20.029167	-36.368333	-199.069500	-591.239000	-16.668332	-18.999000	44.416667	17.428333	-15.509900
6101_1__8ANC134	1	-1790.450371	-512.940353	2079.545808	-31.540932	17.833333	15.500000	-0.084386	14.500000	12.333333	22.166667	15.666667	20.333333	35.500000	99.652906	241.196160	24.595333	191.188333	-157.567000	-464.047333	-16.329247	-18.804333	43.483333	18.745000	-15.440000
620345_C1__8ANC134	0	-1887.646048	-467.496355	2148.910880	-29.087532	21.500000	16.833333	0.000000	8.833333	12.166667	17.500000	18.000000	21.000000	29.666667	97.063557	240.681274	27.004167	50.110000	-188.413500	-540.571833	-15.110042	-17.681500	43.980000	19.490000	-15.798767
6322_V4_C1__8ANC134	0	-1437.122711	-535.058348	1744.308464	-32.658644	20.333333	16.333333	0.000000	14.333333	16.500000	22.500000	17.666667	14.333333	37.666667	100.115454	240.097715	23.030333	142.988333	-189.532500	-518.239500	-17.155989	-18.283833	44.611667	19.341667	-14.346933
6405_V4_C34__8ANC134	0	-1666.703862	-482.661191	1976.878797	-29.910892	15.833333	13.666667	0.000000	10.833333	15.000000	16.833333	17.000000	19.000000	35.833333	97.012019	239.886011	24.749000	111.673333	-145.046333	-441.001333	-15.752609	-17.377333	45.488333	16.355000	-9.551975
6471_V1_C16__8ANC134	0	-1568.643951	-498.002291	1920.507024	-30.437166	15.333333	12.500000	0.000000	12.833333	15.500000	14.833333	19.166667	19.833333	33.500000	98.903820	243.803967	26.508500	34.716667	-173.468000	-467.384833	-16.108457	-17.392333	42.806667	19.455000	-8.243158
6535_3__8ANC134	1	-2014.473652	-504.593380	2284.925961	-31.132141	19.833333	17.166667	0.000000	13.500000	13.333333	21.333333	13.666667	19.833333	37.500000	96.620157	239.252600	22.407533	292.976667	-176.358000	-423.875167	-16.263299	-17.933667	42.351667	18.936667	-14.980267
6540_V4_C1__8ANC134	0	-1227.016940	-539.464502	1544.134066	-32.654633	20.666667	17.166667	-0.415482	14.000000	12.666667	19.166667	22.000000	22.166667	35.500000	96.752005	238.237610	23.772333	-47.413333	-214.826500	-596.316667	-17.772149	-21.228167	42.905000	17.718333	-16.463707
6545_V3_C13__8ANC134	0	-1265.207884	-542.841243	1584.591064	-32.989010	21.000000	17.166667	0.000005	13.166667	12.500000	19.500000	19.833333	21.333333	38.000000	97.370795	238.432059	23.630400	6.813333	-206.970167	-575.082000	-18.037624	-20.809667	43.163333	17.840000	-15.248917
6631_V3_C10__8ANC134	0	-2375.844779	-521.812332	2658.768972	-31.792353	19.666667	16.500000	-0.215851	13.166667	17.333333	22.833333	16.833333	14.833333	37.166667	97.882925	243.312430	24.011500	236.258333	-196.427167	-473.007333	-17.073922	-18.313167	40.721667	19.026667	-14.149765
6644_V2_C33__8ANC134	0	-1849.687481	-558.382674	2224.812742	-34.058189	16.500000	14.833333	-0.096990	14.500000	14.500000	15.500000	16.666667	24.000000	35.666667	102.037916	246.171559	24.928500	217.621667	-195.021667	-507.683833	-17.037728	-17.205000	44.265000	17.520000	-12.927275
6785_V5_C14__8ANC134	0	-866.512113	-547.406846	1252.095486	-32.169088	14.666667	12.500000	-0.099553	14.000000	14.166667	17.166667	16.500000	24.166667	34.000000	100.326096	242.373307	28.375733	267.765000	-160.123833	-441.405000	-16.930870	-17.056833	44.940000	17.945000	-13.343517
6838_V1_C35__8ANC134	1	-1083.465861	-490.413117	1402.809553	-29.602425	18.666667	16.333333	0.000025	14.333333	13.833333	18.833333	14.333333	15.833333	37.500000	97.542602	236.570412	20.490000	58.976667	-157.722667	-470.610333	-15.595255	-17.044833	43.826667	20.723333	-14.565450
7165_18__8ANC134	0	-1352.888481	-549.460559	1662.476478	-32.059603	18.833333	16.000000	-0.330734	16.000000	14.166667	19.333333	20.000000	17.333333	37.833333	98.660349	241.779921	17.472333	-19.323333	-177.442000	-561.249833	-17.225596	-19.946500	43.475000	19.016667	-19.398067
89_6__8ANC134	0	-401.404568	-512.423997	666.775591	-32.015518	19.500000	17.000000	-0.824677	13.833333	12.333333	20.666667	18.000000	19.333333	32.833333	98.992997	241.358253	21.370500	12.496667	-186.045000	-552.065167	-16.751660	-19.029333	43.951667	18.225000	-15.902267
928_28__8ANC134	0	-1884.142734	-536.887823	2141.635276	-31.774932	22.833333	19.666667	-0.000010	14.166667	15.333333	22.000000	17.333333	16.833333	36.666667	97.302066	243.046153	25.826667	53.915000	-207.528500	-567.224500	-16.792419	-18.498833	43.583333	19.251667	-16.887467
92BR025_9__8ANC134	1	-2071.118797	-502.591281	2340.375372	-30.667867	20.666667	17.166667	-0.266301	14.833333	14.166667	19.500000	14.000000	19.333333	37.000000	96.347203	238.415160	16.050500	-25.698333	-223.940333	-611.216000	-17.306209	-17.005500	43.888333	19.076667	-17.164338
92RW020_2__8ANC134	0	-724.471702	-527.046261	1037.243793	-31.880516	19.166667	16.333333	-0.000031	13.500000	17.500000	17.666667	19.166667	17.833333	32.833333	97.558756	235.480133	26.711533	154.536667	-185.438000	-480.543833	-16.699934	-16.815500	43.995000	19.271667	-15.392317
96ZM651_02__8ANC134	0	-1061.835500	-548.220461	1388.897283	-31.847516	18.500000	15.833333	0.000010	14.500000	15.833333	20.166667	17.666667	15.833333	36.500000	98.747729	243.980423	19.726000	184.595000	-217.259333	-589.771667	-17.326478	-18.243167	42.623333	19.323333	-15.988467
A03349M1_VRC4A__8ANC134	0	-630.334597	-490.545567	916.125428	-29.294750	20.666667	16.166667	-0.306091	14.833333	16.666667	19.000000	21.333333	11.500000	31.333333	96.900735	237.370869	18.890667	-31.731667	-194.115000	-554.777833	-16.606888	-18.061000	43.845000	19.583333	-14.951600
AC10_29__8ANC134	0	-234.497290	-533.330890	558.371747	-32.098157	19.833333	16.166667	-0.507665	13.833333	16.500000	19.833333	21.000000	18.333333	30.500000	98.644923	243.569968	25.367500	68.688333	-183.536833	-494.338000	-17.612935	-18.015333	44.106667	18.873333	-12.828122
ADA__8ANC134	1	-1287.116548	-490.974680	1572.467811	-30.157822	19.333333	16.833333	-0.124212	12.333333	12.000000	20.833333	15.833333	20.666667	31.833333	97.366108	239.615160	23.040333	254.153333	-171.776333	-425.079500	-15.936525	-18.131333	43.115000	18.470000	-14.505932
BAL_26__8ANC134	1	-1445.530181	-517.992346	1753.459444	-30.137941	19.833333	16.000000	-0.227448	12.500000	15.666667	21.166667	19.166667	14.666667	33.500000	97.053910	239.274346	25.511000	244.408333	-180.788500	-463.705833	-15.922090	-18.152000	44.693333	19.606667	-13.948017
BB201_B42__8ANC134	0	-1181.132440	-560.489432	1489.630587	-33.619007	21.500000	18.666667	-0.240143	14.666667	18.333333	20.500000	19.500000	19.833333	31.333333	99.088130	239.411963	22.407667	-4.111667	-253.007667	-646.547000	-17.790702	-17.141833	42.201667	19.773333	-16.747317
BB539_2B13__8ANC134	1	-2194.926606	-546.901920	2489.174465	-32.443935	20.333333	17.500000	-0.083705	14.666667	15.333333	20.166667	18.666667	19.000000	33.666667	98.113073	241.510409	25.026167	54.273333	-219.919833	-598.061833	-16.924208	-18.279833	43.096667	19.011667	-16.881683
BG1168_1__8ANC134	1	-1617.427054	-540.823955	1898.955335	-32.245530	19.333333	15.833333	-0.329620	15.333333	20.166667	15.500000	24.000000	19.000000	27.833333	99.075652	244.795122	15.263167	-53.960000	-215.067000	-614.946167	-17.203283	-17.069333	42.385000	17.703333	-16.487867
BI369_9A__8ANC134	1	-1471.516112	-560.828228	1732.687154	-33.106734	23.666667	20.000000	-0.478546	15.833333	17.500000	21.166667	18.500000	19.666667	34.833333	98.858982	243.029083	18.514333	-80.223333	-252.086000	-688.450667	-19.109670	-17.879000	42.571667	18.995000	-21.715900
BL01__8ANC134	0	-99.743916	-574.628648	471.314664	-34.004608	20.833333	17.666667	-0.344584	14.166667	16.833333	20.500000	20.833333	19.500000	34.833333	99.682602	243.213714	24.637500	106.976667	-199.694167	-555.090833	-18.043272	-18.657500	43.385000	20.896667	-15.022300
BR07__8ANC134	0	-1081.514102	-542.331971	1396.932020	-32.427319	18.666667	16.166667	-0.166865	15.000000	15.166667	20.500000	22.500000	16.000000	35.333333	99.235359	243.019444	22.794333	227.805000	-201.608833	-523.384500	-16.314210	-20.505667	43.280000	18.581667	-17.044600
BS208_B1__8ANC134	1	-2035.256496	-551.501002	2309.631247	-32.506138	23.000000	19.666667	-0.097733	14.833333	17.166667	20.500000	17.166667	17.333333	35.833333	97.834737	236.371246	22.477667	83.833333	-213.646333	-574.514667	-17.425815	-17.218000	44.246667	18.621667	-16.315433
BX08_16__8ANC134	0	-1250.972580	-526.345353	1568.018152	-31.594311	19.333333	16.000000	-0.000010	13.666667	15.833333	21.833333	21.666667	16.500000	29.500000	98.705309	238.230453	24.932167	210.250000	-189.586000	-496.235833	-15.831438	-18.919667	43.151667	18.983333	-15.669267
C1080_C3__8ANC134	0	-825.424634	-499.285066	1135.930031	-30.415077	16.833333	13.833333	0.000020	15.166667	17.666667	16.833333	19.000000	13.833333	32.666667	98.671113	240.829763	23.037500	95.175000	-173.335500	-511.177167	-15.360677	-16.766667	43.438333	17.975000	-11.192028
C2101_C1__8ANC134	0	-517.015949	-492.736004	820.664507	-30.197866	17.000000	15.000000	-0.000010	13.500000	18.833333	17.166667	18.000000	11.500000	37.166667	98.217697	239.211552	21.009667	95.085000	-164.951833	-471.687167	-15.798562	-16.537833	44.975000	17.938333	-10.176698
C4118_9__8ANC134	0	-1417.833550	-501.291229	1700.191368	-30.401629	18.333333	15.333333	-0.117935	15.166667	19.000000	17.333333	21.500000	14.166667	33.500000	99.089313	240.600044	19.040167	68.436667	-161.164667	-481.440500	-15.944806	-17.403833	44.558333	18.161667	-12.256573
CAAN5342__8ANC134	1	-2736.403332	-534.556077	3035.004788	-32.420273	16.333333	14.000000	-0.197378	15.166667	11.833333	22.333333	19.000000	19.333333	36.166667	99.187125	241.242154	22.533500	238.965000	-176.365000	-481.536500	-16.925329	-20.670833	44.836667	16.955000	-15.140833
CAP210_E8__8ANC134	0	-2530.304252	-521.778899	2818.681073	-31.940282	18.333333	15.166667	-0.123418	15.333333	15.166667	18.833333	16.833333	17.500000	35.666667	98.824202	241.056869	17.177333	147.501667	-209.265000	-559.502167	-17.275733	-17.630000	43.195000	19.115000	-12.881165
CAP244_D3__8ANC134	1	-1553.329763	-530.592451	1847.290902	-32.781741	21.000000	17.333333	-0.000005	14.333333	14.166667	21.166667	15.333333	14.500000	39.000000	98.856263	242.426469	23.808000	96.045000	-241.764333	-651.451000	-17.104442	-18.566500	43.350000	18.060000	-16.588850
CAP45_G3__8ANC134	0	-757.408640	-527.768137	1099.848357	-31.607763	17.166667	14.500000	-0.304718	17.000000	18.000000	16.333333	17.833333	14.000000	34.333333	99.071716	238.043324	17.934500	-82.123333	-183.412500	-591.480500	-17.370313	-15.997667	44.295000	19.340000	-13.913333
CH038_12__8ANC134	0	-2020.052734	-518.680370	2309.688378	-31.390550	17.833333	16.000000	-0.108114	14.666667	13.666667	18.166667	20.500000	18.333333	37.166667	98.900282	241.327816	20.320167	-45.565000	-197.069833	-581.988667	-17.167657	-19.973333	43.003333	19.956667	-15.690350
CH070_1__8ANC134	0	-1321.731619	-548.727191	1634.021381	-31.525715	18.833333	15.500000	-0.934031	13.000000	18.333333	21.833333	21.500000	14.666667	31.166667	99.299916	242.493863	20.130667	50.135000	-225.876167	-626.924333	-16.913446	-18.213667	43.073333	18.983333	-16.249750
CH117_4__8ANC134	0	-1228.469576	-501.932666	1482.448817	-30.980447	19.500000	16.833333	-0.292821	12.500000	12.833333	19.000000	16.833333	21.666667	36.000000	96.694727	241.183300	23.964333	131.358333	-180.020333	-480.491500	-17.172350	-18.721833	42.991667	18.808333	-18.010183
CH181_12__8ANC134	0	-795.806828	-559.939526	1104.693591	-32.461390	18.166667	15.000000	-0.110204	15.000000	16.333333	17.666667	22.166667	19.500000	31.833333	98.323310	243.359099	16.327500	116.365000	-210.111667	-571.877000	-17.629765	-18.647333	43.385000	18.538333	-20.246817
CNE10__8ANC134	1	-1280.654689	-530.453873	1612.304393	-31.383755	19.000000	15.166667	-0.000005	16.500000	15.666667	22.000000	18.166667	14.666667	30.166667	98.888372	238.997530	25.561333	147.495000	-167.056000	-477.873500	-16.770612	-17.826833	43.778333	16.223333	-12.661833
CNE12__8ANC134	0	-1481.050953	-512.607823	1748.422275	-31.977048	20.166667	17.500000	-0.570435	15.000000	11.833333	22.500000	13.500000	18.166667	37.166667	99.164684	239.267509	22.185333	204.210000	-170.424833	-462.578000	-16.746726	-18.757667	42.181667	18.023333	-16.716450
CNE14__8ANC134	0	-1354.890113	-542.732590	1723.252686	-31.088374	17.333333	14.833333	0.000005	12.666667	15.500000	22.333333	19.833333	16.500000	29.000000	97.264229	239.001614	21.972150	194.618333	-173.668333	-462.461167	-16.012197	-18.414667	43.170000	17.503333	-14.286350
CNE15__8ANC134	0	-2190.217904	-527.299750	2454.319080	-31.425223	19.333333	16.000000	-0.191198	14.333333	12.333333	19.333333	15.833333	21.333333	38.666667	97.321079	238.637875	22.745833	159.841667	-190.870500	-530.881167	-17.077143	-18.654667	44.696667	19.441667	-19.832300
CNE3__8ANC134	1	-1424.014860	-484.801379	1646.072077	-29.850459	22.000000	18.333333	-1.182760	13.833333	16.666667	19.666667	16.833333	15.666667	38.666667	97.073646	242.281695	18.624167	79.533333	-181.717167	-515.350333	-16.712376	-17.677167	43.116667	20.113333	-12.010022
CNE30__8ANC134	0	-1705.132149	-543.972271	1988.742778	-32.381676	20.500000	17.666667	-0.970591	14.333333	17.166667	18.333333	21.000000	18.666667	34.833333	100.240016	248.151265	19.412983	159.325000	-204.101833	-537.279167	-17.101258	-18.632500	42.915000	18.348333	-16.469833
CNE31__8ANC134	0	-996.515154	-532.355312	1305.883978	-32.534415	20.166667	17.333333	-0.286128	14.333333	12.833333	22.000000	15.833333	20.000000	36.666667	99.081011	242.534456	25.782833	172.611667	-211.691500	-560.159833	-17.157124	-18.896167	43.215000	19.040000	-15.275347
CNE4__8ANC134	0	-292.752696	-553.469621	643.783257	-32.934498	19.000000	16.333333	-0.170690	15.000000	15.333333	20.000000	21.666667	18.500000	31.666667	101.270479	245.082813	21.709500	278.016667	-187.333333	-469.251833	-16.696966	-19.152667	45.190000	16.588333	-12.487998
CNE40__8ANC134	0	-1441.397159	-537.967280	1718.765332	-31.929695	19.500000	16.000000	-0.100733	14.333333	16.166667	18.333333	21.333333	17.833333	33.333333	99.159714	242.703289	23.090167	155.606667	-186.767333	-508.714833	-17.201395	-18.822500	43.423333	18.041667	-17.907000
CNE5__8ANC134	0	-1071.092596	-457.088309	1337.157120	-28.927657	18.000000	15.666667	-0.000005	13.666667	15.166667	16.166667	15.333333	15.500000	37.000000	97.233035	240.902031	18.817500	120.910000	-148.540167	-438.238000	-15.624175	-17.002333	42.351667	18.156667	-10.766725
CNE53__8ANC134	0	-1339.285126	-503.880807	1634.921678	-30.701300	18.166667	15.500000	-0.095591	12.333333	15.833333	17.333333	20.166667	18.166667	29.833333	96.978748	238.619108	24.307333	143.865000	-165.136667	-448.736833	-15.944021	-17.443500	43.753333	18.258333	-15.684917
CNE55__8ANC134	0	-1421.964069	-494.728109	1694.557452	-29.628141	17.333333	14.666667	-0.334757	16.000000	15.333333	17.166667	14.166667	17.000000	38.666667	99.725100	239.527198	21.859333	111.420000	-157.749333	-481.696833	-15.933197	-16.392167	43.995000	19.831667	-12.498907
CNE56__8ANC134	0	-933.752107	-523.250160	1236.009251	-30.459975	18.500000	16.333333	0.000036	11.333333	16.500000	20.166667	16.500000	15.666667	36.666667	97.278389	239.536096	22.676000	175.068333	-210.877667	-559.742500	-16.144081	-17.239500	43.866667	19.438333	-14.933300
CNE57__8ANC134	0	34.809963	-538.664446	325.504872	-31.326332	17.166667	14.333333	0.000015	13.833333	14.166667	19.666667	16.166667	20.333333	32.500000	97.426102	237.684113	27.527850	259.711667	-152.114500	-397.926667	-16.048888	-17.088167	44.526667	18.433333	-11.810322
CNE58__8ANC134	0	-1571.333346	-556.915119	1827.046285	-32.652421	20.000000	17.666667	-0.171819	14.333333	15.500000	18.000000	20.833333	19.833333	35.833333	98.931267	243.916905	18.677550	65.248333	-196.854833	-543.721167	-17.971541	-19.276833	42.585000	19.300000	-20.185017
CNE59__8ANC134	0	-1396.755961	-494.971334	1667.178993	-29.830748	18.500000	15.666667	-0.000010	14.166667	18.666667	17.000000	18.833333	13.833333	33.666667	97.701933	239.449281	18.959833	110.223333	-159.534833	-472.257000	-15.856773	-16.416500	44.075000	17.945000	-12.209390
CNE7__8ANC134	0	-1715.857726	-554.412422	2031.322741	-31.647808	20.166667	17.666667	0.000005	14.500000	11.333333	21.000000	23.500000	17.500000	33.333333	97.409399	241.042196	20.292000	258.201667	-222.942000	-563.106167	-17.364265	-22.036667	43.291667	19.415000	-19.359450
DJ263_8__8ANC134	1	-1471.232233	-565.912053	1781.912231	-32.745421	22.000000	18.166667	-0.381282	15.000000	14.833333	21.333333	20.833333	18.166667	36.666667	99.350278	242.136718	21.263333	102.118333	-223.196500	-596.579333	-17.438896	-20.495500	42.195000	18.670000	-19.165467
DU123_06__8ANC134	0	-1210.893111	-516.667834	1540.374305	-31.208304	16.833333	14.166667	-0.368123	14.833333	17.833333	18.166667	19.166667	12.000000	37.000000	99.556213	240.688335	19.461000	50.728333	-187.456167	-530.971000	-16.338665	-17.997833	42.958333	17.883333	-9.639375
DU151_02__8ANC134	0	-710.047902	-545.210888	1014.468291	-33.127224	18.666667	15.333333	-0.212835	15.500000	17.000000	17.833333	14.333333	17.666667	38.000000	99.646285	236.116536	18.770333	25.071667	-212.579500	-610.853500	-17.576675	-16.042167	42.846667	19.686667	-14.768800
DU156_12__8ANC134	0	-1166.294250	-502.516961	1445.359663	-31.041791	18.166667	16.000000	-0.236582	18.500000	13.833333	17.666667	15.000000	17.000000	39.833333	99.403377	243.518547	17.008167	-82.606667	-180.369500	-582.957833	-16.962924	-17.896333	44.108333	18.150000	-14.491178
DU172_17__8ANC134	0	-386.412179	-507.247233	719.222555	-30.819569	18.666667	16.000000	-0.000015	15.833333	15.166667	18.833333	18.333333	11.500000	35.500000	99.414853	241.265989	21.653333	-13.605000	-175.582833	-563.120167	-16.503050	-18.172333	43.780000	19.080000	-13.108357
DU422_1__8ANC134	0	-1878.545330	-529.268465	2190.116628	-32.061760	16.666667	13.833333	-0.091817	16.166667	17.500000	16.000000	17.000000	16.000000	38.833333	98.087791	238.392864	23.183000	166.541667	-188.365333	-503.418167	-17.404914	-16.694167	44.246667	19.108333	-13.789417
H086_8__8ANC134	0	-953.721656	-531.777825	1232.984664	-34.071383	22.333333	18.666667	-0.000010	10.000000	12.833333	23.166667	14.000000	23.833333	36.500000	99.758212	239.306047	27.650000	74.405000	-230.888667	-621.262833	-17.461619	-18.246667	43.186667	19.118333	-17.727050
HT593_1__8ANC134	1	-1409.313337	-534.628165	1680.661310	-31.809088	21.166667	17.666667	-0.285812	14.000000	16.833333	20.166667	19.500000	17.833333	31.666667	98.518185	245.872286	23.321833	212.681667	-186.183000	-479.597833	-16.679672	-17.725667	43.638333	17.883333	-14.157683
HXB2__8ANC134	1	-632.477419	-525.147475	921.583307	-32.101158	20.666667	17.833333	0.000005	16.833333	13.166667	20.166667	15.000000	19.333333	32.333333	99.656903	241.683355	21.153833	53.250000	-230.590167	-615.840667	-16.848401	-17.278333	43.333333	18.118333	-15.679283
JRCSF__8ANC134	1	-1028.120698	-506.158935	1325.191026	-31.615874	18.666667	16.833333	-0.103124	14.166667	13.833333	20.666667	17.000000	19.666667	33.333333	99.217383	240.085491	26.901833	174.326667	-168.979833	-475.372333	-16.454538	-18.029000	43.148333	19.741667	-15.531033
JRFL__8ANC134	1	-1939.428560	-505.453747	2207.423560	-29.997134	19.000000	15.833333	-0.229584	14.000000	15.000000	20.500000	19.500000	17.166667	29.000000	96.709723	237.992213	24.725333	266.900000	-174.170667	-450.800333	-15.968071	-17.750333	43.685000	19.421667	-13.862683
KER2008_12__8ANC134	0	-467.048888	-529.456631	731.199035	-32.671858	22.833333	19.333333	-0.611857	12.000000	14.666667	19.333333	19.166667	24.166667	30.000000	99.566370	241.453821	24.532167	-28.675000	-235.726000	-631.577333	-17.798939	-17.806833	43.361667	19.158333	-16.815883
KER2018_11__8ANC134	0	-1836.647493	-547.489135	2095.984538	-32.499741	21.500000	18.833333	-0.104070	14.333333	12.666667	20.666667	16.000000	21.666667	37.500000	98.984238	240.995509	27.705167	91.776667	-227.876167	-591.085667	-17.179539	-18.852333	44.390000	18.163333	-19.094200
KNH1209_18__8ANC134	0	-957.043677	-563.328057	1275.072525	-32.961704	21.833333	18.166667	-0.000020	13.833333	18.166667	20.000000	18.166667	19.000000	32.833333	99.252415	240.680066	24.336833	18.806667	-218.110167	-611.095500	-17.246076	-17.026833	42.325000	18.018333	-16.701833
M02138__8ANC134	0	-787.130503	-500.664004	1057.003317	-30.492415	19.333333	16.333333	-0.089452	13.166667	18.166667	19.500000	21.666667	17.666667	30.333333	97.440777	239.359577	28.459500	241.941667	-158.606000	-407.309667	-16.476780	-17.611500	43.731667	19.070000	-11.220030
MB201_A1__8ANC134	0	-1514.354092	-537.516513	1735.462641	-32.593197	22.833333	19.833333	-0.188563	13.833333	18.000000	19.833333	18.500000	19.500000	32.833333	99.322148	238.973608	23.033500	-104.638333	-246.018500	-651.781167	-18.030170	-16.885167	42.966667	19.516667	-19.609950
MI369_A5__8ANC134	0	-1309.319348	-204.084385	1615.784308	-32.656858	21.166667	18.000000	-0.941457	16.166667	17.000000	20.833333	18.666667	19.000000	32.500000	98.945002	242.801863	17.087500	-112.003333	-236.430667	-600.648333	-17.390499	-17.651167	42.640000	18.685000	-14.941780
MN_3__8ANC134	1	-1403.404361	-542.638537	1736.938530	-32.538104	18.666667	16.666667	-0.178747	14.500000	12.833333	20.833333	15.833333	20.833333	36.333333	98.796516	242.607703	20.909600	108.828333	-205.365833	-581.854667	-16.437493	-18.733500	42.276667	19.401667	-17.176867
MS208_A1__8ANC134	0	-2765.448188	-550.497296	3018.400113	-33.043009	22.166667	20.333333	-0.000025	14.666667	17.166667	21.166667	19.666667	17.666667	36.333333	97.886126	238.926796	21.152667	71.821667	-234.146000	-605.134667	-17.801687	-18.580500	44.080000	18.826667	-19.826467
MW965_26__8ANC134	0	-1164.252238	-478.411402	1406.145089	-30.360073	18.000000	15.500000	-0.087524	15.000000	12.000000	16.500000	16.666667	19.000000	36.166667	97.394829	239.290656	15.489800	-38.820000	-164.869333	-536.801167	-16.708231	-18.438333	44.080000	18.021667	-14.786517
NKU3006_EC1__8ANC134	1	-335.162189	-548.812992	645.884200	-32.594863	20.833333	16.166667	-0.464900	14.500000	15.833333	20.333333	22.666667	17.500000	32.333333	99.477604	243.908374	20.880167	204.308333	-215.810667	-550.264000	-16.789819	-19.606833	42.998333	19.551667	-16.275917
PVO_4__8ANC134	1	-828.695172	-523.561253	1144.050359	-31.030807	19.166667	16.666667	-0.180486	14.166667	16.833333	21.166667	19.666667	18.333333	29.333333	97.233821	243.451312	24.978500	240.873333	-166.964167	-429.433167	-16.332117	-17.341500	43.873333	18.876667	-13.823528
Q168_A2__8ANC134	1	-1785.349251	-535.530538	2019.688620	-32.392818	22.833333	19.500000	-0.184138	15.000000	18.000000	20.500000	20.000000	18.000000	34.000000	99.488630	237.543266	21.882000	-6.083333	-225.449333	-606.581167	-16.917249	-17.977333	42.905000	19.221667	-16.470933
Q23_17__8ANC134	1	-1418.793940	-556.804771	1673.148682	-32.365821	23.000000	19.333333	-0.268697	14.500000	15.833333	21.000000	19.333333	16.500000	38.833333	99.526485	238.864031	21.529333	13.245000	-231.343833	-627.918333	-17.446179	-19.421333	43.490000	19.620000	-19.819283
Q259_17__8ANC134	0	-1629.982902	-531.104850	1902.054554	-30.775458	22.166667	19.000000	-0.290339	12.666667	15.666667	20.166667	17.500000	18.333333	35.000000	97.717232	237.506032	30.583833	54.653333	-231.192333	-596.956167	-16.547159	-17.751833	44.050000	18.706667	-17.534817
Q461_E2__8ANC134	0	-1390.377523	-538.201425	1679.673201	-31.528402	21.166667	18.000000	-0.198720	13.000000	15.833333	19.666667	19.166667	17.666667	33.166667	96.898127	241.415773	25.167000	70.006667	-215.460500	-583.014833	-17.109402	-18.266667	42.768333	18.368333	-15.177400
Q769_D22__8ANC134	1	-1316.859812	-549.828537	1572.608970	-33.570189	22.666667	18.500000	-0.372096	16.000000	17.000000	20.833333	20.166667	17.666667	33.666667	99.461333	242.362296	20.896333	17.630000	-240.004333	-629.233667	-17.463153	-18.393833	43.420000	18.865000	-16.310733
Q842_D12__8ANC134	1	-1506.977178	-564.133957	1786.809557	-33.233810	21.833333	18.166667	-0.084035	14.833333	16.666667	20.166667	20.500000	16.666667	36.833333	99.475677	239.109995	22.355067	100.028333	-245.128167	-634.560833	-17.069256	-19.148500	43.495000	19.018333	-16.729967
QH0515_1__8ANC134	0	-185.419720	-531.154661	473.745071	-31.106285	18.500000	15.666667	-0.000010	13.666667	16.333333	18.833333	20.500000	17.666667	31.500000	97.044965	241.373179	20.041000	68.680000	-217.265500	-597.605833	-16.741500	-18.129833	43.008333	18.441667	-15.641883
QH0692_42__8ANC134	0	-1388.257241	-528.253964	1674.606753	-31.442537	19.833333	17.000000	-0.091934	14.833333	16.000000	21.166667	21.500000	17.333333	31.000000	97.155728	242.674467	24.942833	220.678333	-190.725667	-486.704167	-16.598012	-18.988333	43.565000	18.173333	-13.869993
QH209_14M_A2__8ANC134	0	-1056.000468	-536.936118	1331.713660	-31.393701	20.000000	18.000000	-0.204900	15.166667	17.333333	18.500000	16.000000	19.000000	35.833333	97.725360	239.314788	28.194000	34.821667	-225.526000	-592.667667	-17.343171	-16.153500	43.933333	19.708333	-15.391038
R1166_C1__8ANC134	0	-746.571871	-530.502345	1042.297729	-32.116740	18.333333	15.500000	-0.261551	15.000000	17.000000	18.666667	18.833333	17.333333	33.500000	98.717282	243.152251	22.206333	112.193333	-218.749333	-569.803333	-16.601519	-17.492833	42.705000	18.768333	-12.350493
R2184_C4__8ANC134	0	-790.781049	-516.823597	1062.490355	-31.135118	19.500000	15.833333	-0.000005	10.500000	15.833333	18.500000	17.166667	22.833333	35.833333	97.119715	241.077101	29.515833	138.406667	-177.547333	-500.720000	-16.697468	-17.499167	43.558333	18.558333	-14.568067
REJO4541_67__8ANC134	1	-1660.550644	-528.936492	1894.716195	-32.943709	23.333333	20.000000	-0.185450	14.833333	13.000000	21.666667	18.333333	19.166667	36.500000	98.863867	241.286703	25.059333	0.016667	-214.456667	-603.578667	-16.757160	-19.855667	43.195000	19.150000	-18.481667
RHPA4259_7__8ANC134	0	-425.948860	-529.735275	731.819582	-30.821313	18.666667	15.500000	-0.000015	13.666667	16.666667	20.166667	18.166667	17.500000	36.000000	96.518218	239.067449	22.293167	168.451667	-194.574333	-494.734667	-17.026654	-18.019500	43.370000	18.486667	-14.172667
S018_18__8ANC134	0	-1731.281432	-519.740885	2065.620142	-31.036940	18.000000	15.666667	-0.000020	14.500000	15.333333	18.833333	15.166667	16.333333	34.833333	97.624761	234.822183	22.522833	181.190000	-173.336167	-491.371833	-16.924960	-16.387667	45.081667	18.403333	-13.295333
SC422_8__8ANC134	1	-732.981853	-520.338638	1010.538733	-32.317561	19.333333	17.166667	-0.461589	14.666667	13.500000	21.666667	18.833333	19.666667	34.166667	99.186218	240.845078	21.585833	250.461667	-167.931167	-457.162167	-16.586277	-19.392833	44.713333	17.295000	-16.320983
SF162__8ANC134	1	-153.374516	-517.475356	449.434201	-31.536983	19.333333	17.000000	-0.190725	15.333333	11.666667	22.166667	17.333333	19.666667	37.000000	99.498666	240.192979	24.718167	209.681667	-161.911833	-467.579500	-16.360178	-20.052667	43.603333	19.085000	-14.958817
SS1196_1__8ANC134	1	-942.885673	-525.793655	1229.269484	-32.174527	19.500000	17.166667	-0.153946	10.500000	13.166667	21.500000	21.666667	21.833333	33.500000	99.026568	239.717654	27.924400	168.196667	-178.979833	-489.479833	-17.114932	-20.603000	44.490000	17.885000	-17.905400
T250_4__8ANC134	0	-1488.977861	-552.861362	1797.573801	-32.879444	19.166667	16.333333	0.000005	14.833333	10.333333	20.333333	19.333333	20.500000	34.833333	98.929424	238.985237	21.286833	-0.260000	-221.889833	-607.437667	-16.470934	-20.754833	43.275000	19.136667	-17.388683
T251_18__8ANC134	0	-1237.183466	-560.848183	1533.596872	-31.796225	20.166667	16.833333	-0.494029	14.333333	14.833333	21.500000	20.333333	15.000000	35.833333	97.446889	242.677785	21.825333	122.731667	-213.181167	-571.291333	-17.006322	-20.131333	42.060000	18.868333	-16.036633
T253_11__8ANC134	0	-1783.679264	-535.156423	2099.607068	-31.600601	19.833333	17.333333	-0.206879	17.833333	16.333333	19.500000	15.500000	19.500000	32.500000	99.098187	241.150503	17.609833	23.713333	-204.087833	-588.994167	-17.462792	-16.203500	43.760000	17.318333	-15.816867
T255_34__8ANC134	0	-1934.766242	-549.819508	2253.154220	-32.294388	19.000000	15.333333	-0.757543	14.500000	18.000000	20.000000	21.833333	15.000000	32.166667	99.315618	241.858070	18.554667	60.833333	-219.082000	-578.238000	-16.729944	-18.502000	43.075000	17.871667	-14.303225
T257_31__8ANC134	0	-1666.725598	-556.756108	1941.519440	-32.318469	21.833333	18.500000	-0.098775	15.000000	15.333333	20.500000	17.666667	17.666667	36.166667	98.889789	243.833231	23.971500	73.836667	-225.846833	-612.655500	-17.270232	-18.526000	43.810000	17.061667	-18.940517
T278_50__8ANC134	0	-985.909805	-500.499251	1309.765624	-31.092426	18.833333	16.000000	-0.000015	16.666667	17.000000	16.833333	17.333333	16.666667	31.833333	97.513395	243.980172	19.672333	19.228333	-172.819500	-463.852667	-16.235471	-16.088000	43.316667	18.266667	-13.526898
T280_5__8ANC134	1	-1051.933357	-537.606034	1355.181017	-31.229866	19.500000	16.666667	-0.268809	13.000000	16.000000	20.500000	15.000000	19.166667	38.500000	97.061057	237.884507	24.075333	78.716667	-234.032333	-603.197333	-16.991868	-17.412333	43.396667	18.420000	-15.201650
TH966_8__8ANC134	0	-924.308187	-496.447429	1203.348293	-29.961962	18.000000	15.500000	-0.330088	15.500000	17.333333	17.000000	20.333333	13.166667	33.333333	99.284060	240.287874	19.431000	64.093333	-159.305667	-480.042333	-15.922118	-17.476833	44.821667	17.475000	-12.365767
TH976_17__8ANC134	0	-855.345130	-506.800816	1145.510791	-30.049750	18.000000	14.833333	-0.000005	16.000000	17.166667	17.333333	17.500000	13.666667	34.500000	99.646068	240.014375	21.189333	57.191667	-156.342333	-477.287000	-16.618302	-16.481667	44.555000	18.360000	-10.584948
THRO4156__8ANC134	0	-874.918406	-565.219003	1247.027351	-32.482452	18.166667	15.500000	-0.115341	16.833333	20.666667	18.000000	21.500000	14.166667	28.500000	101.619537	250.895012	17.174833	35.676667	-220.334833	-620.161333	-17.055486	-15.976500	43.935000	18.283333	-14.262657
TRJO4551_58__8ANC134	0	-757.451958	-492.877415	1055.138126	-31.827463	17.500000	15.500000	-0.119186	13.166667	13.666667	20.666667	16.166667	17.833333	35.333333	99.336187	242.443567	31.950333	225.555000	-163.358167	-426.363500	-16.345835	-18.160167	43.305000	19.215000	-11.826933
TRO_11__8ANC134	0	-903.293088	-492.129578	1220.977152	-29.411572	17.666667	14.666667	-0.083710	12.666667	16.833333	18.833333	17.166667	18.166667	28.666667	96.890021	242.116404	23.968000	233.795000	-166.390333	-439.430667	-15.425660	-15.969667	42.320000	18.543333	-10.967667
TZA125_17__8ANC134	0	-1961.564374	-530.651232	2257.168323	-31.092246	20.500000	16.166667	-0.305394	13.833333	14.166667	19.500000	17.000000	14.666667	34.833333	97.471999	241.309714	18.577500	-35.931667	-197.116000	-573.827167	-16.747601	-17.856500	44.066667	19.380000	-14.632500
TZBD_02__8ANC134	0	-1479.580639	-525.199700	1806.114805	-30.370941	17.666667	15.500000	-0.000010	13.000000	15.666667	16.833333	17.500000	17.166667	30.666667	96.765041	239.978674	19.915500	198.196667	-186.649333	-489.807833	-16.591106	-16.370333	42.758333	19.610000	-14.927817
UG024_2__8ANC134	0	-454.177309	-493.100929	762.628809	-29.328985	20.833333	16.166667	0.000031	13.833333	16.833333	18.833333	21.666667	10.833333	32.166667	97.480704	239.553210	17.984000	17.221667	-183.017667	-530.109167	-16.103289	-18.236167	44.238333	19.385000	-14.616102
UG037_8__8ANC134	1	-1297.292990	-549.342836	1574.807626	-31.911433	21.166667	18.333333	-0.204900	14.166667	15.833333	20.500000	18.666667	19.166667	34.666667	97.927597	239.573459	18.839000	51.655000	-225.688000	-611.531833	-18.049645	-18.486833	43.895000	16.920000	-19.864717
WITO4160_33__8ANC134	0	-585.554508	-500.970739	861.421819	-29.806936	17.333333	14.666667	-0.085500	12.166667	15.833333	19.666667	19.666667	19.000000	30.166667	97.407683	238.846599	32.734083	268.031667	-155.982000	-402.921333	-15.714764	-17.738333	44.335000	17.371667	-10.480785
X1254_C3__8ANC134	0	-1360.949273	-550.568185	1639.148132	-32.903936	20.500000	17.833333	-0.331975	10.166667	11.666667	22.166667	23.333333	21.000000	34.000000	99.359485	240.760990	21.961833	30.246667	-218.117500	-608.517167	-17.423782	-22.345000	43.968333	17.343333	-18.642600
X2088_C9__8ANC134	1	-2286.142349	-560.191825	2578.219767	-33.328368	20.000000	16.666667	0.000000	14.666667	15.166667	21.166667	21.500000	14.666667	36.000000	98.429287	240.394702	24.478667	39.901667	-208.858000	-604.343500	-17.408976	-20.066833	44.185000	19.133333	-17.164767
YU2__8ANC134	1	-1268.836422	-540.571618	1581.208228	-32.800897	19.500000	17.000000	-0.203562	14.166667	15.500000	21.000000	20.833333	18.333333	34.833333	99.786790	239.438813	23.509167	238.878333	-192.578667	-491.459500	-17.381107	-19.491667	43.588333	19.050000	-14.652317
ZA012_29__8ANC134	0	-1104.695457	-519.349905	1435.994680	-31.111229	15.333333	13.500000	-0.312057	15.666667	13.000000	18.500000	16.500000	15.500000	39.000000	99.684839	240.631143	18.832500	70.985000	-185.490833	-556.584500	-16.520744	-18.708167	43.615000	20.161667	-13.021377
ZM106_9__8ANC134	0	-792.543600	-517.357315	1103.778931	-31.551706	16.333333	14.166667	-0.121607	14.833333	12.333333	20.000000	12.333333	20.333333	42.333333	97.495096	239.957947	22.505833	234.685000	-163.141833	-448.251500	-16.719104	-18.041500	44.155000	19.351667	-14.827550
ZM109_4__8ANC134	0	-2220.384521	-476.948654	2472.152459	-29.884020	19.166667	18.000000	-0.487116	14.500000	14.500000	18.666667	13.833333	18.500000	38.666667	97.452781	236.492137	22.799933	-42.236667	-186.117333	-535.633500	-16.988272	-16.954000	43.655000	19.545000	-14.138910
ZM135_10A__8ANC134	0	-2417.784009	-536.365728	2737.252474	-32.944570	19.166667	15.333333	0.000020	11.500000	15.166667	20.500000	19.166667	24.166667	35.500000	99.466956	241.841064	24.002167	218.468333	-193.135333	-516.983000	-16.925784	-18.838333	42.960000	20.383333	-13.296580
ZM176_66__8ANC134	0	-1473.949989	-491.182250	1780.754888	-30.016527	18.166667	15.333333	-0.100469	13.333333	13.166667	19.833333	13.666667	16.000000	40.666667	97.497973	239.525127	21.811167	61.578333	-153.343500	-473.645500	-16.122711	-18.093000	43.181667	19.670000	-14.017167
ZM197_7__8ANC134	0	-1652.250728	-510.123233	1944.362577	-30.637671	17.000000	14.833333	-0.215266	8.166667	15.166667	18.500000	15.500000	24.666667	35.666667	97.020751	243.710187	28.539500	317.521667	-176.707833	-425.491500	-16.101206	-17.035667	42.403333	19.653333	-10.930968
ZM214_15__8ANC134	0	-1834.632421	-535.759843	2142.512005	-32.230736	19.833333	15.666667	-0.087438	13.833333	16.000000	18.500000	19.833333	19.333333	32.000000	98.954385	241.993053	21.420667	202.315000	-191.622667	-523.071167	-16.295329	-17.813833	43.278333	19.381667	-14.491067
ZM215_8__8ANC134	0	-1096.295893	-536.719812	1404.903470	-31.797977	18.666667	15.500000	-0.515793	15.000000	15.333333	21.000000	15.833333	15.666667	39.333333	97.948718	234.585173	19.607333	189.420000	-193.096333	-528.037167	-17.399118	-17.945000	44.463333	19.645000	-16.001900
ZM249_1__8ANC134	0	-672.375649	-503.675620	965.564857	-31.543502	16.500000	14.500000	-0.129425	16.166667	14.500000	17.000000	16.000000	14.166667	40.333333	99.300001	239.206909	15.872167	-65.161667	-181.143500	-571.613333	-16.965845	-18.161667	42.191667	20.025000	-14.938833
ZM53_12__8ANC134	0	-1842.390190	-530.715491	2155.611434	-32.527685	18.833333	15.666667	-0.173492	15.333333	16.333333	19.500000	16.500000	17.166667	35.833333	99.562911	236.397559	20.318667	195.073333	-184.846833	-512.221500	-17.011041	-17.056667	44.183333	18.683333	-12.783290
ZM55_28A__8ANC134	1	-1995.545274	-514.435103	2260.347942	-31.462788	21.500000	18.500000	-0.387472	16.166667	16.666667	18.500000	18.166667	14.666667	36.166667	98.806249	238.032098	12.224833	-89.240000	-212.962833	-654.400833	-17.036438	-17.528000	44.281667	18.775000	-15.731517
0013095_2_11__b12	0	-1563.467577	-565.551512	1969.749888	-32.068728	11.833333	9.166667	-1.142792	24.166667	8.500000	9.166667	31.500000	16.333333	20.833333	106.369385	252.818605	21.533333	-320.526167	-244.546167	-687.750167	-16.929278	-22.337000	39.880000	21.830000	-13.010580
001428_2_42__b12	0	-1021.455585	-603.719893	1494.503366	-32.038682	9.500000	6.666667	-0.561376	26.333333	8.833333	8.000000	30.166667	14.833333	21.333333	103.426926	246.260074	24.029833	-222.313833	-241.691667	-694.025667	-16.374110	-21.710667	41.736667	17.656667	-13.456933
0041_V3_C18__b12	0	-313.291492	-545.253890	751.776434	-30.656027	9.166667	7.333333	-1.690557	23.333333	10.666667	7.500000	27.833333	15.666667	18.666667	106.098402	249.533337	21.376167	-240.985833	-207.900000	-592.177500	-14.866326	-19.270500	41.400000	18.376667	-11.524322
0077_V1_C16__b12	1	-2053.573280	-595.724240	2476.756535	-32.166475	9.500000	7.833333	-1.755468	26.166667	12.666667	8.666667	33.166667	12.500000	19.333333	108.202367	254.677039	19.953500	-225.232000	-251.114333	-719.013833	-16.139295	-21.074667	40.866667	20.431667	-14.520383
00836_2_5__b12	0	-1964.433377	-563.808429	2373.444273	-32.475353	10.000000	8.000000	-1.152461	26.166667	11.166667	5.500000	31.833333	14.500000	17.500000	105.853625	244.009510	19.939167	-339.525000	-223.424333	-676.368500	-15.717391	-20.189833	41.286667	19.153333	-13.479312
0260_V5_C1__b12	0	-514.959365	-550.688438	925.519986	-30.268349	10.833333	8.333333	-0.513865	23.500000	13.166667	8.500000	26.333333	15.333333	16.166667	103.925699	245.613785	21.455667	-242.624667	-182.388833	-570.569000	-16.067539	-17.346333	40.370000	19.435000	-10.394233
0260_V5_C36__b12	0	-539.347017	-556.907856	941.196345	-30.781551	12.833333	9.500000	-1.061381	26.500000	14.000000	7.166667	26.833333	15.833333	15.500000	106.381928	249.760564	21.003833	-282.609833	-199.374333	-618.146667	-16.365754	-17.232000	39.301667	18.196667	-12.725160
0301_BM_A12__b12	0	-36.417992	-545.493267	455.898785	-31.660123	11.666667	8.666667	-0.970113	25.666667	12.333333	6.500000	27.000000	16.833333	16.333333	107.589835	247.955946	20.767333	-354.171333	-210.167500	-640.143333	-15.556727	-17.746500	41.885000	16.538333	-9.666033
0301_BM_A2__b12	0	-1077.226248	-588.113346	1500.368793	-32.056604	12.333333	9.333333	-1.986898	27.166667	12.333333	6.833333	29.666667	17.000000	19.666667	106.891224	247.485380	20.502333	-289.644167	-222.367500	-631.584167	-16.532578	-19.385000	41.698333	18.973333	-11.848403
0301_BM_A6__b12	0	-830.232937	-564.733433	1262.685462	-30.898186	9.166667	7.000000	-1.417308	25.500000	12.166667	5.000000	29.833333	16.500000	17.333333	106.298949	248.026757	17.664833	-202.438667	-192.370333	-571.171667	-15.448405	-18.677000	41.385000	19.648333	-10.878342
0330_V4_C3__b12	0	-425.351377	-681.512838	888.273094	-38.415039	17.333333	12.666667	-5.405980	25.000000	19.833333	12.666667	32.500000	24.333333	20.666667	120.368517	253.411519	26.378167	-161.974000	-294.338000	-727.257500	-19.209847	-19.152833	42.166667	17.500000	-14.028500
0404_BM_B9__b12	0	-2378.601026	-567.035684	2783.262888	-32.743874	11.500000	9.500000	-1.099691	25.500000	9.666667	8.833333	29.833333	19.500000	19.333333	104.837482	246.347120	26.749833	-250.442167	-227.730167	-645.046000	-17.022246	-20.794833	41.960000	18.773333	-11.917608
0404_BM_D4__b12	0	-298.970912	-592.842053	730.141566	-33.252818	13.833333	9.500000	-1.901657	22.333333	14.000000	9.833333	31.500000	17.166667	17.000000	112.044198	250.892355	23.507500	-223.604667	-230.330500	-638.498500	-16.632968	-19.527667	42.076667	18.966667	-11.517322
0404_BM_F3__b12	0	-1563.829889	-585.108894	1973.184119	-33.599490	13.000000	9.500000	-1.097392	25.833333	10.666667	8.500000	32.833333	19.666667	18.666667	104.907990	246.146220	21.838500	-277.553333	-230.292167	-664.101667	-17.244408	-21.926500	40.550000	18.075000	-13.327717
0404_BM_G3__b12	0	-1655.696886	-586.408685	2051.481703	-32.799191	11.833333	10.333333	-1.038925	24.833333	10.500000	7.000000	32.666667	18.666667	19.500000	105.029753	246.199892	25.065667	-271.634667	-235.002833	-661.534000	-16.920943	-21.442167	42.588333	17.906667	-12.895827
0404_BM_H4__b12	0	-1344.469332	-565.518937	1766.537344	-31.779989	11.000000	8.166667	-2.126455	25.833333	9.666667	8.166667	32.333333	16.333333	19.666667	105.845172	249.785249	22.013167	-233.585833	-224.400500	-653.193000	-16.296251	-21.657000	42.361667	19.765000	-11.649068
0439_V5_C1__b12	0	-393.203060	-550.052940	793.403627	-31.442017	11.500000	9.000000	-1.021123	20.666667	15.833333	9.166667	26.333333	16.500000	19.166667	110.088240	256.193768	22.348667	-296.947000	-201.748500	-600.037167	-15.984524	-17.024500	41.160000	18.393333	-11.919952
0702_BM_B4__b12	0	-121.880080	-566.078261	559.424063	-31.461674	11.000000	8.500000	-0.878367	25.833333	10.666667	5.500000	27.666667	16.166667	16.000000	104.686445	241.071997	16.815667	-212.012500	-210.223000	-606.637833	-15.780014	-17.861333	42.300000	20.208333	-12.433357
0702_BM_B9__b12	0	-980.968597	-574.879445	1410.168247	-31.688428	10.500000	7.833333	-0.767237	27.166667	10.833333	6.833333	30.166667	16.333333	17.166667	105.012201	241.137361	18.954833	-215.219667	-216.078167	-625.510833	-15.448834	-19.423667	42.041667	20.501667	-10.970565
0702_BM_D1__b12	0	343.283107	-565.399133	101.325550	-31.406784	8.333333	6.833333	-0.469981	26.333333	10.000000	6.166667	30.000000	15.666667	16.166667	105.033784	241.922584	16.921667	-240.945667	-191.204667	-570.724667	-15.014231	-19.269000	43.060000	19.691667	-10.622148
0702_BM_H12__b12	0	-161.922025	-600.813526	628.966153	-33.311115	10.833333	8.333333	-1.833827	28.333333	11.333333	8.500000	31.000000	16.666667	21.166667	106.143739	243.550861	20.162167	-257.453500	-240.436667	-687.008000	-16.066637	-20.657667	43.561667	18.900000	-11.310313
0735_V4_C1__b12	0	-466.759340	-559.752377	875.802418	-29.763065	10.666667	8.833333	-1.005834	22.666667	13.333333	6.166667	33.833333	16.000000	15.833333	104.695824	248.949782	18.615333	-293.712667	-222.365000	-653.782000	-15.645735	-20.503500	39.100000	18.763333	-13.366027
0815_V3_C3__b12	0	794.307416	-555.876543	-367.297503	-30.851816	10.500000	8.666667	-1.542191	25.333333	12.666667	8.000000	27.833333	18.166667	18.833333	108.686418	249.026252	23.722333	-334.118500	-236.377333	-664.095667	-16.206964	-18.659500	41.100000	18.461667	-14.934750
0907_V4_C12__b12	0	-56.588897	-650.368052	517.977752	-35.114699	15.500000	10.333333	-1.905848	29.000000	14.333333	8.333333	33.166667	24.666667	20.833333	112.846915	245.661997	21.369167	-128.684500	-242.616333	-693.635167	-16.010703	-20.766333	42.305000	17.711667	-10.761757
0921_V2_C14__b12	0	-1274.037178	-568.194898	1665.687477	-31.362825	11.666667	8.500000	-0.655802	28.333333	10.000000	7.500000	30.666667	13.500000	16.666667	105.194454	243.081870	17.992167	-387.483833	-246.186333	-722.634333	-15.767173	-19.999667	42.798333	19.496667	-12.818187
0933_V4_C4__b12	0	-2034.643466	-596.352945	2432.749730	-33.336353	14.000000	11.333333	-1.960841	27.000000	10.333333	10.000000	35.000000	16.333333	21.000000	111.338457	250.318363	25.929667	-389.417000	-272.719167	-745.619000	-18.306455	-23.452667	41.203333	19.635000	-17.062400
0984_V2_C2__b12	0	-1497.361144	-586.494867	1896.934427	-32.039158	12.666667	9.500000	-1.944377	23.666667	13.833333	7.000000	32.500000	18.833333	17.833333	111.282126	252.105642	18.962833	-363.025000	-230.071000	-680.483167	-16.842106	-20.048000	39.275000	20.071667	-12.155595
1006_11_C3_1601__b12	0	-943.414830	-624.563839	1370.017692	-34.667351	14.166667	10.500000	-1.949524	28.000000	16.666667	10.833333	28.000000	20.500000	22.500000	116.302891	253.263652	24.257333	-256.485500	-250.074500	-685.241167	-17.817731	-18.100667	42.985000	18.358333	-15.000517
1012_11_TC21_3257__b12	0	-544.407928	-570.415356	1006.907182	-31.485444	8.833333	6.500000	-1.508240	25.166667	10.333333	7.000000	28.500000	15.333333	20.000000	105.297790	251.404146	18.942667	-165.449333	-197.465000	-581.342833	-15.837352	-19.466667	42.911667	19.288333	-9.753920
1051_12_C22_3325__b12	0	-1235.380161	-598.553168	1650.629442	-32.760541	13.000000	11.333333	-1.133789	26.833333	12.500000	9.500000	30.000000	20.333333	18.166667	111.997252	254.812260	21.882667	-333.929000	-238.038833	-655.260000	-17.237037	-19.484000	44.028333	17.203333	-11.765993
1051_12_TD12_3291__b12	1	-772.733022	-591.756551	1201.531975	-31.502179	11.500000	9.666667	-2.642309	28.500000	9.500000	6.333333	32.833333	18.833333	21.000000	107.524145	248.281194	23.281667	-374.175167	-237.957500	-691.297833	-17.001749	-22.017500	42.238333	18.855000	-13.348428
1054_07_TC4_1499__b12	0	-2339.220628	-617.846583	2744.990290	-32.832623	11.666667	8.666667	-1.293096	28.333333	9.666667	6.166667	32.166667	17.000000	21.500000	109.753897	249.805238	23.016000	-395.203167	-283.307167	-758.073833	-17.403555	-21.738167	42.991667	17.695000	-13.172930
1056_10_TA11_1826__b12	0	-1568.183772	-567.609232	1960.401119	-32.113585	12.166667	10.000000	-0.943110	22.833333	9.666667	10.666667	27.833333	18.833333	18.666667	110.619686	254.917028	23.008500	-250.225950	-225.883833	-618.841833	-16.648579	-20.441000	39.883333	19.125000	-14.061617
1058_11_B11_1550__b12	0	699.110835	-592.254580	-268.437928	-33.427596	12.666667	10.166667	-1.750468	27.500000	14.500000	7.833333	30.333333	17.333333	18.666667	106.706247	246.827727	22.928333	-200.253833	-237.157333	-664.446833	-17.044537	-18.724333	41.100000	20.528333	-10.763863
1059_09_A4_1460__b12	0	-3262.732268	-656.125434	3604.384145	-37.445279	19.000000	15.000000	-4.327276	28.333333	17.166667	15.333333	30.500000	20.166667	23.666667	118.471169	260.496899	25.579333	-453.483333	-336.208500	-856.621667	-20.223886	-20.215833	41.165000	20.151667	-18.274967
1105_P17_1__b12	0	-1001.628553	-554.156064	1397.010849	-32.490398	12.166667	9.333333	-1.060369	25.500000	7.666667	9.333333	29.500000	14.500000	20.500000	104.438175	244.910224	23.177333	-231.072667	-232.724667	-648.179167	-16.319759	-22.252167	40.800000	16.738333	-13.417810
1107356_07__b12	0	-1930.858238	-653.412775	2387.052561	-35.900412	12.333333	9.500000	-3.310354	28.333333	12.166667	10.666667	33.666667	19.166667	22.500000	112.379436	250.252494	18.675667	-220.686167	-289.174000	-726.869333	-18.166682	-22.368333	42.920000	18.678333	-12.968817
1143465_14__b12	0	-1690.611430	-663.834943	2094.154357	-37.641338	20.333333	16.000000	-5.026759	26.833333	17.166667	10.500000	36.166667	21.000000	20.666667	118.916662	254.768923	25.045333	-160.947167	-310.271000	-741.672500	-19.277691	-21.415667	41.445000	18.718333	-15.403867
1170887_08__b12	0	-2023.836533	-581.994022	2413.986118	-32.433437	11.833333	9.833333	-2.431870	25.666667	12.833333	6.666667	32.500000	13.833333	16.000000	105.191592	245.240970	16.576833	-408.633500	-259.947500	-729.409833	-17.225637	-19.516833	43.463333	17.968333	-14.237167
1209_BM_A5__b12	0	-608.670090	-563.791270	1009.272226	-31.450728	9.833333	7.333333	-0.644608	25.166667	13.666667	6.666667	32.833333	13.500000	19.166667	106.240026	245.141498	20.789833	-263.735833	-233.671167	-627.343167	-16.400655	-20.191333	41.226667	19.433333	-7.241303
1209_BM_B21__b12	0	-2263.239791	-636.222626	2648.311093	-35.586189	20.000000	15.500000	-8.244736	24.166667	15.333333	13.000000	39.666667	16.166667	22.666667	106.545121	250.497651	31.657167	-1.844000	-284.271500	-629.518833	-18.743750	-24.563500	41.011667	19.525000	-15.116243
1209_BM_G5__b12	0	-677.904367	-599.446894	1092.472001	-33.262053	15.166667	11.333333	-2.223684	22.166667	16.000000	9.000000	31.000000	18.000000	19.000000	110.954031	254.736404	20.840833	-327.151667	-254.693833	-702.579667	-17.702162	-19.391500	38.983333	18.585000	-13.112213
1209_BM_H5__b12	0	-819.363413	-543.646446	1194.354753	-30.128017	10.333333	8.500000	-1.323644	25.500000	11.166667	6.500000	30.666667	12.500000	18.000000	104.042573	244.290510	18.764833	-343.980500	-224.971667	-628.787167	-15.376564	-19.870500	41.373333	19.611667	-12.195065
1245045__b12	0	-2086.440609	-575.468363	2494.106121	-32.119232	11.833333	9.000000	-0.527013	24.666667	9.666667	8.833333	27.666667	15.500000	19.666667	106.199034	249.866626	20.788833	-300.472333	-230.165667	-674.946000	-16.818047	-19.820333	41.868333	19.320000	-13.492250
1394_C9G1__b12	0	-2357.401194	-606.112496	2795.355101	-33.799110	11.500000	8.333333	-1.089859	25.000000	13.166667	5.500000	35.000000	19.000000	18.000000	111.071018	249.804331	21.767833	-215.264333	-238.314000	-660.655500	-17.018816	-20.813333	39.970000	21.873333	-8.028983
16055_2_3__b12	0	-696.925655	-614.677185	1132.156681	-32.699581	11.833333	9.333333	-2.923060	32.166667	7.000000	9.000000	30.500000	16.000000	21.500000	105.478368	248.804034	24.150667	-318.051833	-250.701833	-706.929833	-17.207963	-22.507333	42.371667	18.928333	-13.225405
1656_P21__b12	0	-851.953411	-592.040916	1282.382611	-33.430697	13.000000	11.000000	-2.156484	28.666667	12.166667	11.500000	24.666667	18.500000	22.166667	110.942915	247.455255	27.957667	-153.302500	-246.196833	-678.261333	-16.821174	-18.472833	42.390000	18.713333	-14.937248
16845_2_22__b12	0	-2127.843647	-594.727234	2559.754427	-32.790569	12.666667	9.000000	-0.890361	24.333333	10.833333	8.666667	27.500000	18.500000	21.333333	105.704018	253.875470	25.573167	-275.734500	-224.416500	-640.708333	-17.471233	-19.706667	40.803333	19.921667	-13.449160
16936_2_21__b12	0	-1397.250493	-576.037108	1801.699551	-32.583622	12.000000	9.500000	-1.571223	24.166667	9.833333	9.000000	30.666667	15.666667	22.000000	106.797303	246.890740	21.941833	-262.511833	-240.577500	-679.403500	-16.193933	-21.746667	41.803333	18.446667	-12.779443
1811_B3_23__b12	0	-1526.518845	-565.022662	1940.045291	-31.754467	8.833333	6.666667	-0.605367	27.000000	8.666667	8.833333	28.333333	12.000000	17.833333	105.172509	245.068379	24.077333	-268.926500	-245.785000	-713.998500	-15.484784	-19.981000	42.543333	19.615000	-10.972147
18814602_H8_F3__b12	0	-654.360837	-619.795500	1129.329287	-34.309221	14.000000	10.666667	-2.282135	24.500000	14.166667	9.500000	36.166667	12.833333	23.166667	117.502864	256.767836	24.809167	-139.634333	-256.559500	-685.695000	-16.470980	-22.999500	40.896667	18.753333	-11.761588
191084_B7_19__b12	0	-52.421495	-632.129346	535.648000	-33.379704	12.000000	8.500000	-1.840037	23.666667	13.500000	7.666667	33.166667	19.333333	19.333333	111.843457	250.197197	22.397000	-177.411500	-247.815000	-671.064167	-16.540115	-20.607333	41.978333	18.583333	-11.332730
19157834_V1__b12	0	-170.126206	-561.411078	621.227579	-30.589564	9.166667	7.000000	-0.867203	25.166667	8.833333	6.166667	32.666667	14.666667	17.666667	105.573906	245.240937	21.812333	-268.906167	-213.698500	-620.792667	-15.081675	-21.498833	42.513333	18.521667	-9.687990
191727_D1_12__b12	0	-857.426929	-561.441006	1260.131357	-31.789079	11.833333	8.833333	-1.989482	21.833333	9.500000	9.333333	32.166667	15.166667	21.833333	104.381196	246.501658	20.810667	-217.174333	-226.778667	-642.138500	-16.925871	-22.387167	42.193333	19.368333	-10.472957
191727_F6__b12	0	-1001.166569	-576.034106	1401.017091	-32.444528	11.666667	9.333333	-0.751272	23.833333	10.000000	10.166667	31.666667	15.000000	22.000000	105.993545	248.694480	26.207667	-195.826167	-231.938667	-656.620000	-16.517615	-22.180000	42.765000	18.415000	-9.308022
191821_E6_1__b12	0	-591.178291	-603.460746	1033.722860	-33.381032	11.500000	9.666667	-2.027039	27.666667	17.000000	6.833333	26.333333	17.500000	16.833333	110.855176	246.160171	24.444500	-300.330500	-243.548333	-662.186167	-16.007216	-15.401833	42.686667	18.193333	-13.222828
191845_B11__b12	0	-482.732707	-881.731869	1033.871020	-45.955185	22.500000	18.666667	-8.288681	26.833333	26.166667	14.000000	57.000000	34.333333	26.166667	137.392432	270.197893	38.130333	386.789833	-404.994833	-766.582167	-23.959772	-29.304167	39.493333	19.890000	-15.298740
191955_A11__b12	0	-684.223941	-547.118648	1088.797753	-30.075302	10.000000	7.333333	-1.945928	22.166667	12.500000	7.666667	26.833333	15.833333	15.666667	104.955270	246.723156	19.918500	-257.518000	-225.493500	-653.564833	-14.798182	-17.779667	39.511667	19.125000	-11.263767
192018_B1_9__b12	0	-1656.775745	-604.982917	2083.264643	-32.814725	13.166667	10.666667	-2.521866	26.333333	11.333333	8.833333	30.666667	18.000000	18.166667	110.913914	258.249551	20.627167	-193.828333	-229.780000	-646.439167	-16.019703	-20.444333	41.925000	17.675000	-13.128500
19252094_A5_G2__b12	1	-1403.708304	-571.011399	1792.092181	-30.858397	11.500000	9.333333	-0.497681	30.333333	6.500000	9.666667	25.333333	14.333333	21.166667	104.862973	242.513542	17.682167	-346.204667	-250.169167	-688.709833	-16.648352	-20.185167	42.981667	19.810000	-14.756683
193003_B10__b12	0	-625.779402	-653.388652	1127.744122	-34.605565	11.500000	9.000000	-2.114741	26.666667	16.333333	10.166667	32.166667	25.666667	19.333333	115.492647	253.853493	28.533333	-206.476333	-253.132833	-657.437333	-17.520833	-19.765500	40.008333	19.455000	-8.750640
19314479_A2_5__b12	0	-1875.226068	-586.274168	2307.491801	-32.229561	11.166667	8.000000	-1.091029	23.166667	10.000000	11.000000	30.333333	17.500000	22.500000	109.399183	248.770258	20.896833	-132.062167	-222.079000	-612.266333	-16.206318	-21.760000	41.658333	20.453333	-10.344862
19707346_E8_C6__b12	0	-1697.161733	-562.917686	2100.323413	-32.130858	11.500000	8.833333	-1.263082	24.666667	10.000000	8.833333	31.500000	17.500000	19.000000	104.676002	242.902935	25.214500	-282.113667	-257.345500	-689.976667	-16.202409	-21.506667	41.346667	18.491667	-12.271650
19715820_A10_H2__b12	0	-2113.297316	-572.291637	2528.744435	-31.741834	9.833333	7.666667	-1.407262	23.833333	12.166667	5.000000	30.000000	16.500000	21.666667	108.550363	249.232400	20.965333	-223.029333	-226.065000	-609.059500	-15.842980	-19.956000	39.121667	20.276667	-12.589667
20104663_E11_D2__b12	0	-1696.366180	-573.869367	2070.433729	-32.423450	15.000000	12.333333	-2.586004	25.500000	11.166667	10.166667	34.833333	14.666667	21.166667	106.630215	246.568705	22.261500	-366.010833	-244.000667	-677.762833	-17.182106	-23.244333	38.665000	22.140000	-11.478660
20198102_E9_G1__b12	0	-1752.606973	-569.393235	2156.540466	-32.078955	11.166667	9.000000	-1.864853	23.666667	13.000000	7.833333	35.666667	14.166667	18.166667	110.633635	255.538240	23.401167	-310.704667	-240.304833	-687.583667	-15.768647	-21.695000	40.618333	20.710000	-9.600762
20258279_V2__b12	0	-838.764952	-558.459072	1258.163915	-31.269650	10.166667	7.666667	-0.943349	25.166667	11.500000	6.500000	30.666667	17.500000	17.500000	106.252190	249.838347	18.920500	-282.240000	-212.857333	-616.400667	-15.957130	-19.502500	42.578333	18.978333	-11.631622
20286961_C1_H8__b12	0	-788.473324	-542.640255	1154.006964	-30.485517	13.666667	10.500000	-0.634679	19.666667	14.666667	6.166667	29.500000	16.166667	14.833333	103.891268	242.923695	18.315333	-345.398833	-252.741667	-702.771667	-16.520146	-16.933000	42.370000	20.736667	-15.655317
20355851_20__b12	0	-1176.788541	-578.048907	1590.437071	-33.091288	11.000000	8.333333	-1.169179	31.666667	9.166667	11.333333	32.333333	14.500000	20.500000	110.074680	259.063093	18.030333	-341.081000	-257.796500	-697.771333	-16.542679	-22.873833	42.571667	17.630000	-10.896342
20358510_01__b12	0	-1765.192838	-591.151241	2154.865995	-34.476227	14.000000	10.833333	-0.698624	23.833333	15.666667	8.333333	27.000000	20.333333	18.333333	115.217600	262.671217	22.892000	-280.662167	-251.886167	-701.151000	-16.653446	-16.769167	41.378333	20.263333	-10.490782
20417927_07__b12	0	-833.855017	-587.178210	1250.371343	-32.414925	12.666667	10.333333	-1.089172	25.500000	12.666667	5.500000	31.500000	14.833333	18.000000	108.656675	244.867794	16.417333	-458.224333	-266.113000	-775.799167	-16.096483	-19.100167	42.920000	20.215000	-13.728397
20721190__b12	0	-1154.984482	-559.851275	1543.050895	-31.981307	13.666667	10.000000	-2.082703	22.166667	11.666667	10.000000	28.666667	21.333333	16.166667	109.046888	251.954399	22.078000	-324.213500	-218.394833	-622.618667	-15.711066	-19.435833	40.933333	17.508333	-11.411055
20803520__b12	0	-1759.280150	-579.529657	2155.288431	-31.733594	13.666667	9.833333	-1.692164	27.000000	18.166667	5.666667	26.666667	16.666667	15.833333	108.572694	253.015498	21.264167	-381.776500	-238.093667	-665.890167	-16.625560	-14.759833	42.363333	18.020000	-15.438217
20883229_C9_H6__b12	0	-2021.454843	-557.563665	2402.546775	-31.176474	11.000000	8.833333	-1.238536	25.166667	12.500000	7.166667	34.500000	15.500000	16.500000	106.359493	249.612873	24.407667	-326.894667	-224.804833	-606.827833	-15.721050	-21.035000	41.123333	19.066667	-13.370167
20915593__b12	0	-2790.703149	-614.738841	3236.540154	-32.767351	11.000000	9.000000	-0.924250	29.666667	8.833333	7.333333	28.333333	19.500000	23.333333	106.832985	243.941115	15.910500	-341.692833	-253.471833	-712.396833	-17.403500	-20.490667	44.940000	18.126667	-13.643505
20927783__b12	0	-526.480431	-607.620999	958.358841	-33.060649	15.666667	11.166667	-1.885310	22.000000	16.333333	6.666667	28.666667	20.666667	20.000000	106.563614	255.270641	23.554833	-290.595167	-273.112167	-722.642167	-17.776020	-17.740833	40.756667	17.783333	-12.493760
20965238__b12	0	-2128.691672	-605.195311	2554.871268	-33.286460	13.166667	10.000000	-2.164942	25.500000	13.500000	8.500000	33.333333	19.833333	21.333333	111.681529	254.072588	25.037333	-226.978000	-246.891333	-670.362833	-16.672165	-21.388833	40.196667	19.923333	-14.072675
21020_13__b12	0	-698.939848	-575.681357	1125.890380	-31.897316	13.000000	8.833333	-0.271693	22.666667	15.833333	9.666667	23.666667	23.333333	15.166667	108.614523	248.280631	25.020500	-194.598667	-224.615667	-635.143000	-16.405274	-14.859833	41.893333	19.211667	-11.200735
21023_B4__b12	0	-400.581822	-573.262219	829.688327	-31.884837	10.833333	9.166667	-1.978343	25.833333	13.000000	7.666667	29.166667	15.333333	19.500000	105.559713	248.302177	23.807667	-304.806833	-238.277333	-657.674833	-16.743234	-19.098667	40.823333	19.593333	-11.867197
211_9__b12	0	399.304313	-583.815285	74.519705	-31.776361	11.833333	9.000000	-0.524597	21.000000	13.333333	8.500000	31.000000	23.333333	17.833333	105.332564	250.979361	23.177333	-222.007333	-193.220667	-611.808167	-16.823128	-19.752167	40.851667	18.625000	-10.481183
21197826_V1__b12	0	-2349.465037	-550.205131	2691.908266	-31.190395	14.500000	11.000000	-1.064906	22.666667	8.500000	9.833333	28.666667	18.166667	18.666667	104.502544	245.463376	21.263000	-317.547833	-245.201000	-653.918667	-17.126842	-21.000167	39.486667	20.515000	-13.938497
21203310_G7_C3__b12	0	-1525.142330	-595.832109	1980.201201	-31.846889	9.666667	7.333333	-1.625504	26.833333	8.500000	8.000000	31.333333	16.000000	18.666667	104.303102	245.124141	21.756833	-158.475500	-241.466000	-670.800167	-16.056449	-21.194167	44.453333	18.633333	-11.715798
21261106_C12_H2__b12	0	-389.475376	-702.857456	835.960654	-37.698097	19.833333	14.833333	-5.765986	29.000000	13.166667	10.333333	35.500000	24.333333	25.833333	119.434310	251.915671	16.933167	-305.869000	-344.252000	-854.109833	-19.478321	-23.625167	41.766667	18.696667	-18.788550
21283649__b12	0	-1381.996206	-587.722633	1787.982145	-31.810251	12.166667	9.666667	-0.651733	28.666667	10.166667	8.166667	35.333333	12.500000	19.500000	106.523515	248.450882	17.301500	-455.423500	-257.859833	-767.947167	-17.173808	-23.129167	41.443333	18.540000	-15.098228
21369737_G11_F2__b12	0	-1613.787678	-601.369398	1998.994432	-34.977974	15.666667	13.000000	-1.577820	31.166667	11.000000	11.833333	28.833333	20.000000	19.833333	112.144565	255.094092	25.918333	-346.601167	-278.575167	-756.219333	-18.054505	-20.329333	41.773333	20.161667	-16.621317
21399975_E2_B3__b12	0	-1767.655320	-544.762720	2175.560060	-30.852608	11.333333	8.166667	-0.679428	24.166667	12.166667	6.333333	29.500000	15.000000	17.333333	104.652501	241.925940	17.651667	-351.627667	-230.088833	-669.579333	-15.130185	-18.576667	41.548333	20.885000	-13.972867
21492713_B11_E3__b12	0	-1644.035166	-592.570451	2050.423376	-32.524282	13.166667	9.833333	-2.091965	27.166667	13.666667	8.333333	28.166667	18.500000	17.166667	108.031033	248.769924	20.789000	-315.144167	-247.909333	-712.157667	-17.317586	-17.989500	40.266667	20.735000	-11.282553
21502011_F12_E2__b12	0	-1449.170165	-556.554080	1857.594063	-31.877602	11.500000	8.833333	-0.706828	22.500000	15.000000	5.166667	31.000000	15.500000	16.333333	108.946889	246.999329	24.712333	-271.391333	-232.709167	-628.422167	-15.330329	-17.935333	41.293333	19.720000	-11.879933
21561324_D3_B5__b12	0	-1716.209552	-613.109375	2096.251796	-33.924706	16.500000	12.666667	-1.862651	26.166667	11.833333	8.666667	31.000000	18.000000	19.166667	108.980877	239.974014	15.039500	-174.695167	-265.461000	-687.754833	-17.231813	-20.399000	40.766667	20.471667	-13.846683
216_F2_E3_5__b12	0	-463.857097	-534.092678	888.084123	-29.583553	8.833333	7.000000	-1.169535	20.166667	12.166667	5.833333	26.333333	14.500000	16.166667	103.811884	244.547986	22.395167	-242.354833	-197.608000	-580.289833	-14.418256	-17.139000	41.740000	18.265000	-9.454693
231965_C1__b12	1	-1358.998045	-540.727585	1732.487926	-30.583963	12.000000	9.000000	-1.208054	24.333333	15.333333	8.000000	24.833333	16.500000	16.833333	107.093560	250.562981	20.889000	-294.063333	-189.821000	-549.475000	-15.398698	-15.728667	41.776667	18.460000	-11.125610
231966_C2__b12	0	32.270565	-554.030319	385.840154	-31.863375	12.500000	9.166667	-1.041855	25.166667	10.833333	8.833333	26.833333	16.666667	19.833333	105.346243	247.025878	24.401500	-199.553333	-217.845333	-612.211833	-16.001054	-19.363000	41.023333	17.973333	-12.705300
234_F1_16_57__b12	0	-945.121459	-585.274872	1361.374696	-32.115574	13.000000	9.166667	-2.569290	30.166667	11.500000	7.833333	27.500000	18.500000	19.333333	106.485018	246.907759	17.868500	-299.321167	-220.171667	-645.527833	-16.737496	-18.632500	41.635000	20.638333	-13.487650
235080_3G7_REV__b12	0	-1575.092548	-590.856558	1978.487348	-34.523724	15.500000	13.500000	-3.375417	24.500000	17.500000	10.666667	28.500000	23.333333	19.500000	114.403468	251.261581	29.514833	-269.015167	-245.135667	-644.069000	-18.012244	-17.377667	41.591667	20.183333	-14.411100
235_47__b12	0	-422.865167	-563.488587	836.067071	-31.492424	13.833333	10.166667	-1.374324	22.500000	14.333333	6.833333	30.333333	17.666667	16.833333	104.949497	244.477786	22.683167	-300.685167	-214.062667	-639.815167	-16.392018	-18.842333	39.291667	18.566667	-11.736168
242_14__b12	0	-1495.301025	-607.178790	1942.900757	-33.947304	12.166667	8.666667	-1.900823	24.333333	13.833333	9.000000	37.000000	22.166667	21.000000	112.219417	249.338724	24.890333	-163.096833	-247.686833	-654.251500	-17.273535	-23.016333	40.868333	18.523333	-13.441483
246_F3_C10_2__b12	0	403.866070	-595.696792	73.520463	-32.223947	10.166667	6.833333	-0.555283	22.500000	13.833333	8.333333	30.666667	18.166667	16.166667	110.063626	248.739107	21.437000	-209.280167	-219.537833	-644.421833	-15.912144	-19.141000	40.311667	18.630000	-9.957803
247_23__b12	0	-798.527150	-585.051931	1232.311483	-31.677542	11.000000	7.666667	-2.028854	24.333333	13.166667	8.500000	31.166667	13.833333	16.500000	107.155452	244.675844	23.328333	-328.696167	-217.972333	-644.397500	-16.464010	-19.396833	42.448333	18.125000	-14.086315
249M_B10__b12	0	-118.776072	-589.367535	544.769784	-32.065968	12.000000	9.166667	-1.880244	25.166667	13.166667	7.166667	33.666667	14.500000	18.666667	109.750594	248.538729	17.189667	-201.667667	-231.488500	-654.177500	-16.436897	-20.716833	41.196667	19.783333	-10.006417
25710_2_43__b12	0	-335.233689	-590.029940	760.069254	-32.625595	13.666667	10.833333	-2.050537	26.000000	12.000000	9.000000	30.833333	18.333333	21.500000	107.191977	246.839921	22.316333	-265.588167	-248.200000	-698.953333	-16.643109	-20.572167	42.641667	19.503333	-11.813237
25711_2_4__b12	0	-2830.232633	-616.383052	3247.503399	-34.022996	14.333333	11.166667	-5.233536	25.666667	12.333333	10.000000	32.000000	20.500000	20.833333	113.633662	252.842027	25.665167	-253.997333	-273.111667	-724.639000	-17.634148	-21.147833	40.935000	20.930000	-12.734570
25925_2_22__b12	0	-509.791920	-574.028620	950.229828	-31.286725	10.500000	8.833333	-2.025579	27.833333	8.333333	7.333333	31.833333	15.333333	20.666667	104.186591	245.958642	19.555833	-320.904500	-233.888333	-690.649000	-16.514377	-22.566500	40.035000	18.773333	-12.829383
26191_2_48__b12	0	-1195.090883	-584.057015	1621.851784	-32.075245	11.000000	7.833333	-1.358902	24.833333	9.666667	10.166667	30.833333	17.166667	19.500000	107.764702	245.147450	20.105833	-155.782833	-212.573000	-606.999333	-15.519764	-21.488500	41.771667	19.356667	-12.026285
263_8__b12	0	-356.766828	-591.563227	825.489984	-32.684244	10.666667	8.500000	-0.807943	22.500000	15.833333	9.166667	28.666667	19.500000	17.333333	113.614471	261.888252	22.914500	-256.549000	-213.940333	-609.290167	-16.741942	-17.900167	41.028333	17.238333	-11.418133
269_12__b12	0	-239.673679	-564.624610	686.423557	-30.258251	9.666667	7.333333	-1.722570	24.166667	9.833333	7.666667	29.166667	16.833333	19.833333	105.114895	244.188668	19.072333	-210.537333	-227.002833	-616.185500	-16.115149	-20.531333	41.791667	17.373333	-8.503425
270015_J5_1__b12	0	596.724603	-560.848671	-135.950117	-30.931252	8.333333	5.666667	-1.635391	27.666667	12.666667	6.666667	27.833333	17.166667	14.333333	105.830716	247.309527	20.315500	-357.157833	-211.898000	-612.206333	-16.182804	-17.491333	41.010000	18.690000	-10.787112
2705_P18_1__b12	0	-587.512983	-572.290271	1044.972756	-31.268042	10.500000	7.333333	-1.002279	22.833333	10.333333	8.833333	31.000000	20.333333	19.166667	103.636874	246.275554	18.961333	-212.746500	-207.603833	-628.369167	-16.065729	-21.420167	40.003333	18.588333	-10.065425
2759058_F10_B6__b12	0	-1185.053140	-618.788921	1646.040708	-33.193295	11.000000	7.666667	-1.558329	29.833333	13.000000	6.333333	34.000000	16.333333	18.333333	109.983983	248.491055	17.817167	-286.246500	-254.948167	-704.492000	-17.140935	-20.812333	41.035000	19.253333	-9.286255
2768732_C5_16__b12	0	-1594.165405	-560.275909	1991.426897	-30.617943	12.000000	9.333333	-1.246719	23.833333	16.500000	5.833333	28.333333	15.333333	13.333333	104.322581	244.644903	19.811667	-312.438000	-236.949667	-659.058167	-16.426176	-15.591500	40.806667	20.906667	-11.556610
2833264__b12	0	-304.231193	-561.663024	709.638444	-30.816854	11.833333	8.500000	-0.740326	24.166667	9.000000	6.833333	33.333333	15.833333	17.666667	105.488072	246.586171	21.177333	-150.887000	-242.705667	-652.050333	-15.393209	-22.186333	40.281667	19.190000	-10.294158
2843_P5_1__b12	0	80.667421	-573.776667	344.019411	-31.708827	11.500000	8.833333	-1.824682	24.833333	11.500000	8.166667	29.500000	14.166667	18.166667	104.525771	246.390149	19.966333	-353.205667	-215.249333	-644.834833	-16.129937	-19.646667	42.038333	18.083333	-11.825943
286_36__b12	1	-1298.534981	-563.735754	1695.946020	-30.260061	10.666667	8.333333	-2.252426	26.000000	9.000000	8.333333	30.333333	16.000000	19.500000	105.968288	241.895803	17.863333	-311.799833	-228.323333	-646.063333	-15.972470	-21.138667	41.331667	20.223333	-14.715065
2865_A11_12__b12	0	-1261.202452	-570.855525	1683.366827	-31.182373	10.500000	8.166667	-1.714696	23.666667	13.000000	7.500000	30.166667	18.666667	17.333333	106.867938	245.011276	22.560500	-274.760500	-228.535000	-622.098000	-16.007513	-19.055833	40.880000	19.745000	-11.333177
2869751_A4_D3__b12	0	-1166.296358	-602.208593	1590.062975	-33.611510	12.833333	9.166667	-1.856873	25.333333	11.166667	8.833333	33.500000	16.333333	23.000000	114.467079	253.644708	19.356833	-341.182167	-256.223000	-703.931167	-16.874078	-22.667667	41.105000	19.470000	-12.195777
288_38__b12	0	-996.995461	-578.765116	1415.601986	-31.901332	11.666667	9.500000	-1.743103	26.500000	10.500000	8.833333	31.333333	14.833333	18.500000	106.917503	248.746363	17.565167	-301.578333	-249.745500	-699.321833	-16.236511	-21.082667	41.155000	19.135000	-11.716935
2891391_A2_E1__b12	0	-1322.548393	-670.079822	1724.746814	-36.002480	16.833333	12.333333	-6.533269	32.833333	18.666667	6.166667	41.500000	17.333333	21.666667	118.134415	251.357153	19.362667	-388.835500	-319.431833	-837.811833	-18.835735	-22.260500	42.051667	20.555000	-12.396807
2969249__b12	0	-897.792454	-603.857745	1347.494600	-33.661190	12.833333	10.666667	-1.802078	30.833333	13.666667	12.500000	30.666667	17.666667	17.666667	111.677242	249.466762	23.835000	-208.545833	-244.452667	-683.682167	-16.958383	-19.746667	42.543333	19.578333	-14.609867
3016_V5_C45__b12	0	-699.889190	-536.570068	1078.125190	-30.812253	11.833333	9.166667	-1.277033	23.666667	11.166667	8.666667	28.000000	14.333333	18.166667	105.020645	243.954553	17.027000	-356.009667	-224.492167	-634.100500	-16.628204	-19.080667	41.076667	20.185000	-14.031700
3016_V6_C22__b12	1	-524.509148	-533.202875	915.423315	-30.266134	11.500000	9.000000	-1.170400	26.166667	10.666667	7.666667	26.500000	12.500000	16.333333	105.116197	243.977774	17.389000	-336.501833	-197.922833	-580.619667	-15.490109	-18.088333	42.516667	17.890000	-11.161985
3016_V6_C3__b12	1	-563.471926	-558.882401	963.398121	-31.632039	12.666667	9.166667	-1.736333	28.166667	12.500000	8.333333	28.500000	12.666667	19.000000	104.535346	243.870665	18.200500	-355.044000	-218.815167	-625.705833	-16.340397	-18.989333	42.030000	18.171667	-11.281705
304_F2_1_11__b12	0	-3072.777084	-549.328564	3420.048009	-31.686082	10.833333	10.000000	-0.363942	26.666667	8.500000	8.500000	28.333333	16.000000	18.833333	104.088118	243.841323	17.783500	-323.909167	-263.844333	-699.550833	-16.585486	-20.229167	41.871667	20.191667	-15.572250
3103_V3_C10__b12	0	-72.674885	-600.091149	524.503199	-34.375462	14.333333	10.666667	-4.087748	23.166667	13.500000	8.666667	32.666667	20.000000	18.333333	112.219221	250.667819	18.688833	-214.121500	-239.634333	-663.360667	-16.606024	-20.686000	39.678333	19.403333	-11.122077
3168_V4_C10__b12	0	-1517.606911	-553.340301	1892.373195	-31.555795	13.333333	10.000000	-0.432276	24.833333	10.166667	11.666667	26.833333	19.000000	16.166667	105.807380	247.216066	21.336833	-327.448500	-234.970167	-688.205000	-16.731166	-18.996167	42.411667	19.206667	-13.058633
3169_P4__b12	0	-260.668587	-573.640456	690.204961	-31.343061	9.666667	8.333333	-3.140773	22.500000	11.166667	7.333333	29.833333	17.833333	20.166667	105.823525	248.772819	22.527833	-133.283500	-243.958667	-600.321333	-14.583697	-20.400667	40.903333	17.960000	-11.798998
3226_P15__b12	0	-524.665863	-555.796442	927.284902	-30.450256	11.333333	8.666667	-1.066279	21.500000	11.500000	8.000000	28.500000	14.833333	20.166667	107.166105	247.859965	18.053333	-230.943333	-231.059833	-623.248500	-15.350629	-19.664833	41.371667	18.241667	-10.917082
3233_P12__b12	0	-1057.871555	-629.711399	1486.796126	-35.150368	15.000000	10.666667	-1.465408	24.166667	16.666667	8.166667	32.333333	20.000000	20.833333	113.050248	250.753544	23.500167	-140.725000	-254.396500	-653.849333	-16.791622	-19.422833	41.363333	19.135000	-10.864232
3273_P21_1__b12	0	16.177818	-590.175985	436.395594	-31.807977	9.000000	7.000000	-1.427129	26.500000	11.833333	6.833333	27.333333	18.333333	19.333333	105.379496	249.815191	26.114833	-285.800167	-237.773167	-680.443833	-15.653944	-18.583167	41.525000	18.283333	-11.835967
3301_V1_C24__b12	0	-2431.331381	-615.001566	2823.192683	-32.977066	13.500000	10.666667	-1.184209	27.833333	9.833333	8.166667	33.166667	18.000000	20.166667	107.526508	244.840420	21.018667	-384.540333	-283.292667	-773.094333	-17.488002	-22.172000	41.160000	20.648333	-14.357050
3301_V2_C6__b12	0	-2661.457881	-589.282603	3010.359436	-32.922305	13.500000	11.000000	-1.552190	26.333333	9.666667	9.666667	31.666667	15.833333	22.000000	106.048681	244.803526	20.663500	-372.000167	-267.460833	-738.421667	-17.782652	-22.220833	41.651667	19.890000	-15.186283
3305_BM_C1__b12	0	-1323.923201	-592.416552	1726.086698	-33.873041	12.000000	9.500000	-0.320063	26.166667	13.166667	9.000000	30.000000	15.166667	19.166667	112.080715	261.089919	19.674333	-351.753667	-247.523667	-720.893667	-17.022064	-19.458667	42.385000	18.486667	-13.194367
3305_BM_C11__b12	0	-1923.267617	-592.907278	2354.077688	-32.116311	9.166667	7.333333	-1.342860	27.166667	11.500000	7.500000	35.500000	14.666667	18.666667	108.349985	253.028849	23.717667	-287.041500	-248.435833	-699.294000	-16.760095	-22.757167	39.188333	18.930000	-12.556117
3305_BM_C9__b12	0	-1133.129325	-570.221834	1547.696087	-32.378816	12.333333	8.666667	-0.667302	25.333333	11.333333	9.000000	31.166667	14.500000	17.000000	110.698163	261.008169	16.722333	-324.735000	-242.631667	-713.539500	-16.603915	-20.409833	41.208333	19.076667	-10.928280
3305_BM_F4__b12	0	-2337.157240	-602.483541	2735.726608	-32.400332	11.500000	8.666667	-0.856730	28.000000	10.333333	8.500000	31.333333	17.000000	20.833333	106.932783	249.270115	20.218333	-271.559167	-250.581167	-704.220833	-17.135667	-21.503167	42.786667	17.273333	-15.660150
3305_BM_F6__b12	0	-1150.823697	-609.984996	1586.691647	-33.468238	12.000000	9.500000	-0.850708	27.500000	13.666667	8.833333	32.000000	14.000000	20.000000	112.883052	258.730697	20.016500	-333.236167	-238.602667	-707.749333	-16.608793	-20.249500	42.506667	18.716667	-13.215400
3312_D6_2__b12	0	-1064.802511	-677.960618	1517.189244	-37.778609	15.666667	12.500000	-3.327367	28.500000	12.166667	12.833333	36.333333	21.833333	24.166667	114.373292	255.010212	19.935333	-294.148667	-306.095167	-795.909333	-18.957941	-24.505333	41.208333	19.660000	-14.177547
3326_V4_C3__b12	1	-1592.620219	-640.543605	2024.872309	-34.755096	12.500000	8.833333	-2.142375	31.500000	12.666667	9.000000	32.166667	16.500000	19.500000	113.317711	251.012763	20.370333	-332.007500	-260.698333	-709.985167	-17.507462	-20.722667	42.138333	18.680000	-12.531267
3337_V2_C6__b12	0	-301.252148	-577.488033	738.133192	-31.755713	11.000000	8.666667	-1.476415	22.000000	14.333333	7.666667	29.333333	16.500000	19.000000	104.116049	240.422409	26.479667	-207.606833	-198.112333	-585.325333	-15.841798	-18.594833	42.225000	17.391667	-8.905097
3365_V2_C20__b12	0	-1165.165086	-585.109428	1574.896608	-31.607615	12.666667	9.166667	-2.371582	26.833333	13.666667	7.166667	31.666667	20.000000	15.500000	106.793909	247.400061	21.967333	-328.823000	-229.975500	-667.638500	-16.731038	-19.321667	39.718333	19.311667	-12.341125
3415_V1_C1__b12	0	-1249.507465	-601.560252	1693.621397	-33.803830	12.500000	10.166667	-1.030141	26.666667	11.833333	8.500000	30.833333	17.666667	17.666667	105.068047	248.659628	26.468000	-319.382000	-246.557167	-741.728833	-16.667561	-20.106500	41.810000	18.230000	-12.393210
3426_V5_C17__b12	0	-1006.855998	-613.826695	1450.562750	-34.624842	14.500000	11.333333	-4.732178	28.000000	15.333333	8.666667	34.000000	18.666667	19.500000	115.762957	251.511439	24.873167	-96.307000	-218.775000	-581.163833	-16.583506	-20.720000	40.893333	18.386667	-10.951440
3468_V1_C12__b12	0	-48.721405	-536.155504	467.170628	-31.661676	10.666667	8.333333	-1.523204	23.333333	10.833333	9.666667	26.000000	15.500000	16.333333	105.390500	250.065752	21.227833	-286.332333	-221.180667	-616.442500	-16.189961	-18.276333	42.708333	16.903333	-11.692160
346_F4_D2_12__b12	0	-655.613104	-581.116400	1100.500204	-31.509668	10.333333	7.500000	-1.261373	23.000000	13.666667	6.666667	30.666667	16.333333	15.500000	107.371976	252.244896	21.420500	-166.147167	-192.454667	-581.430833	-15.498621	-18.770500	39.828333	19.183333	-10.449062
3514597__b12	0	-1759.071623	-584.730160	2174.359279	-33.868055	13.333333	11.333333	-1.279851	24.333333	13.000000	12.666667	28.833333	19.333333	20.166667	112.591102	247.736120	27.000500	-279.047833	-256.515833	-707.784667	-16.965058	-19.952000	41.636667	19.038333	-12.141895
3545883_G1_E1__b12	0	-1807.610132	-604.550840	2226.149490	-32.820635	15.500000	12.166667	-1.986348	28.500000	15.500000	9.500000	30.166667	16.000000	19.500000	114.198761	252.207472	20.837000	-379.470333	-248.728500	-719.617333	-17.186456	-18.911167	42.278333	17.691667	-12.393435
356272_C02__b12	0	-273.462717	-561.041919	698.805438	-30.876530	11.666667	8.000000	-0.712987	24.500000	12.166667	8.000000	27.500000	13.000000	17.666667	105.249183	246.480034	17.417167	-191.324000	-192.838667	-600.232833	-15.402278	-18.039000	42.541667	19.631667	-11.417168
3589_V1_C4__b12	0	-810.439723	-583.878457	1245.333669	-31.451499	11.666667	8.833333	-1.895981	25.166667	10.333333	6.166667	29.333333	19.166667	19.000000	106.892983	246.508439	21.840667	-311.519500	-221.794167	-648.956167	-16.273519	-19.979167	41.115000	18.153333	-10.005775
3603_C11_13__b12	0	-414.321435	-606.254609	878.919433	-33.457584	11.000000	7.833333	-2.407181	25.333333	10.666667	8.000000	34.000000	18.500000	19.666667	106.982459	253.705215	23.772167	-293.146333	-218.634333	-630.131167	-17.407940	-22.426833	40.745000	18.781667	-11.473357
3637_V5_C3__b12	0	-1393.381885	-607.630899	1807.463062	-33.317600	11.000000	9.833333	-3.446396	30.000000	10.833333	9.666667	26.833333	16.833333	17.333333	110.137889	251.522990	22.340000	-243.362333	-250.873833	-726.597667	-16.942085	-18.357167	43.398333	19.560000	-14.567400
3718_3_11__b12	0	-986.122375	-552.143969	1420.814342	-31.433847	10.000000	8.500000	-1.683395	22.666667	13.166667	8.000000	29.833333	14.833333	17.000000	103.306470	244.412374	19.150167	-191.679000	-207.503500	-635.664667	-15.291183	-18.725833	42.491667	18.588333	-9.542653
3728_V2_C6__b12	0	-301.206423	-624.783197	797.460431	-33.963220	12.000000	8.166667	-3.178782	26.500000	13.666667	8.166667	30.333333	19.333333	22.166667	111.407786	248.020026	15.862167	-312.984000	-231.970000	-695.609000	-17.596892	-19.978833	41.238333	19.155000	-11.208617
377_V4_C09__b12	0	-1515.054765	-543.148870	1875.289027	-31.317253	14.333333	10.833333	-3.135569	21.666667	9.666667	9.833333	32.000000	16.666667	17.666667	107.260943	246.303281	18.412667	-383.412167	-244.956333	-686.428000	-16.417973	-21.705167	40.146667	20.703333	-11.715865
3812_V6_C05__b12	0	-1799.931978	-600.778411	2223.564101	-33.063168	13.833333	9.333333	-1.778132	23.000000	14.500000	12.333333	28.500000	18.666667	18.500000	111.095432	252.617103	20.109500	-233.976833	-263.944333	-717.027833	-17.144191	-19.137500	40.326667	18.490000	-12.098913
3817_V2_C59__b12	0	-1136.315079	-608.899677	1573.229816	-33.326407	11.500000	9.666667	-2.384694	27.666667	11.666667	7.833333	34.500000	15.666667	20.666667	106.637177	249.978477	21.998167	-228.517333	-234.592667	-650.836000	-16.615251	-22.427500	41.301667	18.056667	-14.149267
3873_V1_C24__b12	0	-1006.229919	-567.721652	1440.241894	-32.571283	11.666667	9.666667	-2.154002	24.500000	10.500000	7.833333	30.333333	14.666667	21.500000	110.356962	248.712787	23.131833	-319.341167	-246.442667	-675.100333	-15.825652	-21.094000	40.005000	20.301667	-13.127432
3988_25__b12	1	-1351.474487	-589.499700	1729.095878	-33.495572	15.333333	11.666667	-3.750819	27.666667	12.500000	9.666667	26.333333	21.000000	17.833333	109.829628	247.479309	22.235667	-395.723500	-257.260167	-720.177500	-16.858222	-17.673333	42.651667	19.881667	-13.935125
398_F1_F6_20__b12	1	-1017.125337	-586.923351	1443.284987	-31.181998	13.333333	9.333333	-2.235677	23.833333	12.666667	8.000000	33.000000	18.833333	15.166667	105.300906	246.721119	20.834833	-382.865667	-236.945500	-754.686833	-16.151245	-20.283333	40.950000	18.556667	-12.364452
401_F1_8_10__b12	0	-286.068991	-637.025414	750.744362	-34.218016	13.500000	9.500000	-3.804423	25.833333	15.166667	10.166667	34.333333	14.833333	18.666667	113.485202	252.172523	22.939833	-261.113833	-266.837500	-720.435500	-17.457505	-20.800500	41.131667	19.895000	-13.321467
402288_C01__b12	0	-327.571975	-614.359021	774.539467	-33.468108	13.833333	10.000000	-0.668213	25.666667	20.333333	5.833333	32.833333	19.000000	16.000000	116.432311	258.950450	23.888333	-363.252333	-226.468833	-672.572833	-17.020972	-16.833833	41.571667	18.645000	-11.866837
410_F2_1_30__b12	0	-1670.817748	-556.623968	2049.964858	-30.846511	11.333333	9.000000	-1.555898	24.500000	9.166667	9.666667	31.500000	15.000000	17.000000	106.261126	246.056173	14.307500	-356.178500	-235.911167	-683.749167	-16.383844	-21.208667	42.363333	19.880000	-13.703487
427299_C12__b12	0	-1132.291145	-562.382154	1537.281232	-30.350222	11.166667	8.833333	-0.913259	28.166667	14.333333	7.166667	25.500000	15.500000	14.833333	105.354318	249.300893	22.841500	-363.720333	-213.354167	-651.634333	-15.695752	-15.670000	42.303333	19.153333	-12.921547
4403_BM_B10__b12	0	-1118.544192	-550.255600	1543.276191	-31.140512	11.500000	8.000000	-0.601471	26.000000	8.333333	8.000000	30.000000	15.500000	20.333333	106.546206	245.536789	21.272000	-248.863467	-231.574833	-658.237333	-16.003331	-21.196500	43.036667	19.045000	-10.249275
4403_BM_B6__b12	0	-1841.903860	-544.498090	2246.478411	-31.275853	8.833333	7.166667	-2.285690	27.000000	6.666667	7.666667	30.333333	16.166667	22.000000	106.800562	245.975939	18.196167	-191.237000	-239.097000	-639.365667	-15.822312	-22.478000	42.193333	18.685000	-10.842200
4403_BM_C5__b12	0	-1441.417247	-556.965857	1879.937175	-31.320530	9.166667	7.333333	-2.526296	25.333333	8.833333	7.833333	30.000000	15.500000	21.166667	105.960250	245.558341	18.841833	-206.261333	-222.600333	-624.625833	-15.918510	-21.118333	42.911667	19.341667	-10.474850
4403_BM_G1__b12	0	-1224.530697	-579.611195	1651.868708	-31.268243	8.833333	7.833333	-1.395345	27.000000	8.333333	7.833333	29.000000	15.666667	21.666667	107.519986	246.831028	21.603000	-151.716833	-250.348167	-650.641167	-15.458806	-21.187000	42.428333	18.360000	-10.045087
4403_BM_H22__b12	0	-514.716911	-590.658455	979.724616	-32.405289	10.666667	9.000000	-2.056086	27.000000	9.166667	8.333333	30.666667	14.666667	21.333333	106.468146	251.443912	22.492667	-257.981333	-233.039000	-674.892167	-16.112216	-21.928167	39.833333	19.810000	-12.891662
4707_BM_F8__b12	0	-1145.848244	-608.534261	1581.967758	-32.904318	13.500000	8.833333	-2.589895	27.333333	10.166667	7.833333	32.333333	17.833333	21.333333	107.934727	253.278824	22.436333	-264.224000	-256.940833	-693.076833	-17.503142	-22.041333	42.185000	17.761667	-9.800877
4707_BM_H2__b12	0	-1483.818220	-559.094824	1912.055113	-30.661853	8.833333	7.500000	-1.302989	27.833333	8.500000	8.500000	27.333333	12.500000	20.166667	104.010381	241.345833	20.673167	-340.634333	-230.425000	-652.273667	-16.338374	-19.957667	42.961667	19.330000	-13.808288
477_F3_13_55__b12	0	578.307134	-550.939544	-124.330676	-31.351173	12.333333	9.666667	-1.677917	23.666667	11.500000	8.333333	30.833333	16.833333	18.333333	106.606946	247.124528	23.328833	-130.452167	-227.476833	-596.298667	-16.074087	-20.353667	42.150000	17.658333	-10.109615
541_F1_A7_2__b12	0	-1492.665896	-626.028899	1942.103135	-34.361285	14.333333	10.833333	-3.938792	27.500000	9.333333	11.333333	32.333333	20.000000	20.666667	110.402750	250.796802	27.008500	-89.652333	-273.597167	-695.551333	-16.777230	-22.777667	42.531667	18.151667	-13.099962
556_F2_3_25__b12	0	-1226.646129	-606.135196	1664.210503	-32.734779	10.500000	8.333333	-2.909409	25.000000	11.000000	9.166667	37.500000	12.166667	20.166667	106.053602	248.965050	20.807333	-314.732000	-246.319667	-692.247000	-17.701445	-24.089333	40.918333	19.380000	-14.480945
569_F1_37_10__b12	0	-558.325743	-565.835264	1003.492354	-31.130595	11.666667	8.333333	-2.200974	24.666667	11.500000	8.000000	27.166667	17.666667	17.666667	107.115029	244.677383	19.446167	-298.197333	-229.898833	-622.750667	-16.485570	-18.538667	41.706667	17.943333	-10.493427
57128_VRC15__b12	1	74.952294	-568.014115	337.254491	-32.185412	14.500000	12.166667	-1.533773	21.166667	14.833333	9.833333	30.833333	17.166667	18.000000	114.935645	255.732329	23.686667	-255.912833	-242.688500	-646.168167	-16.253968	-19.340167	40.885000	18.830000	-10.522188
5768_4__b12	0	-703.476767	-624.251564	1165.460567	-34.525927	12.666667	10.000000	-0.701197	26.166667	12.500000	9.500000	28.833333	18.666667	21.666667	112.904791	256.757934	25.155167	-298.498667	-256.156333	-753.998000	-17.941188	-19.937500	40.356667	20.128333	-11.765097
5807_BM_D1__b12	0	574.200799	-613.213448	-110.617835	-32.631902	13.166667	10.333333	-2.660370	24.833333	11.500000	7.666667	30.500000	17.500000	21.666667	106.288446	248.957094	22.854667	-329.434333	-238.644167	-658.456000	-17.784602	-20.914667	39.681667	19.761667	-11.209525
5807_BM_E7__b12	0	-2301.861561	-598.245265	2721.856205	-33.835819	14.000000	11.333333	-1.537603	25.166667	12.500000	10.000000	29.500000	24.333333	20.000000	111.772815	245.673815	22.615833	-250.320167	-231.406833	-640.406667	-17.622609	-19.866500	41.266667	19.870000	-13.077733
6022_V7_C24__b12	0	-705.061618	-602.239689	1147.353784	-33.104984	13.500000	9.666667	-2.295461	24.166667	11.333333	9.666667	32.666667	17.833333	18.000000	112.515577	251.976162	23.649000	-337.927667	-262.133333	-725.157667	-16.774954	-21.167500	42.235000	19.490000	-11.104610
6040_V4_C15__b12	0	101.553085	-624.145314	322.890433	-33.250553	14.000000	9.500000	-2.305135	28.833333	14.333333	5.666667	35.000000	15.666667	17.666667	109.587565	248.802032	17.767167	-265.987333	-242.330667	-686.282833	-17.333945	-20.122667	42.313333	20.140000	-13.168437
6041_V3_C23__b12	0	6.988500	-587.495109	460.120222	-31.645569	10.333333	7.000000	-1.224477	24.500000	14.333333	8.833333	32.333333	18.333333	15.166667	107.126794	246.914243	23.995667	-265.241333	-189.408500	-634.274833	-16.678318	-19.509500	41.403333	17.771667	-9.712358
6095_V1_C10__b12	1	-515.807793	-570.505984	928.808338	-31.353345	9.333333	8.500000	-2.093831	27.000000	9.500000	7.333333	32.000000	15.000000	19.333333	105.077122	246.759558	19.626667	-237.784500	-216.907667	-595.648667	-15.794975	-22.012667	40.418333	17.573333	-10.212350
6101_1__b12	0	-1530.281987	-579.320640	1917.434219	-31.780749	11.166667	9.166667	-2.035873	28.666667	12.166667	5.833333	30.500000	16.333333	15.666667	105.305374	248.196738	22.978833	-366.269000	-237.869000	-684.858833	-15.776790	-18.874167	41.556667	18.905000	-11.324032
6146_V7_C23__b12	0	-1836.585001	-580.488511	2207.316868	-32.602249	13.500000	10.833333	-3.429708	26.166667	11.666667	7.333333	32.666667	19.166667	18.000000	109.754788	244.455132	17.761500	-389.201333	-256.398000	-729.165833	-16.107975	-20.580667	41.888333	20.070000	-12.786788
620345_C1__b12	0	-1418.181685	-532.836326	1809.718192	-31.558205	11.666667	9.166667	-0.637044	22.166667	12.833333	7.666667	21.666667	17.500000	22.000000	105.099720	249.431851	23.584167	-209.512500	-206.043000	-562.824000	-15.809442	-15.821500	42.908333	19.976667	-11.078677
620345_C10__b12	0	-861.659912	-549.950533	1254.030303	-31.534723	14.833333	11.166667	-1.162811	22.166667	14.000000	8.500000	23.000000	18.833333	22.333333	104.258922	247.371460	21.815333	-259.826833	-225.706333	-610.146000	-15.557430	-16.185500	43.130000	19.738333	-12.169705
62357_14_D3_4589__b12	0	-510.108206	-578.327771	947.083835	-30.507913	9.500000	7.000000	-2.245951	27.666667	11.500000	6.000000	29.166667	14.666667	17.833333	104.048852	242.579421	22.460500	-367.357833	-211.221000	-648.159667	-15.477151	-18.894167	41.350000	19.920000	-11.634398
6240_08_TA5_4622__b12	0	-2009.340032	-1013.171739	2664.730041	-54.308781	35.833333	26.500000	-10.562398	29.000000	31.333333	16.666667	59.166667	43.500000	44.333333	151.084697	274.010390	44.099667	577.911500	-492.647167	-876.939500	-28.590240	-32.179000	42.701667	17.178333	-12.269840
6244_13_B5_4567__b12	0	-1013.491268	-596.304314	1432.204667	-34.354499	11.000000	8.500000	-0.875071	25.333333	12.500000	8.666667	30.500000	17.000000	20.166667	108.709669	258.449381	23.827667	-370.460833	-244.591333	-692.145000	-17.808424	-20.268833	42.368333	17.161667	-12.349835
6322_V4_C1__b12	0	-1366.307085	-638.847768	1818.660666	-34.662355	15.666667	12.333333	-4.321091	29.333333	10.833333	10.833333	27.666667	23.666667	25.333333	117.995313	251.787154	25.381500	-240.184667	-275.849667	-697.554333	-17.909325	-20.709500	43.115000	18.841667	-14.584000
63358_04_P3_4013__b12	0	-1020.720182	-650.377050	1473.823554	-36.439153	14.500000	11.166667	-2.177734	26.666667	14.500000	10.166667	30.666667	24.333333	23.333333	119.333557	259.547381	24.992333	-216.022333	-261.074500	-672.434833	-18.233085	-20.353667	41.493333	19.258333	-13.488617
6405_V4_C34__b12	0	-2374.831601	-586.018870	2736.761187	-32.789768	17.000000	13.833333	-2.782527	22.833333	17.666667	8.666667	27.166667	18.166667	18.000000	109.041238	248.452060	22.094500	-422.577500	-267.738000	-730.839333	-17.161564	-16.090167	43.153333	17.628333	-15.036350
6471_V1_C16__b12	0	-1218.430694	-548.902676	1617.376837	-30.732717	11.166667	8.833333	-1.454300	27.666667	12.666667	5.833333	23.166667	15.666667	17.333333	107.459244	257.271122	22.221500	-456.188833	-190.719000	-610.751000	-16.115965	-15.507333	41.413333	20.398333	-11.421997
6480_V4_C25__b12	0	247.878490	-545.062436	157.254752	-30.316257	10.666667	8.166667	-1.018163	23.666667	11.333333	7.333333	24.000000	15.000000	17.333333	103.876343	243.468332	21.213333	-184.115833	-212.878333	-581.709000	-14.690141	-17.023500	41.455000	17.933333	-11.310612
6535_3__b12	0	-1771.212711	-597.750968	2187.069356	-34.577189	13.166667	10.666667	-2.845230	26.666667	12.666667	10.833333	27.000000	22.333333	22.333333	112.284738	249.492224	25.302167	-227.915667	-236.492500	-625.754333	-17.396083	-19.397000	41.616667	18.636667	-13.040125
6540_V4_C1__b12	0	-264.971565	-553.670930	670.980400	-30.756962	12.666667	9.000000	-1.985168	20.666667	15.166667	5.666667	29.166667	19.666667	15.333333	104.831796	245.265744	15.129833	-315.684500	-229.491167	-665.224500	-15.513420	-17.008833	43.038333	16.808333	-11.554758
6545_V3_C13__b12	0	-375.248161	-556.868486	774.078750	-30.679907	12.000000	9.000000	-1.324936	23.166667	14.333333	5.666667	30.833333	18.333333	14.333333	104.877311	245.415723	19.351667	-301.525333	-212.474167	-621.169833	-15.550245	-17.993167	41.811667	17.731667	-11.938490
6545_V4_C1__b12	0	-257.793402	-524.414743	628.312233	-30.115087	13.000000	10.666667	-0.648305	21.500000	14.666667	6.166667	26.500000	17.666667	13.833333	104.788696	245.367161	16.639833	-350.391000	-196.243333	-613.768500	-14.852700	-15.917833	41.660000	17.751667	-13.646650
6592_V7_C25__b12	0	-823.898414	-600.708105	1270.777147	-32.329114	12.000000	8.833333	-2.314336	25.000000	17.000000	8.333333	31.833333	19.666667	16.833333	108.411283	248.969865	23.676167	-248.408333	-216.788667	-620.042500	-16.945106	-18.398833	41.525000	18.178333	-10.257528
6631_V3_C10__b12	0	-2330.408042	-551.205276	2749.518269	-31.321807	9.500000	7.833333	-0.489919	22.500000	9.666667	11.166667	25.166667	18.000000	21.666667	104.947962	253.727865	28.292000	-275.742333	-211.198833	-601.752333	-16.216872	-20.012833	40.436667	17.751667	-13.459532
6644_V2_C33__b12	1	-2184.490930	-601.640154	2592.241100	-33.240367	14.166667	10.833333	-2.519547	26.500000	11.833333	7.833333	33.666667	17.833333	18.666667	108.919903	254.659580	19.913000	-286.230333	-255.524000	-729.868667	-16.884280	-21.422333	43.156667	16.716667	-12.984212
6650_V1_C8__b12	0	-467.576843	-600.399981	883.397676	-33.978542	16.333333	12.833333	-2.753820	24.666667	18.833333	9.000000	28.000000	21.000000	19.166667	109.249085	252.525053	20.429667	-354.913000	-255.967667	-698.530000	-17.535714	-16.952000	40.306667	16.811667	-14.272902
6785_V5_C14__b12	0	-1005.096509	-571.017872	1411.917230	-31.275852	14.000000	10.333333	-1.637456	25.000000	11.666667	6.666667	32.166667	15.333333	17.166667	107.616626	248.250296	18.486167	-313.580167	-237.429500	-690.399500	-16.514390	-20.032500	43.660000	17.875000	-12.254960
6811_V5_C20__b12	0	-452.662902	-569.273307	873.957506	-30.691522	8.833333	6.500000	-2.123520	28.500000	11.333333	3.666667	31.500000	12.666667	17.000000	102.506244	236.673738	17.788000	-269.781667	-207.995833	-601.538500	-14.920065	-19.438167	42.438333	18.238333	-14.324950
6811_V7_C18__b12	0	-795.973505	-566.187918	1208.690903	-30.885745	9.833333	7.833333	-0.315084	27.000000	12.500000	4.833333	29.166667	13.666667	17.833333	104.053912	242.210247	18.490667	-325.466167	-202.760500	-611.985167	-15.099476	-18.218333	42.933333	18.236667	-11.443750
6838_V1_C35__b12	0	-1409.422527	-559.918561	1797.381872	-31.007749	14.333333	10.666667	-1.713654	24.166667	11.500000	6.500000	30.666667	16.500000	15.000000	104.004461	241.656914	21.246333	-270.937667	-208.072167	-637.060667	-15.600113	-18.797667	42.223333	20.940000	-11.315070
6952_V1_C20__b12	0	-103.576797	-594.413984	505.950248	-32.293701	15.000000	12.000000	-1.654383	27.666667	17.666667	5.833333	26.333333	19.666667	16.833333	106.825843	250.278268	20.911833	-368.440333	-253.548500	-693.518333	-16.562274	-15.346500	40.721667	17.998333	-12.214283
6980_V0_C31__b12	0	-641.025116	-534.579163	1034.617275	-29.953801	11.000000	8.000000	-1.168635	26.500000	9.166667	6.166667	25.833333	14.166667	17.166667	104.537654	245.043286	17.144500	-338.350833	-213.446167	-633.450333	-15.122967	-18.241667	41.966667	18.741667	-14.371375
6980_V1_C17__b12	0	-373.550310	-568.695700	795.046768	-31.010452	9.500000	6.833333	-1.932180	27.333333	10.833333	6.500000	28.500000	15.333333	17.166667	104.623877	242.547819	21.299667	-325.506167	-218.475833	-645.992333	-15.681947	-18.822167	41.563333	19.573333	-12.940700
700010040_C9_4520__b12	1	-1629.990173	-573.637986	2039.120293	-32.720868	10.666667	8.333333	-1.026057	27.333333	11.166667	9.166667	27.666667	15.333333	18.666667	105.274094	245.498806	23.658333	-228.924000	-222.126833	-649.307000	-16.373899	-18.856000	42.540000	20.151667	-10.367860
700010058_A4_4375__b12	0	3.517160	-630.147884	423.851061	-35.671651	16.000000	13.500000	-1.722921	26.833333	20.000000	10.666667	30.000000	23.666667	21.333333	117.567638	253.002382	25.840500	-197.392167	-253.826667	-656.373667	-17.893728	-17.798167	41.768333	17.391667	-12.564705
703010010_C4__b12	0	-3022.170154	-592.464764	3436.837571	-32.345247	13.333333	8.000000	-2.175039	28.500000	9.500000	8.833333	33.666667	17.166667	20.833333	107.961145	246.305903	19.562333	-259.641833	-258.779333	-716.917500	-16.938385	-22.581000	41.058333	22.291667	-12.912907
703010054_2A2__b12	0	236.334788	-576.493146	213.711495	-31.174440	8.166667	5.333333	-0.705694	28.500000	10.000000	6.166667	34.833333	13.666667	16.833333	105.754586	242.698536	18.212167	-272.440833	-248.389167	-686.541167	-15.916630	-21.802833	42.155000	19.401667	-10.892083
703010054_2A2_REV__b12	0	201.478695	-575.932042	245.757156	-31.343216	8.166667	6.833333	-1.558711	24.666667	9.666667	6.666667	35.333333	13.333333	18.666667	105.286390	242.440514	17.998333	-293.194000	-238.871833	-672.854333	-16.260233	-22.661667	41.733333	19.690000	-10.647055
703010131_1E2__b12	0	-623.812910	-572.427541	1059.248706	-32.201132	12.500000	9.500000	-1.424372	24.666667	8.333333	8.166667	34.166667	15.833333	19.166667	107.333363	245.157335	21.229500	-388.382500	-252.556500	-740.605333	-16.393663	-22.995000	41.545000	20.253333	-13.875110
703010200_1E5__b12	0	-608.513597	-549.299116	1030.603302	-30.429310	10.333333	7.833333	-0.992228	22.833333	12.666667	5.333333	33.500000	14.333333	16.500000	106.008469	244.503643	21.100500	-257.925500	-217.290167	-598.959167	-14.824790	-20.025333	41.998333	18.923333	-10.972468
703010217_B6__b12	0	-890.687170	-568.016245	1315.974447	-31.467383	9.666667	8.333333	-1.280594	27.500000	12.000000	8.166667	29.333333	14.166667	19.166667	110.259037	249.504186	23.419667	-121.219167	-206.098167	-575.680000	-15.438889	-19.567167	41.586667	18.751667	-8.450405
703010217_B6_REV__b12	0	-887.951903	-568.214168	1327.625417	-31.855601	9.666667	7.500000	-2.571442	27.833333	11.333333	7.333333	29.500000	15.666667	21.500000	110.541407	249.420618	18.457500	-94.285667	-208.804833	-568.124333	-15.943362	-20.245000	41.148333	19.115000	-7.432285
703010228_1C4__b12	0	-1033.218311	-587.839227	1460.129537	-31.996693	10.666667	8.000000	-2.038305	26.333333	12.500000	8.333333	29.500000	16.166667	18.833333	104.994913	243.245356	25.430167	-327.475333	-242.964333	-684.748333	-16.683170	-19.211500	42.246667	19.310000	-14.650000
703357_C2__b12	0	-1516.050959	-645.890578	1923.363453	-35.119817	15.833333	13.333333	-2.739588	25.000000	14.000000	10.666667	32.333333	21.166667	22.000000	114.240797	253.090994	28.100167	-342.368500	-282.120833	-742.977833	-18.065735	-20.926333	42.310000	19.643333	-17.257383
704010042_2E5__b12	0	-483.252748	-656.892956	958.481150	-35.353755	17.500000	13.000000	-4.195552	27.833333	15.833333	9.166667	37.833333	23.166667	20.833333	116.876087	256.211060	26.426500	-232.316667	-252.719333	-702.170667	-18.478310	-22.562667	40.658333	19.145000	-11.675952
704010069_C6__b12	0	-1610.106191	-613.996571	2033.816008	-33.093636	13.000000	10.166667	-3.436015	26.666667	14.833333	10.500000	28.333333	18.833333	19.500000	112.758834	252.808125	23.235333	-293.812833	-247.095333	-683.233167	-17.750698	-18.288667	40.831667	21.398333	-13.361683
704010083_B8__b12	0	-1264.065849	-599.740189	1704.699220	-33.152431	10.833333	9.333333	-3.149170	27.166667	12.333333	10.000000	31.333333	16.166667	18.666667	110.411006	251.055145	26.784000	-147.255667	-247.848667	-632.010333	-15.909023	-20.420333	43.173333	17.838333	-10.937693
704809221_1B3__b12	0	-104.710504	-600.551508	549.287284	-33.145279	11.666667	8.666667	-1.048940	26.833333	11.000000	9.666667	32.833333	16.833333	17.500000	108.860355	254.313455	21.596000	-234.985500	-239.144333	-646.914833	-16.915829	-21.625333	39.661667	20.418333	-10.821947
704809221_1B3_REV__b12	0	10.979209	-601.201129	449.504615	-33.070732	10.666667	7.833333	-1.056346	26.666667	10.833333	8.833333	30.333333	18.166667	19.166667	110.531906	254.651208	26.651000	-249.746167	-240.540500	-678.081000	-16.937793	-20.529833	41.221667	19.785000	-11.828130
704810053_2B7__b12	0	-1008.640480	-546.951302	1436.648735	-30.962435	10.666667	8.166667	-0.987289	23.000000	12.666667	7.000000	29.666667	15.333333	17.000000	107.262186	248.482367	18.083333	-271.684500	-236.365500	-666.543333	-15.636801	-18.623167	42.980000	18.173333	-9.686790
705010067_TF__b12	0	-1491.863431	-578.184400	1905.062860	-31.774160	11.166667	8.333333	-2.393117	31.333333	8.666667	8.666667	28.166667	16.166667	18.000000	107.123045	242.498293	18.018333	-336.318167	-251.765500	-722.593500	-16.202335	-19.849167	42.088333	20.650000	-12.987117
705010185_TF__b12	0	-598.394464	-595.348714	1069.037570	-31.431717	9.500000	7.833333	-1.138590	28.166667	10.666667	7.166667	29.333333	15.833333	20.833333	109.798132	247.522495	21.602667	-338.036833	-211.443167	-641.115167	-17.100343	-20.261000	40.981667	19.375000	-12.783780
705010198_TF__b12	0	-945.736201	-559.753348	1309.723498	-31.631058	14.000000	10.833333	-2.200806	27.166667	13.000000	6.666667	36.666667	15.333333	17.166667	107.764959	245.847733	19.567500	-269.224000	-230.483333	-659.272667	-16.663580	-21.474167	43.180000	19.078333	-12.907237
706010018_2E3__b12	0	-2662.682528	-596.580949	3000.992866	-34.846148	16.833333	13.166667	-3.887360	22.666667	10.500000	11.000000	36.000000	16.833333	24.500000	106.953358	242.902937	28.097667	-356.362167	-310.470333	-819.643333	-18.464666	-24.693167	41.280000	19.800000	-15.734483
706010164_1A7__b12	0	-689.272489	-600.630868	1141.681652	-32.833850	10.833333	8.333333	-1.314651	26.166667	9.333333	8.666667	32.333333	14.666667	21.333333	106.091224	247.581009	21.148500	-221.124167	-244.447833	-675.537333	-17.100333	-22.551667	41.908333	17.943333	-11.012098
706010164_1A7_REV__b12	0	-638.714729	-594.773726	1094.649625	-32.802536	9.500000	6.333333	-2.407171	27.333333	8.166667	7.833333	31.666667	15.166667	20.833333	106.333702	247.369744	19.190500	-237.503833	-238.748167	-661.066500	-15.898861	-22.404333	41.126667	19.321667	-11.227403
7165_18__b12	0	-1378.996971	-589.665088	1767.121401	-32.177469	13.333333	10.166667	-0.774867	26.333333	10.833333	10.333333	28.833333	17.166667	17.000000	105.169943	248.626340	16.988833	-398.178000	-269.655833	-741.475333	-18.230707	-19.859333	41.471667	18.290000	-15.231450
722_G4_16__b12	0	-2341.631435	-554.000582	2731.626480	-30.837181	9.166667	7.166667	-0.897344	22.833333	13.666667	7.833333	31.666667	12.666667	15.166667	104.357842	244.616097	22.962833	-222.257133	-207.360667	-582.659000	-16.289170	-18.779833	41.545000	21.195000	-9.459998
783_V0_C51__b12	0	-724.177548	-594.713434	1174.178178	-32.500215	12.333333	9.500000	-1.722198	22.500000	14.333333	12.500000	29.666667	18.166667	17.500000	112.422249	251.553512	25.416833	-227.727667	-235.372667	-645.570333	-16.504686	-19.294500	42.251667	17.828333	-12.641827
783_V1_C21__b12	0	-976.093221	-633.358250	1415.359102	-34.829202	15.166667	11.000000	-3.794617	23.500000	17.000000	14.000000	28.833333	21.000000	19.333333	115.016185	252.238182	26.056500	-142.153333	-285.110333	-667.454167	-16.913682	-18.699500	40.453333	18.983333	-11.715223
816763_C02__b12	0	-651.986401	-547.383718	1066.076655	-30.189112	9.666667	7.000000	-0.153325	22.500000	13.166667	4.833333	28.833333	11.333333	16.500000	103.729463	244.913854	16.205833	-330.015000	-205.441833	-630.878167	-14.516805	-17.661000	42.691667	17.685000	-9.955827
89_6__b12	1	783.636082	-644.188924	-324.720196	-34.208855	15.000000	10.666667	-3.344635	30.166667	14.833333	9.500000	31.000000	21.000000	20.666667	114.359126	252.057656	21.435000	-261.660167	-257.205500	-721.665167	-17.961122	-19.784000	41.506667	18.735000	-14.398000
9004SS_A3_4__b12	0	410.288449	-559.435073	35.463471	-31.240739	9.666667	7.666667	-1.342799	23.000000	11.833333	7.000000	31.333333	14.833333	18.000000	104.928610	249.248219	20.333500	-311.893000	-225.141833	-631.143000	-16.095699	-20.480000	40.981667	16.715000	-11.219607
9014_01_TB1_4769__b12	0	-2277.862424	-682.444016	2749.736203	-35.840452	14.500000	11.666667	-4.220266	25.333333	11.833333	12.333333	34.666667	19.833333	29.500000	114.080020	259.974451	28.129500	-26.235167	-294.388667	-699.466833	-19.441830	-25.190167	40.441667	18.253333	-11.473723
9020_20_A13_4607__b12	0	-1376.586814	-605.829241	1821.242079	-32.920013	10.666667	8.000000	-1.027084	26.666667	13.333333	9.000000	29.000000	19.000000	19.166667	107.318496	249.780811	22.449167	-294.857333	-259.660833	-699.638167	-17.418926	-19.141167	41.068333	18.810000	-9.510925
9021_14_B2_4571__b12	0	-705.142989	-589.284006	1136.213239	-32.398129	11.333333	9.500000	-0.750997	26.000000	12.333333	9.500000	23.833333	16.666667	20.500000	112.334172	255.165334	19.435000	-409.388833	-254.847667	-736.634833	-17.267736	-17.431333	41.163333	19.551667	-12.560467
91US005_11__b12	0	439.928378	-593.429298	-8.584270	-33.791117	13.166667	9.666667	-2.163427	30.166667	10.333333	10.000000	31.833333	16.833333	22.166667	105.205900	246.622162	24.461500	-341.142833	-256.919000	-719.350833	-16.839375	-22.239333	40.846667	20.200000	-13.944972
928_28__b12	0	-945.411806	-577.206011	1383.728099	-31.610270	12.000000	8.666667	-0.848404	22.833333	11.333333	7.000000	31.666667	19.500000	17.500000	106.347907	247.705612	26.560333	-264.637500	-237.523667	-641.781333	-16.965371	-20.430000	40.111667	20.040000	-12.021427
92BR025_9__b12	0	-1334.314868	-585.959811	1735.007669	-32.242174	12.500000	9.666667	-2.106262	24.333333	8.000000	10.333333	29.333333	17.833333	20.833333	107.305382	247.396987	18.129833	-416.641667	-246.945667	-701.282667	-17.752862	-21.486833	42.376667	20.511667	-16.684450
92RW020_2__b12	0	-120.133523	-568.545078	576.672459	-30.955330	9.000000	6.666667	-0.891449	23.166667	13.500000	8.166667	29.000000	15.166667	15.333333	105.369950	242.844020	23.062833	-226.003333	-221.393333	-639.300333	-15.683245	-18.029833	40.746667	20.118333	-9.403005
92RW020_5__b12	0	-725.127471	-586.083558	1140.654660	-32.005465	13.000000	9.833333	-1.893255	23.333333	13.333333	9.000000	29.500000	15.333333	13.833333	105.202135	242.272483	19.455333	-313.158167	-256.607167	-709.171667	-16.387754	-18.209500	41.410000	19.001667	-11.174635
92UG005__b12	0	653.644690	-576.194188	-199.937452	-31.291430	11.500000	7.833333	-0.999878	23.500000	15.833333	7.333333	29.000000	16.833333	16.833333	107.834942	248.202402	22.600500	-233.018000	-224.634000	-605.542667	-16.237036	-17.268833	42.800000	17.273333	-9.878085
92UG031__b12	0	-133.543360	-564.101201	579.188546	-31.855634	11.500000	8.166667	-1.463425	23.333333	13.000000	7.833333	31.333333	14.833333	18.333333	107.920434	249.620593	21.778500	-222.939833	-233.799167	-645.846500	-15.745279	-19.909833	41.393333	18.605000	-11.924288
92UG046__b12	1	-503.700384	-614.935414	933.895268	-34.213572	13.666667	10.833333	-1.186066	26.500000	15.333333	10.666667	26.500000	21.333333	20.000000	113.230305	248.376422	21.377500	-317.711500	-261.218500	-702.296167	-17.990436	-17.350167	42.108333	19.983333	-9.654348
92UG975_10__b12	0	-15.484173	-593.539755	480.452262	-33.228664	9.666667	7.666667	-1.273127	28.166667	10.333333	10.666667	29.833333	15.833333	21.000000	110.743013	249.995462	18.857167	-222.333667	-246.351500	-685.128333	-16.312599	-21.080833	42.621667	18.843333	-10.498098
92US715__b12	1	-1733.032744	-643.709456	2161.152955	-35.677123	11.333333	9.500000	-2.070307	27.166667	11.500000	11.000000	30.166667	19.666667	20.666667	110.286448	250.078714	24.509833	-287.527667	-264.463667	-745.361833	-17.947639	-21.095167	40.528333	19.330000	-16.428667
93IN905__b12	0	-379.755029	-570.165864	829.232762	-31.121644	9.333333	7.333333	-1.403905	25.666667	11.000000	6.666667	28.833333	16.500000	19.166667	105.671320	241.824577	18.096500	-320.178333	-228.356500	-679.620833	-15.105651	-19.701833	40.451667	18.453333	-11.238410
93MW959__b12	0	-1112.822907	-592.806286	1543.905401	-31.598815	10.666667	7.500000	-1.452993	25.833333	11.166667	7.833333	30.666667	16.833333	19.500000	106.768121	246.996611	23.146500	-321.927167	-251.357833	-701.639000	-16.537172	-20.748500	39.615000	19.636667	-11.815798
94UG114__b12	0	-386.656716	-579.366648	828.075888	-32.178789	11.333333	9.166667	-0.562861	22.833333	13.000000	8.500000	27.500000	19.166667	19.000000	108.876743	245.269114	28.418667	-136.354167	-224.172000	-574.923500	-15.578736	-18.224667	42.930000	18.015000	-9.085515
96ZM651_02__b12	0	-1149.404632	-582.346361	1600.916855	-32.587247	8.666667	6.333333	-1.612915	23.666667	11.666667	8.000000	29.500000	17.500000	18.000000	111.087800	254.709661	23.359167	-216.978000	-249.514167	-650.700167	-16.426107	-19.733333	40.548333	18.535000	-12.395833
98_F4_H5_13__b12	0	-710.194559	-585.581460	1150.053954	-32.699183	12.166667	8.500000	-1.284515	25.166667	10.833333	8.333333	28.666667	14.333333	25.166667	111.515992	257.086858	19.821167	-350.310167	-218.562333	-656.347833	-16.402275	-20.953333	41.123333	19.385000	-11.455895
98_V3_C5__b12	1	-1126.490674	-635.841774	1563.501585	-34.080882	14.000000	10.000000	-3.533702	25.500000	11.833333	11.000000	30.500000	20.833333	20.166667	111.288037	246.183892	26.352333	-164.407833	-275.237167	-695.935333	-17.282464	-20.701667	40.808333	21.228333	-13.133220
A03349M1_VRC4A__b12	0	-357.464041	-620.351725	813.909948	-34.631800	12.500000	10.000000	-2.191228	28.333333	16.833333	10.333333	30.166667	19.166667	19.833333	114.730695	249.470042	21.472333	-331.216833	-269.777333	-695.183333	-17.632128	-18.287000	41.990000	20.445000	-11.684937
A07412M1_VRC12__b12	0	-1010.716221	-624.932359	1434.930183	-35.183233	13.333333	11.000000	-4.151774	24.666667	12.000000	12.166667	30.500000	23.666667	21.500000	114.509368	252.555840	26.748333	-168.935333	-274.691667	-668.800833	-18.425653	-20.980667	42.978333	19.330000	-13.779967
AC10_29__b12	0	-330.201864	-593.088707	744.896606	-32.791311	10.833333	7.666667	-1.539800	32.000000	9.666667	10.166667	31.166667	14.833333	19.000000	106.437924	250.281997	21.140667	-409.015333	-281.971500	-788.353667	-17.614778	-21.443333	42.261667	19.393333	-15.208427
ADA__b12	1	-923.309758	-611.522695	1329.203061	-33.605450	14.833333	11.333333	-2.549744	28.666667	12.500000	10.500000	27.500000	20.166667	17.500000	110.366232	248.799795	24.193500	-434.376167	-264.270000	-764.372000	-18.860598	-18.912500	40.228333	18.678333	-15.269075
AE01__b12	0	-566.579346	-607.209293	1026.848355	-32.816762	10.500000	7.500000	-2.080465	22.833333	14.833333	8.833333	27.500000	17.333333	20.000000	109.010193	249.556908	21.224167	-150.687333	-234.808500	-620.835667	-15.906348	-17.835167	42.718333	17.835000	-7.463715
AE02__b12	0	-606.505756	-630.557867	1053.653194	-34.683392	14.000000	10.333333	-4.518753	26.333333	19.000000	9.666667	29.833333	17.666667	18.333333	116.436033	257.129384	17.229833	-278.810000	-260.539167	-697.854667	-17.620341	-17.228000	41.555000	18.378333	-11.053277
AE03__b12	0	-1123.724360	-549.736181	1548.663337	-30.413905	8.500000	6.000000	-1.129974	23.333333	11.666667	6.166667	31.000000	15.833333	15.000000	106.145232	245.678214	21.180333	-145.874000	-176.542167	-513.698000	-14.807573	-18.935667	44.056667	17.623333	-7.818458
APV_13__b12	0	-229.371463	-620.672115	693.411804	-33.674648	12.666667	9.833333	-3.181310	29.333333	11.333333	10.500000	27.000000	23.000000	18.833333	115.390383	250.784545	26.160333	10.039500	-238.473333	-616.900667	-15.937413	-19.139333	42.036667	18.188333	-12.197727
APV_17__b12	0	-1489.314148	-619.969161	1928.182844	-33.874521	11.000000	9.166667	-0.304937	29.000000	14.666667	9.166667	29.000000	20.333333	19.166667	115.602592	254.573938	21.225000	-476.948500	-250.134667	-737.527500	-17.880312	-18.378167	43.478333	17.525000	-15.527800
APV_6__b12	0	-1360.665973	-588.924027	1774.929489	-32.533988	12.333333	9.000000	-1.809957	25.500000	12.000000	7.333333	32.166667	18.666667	21.833333	109.320333	250.593525	22.564333	-295.191667	-247.630167	-662.408333	-16.766165	-21.200500	41.866667	18.571667	-14.127972
B005018_8_F6_3__b12	0	-165.045996	-572.152729	567.168490	-32.175100	12.500000	10.000000	-2.846176	25.333333	11.500000	10.000000	33.166667	16.666667	17.000000	107.420889	248.455348	23.582000	-210.497667	-222.578000	-634.884333	-16.407395	-21.115833	41.940000	20.436667	-12.313513
B005582_7_G7_8__b12	0	-2257.639331	-584.535596	2656.667863	-32.249563	12.000000	10.166667	-2.443451	26.166667	16.666667	5.500000	29.500000	17.500000	15.166667	109.132827	248.883179	23.667333	-307.165833	-233.725500	-669.712167	-16.559377	-16.310333	41.423333	20.426667	-12.307683
B01__b12	0	-1165.584208	-606.681652	1598.233384	-33.807624	10.833333	9.333333	-2.100733	26.000000	20.333333	5.333333	30.500000	24.333333	16.166667	114.168419	253.545614	26.964000	-331.060500	-224.468333	-604.840667	-17.598204	-16.315833	39.856667	16.611667	-11.798412
B02__b12	1	-1674.784787	-590.477980	2071.910745	-33.675349	12.666667	10.333333	-0.669403	27.500000	11.500000	8.666667	24.500000	20.166667	19.333333	112.653223	249.655354	23.377500	-341.273167	-245.635000	-671.406500	-17.266158	-18.253167	39.191667	17.981667	-13.969763
B03__b12	0	111.714305	-661.204004	382.592274	-36.636307	13.333333	8.833333	-2.121033	28.333333	16.833333	10.666667	29.166667	23.666667	18.000000	116.114281	253.773839	29.528500	-301.750000	-279.551667	-749.674167	-18.251364	-18.165833	40.620000	17.691667	-12.539250
B04__b12	0	-976.794953	-593.704179	1377.995744	-32.254625	11.500000	9.666667	-2.774562	35.500000	10.500000	5.833333	27.833333	12.166667	18.000000	106.065653	245.737313	18.054500	-470.291500	-224.635500	-719.875667	-16.813008	-18.727167	42.096667	18.593333	-13.318650
B05__b12	0	-567.606454	-542.728059	967.590406	-30.784472	11.333333	9.333333	-0.668986	19.166667	9.833333	12.166667	24.833333	18.500000	17.833333	104.477569	243.463578	27.946000	-361.626167	-221.361833	-653.614833	-16.294850	-18.920833	40.906667	19.271667	-12.643193
BAL_26__b12	1	-1068.026489	-551.989936	1480.640443	-30.317602	9.166667	7.166667	-0.993184	24.000000	10.666667	8.166667	23.500000	15.000000	18.166667	104.263259	245.683874	19.517500	-236.973000	-197.170000	-562.688667	-15.648319	-17.083833	42.020000	19.330000	-11.196697
BB201_B42__b12	1	-425.358780	-575.370639	805.670898	-32.485287	16.000000	13.000000	-4.085714	23.333333	12.666667	10.166667	29.666667	19.666667	17.500000	105.572734	246.849188	17.867667	-401.734167	-282.440500	-781.533000	-16.944159	-19.840333	39.481667	19.155000	-13.732178
BB539_2B13__b12	0	-2028.425240	-580.097005	2430.577014	-31.616475	13.833333	10.000000	-2.213791	28.333333	14.833333	8.500000	33.333333	18.333333	19.500000	107.099984	248.515487	22.922833	-283.457333	-237.417667	-690.850667	-16.463163	-20.433000	40.811667	19.573333	-12.301432
BC01__b12	0	-1579.711121	-581.558642	1986.225259	-31.906549	13.166667	11.000000	-1.218999	26.500000	6.333333	9.666667	29.333333	15.666667	22.333333	104.397144	248.190684	15.518000	-347.243000	-260.991167	-745.152500	-15.868637	-22.704667	41.601667	18.725000	-14.326875
BC03__b12	0	-948.997940	-615.401332	1410.186156	-33.122204	11.666667	8.833333	-1.617549	24.833333	13.500000	9.000000	33.500000	15.833333	21.833333	111.655711	247.976710	23.753500	-197.044500	-251.664833	-669.757000	-17.802655	-21.032333	43.878333	19.476667	-12.380702
BC04__b12	0	-266.983638	-656.451821	770.624855	-34.644212	11.500000	7.333333	-1.663071	30.000000	14.000000	5.000000	35.333333	18.000000	23.666667	113.601008	251.057314	19.284000	-252.853500	-248.493833	-696.582333	-17.028279	-21.800333	41.770000	18.550000	-13.289500
BC05__b12	0	-1473.795686	-583.006096	1876.333203	-32.643531	10.666667	8.000000	-1.286158	25.166667	6.833333	9.166667	30.500000	14.000000	21.333333	104.479017	245.889220	16.544000	-340.526833	-267.797667	-755.072833	-17.301982	-22.528167	41.260000	20.748333	-12.597883
BC06__b12	0	-1230.126638	-595.374032	1649.860571	-32.670584	13.666667	10.500000	-1.954158	24.833333	13.000000	8.833333	31.666667	17.500000	19.166667	108.681909	248.096335	19.505333	-315.017500	-253.099667	-706.764500	-16.841510	-20.467000	40.758333	19.100000	-12.226067
BC07__b12	0	-1454.346766	-644.872495	1911.682521	-35.663475	14.000000	10.666667	-1.108775	26.166667	15.333333	9.833333	31.500000	21.166667	19.333333	125.662954	259.538833	23.990333	-309.247167	-258.181833	-718.797333	-18.194531	-19.897167	39.831667	18.928333	-15.082167
BC08__b12	0	-1804.995282	-620.583707	2237.999507	-33.363421	13.000000	10.333333	-2.201014	23.666667	9.833333	9.500000	32.000000	19.000000	20.666667	111.032651	252.552408	19.862000	-234.886500	-251.040000	-679.782000	-17.035750	-22.022500	43.055000	17.886667	-14.287500
BC09__b12	0	-991.616674	-644.691041	1453.357592	-35.376208	13.166667	10.333333	-1.503479	29.500000	14.500000	8.833333	32.666667	20.000000	18.833333	117.115815	258.614802	21.541000	-312.553000	-275.970667	-746.712667	-17.042019	-20.184833	41.815000	18.260000	-13.612252
BC10__b12	0	-471.485517	-598.736766	911.937978	-32.793058	12.500000	9.000000	-1.602605	27.500000	12.000000	5.666667	38.000000	16.166667	18.500000	107.660595	251.196274	20.500167	-217.324667	-237.863000	-659.736833	-16.674425	-22.973667	40.776667	19.246667	-13.785683
BC11__b12	0	-2116.919277	-560.606662	2515.960003	-31.407403	11.000000	9.166667	-0.428691	25.000000	9.666667	9.000000	28.500000	15.000000	20.000000	104.821376	242.376899	20.655333	-317.536167	-223.710833	-634.213500	-16.328444	-20.004667	43.621667	19.063333	-11.967633
BC12__b12	0	-293.087483	-563.315325	733.245348	-31.210922	10.500000	7.666667	-0.510895	25.333333	10.833333	8.333333	30.166667	15.500000	18.333333	104.924634	250.463096	20.840833	-335.683500	-216.099167	-631.211833	-16.205816	-20.361667	40.511667	19.521667	-10.902997
BC13__b12	0	-1826.925996	-583.537460	2240.469165	-32.870764	11.833333	9.666667	-1.515773	26.833333	9.000000	8.000000	32.500000	16.166667	22.333333	108.155318	253.638372	25.591000	-244.575667	-231.427167	-649.860333	-15.734161	-22.705000	42.091667	18.616667	-14.819383
BC14__b12	0	-660.982072	-586.950539	1104.397986	-31.197388	10.166667	8.166667	-1.578506	26.833333	11.000000	7.166667	30.833333	15.000000	18.500000	107.228866	249.862256	18.391667	-261.869500	-226.892167	-653.745500	-15.887710	-20.517667	41.510000	17.396667	-10.647028
BC15__b12	0	-1619.790906	-591.115166	2051.409572	-32.770309	10.333333	7.833333	-0.624517	26.833333	9.000000	6.500000	31.333333	15.500000	21.166667	104.816493	246.783689	19.579667	-312.466167	-238.336000	-688.192000	-16.856733	-21.933000	41.103333	17.963333	-13.417483
BC17__b12	0	-1304.901584	-577.706586	1750.504220	-31.656792	8.833333	6.500000	-1.023758	28.166667	7.833333	8.166667	30.166667	14.166667	20.166667	104.781620	247.300665	21.119667	-317.657333	-207.899333	-642.380000	-16.127254	-21.712167	41.571667	19.241667	-10.950088
BC18__b12	0	-1564.717906	-593.348410	1996.287781	-32.095441	9.333333	7.500000	-0.194071	26.666667	7.333333	5.833333	30.666667	14.000000	19.666667	104.393157	246.357988	16.996833	-324.427833	-251.539333	-711.100333	-15.789680	-21.467000	43.093333	18.100000	-13.795583
BCF03__b12	0	-384.745108	-545.103150	771.298363	-30.621435	12.500000	9.500000	-2.420135	26.666667	9.000000	4.833333	26.333333	18.000000	18.833333	104.680288	246.243133	29.249000	-187.159000	-227.131000	-626.704333	-15.347065	-18.853500	41.506667	17.636667	-13.970050
BF1266_431A__b12	0	-1320.902283	-618.948181	1763.782020	-33.295118	14.000000	11.000000	-3.067312	27.166667	12.500000	11.333333	32.333333	22.166667	19.333333	110.547214	245.247728	21.610667	-349.233167	-232.078167	-678.075500	-17.602221	-21.306500	41.356667	19.485000	-12.020103
BF1677F2_613A__b12	0	-974.614814	-582.510940	1383.511493	-32.451589	12.500000	9.333333	-1.985275	31.333333	9.000000	9.333333	32.000000	15.000000	20.000000	105.234439	245.365523	16.329833	-354.861333	-266.372500	-740.383667	-17.029524	-22.139333	43.000000	18.285000	-13.623150
BF329__b12	0	-1724.233643	-570.296016	2125.616619	-31.615265	11.166667	8.333333	-1.069204	24.666667	12.000000	7.500000	31.666667	15.500000	20.166667	108.137897	247.342960	19.585333	-326.022333	-233.326500	-679.229167	-16.415604	-20.535500	41.846667	19.590000	-12.288287
BF591__b12	0	-1431.357911	-548.478326	1819.688148	-31.606781	11.000000	8.166667	-0.691533	26.500000	8.500000	7.833333	25.666667	14.666667	20.666667	107.815676	242.264860	14.287333	-230.605667	-213.261833	-620.832000	-16.563841	-19.336167	41.120000	20.660000	-11.318183
BF703__b12	0	-2323.053781	-567.372688	2707.026013	-31.020267	12.333333	10.333333	-2.117411	28.833333	8.833333	9.000000	27.666667	16.166667	19.333333	107.485570	250.269833	19.227500	-287.622500	-252.337500	-716.419333	-16.773333	-20.321167	40.511667	19.636667	-13.929300
BF942_218D__b12	0	-957.219406	-563.715473	1367.507718	-30.775997	12.000000	8.500000	-1.006261	24.500000	10.666667	7.500000	26.500000	18.833333	20.500000	105.155843	245.414832	22.771667	-326.502500	-223.286167	-637.319667	-17.291760	-18.608333	42.346667	20.165000	-13.224670
BG1168_1__b12	0	-1472.244795	-642.067874	1911.939064	-36.148628	16.166667	11.833333	-5.268173	27.333333	16.833333	9.833333	28.833333	19.500000	21.500000	116.337352	260.846160	22.925000	-257.669167	-274.749500	-713.808833	-18.780487	-18.753500	39.558333	17.706667	-15.259567
BG505_W6M_A5_T332N__b12	0	653.725559	-592.403820	-205.744773	-33.294996	13.333333	11.166667	-1.228170	24.000000	15.833333	8.833333	29.500000	20.166667	18.000000	110.057674	252.428093	27.684333	-186.682000	-224.966833	-635.156833	-16.375629	-18.213833	41.238333	17.921667	-11.185455
BG505_W6M_C2__b12	0	38.419655	-610.586992	367.466587	-34.832279	18.666667	14.333333	-2.981013	24.000000	17.666667	10.000000	31.666667	20.666667	19.166667	112.375041	253.440387	25.085500	-201.305167	-248.945667	-674.833167	-17.593321	-18.774333	41.623333	18.553333	-10.248448
BG505_W6M_C2_T332N__b12	0	365.710463	-605.266471	104.213691	-33.562941	10.666667	8.666667	-1.872238	23.000000	15.666667	9.166667	30.833333	18.666667	20.166667	112.448486	253.413185	27.690833	-177.390333	-218.050833	-620.621167	-17.041634	-19.412667	41.898333	16.803333	-7.659108
BI206_W6P_A1__b12	0	-1380.957773	-587.232926	1786.750932	-32.162437	12.833333	9.666667	-2.384827	24.000000	12.166667	10.333333	30.666667	16.666667	17.500000	107.084454	250.246072	25.636167	-267.682667	-252.903500	-717.216667	-16.455035	-20.413500	41.740000	16.876667	-12.134868
BI369_9A__b12	0	-596.079244	-546.391804	997.586052	-31.157792	12.666667	10.000000	-0.656113	21.000000	12.833333	7.000000	25.666667	18.666667	16.333333	108.045809	252.781691	18.133667	-248.748167	-227.739500	-638.766333	-15.594907	-16.884000	40.211667	19.940000	-11.391913
BJOX002000_03_2__b12	0	-1229.589383	-559.275286	1654.670360	-30.857323	9.833333	7.833333	-0.805674	24.666667	10.166667	8.333333	27.833333	15.500000	19.333333	104.411912	243.616334	20.469333	-291.107833	-206.898667	-617.660667	-15.213899	-19.431000	42.896667	18.715000	-11.416908
BJOX003000_19_1__b12	0	-848.807567	-628.434481	1292.376727	-33.131618	12.833333	10.166667	-3.416946	29.333333	12.000000	7.166667	33.666667	17.666667	20.333333	108.224073	252.541955	20.311500	-142.275833	-246.535667	-646.901500	-17.344060	-21.483833	42.048333	18.801667	-10.447018
BJOX005000_09_2__b12	0	-684.427695	-539.817293	1088.028930	-30.008921	9.500000	7.333333	-0.406357	22.333333	13.000000	6.000000	29.333333	13.500000	16.166667	108.015716	246.840251	23.194333	-224.778000	-195.317667	-585.878000	-14.940363	-17.964833	42.455000	19.036667	-11.580102
BJOX006000_13_3__b12	0	-2150.504358	-685.110570	2544.419663	-36.056713	16.666667	13.833333	-5.408839	38.333333	12.333333	8.666667	33.500000	21.000000	23.666667	116.278085	256.203330	21.663000	-430.609833	-318.757500	-831.997833	-20.897407	-22.583667	40.800000	17.920000	-19.264883
BJOX007000_02_3__b12	0	190.449046	-590.114931	233.923468	-32.161063	12.166667	10.166667	-2.599838	27.833333	15.500000	7.500000	29.000000	17.833333	17.000000	110.496422	254.441068	22.805833	-391.033000	-227.121833	-664.408167	-16.176593	-16.984833	43.686667	19.546667	-16.092417
BJOX008000_04_3__b12	0	-783.608544	-611.476466	1202.881849	-32.769634	11.833333	8.666667	-1.130981	30.666667	12.500000	8.833333	29.500000	15.833333	17.500000	109.829678	247.140571	20.644667	-403.408167	-253.308333	-723.188333	-16.347825	-19.188000	42.020000	18.541667	-15.672717
BJOX009000_02_4__b12	0	-1514.231274	-587.548961	1926.665040	-32.264726	13.333333	10.333333	-2.850784	26.166667	15.333333	6.833333	28.000000	15.000000	16.500000	107.933155	248.201552	17.016333	-483.159167	-227.741167	-700.267167	-15.905525	-16.653000	41.993333	19.788333	-11.189207
BJOX010000_06_2__b12	0	-46.134745	-560.483289	482.400111	-31.041186	10.833333	8.333333	-1.942067	23.500000	15.166667	5.666667	35.333333	12.833333	17.833333	110.211001	248.803547	23.547333	-192.339167	-199.855333	-592.223833	-15.599853	-19.980000	42.338333	20.111667	-6.940683
BJOX011000_01_3__b12	0	-398.475747	-612.836918	825.943348	-32.655453	12.833333	9.000000	-2.592850	25.666667	14.500000	8.000000	33.666667	14.333333	18.166667	107.014353	246.968513	21.636167	-329.544833	-231.742167	-664.585500	-17.012538	-20.580500	40.671667	18.118333	-14.126033
BJOX015000_11_5__b12	0	-1025.907379	-554.257646	1435.552239	-30.229869	9.666667	8.500000	-1.047892	27.166667	10.333333	6.833333	27.500000	12.166667	17.166667	104.857158	247.403271	20.217667	-269.726833	-202.186833	-595.761833	-14.618046	-18.549167	42.881667	18.355000	-11.539933
BJOX018000_02_3__b12	0	-433.306011	-563.661151	869.714782	-30.280554	8.666667	6.833333	-0.605082	25.000000	15.333333	7.500000	25.500000	13.666667	14.666667	104.780041	244.765503	21.946667	-197.445500	-202.801667	-587.992500	-14.702975	-15.276500	41.673333	20.236667	-9.961402
BJOX019000_02_1__b12	0	-1244.659827	-573.111759	1668.508207	-31.470286	10.166667	8.833333	-1.859197	26.833333	10.000000	6.166667	30.500000	12.500000	19.166667	105.154829	245.827410	18.558667	-297.413000	-227.324333	-644.712167	-15.864932	-20.865500	39.745000	18.605000	-13.737200
BJOX020000_03_3__b12	0	-1162.494867	-587.075696	1551.939693	-32.598398	14.333333	11.000000	-4.042369	26.333333	13.833333	6.833333	27.500000	17.833333	19.833333	110.704170	256.070990	20.315167	-312.734833	-253.718167	-652.542000	-16.530511	-18.059833	41.016667	18.363333	-12.571367
BJOX021000_03_3__b12	0	-528.365312	-628.734095	1006.362812	-34.410296	12.166667	9.166667	-4.220932	28.000000	12.666667	10.500000	30.000000	18.333333	19.333333	115.637871	253.771559	22.854167	-263.179167	-265.871500	-720.732500	-16.725483	-19.933000	42.950000	17.998333	-12.424797
BJOX022000_02_3__b12	0	122.672594	-589.036716	320.667521	-32.478247	13.666667	9.000000	-2.131388	27.500000	11.833333	8.500000	26.666667	15.666667	18.000000	107.649500	248.140948	17.943667	-260.092167	-242.587333	-675.113000	-16.040944	-18.256167	41.005000	19.518333	-16.243050
BJOX023000_05_4__b12	0	-880.636522	-636.707857	1336.667440	-34.367573	12.833333	8.666667	-1.937678	27.500000	14.666667	8.333333	30.500000	18.000000	18.666667	111.942343	251.412571	21.390500	-229.967500	-246.615000	-695.945667	-17.658562	-18.946167	42.236667	18.146667	-12.252817
BJOX025000_01_1__b12	0	439.845273	-632.238846	29.385293	-35.529751	14.500000	11.833333	-3.928375	28.166667	15.333333	11.166667	32.500000	17.166667	18.166667	119.710692	256.038849	19.581833	-278.044333	-233.255833	-667.960667	-16.615762	-20.037167	41.806667	18.660000	-9.830840
BJOX025000_05_5__b12	0	1058.991256	-597.256046	-596.261842	-33.730342	12.666667	10.333333	-0.719187	25.666667	16.833333	9.500000	29.166667	17.000000	16.500000	117.945958	254.635762	25.132667	-257.492167	-212.027667	-601.285333	-15.843617	-17.440500	41.176667	18.421667	-11.126927
BJOX027000_02_1__b12	0	-1669.611927	-546.490606	2050.430815	-30.397788	10.666667	8.500000	-1.582926	25.166667	10.166667	6.500000	31.333333	15.166667	17.833333	105.984325	247.889332	20.047000	-283.154333	-246.241333	-655.237667	-15.486365	-20.759667	41.193333	18.205000	-13.712390
BJOX028000_10_3__b12	0	-313.691366	-579.004876	744.015569	-31.459090	11.166667	8.333333	-2.197357	25.500000	14.666667	7.666667	30.000000	16.666667	15.000000	106.580506	248.272100	15.789333	-330.105333	-231.290000	-686.223333	-17.359717	-17.432333	43.496667	19.538333	-10.837968
BJOX028000_34_2__b12	0	-325.065633	-570.708391	735.183347	-31.920387	11.833333	8.833333	-3.519135	27.666667	15.500000	8.500000	26.833333	14.833333	14.333333	106.338964	248.568314	20.577500	-263.528167	-223.252000	-648.054667	-16.096908	-15.564333	44.743333	18.790000	-9.036620
BJOX028000_43_5__b12	0	43.562249	-566.783093	386.991618	-30.692813	9.333333	6.833333	-0.661372	26.166667	15.000000	6.833333	29.000000	13.000000	14.166667	106.262987	247.260049	19.638167	-288.137000	-210.242500	-636.402000	-15.433301	-16.580000	43.278333	19.425000	-9.858595
BJOX029000_03_1__b12	0	-336.607999	-574.666435	788.412670	-31.061766	10.166667	6.833333	-0.406352	25.000000	9.833333	7.666667	30.833333	14.166667	18.666667	104.175414	244.406278	20.066000	-242.237000	-216.161333	-644.897167	-15.408103	-20.957167	41.836667	18.015000	-12.650738
BJOX030000_02_5__b12	0	437.821607	-558.439387	13.068411	-30.006236	8.166667	5.666667	-0.896322	23.166667	14.333333	6.666667	29.500000	13.000000	14.500000	104.363435	244.916618	18.792000	-329.076833	-194.504500	-595.180833	-14.889728	-17.251667	43.213333	18.435000	-10.199387
BJOX031000_02_2__b12	0	-812.893700	-586.283793	1262.149824	-32.351537	10.500000	8.000000	-2.995539	30.000000	10.666667	8.000000	25.333333	18.166667	17.166667	113.060025	248.514846	19.294667	-296.532000	-237.085000	-658.755333	-15.475403	-17.706167	43.206667	17.563333	-10.458885
BJOX035000_04_8__b12	0	-1205.290812	-567.209491	1594.347991	-31.870617	13.333333	10.500000	-1.468775	25.333333	14.166667	6.833333	22.166667	17.666667	21.500000	107.432140	250.850437	23.867833	-271.217667	-243.784167	-652.667833	-15.682795	-15.641000	42.040000	18.456667	-13.587008
BL01__b12	0	674.909221	-587.787525	-219.794693	-32.377678	10.000000	7.666667	-1.007812	29.333333	10.000000	9.666667	26.666667	13.000000	23.166667	105.393110	250.062639	21.116500	-337.862000	-253.045667	-735.885500	-16.894723	-19.999333	41.365000	20.691667	-15.404267
BORI_D9_4D7_1410__b12	0	-1852.281063	-642.723760	2226.158175	-35.545506	19.166667	15.833333	-4.611465	28.666667	16.000000	12.500000	27.166667	25.000000	22.166667	116.005484	257.841023	24.650000	-322.833167	-299.795667	-758.622333	-19.589533	-18.347667	40.640000	20.698333	-16.182050
BORI_D9_4F8_1413__b12	0	5.626392	-608.064616	441.084866	-33.035995	13.000000	9.166667	-2.876678	27.500000	14.000000	7.000000	32.333333	17.166667	19.666667	110.534683	254.959053	21.291667	-372.887167	-241.526000	-706.924167	-17.194888	-19.866167	42.065000	19.251667	-12.544167
BR07__b12	1	-461.423566	-577.065568	887.846604	-31.709078	9.000000	7.166667	-1.018748	28.166667	9.833333	8.166667	25.666667	15.666667	19.833333	103.700131	246.376503	21.190833	-363.951500	-226.311500	-672.806167	-16.754106	-19.118667	40.206667	18.943333	-12.243650
BS208_B1__b12	1	-1717.946076	-629.726340	2157.599439	-34.568593	12.500000	9.500000	-1.713404	30.000000	15.166667	9.500000	33.500000	17.833333	20.666667	114.630708	247.030405	19.683333	-288.496500	-257.643667	-699.809500	-17.693225	-20.993833	40.808333	18.178333	-12.944367
BX08_16__b12	0	-973.983521	-612.203052	1394.790959	-32.322379	13.666667	10.000000	-2.379903	27.833333	13.333333	8.333333	26.666667	18.333333	19.500000	110.260347	246.089605	21.892167	-350.760833	-228.966833	-641.270667	-16.694765	-17.990167	40.031667	20.458333	-12.531700
BZ167_12__b12	0	-158.987849	-563.162526	556.873690	-32.137680	12.666667	9.666667	-2.766424	27.166667	8.833333	11.500000	27.166667	17.500000	17.000000	105.223658	248.148172	22.304167	-424.885500	-240.049500	-721.626833	-17.463479	-20.189667	40.756667	18.661667	-14.363250
C1080_C3__b12	0	-171.653697	-576.793600	601.572829	-32.544374	11.166667	9.500000	-1.475032	24.833333	14.000000	7.666667	28.000000	17.333333	16.666667	106.619856	246.422299	27.472000	-99.252167	-227.805833	-619.539333	-16.258233	-17.667333	40.086667	20.183333	-10.075190
C2101_C1__b12	0	23.032858	-565.181712	439.579411	-30.976931	10.000000	6.666667	-1.679560	26.833333	13.500000	6.000000	29.666667	13.833333	15.333333	106.705021	246.341971	21.217000	-242.353333	-218.673000	-645.664500	-15.523906	-17.906000	42.088333	18.426667	-8.856873
C27_B__b12	0	-851.670924	-611.046188	1305.077264	-33.621563	12.666667	10.166667	-3.542475	26.666667	10.500000	11.500000	30.500000	18.666667	20.333333	110.638924	257.322865	22.667500	-299.420167	-257.455500	-701.411500	-17.498251	-21.652167	40.660000	19.251667	-14.413750
C28_D__b12	1	-150.248976	-586.821211	573.364882	-31.554176	12.166667	9.833333	-1.359172	23.833333	12.833333	11.000000	33.500000	14.166667	18.833333	107.270184	242.981115	27.676667	-253.415333	-219.600833	-636.154500	-16.759749	-21.709667	39.986667	20.125000	-13.103567
C3198_C05__b12	0	-462.555238	-578.429254	873.993718	-31.957948	14.000000	10.333333	-1.573868	20.500000	17.000000	5.333333	24.333333	20.000000	16.833333	111.207083	251.485692	24.100000	-306.405167	-237.203667	-651.392167	-15.416874	-14.653000	40.818333	17.526667	-10.392365
C3347_C11__b12	0	-188.608546	-749.604531	733.442346	-41.950306	21.666667	16.500000	-7.024231	34.500000	14.500000	12.833333	34.000000	21.166667	34.666667	127.556967	260.324164	27.541167	234.312333	-346.762000	-730.273167	-20.459743	-24.384500	41.050000	21.686667	-15.951553
C4118_9__b12	0	-860.708804	-640.751734	1338.098091	-34.204671	13.666667	10.166667	-4.153112	26.833333	16.333333	11.166667	31.166667	20.833333	18.000000	117.232692	252.305634	24.483833	-126.160167	-274.898333	-695.910333	-16.828226	-18.949333	41.251667	19.835000	-12.706567
CA146_H3_3__b12	0	-832.398680	-537.053591	1186.024034	-30.935847	13.833333	11.333333	-0.237732	22.000000	8.333333	9.500000	26.666667	17.166667	20.333333	107.417374	248.507999	19.241333	-393.659167	-256.225667	-694.860000	-16.064556	-20.815500	38.263333	19.368333	-17.054367
CA240_A5_5__b12	0	-2387.647430	-559.428197	2802.419083	-30.625746	10.000000	8.000000	-1.721212	23.166667	12.166667	7.666667	29.666667	16.500000	18.166667	106.704549	246.725083	21.545000	-321.898667	-228.759833	-653.446167	-15.762506	-19.444833	40.526667	19.561667	-10.637695
CA327_D2_2__b12	0	-779.175934	-570.078576	1187.453204	-31.979913	11.166667	9.000000	-2.424316	25.000000	12.833333	5.166667	32.500000	18.166667	18.333333	108.460194	243.508594	22.516000	-267.735000	-217.811833	-614.913167	-15.337229	-20.033667	40.406667	19.695000	-11.154497
CA392_H2_6__b12	0	-586.579905	-594.387857	1015.066687	-32.262437	13.333333	9.333333	-3.718063	24.666667	13.333333	5.333333	31.333333	19.833333	16.333333	107.535521	246.799733	18.632167	-222.777167	-250.883667	-650.805333	-15.442852	-18.585000	41.710000	20.503333	-8.541867
CA457_H1_1__b12	0	-1478.143387	-570.574182	1854.922927	-31.223803	13.000000	9.833333	-0.701803	24.166667	13.500000	8.000000	30.166667	15.666667	19.666667	103.496435	249.158682	23.416333	-269.608333	-223.880167	-655.284333	-16.483982	-19.460000	41.235000	18.986667	-13.123105
CAAN5342__b12	0	-2256.369861	-571.315285	2674.697865	-30.584101	9.500000	6.833333	-1.951604	26.500000	9.833333	5.500000	31.500000	13.666667	18.500000	104.154775	245.355471	20.999333	-305.822667	-207.634833	-631.881167	-15.721976	-20.915500	41.520000	17.725000	-13.371132
CAP129_1_15_B2_13__b12	0	-1263.172877	-635.326435	1720.786739	-34.010774	13.833333	10.500000	-3.211177	26.000000	13.333333	10.000000	35.500000	20.333333	17.666667	110.688577	247.093585	21.966500	-293.844333	-255.462167	-711.333833	-17.523361	-21.669000	42.511667	19.088333	-13.712383
CAP136_1_16_E6_1__b12	0	-2461.882058	-583.791570	2871.924887	-31.999795	12.166667	10.166667	-2.165161	25.166667	15.666667	9.000000	23.333333	19.333333	17.500000	110.957946	247.235211	27.740667	-125.330333	-233.543167	-611.849667	-15.416579	-15.036000	42.575000	18.855000	-11.479087
CAP174_1_06_F3_1B__b12	0	-970.589509	-540.667535	1388.017487	-30.836681	12.333333	10.000000	-2.692144	25.000000	16.500000	6.833333	29.000000	17.833333	16.000000	106.059732	242.942897	19.335167	-345.049167	-214.878167	-622.664500	-15.995530	-17.040833	41.170000	17.346667	-7.980063
CAP177_1A3__b12	0	-2841.826525	-564.167166	3238.591997	-30.667486	10.666667	8.333333	-2.028193	29.666667	10.333333	8.666667	27.833333	15.333333	16.333333	104.513335	240.333961	18.601500	-339.695833	-247.084333	-710.753500	-16.512178	-19.048333	40.866667	19.866667	-14.417533
CAP188_1_D1_14_REV__b12	0	-1000.898460	-608.733816	1421.566779	-32.699333	13.666667	11.333333	-1.972595	28.666667	12.000000	7.833333	31.333333	13.000000	21.333333	108.438417	245.995415	12.823000	-248.740667	-253.032000	-703.410167	-16.670867	-20.818333	40.438333	20.498333	-14.641050
CAP200_B8A__b12	0	-237.246494	-593.695221	702.272196	-32.686951	10.500000	8.500000	-2.407308	26.333333	12.833333	7.500000	28.833333	17.833333	18.166667	114.083867	251.798816	20.245167	-233.564500	-233.959500	-644.641500	-17.048193	-18.495500	41.748333	19.930000	-8.593410
CAP206_1_B5__b12	0	-1942.370884	-551.045893	2326.090908	-31.679825	11.333333	9.000000	-1.189707	21.666667	16.333333	8.000000	26.666667	15.666667	16.500000	107.405776	247.384529	20.301667	-346.930333	-228.193167	-651.486667	-16.493906	-15.935500	41.750000	19.698333	-12.026650
CAP206_1_B5_Y681D__b12	0	-1799.567000	-549.777501	2180.476192	-31.860229	12.000000	9.833333	-1.392782	21.500000	15.666667	8.833333	25.833333	16.500000	15.333333	108.111513	247.941272	22.594667	-353.737000	-239.340333	-677.095667	-16.478763	-16.045333	40.703333	18.921667	-10.130930
CAP210_E8__b12	0	-2583.319026	-576.533233	2977.027284	-30.741240	10.333333	8.166667	-2.026972	28.166667	7.833333	7.500000	26.666667	12.500000	18.333333	104.322801	249.965971	20.642833	-343.793000	-254.967667	-702.201167	-16.528999	-19.640833	40.366667	20.808333	-15.314483
CAP210_TA5__b12	0	-2480.015955	-563.118741	2885.589292	-31.424143	11.333333	8.333333	-2.089742	28.166667	7.666667	7.666667	26.000000	13.333333	18.166667	104.656698	250.136610	21.548000	-297.953500	-248.495833	-678.533500	-15.601313	-19.230333	42.671667	18.933333	-13.116597
CAP220_2_00_A8_5B__b12	0	-343.871352	-580.951369	795.287231	-30.970224	9.500000	6.500000	-1.974121	27.333333	7.833333	5.666667	32.333333	11.500000	19.166667	104.203700	245.734479	19.561833	-301.416233	-238.740167	-667.183667	-16.335092	-22.143667	41.418333	18.568333	-12.391533
CAP221_B14__b12	0	-969.240251	-567.520114	1388.575461	-32.250478	12.166667	9.166667	-1.264887	25.666667	9.500000	9.833333	29.333333	14.833333	20.500000	106.250932	247.443286	20.811500	-298.475167	-246.584500	-701.806167	-16.461111	-20.964000	41.165000	20.513333	-13.803983
CAP224_1_18_C7_3__b12	0	-1820.176733	-623.271889	2259.128854	-34.090151	12.666667	9.166667	-1.229863	27.833333	13.000000	10.333333	32.166667	17.000000	20.500000	112.112977	250.816115	21.527333	-304.928667	-255.585333	-714.445500	-17.457665	-21.398667	40.905000	17.785000	-14.835667
CAP225_1_06_A2_18__b12	0	-2137.071011	-584.974576	2541.272323	-32.482323	12.333333	9.500000	-1.876114	26.666667	11.166667	8.666667	27.000000	18.500000	18.500000	110.862471	251.538409	24.455167	-398.269000	-239.740500	-667.945667	-16.673383	-18.808333	40.751667	19.803333	-13.109033
CAP237_1_22_B2_2_39__b12	0	50.441522	-575.728483	397.104513	-31.591148	9.666667	7.666667	-2.818665	25.000000	11.333333	7.833333	30.166667	14.666667	20.500000	105.190233	245.453256	19.553500	-258.077000	-218.911167	-606.337333	-16.359258	-20.094833	42.706667	19.521667	-14.338217
CAP244_D3__b12	0	-474.149061	-558.396296	899.608674	-32.054681	9.000000	7.166667	-1.582825	24.500000	10.333333	7.833333	32.166667	13.333333	21.833333	107.070285	251.287148	21.871000	-270.027333	-231.377833	-656.301167	-15.470022	-22.320500	40.085000	18.283333	-10.679315
CAP258_2_00_X_23__b12	0	-1456.894025	-609.936091	1844.343652	-34.402775	15.000000	11.500000	-2.457219	29.666667	15.000000	7.500000	32.666667	18.333333	17.166667	115.241078	250.373790	21.159000	-305.579167	-259.599833	-706.452667	-17.525551	-19.324667	41.185000	19.681667	-14.840753
CAP260_2_00_TA1_1B__b12	0	-1789.533482	-556.161395	2170.000552	-31.107625	11.500000	8.166667	-0.624273	22.500000	13.833333	6.000000	29.333333	14.833333	14.500000	104.535223	241.571178	23.706833	-282.024667	-254.691500	-685.166500	-16.479251	-17.652667	40.513333	19.140000	-12.539622
CAP266_2_00_E9_H6__b12	0	-1000.825508	-579.265561	1423.682205	-31.680354	9.666667	7.333333	-1.841136	28.166667	11.500000	7.333333	30.166667	13.000000	18.333333	104.435080	243.664172	16.788500	-257.013833	-234.858667	-632.301333	-16.242520	-19.724333	42.068333	18.775000	-13.857067
CAP269_2_00_F11_1__b12	0	-423.470473	-571.280470	858.069216	-32.239602	10.666667	8.500000	-2.708806	23.333333	14.833333	9.000000	30.166667	14.000000	17.166667	109.738878	251.913513	22.116833	-218.348833	-237.766000	-624.413667	-15.751397	-18.868667	40.406667	18.353333	-10.871682
CAP290_2_00_23_6__b12	0	-1557.557331	-562.777035	1968.099232	-31.585447	11.166667	8.666667	-0.921880	27.666667	11.666667	7.000000	32.500000	16.833333	16.666667	106.808459	247.019089	20.621500	-373.036667	-226.217000	-662.377000	-16.296482	-20.519667	39.831667	20.355000	-10.062763
CAP291_2_00_H2_15__b12	0	-1737.899728	-573.518068	2126.521298	-32.535061	12.166667	10.000000	-2.179174	23.666667	13.666667	9.500000	33.666667	13.000000	17.833333	109.123530	251.990311	21.273833	-358.874833	-249.437167	-682.623000	-17.067782	-20.787500	41.081667	19.996667	-14.214133
CAP292_2_00_12_4__b12	0	-1024.728930	-593.953249	1475.955578	-33.119172	9.833333	7.166667	-0.303965	23.500000	14.166667	8.833333	32.166667	18.833333	17.666667	109.991175	251.539336	20.433333	-175.963167	-221.495667	-629.766833	-16.350763	-19.803167	40.791667	20.020000	-11.191642
CAP301_2_00_C3_20__b12	0	-1638.876500	-558.616582	1996.390126	-32.776140	15.500000	13.166667	-1.703684	22.000000	12.333333	11.333333	30.500000	18.500000	19.333333	110.775272	249.685980	21.225167	-400.347667	-275.480000	-721.706167	-17.317408	-20.109833	41.246667	22.748333	-13.982593
CAP304_2_00_F6_6__b12	0	-2250.539711	-617.246333	2651.046019	-32.701716	16.666667	10.666667	-2.124522	25.833333	15.666667	7.833333	29.000000	20.166667	17.833333	108.446492	242.334617	22.706500	-313.625500	-242.035333	-709.765333	-17.133285	-17.430000	42.803333	18.708333	-11.187888
CAP306_2_00_F9_1__b12	0	-1225.615765	-619.334671	1644.706417	-34.134748	14.333333	11.500000	-3.442195	27.333333	12.833333	7.333333	32.500000	15.833333	20.833333	113.357065	251.966985	18.414333	-280.036833	-253.565333	-711.684833	-17.599970	-21.273833	39.963333	17.900000	-14.869783
CAP307_2_00_24_1__b12	0	-1381.858274	-594.171254	1791.885767	-32.696784	14.500000	10.500000	-2.610199	22.333333	16.500000	11.000000	30.333333	20.000000	17.500000	115.601923	251.703536	30.442500	-171.452167	-253.392667	-654.908333	-17.089030	-18.569167	40.801667	19.035000	-13.868032
CAP308_2_00_E11_35__b12	0	-2465.532119	-607.387867	2846.069366	-33.124128	15.833333	12.500000	-1.449493	29.500000	14.333333	10.666667	26.333333	16.333333	19.333333	111.182352	254.020001	23.325000	-326.439167	-245.441000	-696.966000	-17.931827	-17.896667	40.146667	20.001667	-14.844842
CAP310_2_00_20_2__b12	0	-1347.125193	-535.078781	1720.418168	-29.946434	10.000000	8.333333	-2.086349	29.666667	7.666667	7.166667	27.333333	11.000000	17.500000	103.998239	242.345412	17.950000	-354.856500	-242.405500	-679.161500	-15.557066	-19.816333	40.496667	20.361667	-15.501483
CAP317_2_00_D4_10__b12	0	-1013.828601	-580.319282	1413.905675	-32.951757	15.833333	12.500000	-3.675023	27.166667	14.500000	9.500000	30.000000	18.833333	21.000000	110.094551	248.659046	15.071333	-359.927500	-248.841833	-675.369167	-17.887402	-19.427333	42.765000	17.761667	-13.112397
CAP323_2_00_B6_45__b12	0	-1270.048799	-554.611191	1673.004890	-30.851557	11.500000	8.666667	-1.174662	24.666667	12.000000	7.000000	29.666667	13.500000	17.166667	106.271539	244.350069	18.955667	-338.165167	-235.131833	-643.572500	-15.814441	-19.033667	41.740000	19.008333	-12.478333
CAP326_2_00_D9_2__b12	0	-1636.699929	-577.874227	2051.974178	-32.496572	12.166667	9.500000	-1.506399	28.833333	12.000000	8.500000	29.000000	13.666667	16.000000	111.448437	252.935703	15.240500	-325.020000	-258.310833	-742.360667	-16.874351	-18.735000	42.023333	18.958333	-14.318317
CAP327_2_00_C6_37__b12	0	-1398.677849	-523.874469	1777.403496	-30.560383	11.166667	10.500000	-0.531962	24.666667	10.500000	8.000000	29.666667	14.666667	15.666667	104.378272	245.599194	21.435167	-254.815333	-240.796500	-665.453167	-15.390823	-19.695333	40.783333	18.961667	-12.770757
CAP330_2_00_F2_41__b12	0	-2202.230330	-601.914315	2565.252347	-33.999480	14.833333	12.166667	-2.383484	26.500000	15.833333	7.333333	28.500000	21.500000	24.166667	110.962702	253.071617	22.006333	-202.715167	-246.613167	-663.285667	-17.145816	-18.585000	40.766667	19.473333	-10.351268
CAP331_2_00_D7_39__b12	0	-1964.473105	-556.856928	2344.709262	-30.547114	11.666667	8.833333	-0.215210	22.833333	8.833333	8.000000	30.333333	14.500000	17.000000	105.379691	243.521274	18.397167	-326.107333	-242.119833	-692.192667	-16.006036	-20.895167	40.703333	19.230000	-14.351317
CAP332_2_00_C10_1__b12	0	-2860.225136	-579.305158	3194.544442	-32.747145	15.333333	12.500000	-2.730138	27.500000	10.833333	9.166667	29.666667	17.333333	18.833333	106.998899	247.713597	22.971500	-396.049000	-279.105667	-769.656333	-18.193381	-20.111833	42.178333	19.298333	-16.461867
CAP340_2_00_B3_16__b12	0	-1017.102077	-555.476514	1419.385188	-31.007607	10.833333	8.000000	-1.877426	23.000000	11.166667	6.833333	29.666667	15.500000	17.500000	107.349171	245.070737	18.960667	-342.220833	-208.712833	-609.731000	-15.735007	-19.345667	41.313333	19.945000	-12.269582
CAP341_2_00_C10_18__b12	0	-1443.120731	-541.142887	1813.309795	-30.054066	11.500000	8.833333	-0.529617	21.833333	14.166667	7.166667	24.000000	15.666667	16.166667	104.144010	241.901612	20.447333	-299.434667	-216.272833	-615.044333	-15.264258	-15.568833	41.983333	17.796667	-12.246867
CAP343_2_00_21_2__b12	0	-385.719889	-581.657424	809.062787	-32.142541	13.833333	8.500000	-2.215759	22.166667	15.333333	8.000000	34.166667	15.333333	15.000000	105.637482	247.568478	21.181167	-290.034500	-237.816333	-686.791333	-16.267174	-19.712333	39.545000	20.620000	-10.891117
CAP347_2_00_B1_1__b12	0	-173.159936	-576.624926	588.196642	-32.446654	13.666667	9.333333	-1.507141	28.666667	11.833333	7.333333	27.833333	16.666667	17.166667	106.582191	250.149981	21.100167	-337.173167	-202.283833	-611.929167	-16.745783	-18.604167	40.351667	18.906667	-11.424523
CAP363_2_00_10_3__b12	0	-1416.151629	-568.346450	1854.419206	-30.535159	8.833333	6.500000	-1.575989	24.166667	14.000000	5.166667	27.333333	17.666667	18.666667	106.944564	245.554627	22.900500	-281.714833	-239.401333	-634.874833	-15.879169	-17.268000	41.190000	18.870000	-10.251093
CAP37_1_18_D2_19__b12	0	-521.859677	-599.734867	944.152500	-34.766857	14.166667	11.500000	-3.253606	25.000000	12.333333	12.333333	33.666667	19.833333	17.500000	112.739784	249.194523	23.088000	-265.899833	-265.622167	-692.018333	-17.413206	-21.770500	41.941667	18.895000	-16.375587
CAP378_2_00_D2_5__b12	0	-1024.468369	-550.096362	1407.889228	-32.558282	12.166667	10.166667	-1.890305	25.166667	16.666667	6.166667	26.000000	18.333333	19.833333	104.556824	246.646006	22.662333	-141.228333	-216.596333	-583.409500	-15.861640	-15.761333	40.586667	21.718333	-9.020312
CAP382_2_00_D7_19__b12	0	-1968.395694	-649.194497	2392.155434	-36.767757	18.000000	12.666667	-6.521652	28.500000	15.333333	11.000000	35.833333	22.333333	22.333333	115.581831	249.618623	21.494667	-188.714167	-323.568333	-783.038167	-18.823661	-22.367333	41.616667	18.801667	-14.564575
CAP40_2_01_A3_5__b12	0	238.913334	-578.901883	194.723266	-31.454281	12.833333	9.666667	-2.490453	23.833333	13.000000	7.166667	26.500000	18.333333	18.333333	106.142863	243.161840	20.411833	-274.724000	-202.702333	-599.333833	-15.913159	-17.600667	39.766667	20.743333	-11.429000
CAP45_G3__b12	1	-91.244667	-560.992477	507.932602	-30.609084	11.833333	9.333333	-1.051249	25.333333	11.833333	7.166667	30.166667	13.000000	15.000000	105.484319	241.806646	14.454833	-344.356167	-228.948667	-655.459667	-15.809283	-18.721667	41.306667	21.056667	-15.283283
CAP69_1_12_TA7_1__b12	0	-1371.883641	-554.408590	1778.178640	-31.636711	11.333333	8.666667	-0.502452	25.333333	11.333333	7.833333	29.500000	17.666667	20.166667	106.583022	249.005930	20.155500	-276.802667	-227.972667	-657.036167	-16.058934	-20.086833	41.878333	18.028333	-10.451992
CAP88_6M_C10__b12	0	-1001.555402	-606.186766	1416.582442	-32.938883	12.833333	10.500000	-1.873667	25.000000	15.333333	9.500000	29.500000	16.166667	18.166667	106.996380	246.513332	24.223000	-192.111333	-270.408000	-713.359000	-16.990171	-18.161333	42.296667	19.450000	-15.789933
CE0089_G2__b12	0	138.392422	-617.150438	335.024953	-32.985264	11.500000	9.333333	-3.442429	26.666667	14.666667	6.666667	27.333333	18.500000	19.666667	112.718681	251.453582	23.863333	-364.071667	-252.552667	-724.565667	-16.886555	-17.351167	41.108333	19.988333	-11.084962
CE0393_C3__b12	0	-1471.574139	-608.062696	1920.813845	-32.636407	9.666667	8.333333	-1.545202	20.333333	11.833333	7.333333	38.666667	18.500000	21.000000	107.751908	249.066908	26.025500	-145.130333	-225.207667	-591.487500	-15.526865	-24.107833	39.795000	20.931667	-10.757335
CE0626_E6__b12	0	-1226.593140	-539.149075	1585.820655	-30.932771	12.166667	9.000000	-0.905863	21.333333	8.500000	9.833333	28.333333	16.666667	18.166667	104.646601	248.508601	20.253167	-380.197833	-253.322333	-707.509500	-16.029365	-20.738500	40.241667	19.566667	-13.623452
CE0665_F2__b12	0	-731.089967	-552.751279	1154.340882	-30.934475	8.833333	6.833333	-1.896108	24.166667	10.666667	7.500000	29.500000	15.000000	17.333333	104.266199	245.424886	18.917167	-289.399333	-226.363667	-644.209333	-15.421845	-19.789167	40.833333	18.925000	-8.270137
CE0682_E4__b12	0	-1954.031792	-551.036234	2370.676249	-30.830817	8.000000	7.000000	-1.593730	25.333333	8.500000	10.833333	27.333333	16.166667	17.500000	104.618228	242.358538	20.819167	-208.967667	-198.703333	-584.158333	-15.350457	-19.927833	42.993333	18.836667	-10.402683
CE0985_H7__b12	0	-1389.268948	-597.300293	1801.090361	-33.833874	13.833333	11.333333	-4.522654	27.500000	14.666667	7.500000	33.333333	18.500000	18.166667	111.183127	252.669162	21.987667	-224.167833	-251.295000	-666.111333	-16.414178	-19.665667	42.411667	20.136667	-12.751183
CE1086_B2__b12	0	-1421.806686	-561.959819	1839.017699	-30.695183	9.333333	6.333333	-0.728973	25.666667	11.000000	6.833333	33.333333	13.500000	18.333333	105.369482	245.488660	22.448667	-188.379167	-241.520667	-643.633500	-15.631247	-21.574000	39.975000	19.340000	-10.441825
CE1172_H1__b12	0	79.043855	-621.790276	387.520958	-33.330999	12.833333	9.500000	-2.312876	25.833333	12.333333	7.166667	33.500000	18.166667	19.666667	110.863294	249.805696	24.602000	-270.530167	-238.239833	-651.194333	-17.491342	-21.358667	40.710000	19.058333	-12.606128
CE1176_A3__b12	0	-401.616217	-553.148303	837.603625	-30.225980	9.833333	8.000000	-0.930283	22.833333	12.333333	5.333333	29.333333	15.000000	15.666667	104.196508	244.662976	22.539667	-237.816833	-208.000833	-607.147000	-14.839547	-18.054833	42.336667	18.796667	-10.009252
CE2010_F5__b12	0	-1801.591461	-575.762775	2178.022778	-31.479605	12.333333	9.500000	-1.189463	23.666667	9.666667	8.500000	32.333333	14.333333	19.500000	107.485455	252.393106	16.790333	-441.589667	-252.032333	-723.852167	-17.225529	-22.037500	40.765000	19.385000	-15.466867
CE2010_F5_REV__b12	0	-1797.750842	-580.164189	2191.385550	-31.762648	12.666667	10.333333	-0.762685	23.666667	9.000000	9.833333	31.333333	15.166667	20.333333	105.785746	251.122508	20.841667	-376.800000	-268.759667	-739.449333	-17.172550	-22.190167	41.023333	19.570000	-13.256900
CE2052_G10__b12	0	-777.959877	-541.870886	1184.066690	-30.295151	9.833333	7.500000	-0.860952	23.833333	10.500000	6.666667	27.833333	14.833333	20.333333	104.871677	250.291933	18.646500	-164.054500	-208.977833	-561.955000	-14.559591	-19.188500	42.375000	19.398333	-9.558983
CE2060_G9__b12	0	-1506.545347	-594.225488	1940.603420	-32.363841	11.166667	7.333333	-1.108851	24.333333	11.500000	7.833333	31.333333	19.166667	19.666667	107.289979	249.212204	22.570000	-319.341167	-219.633500	-646.401000	-16.489656	-20.826167	39.888333	20.190000	-14.005200
CE2103_E8__b12	0	-1622.623476	-601.290515	2018.970106	-33.310904	13.833333	11.333333	-1.857656	26.000000	12.333333	9.333333	30.500000	15.666667	20.000000	112.099909	256.001712	21.395000	-327.832167	-254.241333	-706.200333	-16.852843	-20.100667	42.993333	18.681667	-14.270983
CH038_12__b12	1	-2473.276392	-531.688806	2825.265694	-30.753927	10.666667	8.500000	-1.173965	21.833333	8.000000	9.833333	28.833333	16.333333	17.666667	104.998807	246.667067	21.882500	-379.940333	-237.676500	-664.608167	-15.833733	-20.963333	40.996667	19.256667	-15.107700
CH040_C__b12	0	-1694.655690	-566.304702	2079.812605	-32.401793	11.833333	9.833333	-1.259949	27.500000	10.500000	8.666667	26.333333	15.833333	19.166667	105.739646	245.937115	18.655333	-181.313500	-224.805500	-654.615167	-15.750219	-18.608667	41.673333	20.666667	-12.088825
CH058_C__b12	0	441.525821	-575.749757	9.913567	-32.776788	9.500000	7.500000	-1.125600	26.166667	14.166667	9.833333	26.333333	18.500000	17.666667	114.519153	251.425482	29.970333	-272.929833	-220.546167	-622.464167	-16.267960	-17.411000	41.975000	17.960000	-10.771837
CH064_20__b12	0	120.944139	-589.510473	330.169688	-31.939096	10.500000	8.000000	-1.019516	25.333333	13.000000	7.500000	32.833333	14.833333	18.833333	110.773321	250.200385	17.053000	-368.015500	-226.731333	-661.667167	-16.702828	-20.375833	42.983333	18.270000	-13.221313
CH0694__b12	0	-2232.248745	-645.541873	2650.611861	-36.134122	17.500000	12.833333	-2.499329	28.500000	16.666667	14.666667	27.166667	22.500000	20.666667	114.729943	252.848333	25.228667	-142.844167	-295.790500	-719.361167	-17.593160	-18.132667	41.171667	20.438333	-14.720750
CH070_1__b12	0	301.141128	-552.597542	122.290372	-31.656528	11.166667	8.666667	-1.841975	21.666667	11.500000	11.333333	28.833333	18.000000	22.500000	109.488840	253.653653	22.224667	-160.166000	-222.015833	-597.315000	-16.916528	-20.991833	41.141667	17.986667	-13.214993
CH077_C__b12	1	819.615397	-582.672735	-382.973443	-31.638585	11.333333	9.333333	-1.434301	26.500000	12.333333	8.333333	28.500000	15.500000	19.333333	105.089052	245.166739	23.389000	-315.500833	-237.632333	-673.384333	-16.451003	-19.312333	39.741667	19.886667	-13.400817
CH091_9__b12	0	-548.102293	-570.342146	981.922243	-31.164102	9.666667	7.833333	-0.658956	23.833333	9.666667	8.333333	28.166667	15.500000	19.333333	104.617190	248.680809	16.373833	-332.884500	-222.803000	-660.240167	-16.162326	-19.859167	42.495000	18.666667	-13.991833
CH110_2__b12	0	-960.354997	-602.719607	1381.853041	-32.513526	11.833333	9.333333	-1.547745	26.500000	8.666667	8.666667	31.833333	15.333333	21.666667	104.516763	248.404304	21.256333	-331.901500	-256.676167	-720.441667	-17.290009	-22.256000	42.035000	20.645000	-15.152617
CH111_8__b12	0	-1313.241923	-618.729697	1763.967227	-33.000641	9.666667	8.500000	-1.837082	25.666667	12.333333	8.166667	34.000000	15.666667	20.833333	109.538294	249.473197	18.953000	-189.215500	-251.920833	-662.283167	-16.718000	-21.733667	42.851667	18.148333	-13.966567
CH114_8__b12	0	-1669.877450	-630.963593	2079.648946	-35.252741	14.666667	12.000000	-1.218241	25.166667	21.833333	8.333333	33.500000	19.333333	16.333333	122.919901	256.069867	20.731833	-402.462000	-256.672833	-720.516167	-18.154216	-17.367500	39.421667	19.533333	-13.886117
CH115_12__b12	0	-1081.856975	-582.094243	1501.128300	-31.474887	10.500000	8.500000	-1.625137	26.000000	8.333333	8.833333	29.666667	13.000000	21.333333	106.316295	250.800459	18.063167	-321.190500	-236.846333	-689.213333	-16.736737	-21.585500	41.795000	19.403333	-15.605600
CH117_4__b12	0	84.056425	-567.535033	359.876574	-31.664220	9.666667	8.000000	-1.400111	24.500000	7.666667	10.000000	27.500000	16.166667	19.500000	105.370854	248.491222	18.250000	-331.504500	-213.981333	-639.871667	-15.784302	-20.773000	41.981667	18.748333	-13.177912
CH119_10__b12	0	-1826.709842	-658.262596	2290.718255	-34.935483	11.666667	9.833333	-1.858185	28.000000	14.000000	10.333333	36.166667	19.166667	21.333333	116.121077	254.744300	18.177500	-271.952333	-248.766333	-687.188167	-17.611894	-22.940000	40.600000	18.540000	-16.519750
CH120_6__b12	0	-2007.626001	-580.934116	2416.668711	-31.661790	10.333333	8.166667	-1.863714	25.166667	8.500000	7.833333	31.666667	14.166667	19.666667	104.965635	245.918438	19.426500	-275.370000	-232.978333	-663.461500	-16.634653	-22.213500	41.641667	17.375000	-12.877408
CH181_12__b12	0	-75.115615	-586.194641	499.849080	-31.519917	10.166667	8.500000	-1.391317	27.833333	7.333333	10.500000	28.666667	15.000000	20.833333	104.951500	249.165998	22.901833	-272.469500	-220.711833	-646.135167	-16.284637	-22.020667	41.345000	17.970000	-14.005642
CH505_TF__b12	0	301.838671	-624.552983	140.085903	-33.052469	14.333333	10.833333	-3.245565	24.666667	13.166667	7.833333	32.000000	17.833333	18.500000	106.103737	242.151148	18.124000	-226.844500	-247.978333	-704.208333	-16.939387	-20.114000	41.373333	19.108333	-9.835060
CH505_W4_3__b12	1	170.963195	-577.085111	243.727079	-31.563277	13.500000	10.000000	-2.576935	24.500000	11.666667	8.500000	30.333333	17.333333	17.000000	106.432563	242.373315	18.481000	-288.243833	-232.085333	-676.554667	-16.190024	-19.782667	41.220000	19.233333	-9.537723
CM235_C11__b12	0	-1061.192527	-590.743593	1485.122365	-33.415770	11.666667	9.333333	-1.538549	18.166667	16.666667	13.000000	25.833333	21.666667	22.500000	115.702090	253.835273	27.632667	105.426500	-251.186333	-554.989333	-15.660298	-17.588167	42.168333	19.028333	-11.382570
CM244_EC1__b12	0	-1119.392076	-599.561723	1533.405220	-33.177334	12.000000	9.500000	-2.659276	24.833333	16.333333	12.000000	28.333333	18.666667	18.166667	115.249769	253.273332	22.364833	-131.751167	-258.437333	-654.235000	-16.770422	-17.662833	43.718333	17.893333	-11.675818
CM246_C1__b12	0	-1002.819860	-571.104144	1391.978208	-32.100105	13.000000	10.000000	-2.164810	25.500000	13.333333	10.333333	28.833333	14.166667	16.333333	107.481610	246.451533	16.390500	-247.639167	-234.851167	-641.637667	-16.088141	-18.484833	43.595000	17.318333	-11.433922
CNE10__b12	0	-971.252063	-528.446503	1354.060142	-29.707759	9.666667	7.666667	-2.342239	27.500000	10.666667	5.333333	28.000000	13.000000	17.500000	105.088282	243.963215	17.528167	-267.448000	-213.377167	-600.371000	-15.432120	-18.840000	41.651667	17.040000	-13.640633
CNE107__b12	0	-705.534064	-601.217777	1112.332956	-33.816200	14.500000	10.666667	-3.443319	25.666667	16.666667	8.000000	25.500000	20.833333	18.000000	117.281712	252.464254	24.320667	-199.753333	-252.238333	-657.103500	-16.100022	-15.409833	42.441667	19.970000	-12.490037
CNE11__b12	0	-1873.528222	-613.804238	2263.885041	-34.985388	15.000000	10.000000	-3.632558	27.666667	12.666667	9.333333	28.333333	22.166667	20.500000	114.417661	252.183857	18.246833	-345.893167	-252.466333	-678.635333	-17.579398	-19.714500	39.750000	18.530000	-12.665945
CNE12__b12	0	-437.167835	-538.744693	863.454980	-30.441378	9.333333	7.500000	-0.483276	22.666667	10.833333	7.666667	24.666667	18.000000	18.000000	106.487790	246.627087	20.649833	-286.603333	-182.618500	-555.867500	-15.476313	-17.958167	39.405000	18.966667	-12.018550
CNE14__b12	0	-1242.806510	-611.064792	1640.065469	-33.909437	13.000000	9.833333	-1.639699	27.500000	13.166667	8.666667	25.166667	23.166667	20.666667	113.401839	248.594406	25.303833	-354.709000	-257.705167	-697.969500	-17.898950	-17.850500	40.423333	18.631667	-11.543902
CNE15__b12	0	-1785.147694	-588.337659	2219.211783	-31.858892	10.833333	8.333333	-0.598165	28.833333	9.333333	8.000000	30.333333	15.833333	19.333333	106.461933	246.330831	22.380000	-324.044000	-242.280833	-711.314833	-16.692481	-21.029167	40.940000	19.901667	-14.085683
CNE16__b12	0	-1131.043513	-626.698525	1573.497750	-34.712004	14.833333	11.500000	-1.858459	25.500000	13.000000	10.500000	34.833333	16.000000	19.666667	113.258473	251.694319	24.792333	-281.978167	-234.392667	-701.780667	-17.813447	-21.666167	44.578333	18.655000	-16.935083
CNE17__b12	0	-1879.085645	-584.039640	2303.097139	-31.249479	9.666667	6.500000	-1.345393	25.000000	10.666667	5.500000	32.166667	16.333333	18.166667	104.915312	252.512454	19.915333	-300.374500	-230.877500	-657.740167	-16.310188	-20.582333	41.898333	18.966667	-13.317178
CNE18__b12	0	-1331.856904	-601.931042	1766.371643	-33.449378	11.666667	9.000000	-1.185257	27.333333	10.833333	7.833333	31.833333	17.333333	20.833333	109.455582	247.917602	22.645167	-263.399167	-227.667167	-645.983167	-16.600466	-21.359667	41.878333	18.855000	-12.062712
CNE19__b12	0	296.633625	-632.338947	165.321552	-33.561199	13.000000	9.166667	-3.934469	28.333333	14.833333	7.833333	36.333333	14.833333	22.833333	113.116150	248.583228	16.894167	-324.254667	-234.759500	-682.589333	-17.542000	-22.249167	41.171667	19.703333	-11.894597
CNE2__b12	1	-1983.419215	-565.388929	2374.008544	-32.601638	11.833333	8.666667	-0.480113	25.000000	6.833333	10.166667	28.000000	16.166667	22.500000	106.647294	247.355878	20.590167	-337.171833	-249.567000	-714.753500	-16.840255	-21.756167	43.436667	18.241667	-13.876683
CNE20__b12	0	-1343.890607	-562.475369	1737.029992	-31.622654	12.000000	10.166667	-1.690018	26.666667	10.333333	7.666667	29.833333	14.833333	20.166667	104.897086	241.798327	24.274667	-407.127333	-237.338167	-688.778333	-16.273312	-20.625333	41.220000	18.725000	-11.263055
CNE21__b12	0	-461.486108	-585.121326	883.849082	-33.103733	12.833333	10.666667	-2.624929	27.166667	8.166667	9.333333	31.666667	15.833333	19.500000	104.366053	246.827353	23.700000	-321.238667	-263.332333	-723.385667	-16.653409	-22.567833	40.726667	18.801667	-12.821403
CNE23__b12	0	-1277.006831	-584.904793	1712.263646	-31.874378	9.000000	7.166667	-1.126531	25.333333	10.500000	8.000000	32.833333	16.166667	20.000000	104.844441	251.446202	24.492667	-317.170333	-248.763000	-693.505667	-16.419252	-21.616667	42.728333	19.096667	-11.024035
CNE28__b12	0	-917.689227	-602.443370	1348.439399	-33.548773	12.500000	10.000000	-1.318044	30.666667	12.666667	12.833333	27.166667	18.333333	19.166667	113.702118	251.942305	22.094333	-238.928667	-264.087000	-693.329000	-16.676465	-18.929500	42.033333	20.158333	-13.108500
CNE3__b12	0	-1442.790797	-660.694239	1865.038001	-35.555707	13.000000	10.833333	-2.825745	32.833333	15.333333	10.500000	35.166667	18.500000	21.833333	119.185226	257.492171	17.503667	-378.538667	-296.894167	-777.958167	-20.196222	-21.559667	42.325000	20.091667	-15.486017
CNE30__b12	0	-1051.493443	-572.937941	1461.998094	-31.279185	11.333333	10.000000	-0.979207	25.833333	9.166667	9.166667	28.833333	16.000000	22.166667	106.767329	253.297926	18.832833	-304.006667	-211.486167	-628.202833	-15.978954	-21.392500	41.645000	17.568333	-13.493905
CNE31__b12	0	-364.616031	-552.610101	777.919224	-32.489941	12.000000	9.166667	-1.281865	22.000000	8.833333	10.166667	29.666667	16.833333	20.000000	106.279771	251.724760	19.915500	-336.800833	-250.067333	-703.139333	-16.699101	-21.285167	42.958333	18.480000	-10.787645
CNE4__b12	0	586.486995	-638.530565	-166.388933	-34.545149	15.833333	12.500000	-4.899165	29.000000	13.666667	8.500000	36.333333	19.666667	24.333333	119.649327	262.948468	22.613500	-158.833667	-258.803667	-650.360833	-17.503763	-23.086500	43.188333	17.303333	-12.722938
CNE40__b12	1	-732.554167	-582.186193	1155.029350	-31.732300	12.166667	9.166667	-0.818456	24.333333	11.500000	7.000000	32.166667	14.500000	18.666667	110.471021	257.409930	17.025833	-295.680500	-249.299667	-698.611500	-15.864860	-21.023833	40.060000	18.668333	-11.133625
CNE47__b12	0	-2104.628165	-560.905415	2491.145266	-31.335601	10.333333	8.333333	-0.774618	25.000000	10.166667	6.666667	31.000000	14.333333	17.333333	104.807880	249.098853	22.102500	-357.733500	-248.625167	-664.852833	-16.571872	-20.301667	42.050000	18.766667	-12.605450
CNE49__b12	0	-461.568102	-592.694405	882.786193	-33.585693	13.166667	11.166667	-1.543269	25.333333	12.333333	11.000000	31.166667	21.333333	21.666667	111.046589	253.572911	24.910333	-180.189667	-222.630500	-607.944667	-15.719520	-21.017833	42.970000	18.955000	-15.527975
CNE5__b12	0	-713.816795	-616.623062	1150.815479	-34.232503	13.666667	10.166667	-2.860174	25.666667	18.000000	8.500000	32.166667	20.666667	15.666667	115.053537	255.455927	24.573500	-197.984833	-248.385167	-646.367833	-16.543457	-17.816500	41.486667	19.243333	-12.665873
CNE52__b12	0	-333.674187	-580.975785	779.644325	-31.855659	9.500000	7.833333	-1.460561	22.666667	12.000000	8.666667	30.000000	18.166667	21.333333	111.232378	253.278267	20.088833	-190.631000	-233.958500	-609.648667	-16.513175	-20.345500	42.523333	17.866667	-11.670675
CNE53__b12	0	-1085.928406	-559.791644	1498.550115	-31.080845	10.333333	8.000000	-1.170130	22.833333	10.000000	7.166667	32.666667	15.166667	19.500000	105.029351	247.210646	21.707833	-313.339333	-204.047500	-625.154000	-15.920197	-21.890167	41.791667	17.383333	-13.276692
CNE55__b12	0	-1596.437913	-582.282607	2013.165937	-32.827839	11.333333	8.333333	-1.880920	24.500000	13.500000	10.333333	29.166667	18.666667	17.000000	112.267229	246.901859	24.628167	-297.472167	-256.810333	-692.836500	-16.624278	-18.701000	41.590000	20.053333	-10.997795
CNE56__b12	0	-838.628909	-631.222728	1267.135431	-35.550992	13.500000	10.666667	-4.864746	25.166667	18.666667	8.666667	27.500000	23.166667	19.500000	118.540004	253.529168	22.001167	-214.903833	-278.964000	-712.675833	-17.405159	-16.141667	41.760000	19.575000	-14.383400
CNE57__b12	0	-7.268912	-637.754111	463.326827	-34.663991	14.833333	11.500000	-3.933558	31.333333	12.833333	10.500000	26.500000	21.666667	21.833333	112.771548	249.676896	20.065667	-377.821167	-275.428500	-765.555000	-18.464954	-18.872500	41.215000	19.681667	-14.076683
CNE58__b12	0	-412.096483	-571.862717	848.612688	-30.912357	9.500000	6.666667	-1.021495	22.833333	10.166667	7.166667	28.166667	15.000000	19.833333	109.429511	248.853698	20.744167	-132.387500	-210.867833	-586.023000	-14.968545	-19.737000	41.260000	18.933333	-10.557492
CNE59__b12	0	-992.487305	-562.904751	1410.797191	-30.986237	10.000000	7.666667	-0.204524	24.333333	14.166667	5.666667	28.666667	15.166667	14.833333	105.669898	248.229098	25.349333	-182.914000	-210.119167	-601.612000	-15.310112	-17.120667	42.635000	17.015000	-10.024502
CNE6__b12	0	-920.545765	-573.689905	1344.237128	-31.234917	11.166667	9.166667	-1.922409	28.000000	9.333333	8.000000	22.000000	19.500000	20.333333	105.580376	243.027476	18.219667	-427.185000	-207.162500	-594.342333	-17.217611	-17.555000	42.501667	17.028333	-13.495618
CNE65__b12	0	-1224.339589	-615.110609	1650.488891	-33.341260	12.833333	8.500000	-1.609299	22.166667	14.666667	11.000000	35.166667	17.500000	20.166667	111.972695	249.125512	17.166333	-303.426667	-262.107500	-735.355000	-17.328344	-21.561667	43.760000	18.298333	-12.357008
CNE67__b12	0	-1090.250412	-603.680538	1520.996368	-32.664539	11.666667	9.000000	-3.631383	26.833333	10.166667	7.666667	32.500000	15.000000	21.000000	105.231400	247.219056	22.105833	-268.559500	-252.605500	-691.799833	-17.372176	-21.749167	43.090000	18.488333	-14.351523
CNE68__b12	0	303.771476	-642.467769	156.501620	-33.947933	13.666667	10.833333	-3.014257	29.000000	14.000000	8.333333	34.333333	15.666667	23.333333	111.632581	247.501199	12.159167	-312.832500	-246.133167	-717.146833	-17.999920	-21.550833	42.866667	19.671667	-13.562217
CNE7__b12	0	-1172.660075	-592.354317	1624.260664	-32.218437	9.333333	7.166667	-0.520681	26.333333	8.666667	8.500000	30.166667	15.333333	21.166667	105.164904	247.037160	17.578333	-310.596667	-233.638500	-688.264500	-16.615095	-21.559167	42.535000	18.595000	-13.602117
CNE8__b12	0	-1242.867650	-551.445457	1624.105724	-30.370354	12.166667	8.833333	-1.132675	25.000000	10.333333	6.666667	28.000000	13.500000	16.500000	105.332063	246.144675	18.045667	-321.069667	-229.672500	-672.636333	-14.650151	-18.603667	42.100000	19.466667	-11.649407
CNE9__b12	1	-1411.368067	-616.823123	1793.166976	-33.561428	14.500000	10.666667	-3.014816	30.833333	14.000000	8.000000	27.833333	16.333333	18.333333	107.248690	249.738450	18.309333	-477.670333	-283.711167	-764.540167	-18.866159	-17.803667	43.296667	17.176667	-14.897900
CNHLJBF06044__b12	1	-109.416975	-553.484142	501.978713	-32.765671	14.500000	12.333333	-1.880320	19.333333	14.666667	8.833333	28.500000	17.000000	21.333333	104.969878	247.086804	26.231000	-270.097333	-224.775833	-618.370000	-16.495404	-18.823667	41.123333	18.526667	-11.709333
[truncated: 4,746 more rows]
