# Supplementary material for: Estimation of the breadth of CD4bs targeting HIV antibodies by molecular modeling and machine learning
Source: PLoS Comput Biol. 2019 Apr 10;15(4):e1006954. doi: 10.1371/journal.pcbi.1006954 (PMC6457539; doi:10.1371/journal.pcbi.1006954)
Supplement: S1 Data — (TGZ) [file pcbi.1006954.s002.tgz › supporting_data/fig5_best.dat.keep]

24	76.8	0.6	0.952	0.017
23	77.1	0.5	0.953	0.017
22	77.1	0.6	0.954	0.015
21	77.0	0.4	0.951	0.012
20	76.6	0.5	0.952	0.011
19	76.5	0.5	0.944	0.020
18	76.1	0.4	0.953	0.010
17	75.6	0.2	0.948	0.013
16	75.7	0.6	0.941	0.023
15	75.7	0.4	0.946	0.015
14	75.7	0.4	0.943	0.011
13	75.5	0.6	0.940	0.019
12	75.3	0.5	0.944	0.011
11	75.1	0.4	0.939	0.014
10	74.8	0.6	0.935	0.011
9	74.5	0.5	0.928	0.015
8	73.2	0.4	0.928	0.012
7	72.3	0.4	0.915	0.014
6	68.9	0.4	0.867	0.017
5	67.7	0.5	0.834	0.024
4	66.9	0.5	0.797	0.028
3	63.1	0.8	0.632	0.040
2	62.1	0.8	0.559	0.025
