# Supplementary material for: Estimation of the breadth of CD4bs targeting HIV antibodies by molecular modeling and machine learning
Source: PLoS Comput Biol. 2019 Apr 10;15(4):e1006954. doi: 10.1371/journal.pcbi.1006954 (PMC6457539; doi:10.1371/journal.pcbi.1006954)
Supplement: S1 Data — (TGZ) [file pcbi.1006954.s002.tgz › supporting_data/make_tab5.py]

#!/usr/bin/env python3

from utils import *

def make_tab5(seed):
    keys = get_keys(19)
    fp = open('tab5.dat', 'w')
    for method in ['MLP1', 'MLP2', 'RF31', 'SVM', 'KNN']:
        breadth_calc, accu = compute_breadth_all_average(antibodies, keys, fname='ic50_classify.dat', classifier=True, ntrials=30, random_state=seed, method=method)
        avg = list()
        std = list()
        for ab in antibodies:
            avg.append(breadth_calc[ab][0])
            std.append(breadth_calc[ab][1])
        rp = scipy.stats.pearsonr(breadth_exp, avg)[0]
        rs = scipy.stats.spearmanr(breadth_exp, avg)[0]
        slope, intercept, _, _, _ = scipy.stats.linregress(breadth_exp, avg)
        fp.write('%-5s %.1f %.1f %.3f %.3f %.3f %.3f\n' % (method, np.mean(accu), np.std(accu), rp, rs, slope, intercept))
    fp.close()


if __name__=='__main__':
    seed = 42
    random.seed(seed)
    make_tab5(seed)
