# Supplementary material for: Estimation of the breadth of CD4bs targeting HIV antibodies by molecular modeling and machine learning
Source: PLoS Comput Biol. 2019 Apr 10;15(4):e1006954. doi: 10.1371/journal.pcbi.1006954 (PMC6457539; doi:10.1371/journal.pcbi.1006954)
Supplement: S1 Data — (TGZ) [file pcbi.1006954.s002.tgz › supporting_data/make_tab2.py]

#!/usr/bin/env python3

from utils import *

def make_tab2(seed):

    TN_train = list()
    FP_train = list()
    FN_train = list()
    TP_train = list()
    ACC_train = list()
    BACC_train = list()

    TN_test = list()
    FP_test = list()
    FN_test = list()
    TP_test = list()
    ACC_test = list()
    BACC_test = list()

    keys = get_keys(19)
    for i in range(30):
        _, data, _ = fit_classifier(keys, random_state=seed*i)
        x_train, y_train, y_train_predict, x_test, y_test, y_test_predict = data
    
        CF_train = confusion_matrix(y_train, [ round(float(i)) for i in y_train_predict ])*100.0/y_train_predict.shape[0]
        TN_train.append(CF_train[0][0])
        FP_train.append(CF_train[0][1])
        FN_train.append(CF_train[1][0])
        TP_train.append(CF_train[1][1])
        #print('P ', CF_train[1][1]+CF_train[1][0])
        #print('N ', CF_train[0][0]+CF_train[0][1])
        ACC_train.append(CF_train[0][0]+CF_train[1][1])
        BACC_train.append(100*0.5*(CF_train[1][1]/(CF_train[1][1]+CF_train[1][0]) + CF_train[0][0]/(CF_train[0][0]+CF_train[0][1])))

        CF_test = confusion_matrix(y_test, [ round(float(i)) for i in y_test_predict ])*100.0/y_test_predict.shape[0]
        TN_test.append(CF_test[0][0])
        FP_test.append(CF_test[0][1])
        FN_test.append(CF_test[1][0])
        TP_test.append(CF_test[1][1])
        #print('P ', CF_test[1][1]+CF_test[1][0])
        #print('N ', CF_test[0][0]+CF_test[0][1])
        ACC_test.append(CF_test[0][0]+CF_test[1][1])
        BACC_test.append(100*0.5*(CF_test[1][1]/(CF_test[1][1]+CF_test[1][0]) + CF_test[0][0]/(CF_test[0][0]+CF_test[0][1])))

    with open('tab2.dat', 'w') as fp:
        fp.write("Confusion Matrix:\n")
        fp.write("                         TN                 FN                 FP                 TP                ACC               BACC\n")
        fp.write("Training set   : %6.2f%% +- %4.2f%%   %6.2f%% +- %4.2f%%   %6.2f%% +- %4.2f%%   %6.2f%% +- %4.2f%%   %6.2f%% +- %4.2f%%   %6.2f%% +- %4.2f%%\n" % 
            (np.mean(TN_train), np.std(TN_train), np.mean(FN_train), np.std(FN_train), np.mean(FP_train), np.std(FP_train), 
            np.mean(TP_train), np.std(TP_train), np.mean(ACC_train), np.std(ACC_train), np.mean(BACC_train), np.std(BACC_train)))
        fp.write("Validation set : %6.2f%% +- %4.2f%%   %6.2f%% +- %4.2f%%   %6.2f%% +- %4.2f%%   %6.2f%% +- %4.2f%%   %6.2f%% +- %4.2f%%   %6.2f%% +- %4.2f%%\n" %
            (np.mean(TN_test), np.std(TN_test), np.mean(FN_test), np.std(FN_test), np.mean(FP_test), np.std(FP_test), 
            np.mean(TP_test), np.std(TP_test), np.mean(ACC_test), np.std(ACC_test), np.mean(BACC_test), np.std(BACC_test)))


if __name__=='__main__':
    seed = 42
    random.seed(seed)
    make_tab2(seed)
