# Supplementary material for: Estimation of the breadth of CD4bs targeting HIV antibodies by molecular modeling and machine learning
Source: PLoS Comput Biol. 2019 Apr 10;15(4):e1006954. doi: 10.1371/journal.pcbi.1006954 (PMC6457539; doi:10.1371/journal.pcbi.1006954)
Supplement: S1 Data — (TGZ) [file pcbi.1006954.s002.tgz › supporting_data/ic50_breadth.dat]

#Complex	IC50	MD_sasa	MD_h1	MD_h2	MD_h3	IC_AA	IC_PP	IC_CC	IC_AP	IC_CP	IC_AC	ENM_EXP	ENM_R6	RFCB	RFHA	ZRANK	ZRANKr	DFIRE	NIS_A	NIS_C
MW965_26__1B2530	-1		-29.880870	11.666667	9.000000	-1.954631	11.500000	6.500000	18.833333	15.666667	20.166667	31.500000	99.831455	244.812255	21.239650	134.873333	-185.685167	-439.386333	-14.063403	43.588333	19.126667
SF162__1B2530	-1		-30.638271	13.000000	10.500000	-1.132624	13.500000	5.500000	15.500000	13.833333	22.166667	33.000000	103.408152	245.250362	26.534517	171.543333	-153.753833	-381.874500	-13.941501	42.483333	20.031667
MN_3__1B2530	-1		-31.216488	12.666667	10.166667	-1.147158	13.500000	5.833333	18.666667	13.333333	22.833333	31.500000	103.204933	248.119603	27.489433	166.515000	-202.743833	-453.585833	-14.565715	41.301667	19.746667
DJ263_8__1B2530	-1		-32.039097	11.833333	10.833333	-3.056753	14.666667	9.166667	15.166667	14.500000	25.333333	34.833333	103.375065	248.052563	26.503350	134.191667	-202.689167	-485.121333	-14.890159	41.420000	19.305000
00836_2_5__1B2530	-1		-31.653385	14.666667	13.000000	-2.017303	14.166667	5.500000	17.166667	15.500000	23.333333	32.833333	102.918768	244.991038	27.246817	151.725000	-206.607833	-473.273500	-14.984344	43.450000	19.925000
BX08_16__1B2530	-1		-30.171563	12.000000	9.833333	-2.612488	13.166667	9.333333	16.333333	14.333333	21.000000	34.333333	103.352791	244.115873	24.820667	122.200000	-171.620000	-421.994667	-14.247447	43.055000	18.641667
BAL_26__1B2530	-1		-29.548395	12.166667	9.333333	-1.952977	10.000000	7.500000	14.666667	15.666667	20.166667	30.833333	100.062055	243.711781	25.149550	200.498333	-198.696333	-449.945167	-14.154490	43.326667	20.308333
HXB2__1B2530	-1		-32.121859	11.500000	9.833333	-1.503957	13.166667	8.166667	18.500000	13.500000	18.333333	30.666667	103.298762	247.767805	26.956317	85.108333	-193.135667	-455.712833	-14.586731	42.678333	18.933333
242_14__1B2530	-1		-32.924712	14.166667	11.166667	-2.693550	15.333333	7.333333	19.666667	17.333333	20.166667	37.166667	103.131615	247.765119	24.461650	-45.376667	-212.801500	-555.676833	-16.164151	42.255000	19.795000
25710_2_43__1B2530	-1		-31.093516	14.333333	11.500000	-2.327934	13.333333	8.666667	15.000000	17.166667	21.833333	31.333333	102.208505	245.171545	21.361317	88.361667	-190.053333	-464.123667	-14.654286	43.423333	19.628333
H077_31__1B2530	-1		-29.871539	13.333333	10.666667	-3.606888	16.000000	7.833333	17.833333	12.833333	15.333333	33.333333	103.264283	250.753252	26.178483	123.816667	-208.575167	-456.239333	-14.456263	43.376667	18.521667
6535_3__1B2530	-1		-29.831551	11.166667	8.833333	-0.713328	11.666667	6.000000	17.166667	13.333333	20.666667	29.666667	100.335845	244.273998	25.308117	201.206667	-172.474667	-394.059333	-14.156538	41.700000	20.261667
SS1196_1__1B2530	-1		-30.041374	11.000000	9.333333	-1.993210	10.333333	7.833333	16.833333	16.000000	21.333333	31.000000	102.454640	245.780606	24.120983	169.493333	-182.284500	-427.479500	-14.011239	42.955000	18.633333
ZM197_7__1B2530	-1		-29.876171	13.833333	10.500000	-1.449628	8.333333	6.333333	18.833333	15.500000	23.666667	31.333333	100.449707	249.094534	24.271333	190.013333	-163.782667	-388.695167	-14.339548	40.933333	21.015000
H029_12__1B2530	-1		-31.638790	14.333333	12.833333	-2.473256	13.333333	9.333333	15.666667	16.166667	20.000000	33.500000	100.565447	242.616718	24.664967	48.796667	-213.587667	-506.639167	-15.130198	42.346667	19.411667
1012_11_TC21_3257__1B2530	-1		-31.689162	13.833333	10.000000	-2.265256	12.666667	8.500000	16.833333	15.000000	22.166667	31.333333	106.909861	251.311502	28.988733	63.148333	-205.579500	-488.706667	-15.254306	43.300000	19.431667
H086_8__1B2530	-1		-33.815392	17.833333	14.666667	-2.912506	8.166667	5.833333	23.500000	11.000000	27.000000	39.333333	103.705382	244.990307	28.564683	129.423333	-224.228500	-505.039333	-15.914340	41.880000	20.343333
Q23_17__1B2530	-1		-31.609341	13.333333	10.166667	-0.744731	14.000000	7.166667	18.666667	12.333333	19.833333	31.833333	103.307804	244.813132	27.711200	71.505000	-210.172500	-521.432667	-14.313404	43.216667	19.651667
BZ167_12__1B2530	-1		-29.393407	11.333333	8.333333	-0.740720	10.000000	7.500000	15.166667	13.333333	23.666667	29.666667	99.403296	246.768649	24.897650	179.783333	-174.721833	-424.081333	-13.655052	42.571667	19.820000
25711_2_4__1B2530	-1		-31.370789	14.833333	12.500000	-1.341535	12.166667	5.666667	17.500000	16.000000	24.333333	30.666667	103.778990	248.510637	27.128083	108.365000	-153.011667	-381.677167	-15.309782	41.238333	21.403333
ZM109_4__1B2530	-1		-29.802139	15.666667	12.500000	-2.252162	11.500000	8.166667	21.000000	14.500000	16.666667	31.500000	99.697111	241.291504	22.085450	-20.746667	-188.611833	-451.630667	-14.492479	42.506667	20.865000
25925_2_22__1B2530	-1		-30.892156	14.500000	12.333333	-2.512909	11.833333	7.166667	19.166667	15.500000	19.333333	33.333333	101.333585	245.585534	20.246433	96.580000	-211.947333	-509.773167	-15.737633	42.636667	19.116667
1056_10_TA11_1826__1B2530	-1		-30.232718	13.833333	10.166667	-2.259506	14.833333	8.166667	15.000000	15.833333	20.166667	30.500000	102.544153	249.156627	25.016800	124.981667	-165.503500	-401.939500	-14.048017	42.261667	20.368333
16845_2_22__1B2530	-1		-31.768042	14.500000	12.000000	-2.140551	14.833333	9.833333	19.000000	14.166667	22.166667	31.833333	103.336618	250.250934	27.181700	102.638333	-192.643833	-482.414000	-14.713130	41.680000	20.281667
DU156_12__1B2530	-1		-30.251868	12.333333	10.000000	-1.259082	14.000000	5.833333	17.500000	16.666667	19.500000	33.166667	103.072015	248.183156	15.349200	54.460000	-193.673500	-479.627167	-14.670337	42.440000	19.096667
TRO_11__1B2530	-1		-29.366267	12.000000	10.833333	-1.962563	10.333333	8.000000	12.666667	16.166667	20.333333	27.833333	100.454049	248.272615	21.570017	104.968333	-163.688167	-396.321000	-13.047483	41.893333	19.266667
26191_2_48__1B2530	-1		-31.580864	15.833333	14.000000	-1.650439	14.666667	9.666667	18.500000	13.166667	18.333333	36.500000	104.333549	244.355688	23.806617	88.380000	-214.484000	-546.789667	-15.861832	43.495000	19.738333
SC422_8__1B2530	-1		-31.091488	11.500000	9.500000	-1.438293	13.833333	8.166667	16.500000	16.500000	21.166667	31.833333	103.612434	247.943523	27.175317	197.441667	-164.604833	-394.639667	-14.082256	43.668333	18.450000
WITO4160_33__1B2530	-1		-30.591010	14.500000	12.166667	-3.425133	9.500000	10.500000	17.166667	18.166667	21.500000	29.166667	101.205390	245.263044	26.598933	148.770000	-187.573500	-431.158167	-14.527658	43.438333	18.336667
0013095_2_11__1B2530	-1		-31.397172	14.666667	12.500000	-1.778806	14.333333	7.333333	21.500000	14.000000	20.000000	31.666667	103.359120	251.337997	23.828317	60.406667	-190.701333	-501.687167	-16.172511	42.106667	21.785000
REJO4541_67__1B2530	-1		-31.702412	15.666667	13.166667	-2.898193	14.000000	8.166667	18.666667	14.833333	21.333333	36.166667	103.514360	246.608367	26.188667	111.395000	-199.367667	-450.660833	-15.237992	43.430000	19.231667
ZM135_10A__1B2530	-1		-32.027495	13.500000	11.500000	-1.106593	10.666667	6.500000	18.500000	17.166667	22.500000	27.500000	103.242213	245.895226	24.144867	94.760000	-186.518000	-461.909167	-15.332408	42.220000	20.405000
700010040_C9_4520__1B2530	-1		-29.910564	10.500000	8.166667	-1.696966	12.666667	6.333333	17.500000	17.000000	17.333333	31.666667	101.642713	245.053107	17.581500	23.046667	-192.048333	-462.120500	-14.931765	42.508333	21.093333
DU123_06__1B2530	-1		-30.717222	12.500000	11.333333	-1.927874	15.000000	9.500000	15.666667	18.666667	19.166667	33.333333	104.949036	247.422304	24.109450	11.853333	-208.207000	-508.769167	-15.365531	42.263333	18.963333
ZM249_1__1B2530	-1		-31.015263	12.000000	10.000000	-1.298848	12.833333	8.333333	17.833333	16.333333	19.666667	32.166667	103.697242	245.483408	19.273717	85.336667	-159.589333	-423.805833	-14.443578	42.123333	20.688333
16936_2_21__1B2530	-1		-30.689902	11.666667	10.666667	-1.643997	11.000000	6.166667	18.333333	13.166667	19.500000	35.000000	99.276391	243.061098	17.050267	111.631667	-179.148833	-451.466833	-14.591299	43.386667	19.771667
Q842_D12__1B2530	-1		-31.804647	15.333333	12.500000	-2.255953	13.833333	9.666667	15.833333	12.833333	21.333333	33.500000	103.859321	245.235270	29.795117	59.705000	-208.289500	-493.425667	-15.358392	42.598333	19.736667
SC05_8C11_2344__1B2530	-1		-29.771530	13.666667	11.000000	-1.744265	13.833333	7.500000	16.333333	11.333333	18.833333	31.833333	100.264906	245.255257	23.747967	169.991667	-174.757500	-399.801833	-13.635257	43.315000	17.831667
PRB926_04_A9_4237__1B2530	-1		-29.632566	12.833333	10.500000	-1.291402	12.333333	8.166667	15.500000	14.833333	20.166667	32.000000	101.310864	244.814473	23.760233	100.763333	-183.393667	-460.317333	-15.087568	42.901667	19.311667
Q259_17__1B2530	-1		-29.351780	12.166667	9.333333	-1.231043	10.500000	7.000000	16.666667	13.000000	18.333333	32.333333	100.579243	243.203567	28.637283	111.133333	-174.003000	-441.858333	-13.402087	42.576667	19.935000
T255_34__1B2530	-1		-31.487194	14.166667	11.000000	-1.655024	14.500000	12.333333	17.000000	14.666667	16.833333	31.333333	104.637636	248.023130	21.541917	-16.166667	-185.157500	-462.774667	-15.333399	42.160000	18.530000
H022_7__1B2530	-1		-32.253675	11.833333	9.666667	-2.050379	14.500000	6.333333	17.833333	14.333333	22.500000	31.833333	104.119404	250.195369	25.850133	184.678333	-176.920833	-387.766500	-15.431314	43.256667	19.930000
Q769_D22__1B2530	-1		-33.917152	14.166667	12.500000	-1.891953	16.000000	7.166667	17.833333	16.666667	17.833333	36.166667	105.395677	248.878420	20.882683	-63.808333	-208.504667	-539.685667	-15.860080	42.576667	19.295000
1006_11_C3_1601__1B2530	-1		-29.527163	14.333333	12.666667	-2.423368	11.500000	7.833333	17.500000	14.333333	21.500000	31.000000	99.990511	244.564832	24.512933	137.478333	-199.355667	-455.247833	-14.877387	42.993333	18.655000
T280_5__1B2530	-1		-29.962685	14.500000	12.166667	-1.323616	10.833333	8.500000	16.500000	13.500000	19.500000	32.000000	99.646176	243.420131	22.998933	15.658333	-188.538333	-481.393833	-14.382952	43.706667	18.630000
CAP210_E8__1B2530	-1		-31.900838	13.500000	11.333333	-2.658310	17.166667	7.500000	19.000000	12.666667	21.000000	34.666667	102.022843	246.659481	22.774533	106.741667	-213.685167	-528.814667	-15.170463	42.533333	20.098333
WEAU_D15_410__1B2530	-1		-29.297094	14.333333	12.333333	-2.574567	12.000000	7.166667	16.166667	15.000000	22.166667	30.500000	100.951582	247.985483	25.052150	204.925000	-176.958000	-378.413000	-14.008855	42.211667	20.711667
263_8__1B2530	-1		-31.805058	13.666667	10.833333	-2.173327	14.166667	8.833333	14.666667	16.833333	23.500000	29.666667	103.961302	250.510016	25.429433	15.330000	-195.613333	-480.817667	-14.984634	41.016667	18.571667
0330_V4_C3__1B2530	-1		-32.198728	15.000000	12.833333	-2.371043	14.500000	9.500000	15.833333	17.000000	23.166667	32.000000	103.716838	245.430228	23.710833	25.728333	-200.530833	-500.659333	-15.012376	43.170000	18.390000
AC10_29__1B2530	-1		-30.546706	14.333333	11.166667	-1.822512	11.666667	8.166667	14.166667	17.500000	21.166667	31.166667	102.093923	249.053917	24.710933	132.945000	-172.040667	-421.002833	-13.329913	44.180000	20.401667
3415_V1_C1__1B2530	-1		-31.115112	13.166667	11.500000	-1.711528	12.000000	7.666667	20.666667	11.833333	20.333333	35.333333	101.576132	247.464558	25.258300	118.981667	-212.224833	-496.601833	-14.608484	43.055000	18.473333
6240_08_TA5_4622__1B2530	-1		-29.522573	13.666667	11.666667	-2.824692	12.333333	8.666667	16.000000	15.000000	21.666667	30.500000	101.368882	247.709281	24.072700	120.031667	-189.661833	-463.951333	-14.269359	42.166667	18.276667
T252_7__1B2530	-1		-30.762165	15.500000	12.500000	-1.224485	7.333333	8.666667	16.500000	17.000000	22.500000	30.000000	100.089312	245.533935	22.032783	30.683333	-179.729500	-441.043000	-14.017954	42.450000	19.561667
CH110_2__1B2530	-1		-30.574955	13.333333	10.000000	-2.181264	11.333333	6.333333	18.000000	15.666667	19.833333	33.333333	100.051100	245.817936	19.559717	151.166667	-214.527333	-503.926833	-14.926217	43.688333	20.041667
6244_13_B5_4567__1B2530	-1		-31.919314	13.333333	11.000000	-1.919940	15.000000	7.166667	17.500000	17.000000	22.166667	32.833333	104.968381	254.594338	23.543650	68.626667	-212.556500	-496.257000	-15.775384	42.106667	18.638333
Q168_A2__1B2530	-1		-32.493432	15.500000	12.333333	-1.543116	16.000000	10.500000	17.500000	14.333333	20.833333	35.333333	103.260305	242.446411	25.028000	42.606667	-216.096667	-521.650167	-15.491439	42.205000	19.588333
235_47__1B2530	-1		-29.478881	12.333333	10.333333	-2.131709	11.166667	8.833333	15.333333	15.333333	16.833333	27.500000	100.968369	243.829727	27.727100	49.705000	-182.453500	-430.363333	-12.545068	41.835000	19.083333
62357_14_D3_4589__1B2530	-1		-29.770926	12.833333	10.833333	-0.737221	10.333333	6.500000	17.500000	16.500000	18.166667	30.166667	99.717505	243.488096	28.064750	115.623333	-182.839833	-435.526833	-13.941786	42.406667	20.341667
CAAN5342__1B2530	-1		-30.848067	11.000000	8.833333	-1.605977	14.833333	7.166667	17.333333	15.333333	20.333333	32.833333	103.486183	247.272255	23.004600	183.010000	-170.399167	-406.064667	-14.694626	44.308333	18.783333
H080_23__1B2530	-1		-29.101369	10.666667	8.333333	-2.334956	7.500000	5.500000	16.333333	17.166667	23.166667	27.500000	101.117570	243.770120	21.011950	192.506667	-153.995667	-357.098833	-13.449600	42.586667	19.410000
DU172_17__1B2530	-1		-30.444229	14.333333	11.166667	-1.765834	13.166667	6.500000	18.833333	15.666667	22.833333	31.666667	102.730771	246.531552	18.631550	54.288333	-197.806500	-524.637833	-14.372514	42.756667	20.435000
DU151_02__1B2530	-1		-31.451667	15.500000	13.833333	-2.998428	13.833333	7.833333	18.166667	15.000000	21.000000	34.000000	102.800565	242.307584	21.381167	79.788333	-211.277667	-532.193167	-14.741775	42.536667	20.135000
ZM233_6__1B2530	-1		-29.725101	12.166667	9.833333	-1.755704	10.333333	6.166667	17.166667	11.333333	21.000000	30.666667	101.629665	242.891863	21.234533	121.361667	-172.791167	-423.314667	-13.667935	42.481667	19.001667
CAP45_G3__1B2530	-1		-30.854787	12.333333	10.333333	-2.825404	16.000000	7.166667	17.666667	18.000000	17.500000	30.500000	103.891540	244.611752	20.057383	4.065000	-194.450833	-505.370167	-15.506656	43.750000	19.746667
ZM214_15__1B2530	-1		-31.220739	14.000000	11.333333	-1.790329	14.166667	9.666667	16.500000	16.333333	22.833333	30.500000	102.510521	247.741842	24.165267	121.280000	-185.523000	-455.201667	-13.960421	42.701667	19.630000
0439_V5_C1__1B2530	-1		-31.510436	11.000000	8.666667	-1.927414	9.333333	8.666667	18.333333	17.166667	22.166667	32.166667	100.953716	248.599569	24.978367	132.623333	-179.639500	-433.798167	-15.440650	42.313333	19.235000
269_12__1B2530	-1		-31.968118	16.000000	14.000000	-0.981445	13.500000	8.666667	19.666667	13.500000	19.833333	33.666667	100.281028	245.145456	27.882283	29.603333	-216.335000	-529.353667	-14.835628	42.343333	18.505000
9021_14_B2_4571__1B2530	-1		-29.496895	11.166667	9.500000	-1.143555	10.666667	6.333333	15.500000	11.666667	18.500000	31.666667	101.454876	247.722524	24.134050	173.808333	-172.385833	-385.489167	-13.479992	43.045000	19.041667
H030_7__1B2530	-1		-31.040414	12.833333	11.500000	-2.140299	12.666667	8.666667	15.666667	15.500000	23.666667	31.833333	100.329307	244.579014	18.460050	175.270000	-175.561500	-387.013500	-15.237994	42.711667	19.993333
3718_3_11__1B2530	-1		-32.284562	13.666667	11.500000	-1.602351	12.166667	9.833333	19.333333	14.666667	22.666667	34.000000	101.358459	242.678937	22.977567	10.173333	-225.672667	-546.690667	-16.000549	42.328333	20.483333
0260_V5_C1__1B2530	-1		-31.925484	14.500000	12.166667	-2.734645	16.000000	5.833333	19.000000	14.000000	18.166667	35.333333	103.773196	245.303643	26.943183	51.178333	-231.104333	-535.749333	-14.287496	42.620000	19.070000
247_23__1B2530	-1		-29.371658	15.166667	12.000000	-1.717834	10.666667	9.000000	14.666667	19.500000	20.666667	28.500000	100.827724	243.937710	19.087750	11.673333	-184.109167	-451.024833	-14.815005	42.558333	19.490000
QH0692_42__1B2530	-1		-30.557795	10.833333	9.000000	-1.954620	10.000000	7.833333	17.166667	15.833333	18.666667	33.000000	101.257360	249.205904	22.833633	134.125000	-190.361333	-442.105667	-14.362902	43.240000	18.415000
THRO4156__1B2530	-1		-32.950113	14.166667	11.666667	-1.797058	16.833333	12.000000	16.333333	15.833333	20.000000	31.666667	109.502290	258.033135	24.629600	64.845000	-210.479667	-479.829500	-15.112914	43.113333	18.461667
3365_V2_C20__1B2530	-1		-31.047986	14.166667	11.500000	-2.161558	10.833333	9.500000	18.333333	14.166667	19.500000	32.666667	101.265865	244.958842	27.788617	54.658333	-210.924500	-506.010833	-14.859718	41.255000	19.543333
ZM53_12__1B2530	-1		-31.569651	14.500000	12.333333	-1.789441	14.833333	8.166667	17.333333	14.833333	20.500000	30.833333	103.050715	241.479226	22.848767	73.068333	-203.542667	-521.290500	-14.860768	42.993333	19.631667
1054_07_TC4_1499__1B2530	-1		-30.264821	13.000000	10.666667	-2.569995	12.000000	6.000000	20.000000	13.833333	20.166667	31.333333	101.628230	245.739106	24.761117	122.986667	-185.209167	-413.876500	-14.735796	43.130000	18.445000
16055_2_3__1B2530	-1		-29.999215	12.000000	10.333333	-1.283938	12.333333	6.000000	17.166667	12.666667	17.333333	32.833333	99.211873	244.737786	23.459283	119.996667	-165.184167	-414.934667	-14.589187	42.901667	20.488333
RHPA4259_7__1B2530	-1		-29.599492	13.166667	10.333333	-1.883252	10.000000	6.500000	15.333333	16.666667	20.333333	28.833333	99.319743	243.964428	18.874667	90.086667	-195.271500	-459.378833	-14.259512	41.176667	19.631667
CH181_12__1B2530	-1		-31.405842	12.500000	11.166667	-2.796969	15.000000	9.333333	17.333333	15.333333	20.166667	34.000000	103.042498	249.152442	23.572650	108.550000	-207.370000	-495.120500	-14.790307	42.878333	18.676667
T250_4__1B2530	-1		-31.111603	13.666667	10.333333	-1.866341	13.833333	5.833333	20.333333	13.500000	15.833333	35.833333	103.020530	245.311373	30.228700	80.663333	-203.151500	-464.245833	-14.765651	42.133333	20.055000
001428_2_42__1B2530	-1		-31.990907	15.000000	11.500000	-2.217333	15.166667	6.666667	21.166667	13.666667	20.500000	38.166667	103.758821	248.277088	23.933183	126.271667	-186.429000	-496.066000	-15.783876	43.138333	19.525000
DU422_1__1B2530	-1		-30.666897	13.166667	10.666667	-2.185056	13.500000	8.000000	18.166667	15.333333	19.333333	28.833333	100.901855	244.418264	21.662333	89.898333	-189.235667	-460.552667	-15.187757	43.625000	20.601667
CH064_20__1B2530	-1		-31.334206	16.333333	14.666667	-2.248912	15.666667	9.500000	16.833333	14.000000	18.666667	31.666667	103.586699	247.167650	19.548833	22.328333	-231.218500	-549.707333	-15.029063	44.210000	19.125000
H031_7__1B2530	-1		-30.359313	13.333333	10.166667	-1.900380	6.333333	9.333333	17.500000	16.333333	22.333333	29.500000	99.936964	244.782723	26.665283	197.938333	-187.098000	-398.042500	-14.969691	42.313333	17.740000
CH111_8__1B2530	-1		-30.574982	12.500000	11.666667	-1.230247	11.666667	8.833333	16.500000	17.166667	18.666667	29.333333	103.619134	247.855723	21.581883	64.758333	-185.181333	-462.288000	-14.007929	43.950000	18.206667
CH119_10__1B2530	-1		-31.788619	13.333333	11.000000	-2.330132	14.000000	11.000000	18.500000	16.500000	20.000000	30.166667	104.297475	249.914569	21.106150	97.436667	-213.268000	-504.164667	-15.738833	42.406667	19.590000
Q461_E2__1B2530	-1		-30.167423	16.166667	13.500000	-2.292366	11.500000	7.000000	14.333333	14.166667	21.500000	32.833333	99.265585	246.612878	20.934583	53.888333	-207.823167	-514.476000	-13.505400	41.936667	19.420000
211_9__1B2530	-1		-32.779149	13.166667	11.166667	-1.397316	15.666667	10.000000	18.333333	15.000000	18.000000	33.166667	104.425692	247.651398	25.374600	-16.676667	-220.801333	-532.236833	-14.888492	40.833333	19.213333
CH117_4__1B2530	-1		-28.769613	13.166667	11.000000	-1.298749	9.833333	5.833333	17.500000	12.500000	18.166667	29.833333	99.295229	246.970502	19.940217	110.851667	-148.577667	-387.361500	-13.838100	43.325000	19.403333
H035_18__1B2530	-1		-29.232230	12.833333	10.833333	-1.619858	11.833333	8.333333	16.000000	14.000000	19.833333	29.166667	100.542185	248.782799	27.442817	112.383333	-183.995000	-442.426167	-13.980431	42.831667	17.995000
928_28__1B2530	-1		-31.529701	13.666667	11.333333	-1.104487	12.500000	9.333333	17.666667	14.666667	18.833333	34.833333	102.497467	249.035141	26.909167	71.866667	-190.813333	-465.490833	-15.099544	43.113333	19.758333
CH070_1__1B2530	-1		-30.204128	14.666667	12.500000	-1.656970	14.000000	10.166667	17.833333	14.666667	17.000000	29.333333	102.131570	247.507586	21.859500	16.591667	-206.684000	-510.433500	-13.693514	43.048333	19.953333
CH038_12__1B2530	-1		-30.463491	10.666667	8.666667	-1.321693	11.666667	7.833333	17.500000	16.500000	19.166667	27.166667	102.957478	246.982047	22.570367	98.611667	-146.703667	-373.319000	-12.819095	42.658333	20.131667
CH114_8__1B2530	-1		-29.930286	13.333333	11.500000	-2.325475	14.333333	8.166667	16.333333	13.833333	20.500000	30.666667	103.747687	247.373625	19.491683	122.176667	-179.120500	-420.974167	-14.401815	42.553333	19.318333
H061_14__1B2530	-1		-30.236585	12.000000	9.500000	-2.327952	14.333333	8.500000	19.333333	14.166667	18.666667	31.000000	102.231251	245.328512	24.812917	119.020000	-195.051833	-450.461333	-15.376441	42.305000	20.253333
T253_11__1B2530	-1		-30.974777	11.166667	9.500000	-0.799733	14.500000	8.333333	16.166667	14.500000	15.166667	33.666667	104.065757	247.220889	21.711683	107.621667	-166.138000	-434.353000	-13.717818	42.425000	18.420000
T257_31__1B2530	-1		-33.122128	15.666667	13.666667	-2.175540	13.000000	8.833333	17.500000	15.500000	21.166667	34.166667	104.247912	249.705575	25.537167	84.025000	-216.191833	-522.127000	-15.511791	43.653333	17.941667
PVO_4__1B2530	-1		-29.928720	12.500000	10.166667	-1.952710	12.166667	7.000000	17.000000	16.333333	19.666667	31.666667	101.941369	248.824636	23.632700	114.460000	-179.388833	-424.438500	-14.495345	43.153333	19.473333
TRJO4551_58__1B2530	-1		-31.962878	13.333333	11.833333	-3.047585	13.833333	6.833333	16.000000	14.333333	19.833333	35.333333	104.023115	247.012202	27.432517	164.023333	-177.847167	-402.179000	-14.973500	42.530000	20.200000
H078_14__1B2530	-1		-29.184826	11.166667	9.166667	-1.192975	10.500000	8.166667	15.833333	15.000000	18.333333	33.833333	101.103193	245.447526	25.651650	227.933333	-172.896833	-411.376333	-13.353613	42.335000	20.046667
T278_50__1B2530	-1		-31.574505	14.833333	11.666667	-2.962468	13.000000	8.166667	16.500000	15.500000	21.666667	33.000000	101.136785	251.564794	22.578383	63.668333	-219.357000	-496.408333	-14.729366	42.220000	18.806667
H079_2__1B2530	-1		-30.678523	13.833333	12.333333	-1.767464	15.000000	10.166667	15.333333	16.666667	18.500000	27.833333	103.550160	247.745545	21.141617	-11.276667	-204.631500	-491.564667	-14.760398	42.118333	19.820000
CH115_12__1B2530	-1		-30.090336	14.500000	12.500000	-1.625557	13.666667	7.000000	16.500000	16.000000	22.166667	30.833333	103.050142	249.837197	24.560017	171.710000	-172.987500	-396.880333	-14.056234	44.243333	19.703333
CH120_6__1B2530	-1		-28.862457	10.500000	8.833333	-0.731084	13.000000	6.666667	16.666667	12.333333	16.833333	28.833333	99.634371	245.112416	22.068283	140.668333	-176.470333	-438.278667	-13.599647	43.125000	18.505000
T251_18__1B2530	-1		-30.563871	15.500000	13.333333	-1.598890	10.500000	8.500000	17.000000	13.500000	20.166667	31.333333	103.099379	249.915762	26.575400	39.773333	-203.086500	-480.873333	-13.766096	41.298333	19.740000
MW965_26__3BNC117	-1		-28.002633	13.666667	12.166667	-1.772313	14.166667	9.000000	14.500000	28.833333	18.000000	16.500000	90.614482	229.314213	22.893167	-195.910000	-172.559500	-564.538500	-16.195255	40.965000	19.446667
SF162__3BNC117	-1		-28.712353	14.666667	14.000000	-2.322342	14.166667	8.000000	16.666667	29.166667	17.500000	18.166667	94.060353	230.847700	24.036000	-158.804667	-199.275833	-594.289167	-17.138454	40.221667	19.258333
MN_3__3BNC117	-1		-28.756635	13.500000	12.000000	-1.491155	13.333333	7.833333	18.166667	28.500000	17.333333	18.000000	94.216901	234.855102	24.915333	-77.674333	-205.518000	-597.126833	-16.707709	39.170000	19.995000
DJ263_8__3BNC117	-1		-28.388203	15.166667	13.333333	-2.209442	13.500000	11.500000	13.666667	30.500000	20.500000	14.333333	93.927442	233.927041	27.229833	-203.279333	-192.264167	-580.996000	-17.136636	39.185000	19.248333
00836_2_5__3BNC117	-1		-28.029137	14.500000	13.333333	-2.838832	15.500000	8.666667	15.000000	27.166667	19.166667	18.833333	93.931450	229.372415	25.089167	-122.277167	-173.676333	-497.796167	-17.129957	40.786667	19.683333
BX08_16__3BNC117	-1		-27.919577	15.333333	13.000000	-2.011480	13.500000	10.500000	13.333333	33.833333	19.166667	14.333333	94.205950	229.668404	22.777667	-209.676833	-187.603833	-591.508667	-17.077757	40.470000	19.118333
BAL_26__3BNC117	-1		-28.098110	14.000000	13.000000	-2.157644	13.333333	9.166667	14.166667	32.666667	19.166667	15.333333	90.402536	230.643945	26.219000	-114.650667	-174.444000	-539.072167	-16.864999	41.425000	20.060000
HXB2__3BNC117	-1		-28.671735	15.166667	13.500000	-2.278305	13.500000	8.166667	14.166667	31.000000	17.333333	16.333333	94.109037	231.884688	22.953333	-137.388000	-212.115333	-602.699000	-16.399929	40.426667	18.910000
242_14__3BNC117	-1		-29.336903	17.000000	14.666667	-1.918310	16.833333	8.333333	14.333333	34.666667	22.166667	16.500000	95.616261	233.453327	22.041500	-300.573000	-220.517333	-679.158167	-18.218783	39.546667	19.815000
25710_2_43__3BNC117	-1		-27.992441	13.666667	12.000000	-2.035589	15.500000	7.833333	14.166667	34.166667	17.666667	14.833333	94.099878	230.001295	18.825167	-172.085833	-197.030167	-582.157333	-16.720661	40.386667	20.530000
H077_31__3BNC117	-1		-29.179167	13.666667	12.000000	-2.308614	16.833333	4.666667	13.666667	36.500000	21.333333	14.500000	94.786127	237.164093	24.205667	-136.661500	-199.024500	-584.540333	-16.925600	40.860000	18.236667
6535_3__3BNC117	-1		-28.093655	13.666667	12.666667	-1.914724	12.333333	7.833333	13.166667	31.000000	20.000000	17.166667	90.236611	230.667937	27.309167	-101.088833	-178.001000	-524.201333	-16.070452	40.101667	19.738333
SS1196_1__3BNC117	-1		-28.409557	14.166667	12.833333	-2.115463	11.166667	11.166667	14.666667	33.333333	22.666667	15.833333	95.019911	231.301773	21.342333	-113.299667	-205.403833	-553.970000	-16.881089	41.543333	19.278333
ZM197_7__3BNC117	-1		-28.266469	14.500000	12.666667	-2.250320	9.166667	8.166667	12.666667	30.666667	19.500000	17.666667	90.532758	233.636427	24.958500	-136.507167	-164.515667	-476.961333	-16.337909	39.846667	20.770000
H029_12__3BNC117	-1		-28.295287	14.500000	11.666667	-2.582458	15.833333	7.333333	13.500000	36.333333	22.000000	14.833333	92.344061	228.820286	25.858167	-121.286833	-198.695667	-568.411667	-16.295745	41.145000	19.010000
1012_11_TC21_3257__3BNC117	-1		-30.198441	17.500000	15.166667	-2.453064	13.500000	9.166667	16.666667	29.666667	20.000000	22.166667	98.116099	238.467857	27.679333	-96.521667	-225.734333	-621.688500	-17.153769	41.871667	19.171667
H086_8__3BNC117	-1		-30.957502	16.333333	14.500000	-1.321264	8.000000	12.333333	18.000000	26.333333	24.333333	21.833333	94.066891	229.320623	32.441833	13.690667	-243.488667	-606.050167	-18.481241	39.938333	20.001667
Q23_17__3BNC117	-1		-28.277125	12.500000	11.333333	-1.448664	14.833333	8.833333	14.166667	32.166667	20.000000	13.333333	94.545963	228.708486	23.818833	-190.868500	-214.199333	-623.185500	-17.023983	41.285000	20.055000
BZ167_12__3BNC117	-1		-28.722346	16.333333	14.333333	-3.091858	12.000000	9.833333	15.833333	31.333333	21.000000	15.500000	90.046117	232.235948	24.990000	-142.203833	-191.436500	-570.329167	-16.911439	39.486667	20.423333
25711_2_4__3BNC117	-1		-29.139757	15.166667	12.666667	-2.018372	14.666667	10.166667	13.833333	28.833333	20.166667	18.000000	94.698653	234.788309	22.572500	-119.298667	-154.752333	-474.931000	-16.757632	40.010000	20.910000
ZM109_4__3BNC117	-1		-27.341719	14.000000	10.666667	-2.135213	14.000000	9.000000	13.166667	29.500000	18.666667	15.666667	91.983892	225.582662	23.445167	-181.689000	-179.235167	-526.429000	-16.520799	39.828333	20.590000
25925_2_22__3BNC117	-1		-28.568146	13.500000	11.833333	-1.920390	15.166667	5.833333	14.333333	31.166667	18.833333	17.000000	91.899424	229.849760	24.875333	-260.371833	-219.458167	-655.667333	-17.356433	40.971667	19.306667
1056_10_TA11_1826__3BNC117	-1		-27.544479	14.500000	12.500000	-2.247757	14.833333	10.000000	12.833333	30.333333	16.833333	15.166667	94.165230	235.173318	23.870500	-144.468333	-173.216167	-520.845500	-16.664455	39.731667	20.503333
16845_2_22__3BNC117	-1		-28.617039	16.500000	14.166667	-1.809891	15.166667	11.833333	14.166667	32.500000	18.333333	14.500000	94.157580	236.492951	24.652000	-202.410000	-226.322833	-653.423667	-17.231309	39.625000	20.318333
DU156_12__3BNC117	-1		-28.257416	15.500000	14.166667	-2.159180	16.500000	9.333333	12.666667	32.000000	17.333333	16.833333	95.691293	234.004505	15.676833	-353.888667	-186.755500	-608.244000	-17.895483	40.788333	18.765000
TRO_11__3BNC117	-1		-27.991970	15.166667	12.166667	-2.983790	13.666667	10.833333	12.500000	33.000000	20.166667	15.833333	91.749232	234.063352	26.297833	-155.494500	-183.620167	-537.778833	-16.406435	39.368333	19.128333
26191_2_48__3BNC117	-1		-29.271540	16.666667	14.500000	-2.396317	15.500000	7.166667	15.666667	34.166667	19.166667	16.500000	94.721204	228.271434	22.334667	-273.886167	-251.562167	-744.306333	-17.988976	40.900000	19.980000
SC422_8__3BNC117	-1		-28.866534	14.166667	12.833333	-1.487005	15.000000	10.500000	14.666667	32.166667	17.666667	15.333333	94.503335	231.563841	26.978333	-164.889833	-197.209500	-578.058333	-16.715151	42.008333	18.345000
WITO4160_33__3BNC117	-1		-27.709513	14.333333	12.166667	-2.335337	12.000000	11.500000	11.500000	33.166667	21.000000	12.000000	90.367826	228.233663	25.209167	-143.233000	-179.177833	-506.272000	-16.342813	40.945000	18.396667
0013095_2_11__3BNC117	-1		-28.480010	15.166667	13.166667	-1.897731	15.500000	8.666667	14.666667	29.333333	20.333333	17.500000	95.971391	237.358016	24.557000	-151.491833	-193.247833	-604.084500	-17.145966	39.838333	22.188333
REJO4541_67__3BNC117	-1		-29.321253	15.833333	14.000000	-2.783676	14.333333	8.333333	15.666667	33.166667	19.000000	18.166667	94.482168	233.209521	22.398500	-208.671333	-232.613833	-652.745167	-17.282888	40.901667	18.551667
ZM135_10A__3BNC117	-1		-29.084864	16.666667	14.666667	-2.080633	12.500000	11.500000	16.833333	29.333333	21.500000	14.666667	94.211972	231.066075	23.062167	-255.028167	-219.317000	-635.827667	-18.285607	40.143333	21.176667
700010040_C9_4520__3BNC117	-1		-26.534421	13.000000	11.000000	-1.944906	16.166667	8.666667	12.333333	30.833333	17.500000	17.500000	91.970534	229.115062	23.431667	-244.706833	-175.143833	-577.484333	-16.675860	40.583333	21.516667
DU123_06__3BNC117	-1		-27.676928	14.666667	12.333333	-2.546656	16.833333	8.166667	11.166667	35.000000	19.333333	15.666667	94.608225	232.304349	21.661667	-222.811500	-214.945000	-587.786667	-17.078898	40.940000	18.320000
ZM249_1__3BNC117	-1		-27.655827	13.833333	12.666667	-1.628362	15.166667	8.666667	14.166667	30.833333	15.666667	16.500000	94.248839	228.968399	18.294333	-261.989333	-180.242833	-587.808000	-17.221088	39.390000	20.455000
16936_2_21__3BNC117	-1		-29.053613	13.333333	11.833333	-2.015966	14.500000	5.666667	15.166667	30.833333	17.333333	19.500000	90.795767	227.752188	22.459333	-185.516833	-202.308000	-635.215000	-16.893158	39.836667	20.173333
Q842_D12__3BNC117	-1		-28.754785	14.000000	12.166667	-1.751633	14.500000	10.333333	15.166667	34.166667	18.000000	13.000000	94.058677	229.188758	21.512500	-243.042000	-219.125333	-640.766500	-16.471098	39.650000	20.206667
SC05_8C11_2344__3BNC117	-1		-27.358059	13.166667	11.333333	-2.391490	14.333333	5.666667	15.166667	32.000000	19.333333	17.500000	91.479455	228.646839	25.161667	-138.235333	-181.363500	-531.987167	-16.174613	40.905000	17.488333
PRB926_04_A9_4237__3BNC117	-1		-28.098916	15.000000	13.666667	-2.205872	12.333333	10.000000	14.833333	33.166667	21.500000	15.000000	91.914790	232.097747	24.941667	-250.217500	-208.027833	-603.754833	-17.441969	41.215000	19.138333
Q259_17__3BNC117	-1		-27.693521	13.666667	12.666667	-2.399114	14.500000	6.000000	13.333333	33.166667	18.000000	14.500000	90.689540	226.032312	22.636333	-187.324500	-197.260833	-585.649167	-16.026565	41.356667	19.596667
T255_34__3BNC117	-1		-28.317326	13.333333	12.666667	-2.122437	14.333333	10.166667	10.833333	35.333333	21.666667	13.166667	94.793793	234.142193	22.021000	-296.092500	-194.187500	-577.117833	-17.424722	40.676667	18.726667
H022_7__3BNC117	-1		-28.633413	14.833333	14.000000	-2.779516	14.166667	8.666667	16.166667	31.000000	18.500000	18.833333	93.973233	235.559856	26.256000	-135.464000	-209.145167	-595.097167	-17.162648	40.756667	19.633333
Q769_D22__3BNC117	-1		-30.813054	15.833333	14.000000	-3.199234	18.666667	6.666667	16.833333	36.000000	18.666667	15.333333	95.102573	233.044745	20.025167	-302.380667	-259.932167	-747.171333	-17.906094	40.883333	19.346667
1006_11_C3_1601__3BNC117	-1		-27.980394	16.166667	13.833333	-2.314753	11.833333	9.166667	14.333333	33.500000	20.333333	14.833333	90.466573	229.121045	24.345167	-189.498000	-187.771500	-557.241333	-16.386653	41.791667	18.331667
T280_5__3BNC117	-1		-28.487429	15.833333	13.833333	-3.130061	13.166667	11.000000	13.333333	33.000000	20.333333	15.333333	90.247584	226.601706	24.396167	-189.991000	-202.474500	-607.651667	-17.104219	40.668333	18.950000
CAP210_E8__3BNC117	-1		-29.785376	14.000000	12.333333	-2.244456	15.500000	4.333333	14.666667	34.000000	19.833333	16.833333	94.222371	231.361643	20.939500	-252.105833	-246.902333	-708.356500	-17.518362	40.845000	19.698333
WEAU_D15_410__3BNC117	-1		-28.362387	16.000000	13.833333	-2.640706	12.666667	9.500000	15.166667	29.666667	21.833333	19.000000	91.784998	233.407663	26.228500	-59.294333	-167.335000	-510.240500	-16.274865	40.543333	20.355000
263_8__3BNC117	-1		-28.816439	16.166667	13.666667	-2.086166	15.500000	7.833333	13.166667	33.833333	20.166667	14.833333	93.814922	234.881399	24.589500	-213.685000	-204.024333	-591.104167	-16.959894	39.123333	18.938333
0330_V4_C3__3BNC117	-1		-29.318751	15.166667	13.333333	-2.122025	13.833333	10.333333	14.166667	33.666667	19.333333	13.333333	94.333330	229.220412	23.409667	-250.611833	-226.687667	-658.740667	-17.262868	40.513333	18.671667
AC10_29__3BNC117	-1		-28.228762	14.333333	12.333333	-2.644597	14.166667	9.000000	14.333333	31.833333	19.000000	17.166667	94.118776	234.674888	24.623500	-190.887000	-208.102167	-616.823000	-17.292101	41.581667	19.821667
3415_V1_C1__3BNC117	-1		-28.458560	14.333333	12.333333	-2.410985	14.000000	8.833333	15.666667	30.166667	18.500000	18.666667	92.648494	230.927682	22.333833	-170.312833	-198.602167	-589.421333	-16.360455	40.805000	19.195000
6240_08_TA5_4622__3BNC117	-1		-27.531887	13.833333	11.833333	-2.347743	13.166667	9.333333	14.500000	31.833333	19.166667	14.666667	92.134615	234.361196	27.517500	-172.019667	-208.938500	-585.226500	-16.426083	40.070000	17.931667
T252_7__3BNC117	-1		-28.935613	12.833333	11.666667	-1.386169	11.833333	11.000000	13.500000	29.333333	24.666667	17.666667	90.292394	229.919687	25.414333	-177.772000	-180.006667	-548.529667	-16.750796	40.781667	19.656667
CH110_2__3BNC117	-1		-29.332736	15.333333	13.000000	-2.080653	13.666667	7.000000	14.333333	32.833333	19.166667	16.666667	90.641183	230.981895	24.000833	-198.102500	-206.275167	-646.417333	-17.800338	40.928333	19.911667
6244_13_B5_4567__3BNC117	-1		-30.896671	14.666667	13.500000	-1.170654	16.333333	9.333333	12.333333	35.000000	22.333333	16.166667	100.698590	241.953214	24.111833	-192.562500	-203.930667	-618.280833	-18.640651	39.911667	19.181667
Q168_A2__3BNC117	-1		-29.554834	14.166667	13.166667	-1.748973	14.666667	10.000000	14.833333	34.833333	21.166667	13.000000	94.608841	227.512803	27.121000	-195.079167	-225.595333	-643.074333	-16.900519	39.825000	20.528333
235_47__3BNC117	-1		-27.447514	13.833333	11.833333	-2.618713	12.333333	11.666667	10.500000	32.833333	21.333333	12.500000	91.855054	229.025380	24.303333	-159.044500	-185.239667	-532.950833	-15.436724	39.738333	19.320000
62357_14_D3_4589__3BNC117	-1		-28.325761	15.166667	13.166667	-2.693324	14.666667	9.500000	12.833333	31.333333	19.500000	18.333333	89.967771	227.206380	24.367833	-197.236333	-206.510500	-606.669167	-17.325848	39.960000	20.606667
CAAN5342__3BNC117	-1		-27.625003	14.333333	13.333333	-3.166478	14.666667	8.166667	16.000000	31.500000	19.166667	16.333333	94.401838	232.597165	24.173333	-163.103500	-166.347000	-540.262667	-17.218519	41.890000	17.973333
H080_23__3BNC117	-1		-27.564798	13.833333	12.833333	-2.297546	10.166667	11.000000	11.500000	32.333333	19.500000	16.666667	90.452207	230.190009	22.514167	-226.161833	-196.473000	-573.987833	-16.309598	40.595000	18.840000
DU172_17__3BNC117	-1		-28.426599	16.000000	13.666667	-1.326833	14.333333	9.666667	13.833333	34.000000	20.333333	18.000000	93.546002	232.589676	23.373667	-191.905667	-186.234333	-568.996333	-17.340027	40.403333	20.528333
DU151_02__3BNC117	-1		-28.993010	14.000000	12.333333	-1.819265	14.666667	9.500000	11.833333	30.166667	19.500000	15.500000	94.122447	225.054948	24.818333	-286.914000	-217.103500	-651.976167	-17.570131	41.110000	19.883333
ZM233_6__3BNC117	-1		-27.549229	14.833333	13.166667	-1.810298	12.833333	10.666667	15.833333	28.166667	20.000000	15.000000	91.869289	226.183974	20.120167	-293.813333	-209.963333	-651.251333	-17.559368	41.558333	18.951667
CAP45_G3__3BNC117	-1		-28.484889	14.333333	12.666667	-2.077815	16.000000	9.166667	12.333333	32.666667	18.500000	16.166667	94.237317	227.557951	20.114000	-324.730500	-248.776500	-720.224667	-17.953071	40.373333	19.641667
ZM214_15__3BNC117	-1		-28.416840	14.833333	12.833333	-2.647639	13.500000	9.833333	16.833333	32.166667	19.833333	11.666667	94.277649	233.466025	21.545333	-152.274167	-208.022833	-602.283333	-17.527359	39.695000	19.758333
0439_V5_C1__3BNC117	-1		-29.332873	14.833333	13.000000	-2.501038	11.500000	11.000000	15.333333	34.666667	21.833333	15.333333	92.225114	234.640426	24.855667	-189.615500	-201.882000	-598.498000	-17.537571	40.116667	19.465000
269_12__3BNC117	-1		-28.407185	15.500000	12.666667	-1.856318	14.333333	8.500000	13.000000	31.333333	20.166667	16.166667	91.892529	229.699119	23.991333	-206.893167	-209.108167	-590.799667	-16.805803	41.285000	17.791667
9021_14_B2_4571__3BNC117	-1		-28.589972	15.666667	13.833333	-2.245900	14.666667	9.333333	14.500000	30.500000	18.000000	18.166667	92.112754	233.667184	25.101667	-185.884833	-209.269500	-598.506833	-16.959332	40.618333	19.331667
H030_7__3BNC117	-1		-27.003831	12.000000	10.500000	-2.257339	10.833333	9.500000	11.500000	30.500000	19.000000	14.000000	90.113083	229.780753	19.886667	-238.067167	-166.596167	-549.915167	-16.355602	41.025000	19.643333
3718_3_11__3BNC117	-1		-29.708773	14.166667	13.166667	-2.060644	10.500000	11.166667	15.333333	34.500000	22.333333	11.000000	90.835432	226.904534	21.777500	-304.569833	-221.958000	-671.102833	-18.301726	40.861667	20.330000
0260_V5_C1__3BNC117	-1		-28.238759	13.000000	11.666667	-1.814753	16.833333	6.833333	13.833333	32.666667	18.333333	16.166667	94.207396	231.821539	25.327667	-212.555500	-195.655667	-583.908833	-16.406721	39.981667	19.286667
247_23__3BNC117	-1		-27.095280	14.833333	12.166667	-1.531871	13.833333	11.000000	11.333333	30.500000	19.000000	15.500000	91.894533	227.723447	18.055667	-308.257000	-212.070167	-641.611667	-16.819971	41.280000	19.781667
QH0692_42__3BNC117	-1		-27.272680	14.833333	13.000000	-1.915802	14.000000	9.333333	12.833333	31.666667	18.333333	16.166667	91.635410	234.841905	24.187333	-196.711167	-188.919500	-567.904000	-16.433302	40.371667	18.711667
THRO4156__3BNC117	-1		-31.064974	15.000000	12.166667	-2.333577	14.500000	8.333333	12.666667	40.666667	24.666667	12.666667	107.986174	247.581665	25.792833	-212.961667	-226.299333	-671.947000	-17.323656	40.953333	19.218333
3365_V2_C20__3BNC117	-1		-28.862336	13.500000	11.833333	-3.139623	13.000000	9.500000	13.000000	35.833333	22.833333	14.000000	91.800095	229.639230	23.495333	-196.864833	-197.484833	-577.414833	-16.374413	39.633333	19.235000
ZM53_12__3BNC117	-1		-28.568696	14.833333	13.166667	-1.282252	15.166667	10.166667	14.666667	32.333333	19.333333	13.500000	94.639248	225.792620	20.788833	-240.219667	-221.157500	-644.983667	-17.897511	40.570000	20.231667
1054_07_TC4_1499__3BNC117	-1		-27.621450	14.500000	12.000000	-1.731455	13.666667	8.333333	13.000000	29.666667	19.500000	17.000000	91.919577	233.343937	23.172500	-159.658333	-186.680500	-547.485000	-16.710133	41.570000	18.861667
16055_2_3__3BNC117	-1		-28.356093	15.000000	13.500000	-2.541239	15.166667	2.500000	13.666667	33.833333	18.333333	16.666667	90.342153	229.438331	24.196500	-233.444500	-215.094833	-611.383667	-16.446566	40.575000	19.940000
RHPA4259_7__3BNC117	-1		-28.809415	14.166667	12.333333	-1.929042	13.666667	9.500000	14.500000	32.000000	18.000000	13.500000	89.936359	229.191533	18.521000	-281.586833	-208.697500	-646.888167	-17.519111	39.718333	19.961667
CH181_12__3BNC117	-1		-29.114992	15.333333	13.333333	-2.529287	15.000000	6.833333	14.166667	33.666667	20.000000	16.000000	94.319971	235.147085	24.175667	-213.642833	-226.373833	-656.024333	-17.186896	40.201667	19.341667
T250_4__3BNC117	-1		-29.067944	13.166667	11.166667	-2.168584	17.833333	8.833333	14.166667	29.000000	19.833333	16.500000	94.759150	230.671871	23.251667	-239.124500	-210.593000	-617.447667	-18.082687	41.613333	19.531667
001428_2_42__3BNC117	-1		-29.242739	16.000000	14.333333	-2.136225	15.666667	6.833333	16.166667	29.500000	19.500000	17.166667	93.797377	233.984878	24.016833	-223.958500	-215.226333	-658.534167	-17.958647	41.113333	19.136667
DU422_1__3BNC117	-1		-28.118270	15.333333	13.166667	-1.558517	15.166667	9.333333	12.833333	32.666667	17.166667	16.500000	91.323463	228.767304	20.176833	-362.148500	-210.579333	-655.763333	-18.482255	41.103333	21.105000
CH064_20__3BNC117	-1		-29.200386	13.000000	10.500000	-1.956228	16.000000	8.666667	13.000000	35.166667	20.500000	13.666667	94.580211	234.683047	22.649167	-237.014833	-201.656833	-653.327667	-17.935013	41.481667	19.458333
H031_7__3BNC117	-1		-28.578087	15.666667	13.333333	-2.707540	8.000000	10.500000	14.833333	33.833333	23.666667	14.166667	90.710975	230.090008	25.456167	-216.956333	-188.378833	-541.398167	-16.625928	40.985000	17.828333
CH111_8__3BNC117	-1		-27.604590	13.666667	11.833333	-2.373825	16.333333	6.666667	13.333333	32.166667	20.666667	15.333333	94.056587	233.073535	23.423000	-192.437333	-201.863333	-588.822667	-16.665427	41.368333	18.625000
CH119_10__3BNC117	-1		-29.921327	16.666667	13.166667	-1.006805	13.833333	8.666667	12.000000	32.833333	22.166667	14.666667	96.818582	235.155958	22.250000	-263.312667	-215.297500	-633.798833	-17.648674	40.188333	19.506667
Q461_E2__3BNC117	-1		-28.265405	13.833333	12.333333	-2.365184	14.333333	8.000000	14.833333	31.666667	19.333333	15.833333	91.396642	232.381262	21.450667	-151.962833	-205.701167	-589.938500	-16.262650	39.545000	19.441667
211_9__3BNC117	-1		-29.934331	14.333333	12.333333	-1.763163	16.000000	9.166667	14.500000	32.833333	23.500000	14.333333	94.659341	233.171222	26.703167	-224.537667	-223.878333	-651.817167	-17.739328	39.878333	19.858333
CH117_4__3BNC117	-1		-28.403193	15.333333	13.500000	-2.633565	11.833333	6.333333	15.000000	27.500000	20.666667	20.166667	90.624057	230.889945	20.396167	-154.902833	-200.485833	-571.581500	-16.596165	40.643333	19.511667
H035_18__3BNC117	-1		-28.550966	17.666667	15.000000	-2.558070	12.666667	9.333333	17.000000	33.666667	19.333333	13.500000	91.774889	234.775948	22.804333	-246.921000	-229.688000	-648.016333	-17.425917	41.100000	18.060000
928_28__3BNC117	-1		-27.976955	14.666667	13.000000	-1.920258	13.166667	8.500000	14.000000	31.333333	21.833333	14.000000	92.238266	233.736092	25.396167	-182.878833	-187.317333	-564.578333	-16.625560	40.618333	19.905000
CH070_1__3BNC117	-1		-29.447150	14.833333	13.500000	-2.586817	15.000000	8.166667	12.000000	34.000000	21.833333	15.833333	95.239004	235.374506	22.203333	-261.659000	-236.896000	-673.999833	-18.516328	40.168333	20.111667
CH038_12__3BNC117	-1		-27.387994	13.666667	11.500000	-1.667252	14.833333	11.166667	14.666667	26.833333	21.500000	18.666667	94.159872	231.953128	25.051167	-109.178333	-189.571500	-541.768833	-16.815753	40.913333	20.253333
CH114_8__3BNC117	-1		-28.102103	14.666667	12.833333	-2.054489	15.500000	8.500000	12.333333	31.833333	18.666667	14.500000	94.579604	231.886349	20.696000	-229.375667	-195.820500	-606.173667	-17.208462	39.671667	19.021667
H061_14__3BNC117	-1		-28.353895	14.666667	12.000000	-1.840012	15.166667	10.833333	12.166667	30.833333	22.166667	15.166667	92.820427	230.034722	23.336500	-179.550000	-186.877167	-555.855167	-16.877536	39.910000	19.943333
T253_11__3BNC117	-1		-28.339111	14.166667	12.333333	-1.437714	15.833333	8.666667	11.500000	33.500000	20.500000	15.833333	93.973247	232.174293	23.240000	-241.898000	-195.179333	-594.870333	-17.343268	40.521667	18.893333
T257_31__3BNC117	-1		-28.017633	14.500000	12.333333	-1.792872	14.166667	8.333333	14.833333	31.666667	19.333333	14.833333	94.095871	235.491366	25.743333	-181.271000	-190.503833	-583.437667	-16.016954	41.288333	17.771667
PVO_4__3BNC117	-1		-27.839080	16.333333	13.500000	-3.408391	14.000000	8.666667	13.666667	33.333333	19.666667	15.500000	92.390959	235.653216	23.477167	-215.657833	-206.079000	-598.979000	-17.106818	39.831667	19.760000
TRJO4551_58__3BNC117	-1		-28.797325	13.666667	11.833333	-1.827159	14.500000	8.000000	11.500000	31.666667	18.666667	19.333333	93.883603	232.581058	22.128333	-175.005833	-191.561833	-571.254833	-16.568794	40.376667	20.130000
H078_14__3BNC117	-1		-27.253675	13.333333	11.000000	-1.605057	13.000000	9.833333	14.166667	34.000000	17.666667	13.166667	91.778354	231.044060	23.133333	-213.809500	-205.244833	-607.644500	-16.233541	39.913333	19.943333
T278_50__3BNC117	-1		-27.569387	12.333333	10.666667	-1.617432	13.666667	9.666667	10.500000	30.666667	19.666667	14.833333	90.085079	234.894679	19.622167	-162.899333	-189.962500	-515.485000	-16.586600	40.523333	18.596667
H079_2__3BNC117	-1		-28.408625	15.500000	13.333333	-2.228516	14.166667	9.166667	13.666667	34.333333	18.666667	13.833333	94.321703	234.827882	21.831667	-267.233833	-240.938000	-673.978333	-17.269192	39.626667	20.618333
CH115_12__3BNC117	-1		-28.465841	14.166667	12.333333	-1.797831	15.500000	10.833333	12.166667	32.166667	20.500000	14.333333	94.256281	235.959536	22.236833	-153.234667	-181.025000	-559.276000	-17.766406	41.965000	19.458333
CH120_6__3BNC117	-1		-28.316493	13.333333	11.500000	-1.811564	16.333333	7.666667	13.333333	31.166667	19.833333	15.833333	91.845199	230.644329	21.640500	-212.411667	-164.054167	-557.819500	-16.696967	40.418333	18.303333
T251_18__3BNC117	-1		-27.675461	15.166667	13.000000	-3.232112	14.333333	9.166667	13.500000	31.833333	20.333333	13.833333	91.820923	232.596122	24.928333	-194.407500	-186.530167	-555.735333	-16.792965	39.020000	19.205000
MW965_26__8ANC131	-1		-28.842148	18.166667	16.666667	-0.892339	13.666667	12.666667	16.166667	16.666667	16.666667	30.833333	96.136609	240.437543	14.379833	-56.090000	-167.489667	-553.214833	-15.394774	43.590000	18.978333
SF162__8ANC131	-1		-30.566242	18.666667	15.833333	-0.709142	12.333333	13.500000	20.833333	18.000000	19.166667	29.833333	97.113667	239.947673	22.730667	187.480000	-160.429667	-448.301500	-15.459514	43.520000	19.308333
MN_3__8ANC131	-1		-30.065257	20.166667	18.333333	-0.681620	13.666667	12.500000	19.666667	16.000000	18.500000	31.166667	96.843061	242.803969	19.398833	-1.801667	-174.710500	-537.779500	-15.791185	41.205000	19.891667
DJ263_8__8ANC131	-1		-31.056508	21.166667	19.000000	-1.473933	14.166667	15.166667	19.000000	21.833333	17.833333	29.166667	96.974672	242.505119	16.086333	-21.945000	-192.152000	-568.225833	-16.131755	41.578333	19.070000
00836_2_5__8ANC131	-1		-30.067867	15.000000	13.333333	-1.121241	13.166667	10.333333	12.666667	15.666667	24.666667	33.500000	97.052707	239.490818	20.955000	200.643333	-143.559667	-383.260667	-14.745093	43.156667	19.368333
BX08_16__8ANC131	-1		-30.364946	18.000000	15.333333	-0.519089	14.000000	15.166667	20.333333	20.500000	17.000000	26.500000	97.064561	238.696363	21.150167	108.026667	-172.699333	-481.473500	-14.933725	43.055000	18.616667
BAL_26__8ANC131	-1		-29.061639	17.333333	14.500000	-0.680094	11.500000	15.500000	19.666667	17.500000	15.333333	27.500000	95.601137	240.923963	16.926000	151.970000	-166.831167	-465.356833	-15.265353	43.471667	19.886667
HXB2__8ANC131	-1		-30.253248	19.000000	16.833333	-1.648000	13.166667	12.666667	19.166667	14.500000	19.166667	30.000000	97.125901	241.780405	19.891500	2.968333	-193.895000	-541.529667	-15.502122	41.798333	19.366667
242_14__8ANC131	-1		-31.969401	20.166667	18.000000	-0.280848	15.833333	15.666667	21.333333	21.000000	17.500000	32.500000	96.774259	241.873933	23.205667	-122.466667	-200.213667	-603.122333	-16.675591	42.186667	19.693333
25710_2_43__8ANC131	-1		-30.316027	17.500000	14.833333	-1.002696	12.833333	15.500000	17.166667	20.833333	17.666667	28.833333	96.891874	239.141112	20.432833	109.056667	-182.919167	-481.297167	-15.620803	43.610000	19.625000
H077_31__8ANC131	-1		-29.022952	16.166667	14.166667	-0.983958	14.000000	12.500000	19.333333	14.500000	17.333333	27.000000	96.991453	244.826858	21.256833	228.128333	-162.331000	-414.968500	-14.913295	43.190000	18.058333
6535_3__8ANC131	-1		-28.234370	17.500000	15.000000	-0.292877	11.833333	13.166667	20.166667	12.666667	15.333333	30.000000	95.568459	240.724065	15.158667	173.995000	-141.284500	-395.269333	-15.249164	41.488333	20.545000
SS1196_1__8ANC131	-1		-30.264956	19.666667	17.000000	-0.524811	10.166667	13.666667	20.833333	19.666667	22.500000	30.333333	96.993776	239.706990	22.592667	149.836667	-191.668833	-512.694167	-16.188059	43.321667	19.140000
ZM197_7__8ANC131	-1		-29.014963	16.500000	13.500000	-0.963257	7.166667	16.000000	16.833333	14.833333	22.166667	31.500000	95.739279	244.865933	23.175500	251.531667	-155.902500	-417.801833	-15.260791	41.466667	20.685000
H029_12__8ANC131	-1		-30.452746	20.166667	19.000000	-0.122604	14.000000	15.333333	18.833333	16.833333	19.166667	27.166667	96.163754	237.776459	15.290000	-108.765000	-183.413000	-572.978167	-16.500641	43.098333	18.848333
1012_11_TC21_3257__8ANC131	-1		-30.453555	18.333333	15.666667	-0.606918	12.500000	13.000000	20.500000	18.500000	19.833333	29.000000	98.758127	245.354640	22.507500	161.821667	-151.210000	-449.016000	-15.815929	44.765000	19.203333
H086_8__8ANC131	-1		-32.776694	21.500000	20.166667	-0.308970	9.000000	13.000000	25.500000	14.833333	21.666667	31.833333	96.953806	238.867299	25.917833	-39.231667	-219.404500	-622.376167	-17.774449	41.918333	20.571667
Q23_17__8ANC131	-1		-31.273005	20.500000	18.500000	-1.437276	14.000000	16.000000	19.833333	19.000000	15.333333	32.166667	97.239589	238.587246	20.119667	-73.616667	-212.551333	-599.398333	-16.233715	42.728333	19.796667
BZ167_12__8ANC131	-1		-29.497833	19.000000	15.666667	-0.607107	11.833333	13.333333	20.000000	16.500000	19.833333	30.333333	95.516051	242.717707	20.602667	161.843333	-154.221500	-444.006500	-15.737208	41.685000	20.481667
25711_2_4__8ANC131	-1		-29.900341	15.666667	14.166667	-0.825928	12.166667	14.000000	17.166667	15.666667	19.833333	31.500000	97.084904	242.890452	22.067000	228.708500	-134.478167	-382.972000	-14.771244	42.091667	21.246667
ZM109_4__8ANC131	-1		-28.295080	17.500000	14.666667	-0.923848	15.333333	13.666667	17.833333	15.000000	16.500000	34.166667	95.783551	236.154661	18.579167	-125.815000	-184.690000	-557.169000	-16.182700	42.925000	20.396667
25925_2_22__8ANC131	-1		-29.253764	18.333333	16.166667	-0.817088	13.833333	12.833333	17.333333	14.666667	17.666667	30.666667	95.419004	239.103672	17.925000	76.261667	-183.903000	-521.081833	-16.086723	42.378333	19.668333
1056_10_TA11_1826__8ANC131	-1		-29.354933	16.500000	13.666667	-0.696187	11.333333	14.666667	17.000000	17.166667	19.000000	25.500000	96.886984	243.671742	19.924333	222.230000	-146.578333	-395.388333	-14.331234	42.431667	20.038333
16845_2_22__8ANC131	-1		-30.685369	19.333333	17.166667	-0.948720	13.333333	16.500000	18.833333	18.666667	17.000000	31.333333	96.909030	245.554715	16.043667	113.221667	-178.009833	-480.146333	-16.022086	41.360000	20.226667
DU156_12__8ANC131	-1		-29.742797	16.333333	13.833333	-1.413869	16.000000	13.666667	15.166667	16.000000	15.166667	33.833333	97.230149	243.301325	16.344167	-96.058333	-183.870000	-581.425000	-15.719625	43.226667	18.635000
TRO_11__8ANC131	-1		-29.014365	16.666667	15.000000	-0.802770	12.833333	15.333333	18.333333	17.666667	17.166667	28.000000	95.322598	243.023298	21.313000	173.391667	-147.947667	-423.376333	-14.779061	41.535000	19.565000
26191_2_48__8ANC131	-1		-30.573700	18.666667	15.500000	-1.170329	13.666667	15.000000	18.000000	16.500000	15.833333	31.000000	97.351529	237.637020	22.695833	109.181667	-182.858667	-510.683167	-16.214648	44.481667	19.411667
SC422_8__8ANC131	-1		-31.021838	19.166667	15.666667	-1.241704	14.166667	13.166667	19.666667	19.000000	19.666667	31.666667	97.193321	241.277581	21.811333	197.191667	-182.032000	-488.047833	-15.681221	43.913333	18.435000
WITO4160_33__8ANC131	-1		-29.095462	15.000000	13.166667	-0.612473	11.833333	17.000000	18.166667	18.333333	16.500000	26.500000	95.779779	239.639219	25.903833	224.481667	-139.716833	-373.452500	-15.264573	43.581667	18.515000
0013095_2_11__8ANC131	-1		-30.822811	18.833333	16.666667	-0.626083	12.333333	12.500000	20.166667	15.166667	19.666667	35.666667	97.015044	246.686246	19.803333	204.031667	-205.557333	-535.646000	-16.159547	41.965000	21.786667
REJO4541_67__8ANC131	-1		-30.980418	18.833333	17.000000	-1.303640	13.666667	12.333333	20.166667	17.666667	17.666667	32.333333	97.154492	242.176832	19.987167	-28.421667	-194.765833	-576.341500	-15.600150	43.593333	19.171667
ZM135_10A__8ANC131	-1		-30.243034	18.500000	15.666667	-1.280177	10.333333	14.666667	17.500000	17.833333	21.666667	28.666667	96.812691	240.527950	18.879000	200.773333	-143.011167	-413.835333	-15.115181	41.968333	21.393333
700010040_C9_4520__8ANC131	-1		-27.277301	16.833333	15.000000	-0.423421	14.833333	12.833333	18.000000	16.333333	15.166667	25.333333	95.652971	239.061676	15.957667	-85.950000	-154.730333	-510.759667	-14.717838	43.148333	20.785000
DU123_06__8ANC131	-1		-29.630260	16.166667	14.333333	-1.105972	14.666667	16.333333	16.333333	20.166667	12.833333	31.833333	97.228569	242.245463	14.822167	-65.943333	-175.636167	-497.057333	-15.632849	42.288333	18.796667
ZM249_1__8ANC131	-1		-30.027289	17.166667	15.000000	-1.782405	15.333333	14.000000	15.333333	16.500000	14.833333	34.833333	97.230775	238.744021	13.356333	-59.008333	-168.495333	-533.783167	-15.590187	41.626667	20.393333
16936_2_21__8ANC131	-1		-30.802161	19.000000	17.666667	-0.679509	12.500000	13.166667	19.666667	13.333333	17.666667	38.000000	95.543225	237.915088	16.302667	-44.785000	-197.464500	-614.164000	-16.793255	43.781667	19.821667
Q842_D12__8ANC131	-1		-31.791075	20.333333	17.500000	-0.668961	13.500000	17.000000	19.166667	20.833333	18.000000	29.666667	97.065080	239.448705	18.789167	-69.591667	-224.785500	-613.117333	-16.964891	41.946667	19.691667
SC05_8C11_2344__8ANC131	-1		-28.530130	18.333333	15.500000	-0.681870	14.000000	13.000000	20.000000	13.833333	17.666667	30.666667	95.219950	239.965283	20.982833	166.835000	-157.796000	-455.484833	-15.797801	43.016667	18.030000
PRB926_04_A9_4237__8ANC131	-1		-28.734637	17.500000	15.833333	-0.617671	12.333333	15.166667	19.833333	17.500000	16.500000	26.333333	95.473610	240.947691	20.067333	134.240000	-168.545667	-453.349500	-15.650943	44.053333	19.243333
Q259_17__8ANC131	-1		-29.397972	20.500000	17.666667	-0.737600	13.166667	15.000000	20.500000	18.166667	17.500000	29.833333	95.808819	237.481712	19.867833	-118.341667	-187.971167	-574.051167	-16.243160	42.845000	20.123333
T255_34__8ANC131	-1		-30.611890	20.333333	17.833333	-0.935445	14.000000	18.000000	20.000000	22.000000	17.166667	27.333333	97.285568	242.584520	14.295167	-88.728333	-204.697333	-555.214833	-16.232705	42.551667	18.206667
H022_7__8ANC131	-1		-30.196943	19.666667	17.166667	-0.554611	12.333333	12.500000	21.500000	16.666667	17.333333	26.166667	96.861884	244.184978	18.880000	138.471667	-172.427000	-452.015833	-15.719714	42.988333	19.963333
Q769_D22__8ANC131	-1		-32.254578	21.166667	18.833333	-0.981394	15.666667	15.833333	19.500000	18.500000	16.333333	30.166667	97.336971	242.232662	16.344333	-150.740000	-230.107667	-634.137833	-17.162325	42.633333	19.366667
1006_11_C3_1601__8ANC131	-1		-29.220933	19.166667	15.666667	-0.613205	11.666667	15.500000	19.166667	16.166667	16.166667	29.833333	95.716762	240.022513	19.812167	209.733333	-165.914833	-445.368000	-15.079203	42.990000	18.786667
T280_5__8ANC131	-1		-29.241182	18.666667	17.500000	-0.416102	12.333333	15.166667	18.666667	15.833333	18.500000	34.000000	95.592188	237.261504	15.934167	-125.205000	-207.568000	-587.850167	-16.675984	42.916667	18.651667
CAP210_E8__8ANC131	-1		-30.989936	19.333333	15.833333	-0.772156	15.666667	14.166667	19.666667	16.166667	16.000000	29.500000	96.851009	240.615665	16.602333	147.291667	-175.504333	-486.153167	-16.166572	41.995000	19.796667
WEAU_D15_410__8ANC131	-1		-28.792863	18.666667	15.166667	-0.262212	12.500000	15.000000	21.000000	15.500000	20.000000	29.666667	95.200092	242.493211	24.599000	209.926667	-135.523167	-391.419667	-15.253059	41.993333	20.515000
263_8__8ANC131	-1		-30.873508	20.166667	18.000000	-1.245443	13.333333	16.166667	19.500000	22.166667	16.333333	28.000000	97.520393	245.176238	20.178333	-52.648333	-214.570667	-591.364167	-15.922786	41.421667	18.516667
0330_V4_C3__8ANC131	-1		-30.825326	21.166667	17.500000	-1.228073	13.333333	16.333333	19.666667	20.833333	17.666667	28.333333	97.057263	238.716716	16.806333	-108.895000	-222.028500	-622.857167	-16.460339	43.336667	18.680000
AC10_29__8ANC131	-1		-30.251153	16.500000	15.000000	-0.214544	11.333333	15.500000	20.000000	21.833333	16.666667	24.833333	96.693501	243.569500	19.821833	25.865000	-170.611000	-459.592833	-16.652192	43.381667	20.283333
3415_V1_C1__8ANC131	-1		-30.138088	19.500000	16.666667	-0.879903	12.000000	11.833333	18.500000	15.000000	20.166667	32.833333	96.710471	241.053945	21.940667	-10.851667	-167.895167	-516.677833	-15.664766	42.676667	19.036667
6240_08_TA5_4622__8ANC131	-1		-28.925538	18.000000	16.000000	-0.987849	12.333333	15.666667	20.333333	18.000000	15.500000	28.333333	95.244535	243.061787	20.871333	144.518333	-172.272667	-482.532333	-14.804093	42.733333	17.855000
T252_7__8ANC131	-1		-29.894281	17.666667	15.833333	-0.196274	9.666667	11.833333	21.833333	20.833333	21.833333	29.666667	95.471303	239.910289	19.724833	-40.433333	-190.467333	-569.919333	-16.507375	43.148333	19.766667
CH110_2__8ANC131	-1		-29.393211	18.666667	16.500000	-1.126353	13.000000	14.833333	19.333333	17.500000	15.833333	28.666667	95.516006	240.183755	14.181500	101.608500	-180.793500	-520.620667	-15.758172	43.605000	20.203333
6244_13_B5_4567__8ANC131	-1		-31.821777	20.166667	18.500000	-0.912018	12.500000	17.000000	21.666667	20.833333	16.166667	28.833333	100.706614	250.977568	21.047000	194.670000	-164.633500	-453.207000	-16.069764	42.785000	18.070000
Q168_A2__8ANC131	-1		-31.698410	20.166667	18.166667	-1.018631	13.000000	16.166667	19.000000	20.000000	18.833333	28.166667	97.412308	237.574738	19.457667	-70.906667	-209.848833	-582.984333	-16.554467	42.145000	19.920000
235_47__8ANC131	-1		-28.641084	15.833333	14.500000	-0.542638	12.333333	17.000000	13.666667	15.500000	18.666667	30.000000	95.545299	238.395029	17.729833	-43.361667	-194.543000	-523.418667	-14.946724	41.685000	19.460000
62357_14_D3_4589__8ANC131	-1		-29.851523	19.000000	16.166667	-0.636917	12.000000	12.000000	19.833333	21.833333	16.500000	28.166667	95.956440	238.133175	20.412833	138.690000	-171.845000	-458.981667	-15.348877	42.456667	20.080000
CAAN5342__8ANC131	-1		-29.720584	20.166667	17.833333	-0.794072	13.666667	12.833333	19.666667	16.833333	18.333333	32.166667	96.979010	241.106824	19.974833	157.115000	-179.318667	-468.007167	-16.124388	43.693333	18.913333
H080_23__8ANC131	-1		-28.838908	14.833333	12.666667	-0.492701	8.333333	15.333333	18.333333	19.500000	21.000000	21.666667	95.820189	240.872639	23.135833	220.641667	-144.861833	-387.691500	-14.783805	44.075000	18.748333
DU172_17__8ANC131	-1		-29.810028	19.333333	17.333333	-0.804545	13.666667	14.333333	18.666667	18.833333	11.333333	31.500000	96.895315	242.309631	15.826833	-128.733333	-211.513500	-629.462167	-16.437895	42.986667	20.473333
DU151_02__8ANC131	-1		-31.614321	19.333333	17.333333	-1.109370	14.500000	17.000000	17.666667	18.500000	16.333333	30.833333	97.341204	236.088810	14.259833	-111.085000	-210.764167	-620.052667	-17.044381	42.861667	19.550000
ZM233_6__8ANC131	-1		-29.756592	19.166667	16.000000	-0.431564	14.000000	12.666667	19.333333	12.500000	16.833333	35.166667	95.450289	237.304837	16.145833	176.290000	-173.591000	-484.559000	-16.207873	43.310000	19.111667
CAP45_G3__8ANC131	-1		-29.873245	16.833333	14.833333	-1.542343	17.000000	16.500000	17.000000	19.833333	12.666667	30.833333	97.186918	237.763328	12.127333	-140.416667	-182.202667	-579.357333	-16.688231	43.276667	19.798333
ZM214_15__8ANC131	-1		-30.532024	19.333333	16.500000	-0.513611	12.000000	15.000000	17.333333	19.166667	18.166667	29.500000	96.878241	242.680792	24.180000	114.946667	-170.671000	-467.808500	-16.094856	42.543333	19.480000
0439_V5_C1__8ANC131	-1		-30.784865	21.500000	18.000000	-1.389348	10.333333	14.333333	19.333333	20.333333	23.000000	29.833333	95.893494	244.496963	19.777333	-101.740000	-203.436667	-606.351333	-16.301156	42.485000	19.513333
269_12__8ANC131	-1		-30.445023	18.333333	16.333333	-0.698268	13.166667	14.666667	20.333333	15.166667	17.666667	32.000000	95.638643	239.524784	22.872167	-100.881667	-178.303667	-556.809000	-16.553742	42.495000	18.196667
9021_14_B2_4571__8ANC131	-1		-29.571344	19.000000	16.666667	-0.335444	12.833333	12.833333	20.166667	15.666667	18.166667	28.666667	95.212783	242.827393	23.833167	149.210000	-152.464667	-440.395167	-15.170760	41.761667	19.716667
H030_7__8ANC131	-1		-29.913450	16.666667	14.333333	-0.787633	14.000000	13.333333	18.000000	15.833333	21.500000	29.333333	95.985371	240.145065	21.537000	139.005000	-163.253333	-479.702667	-15.583366	43.136667	19.918333
3718_3_11__8ANC131	-1		-30.646539	18.000000	15.500000	-0.943654	13.500000	15.000000	19.166667	19.000000	16.666667	30.000000	96.548288	237.582473	18.983167	-77.260000	-196.818333	-600.639167	-16.341673	43.165000	19.423333
0260_V5_C1__8ANC131	-1		-30.872355	20.333333	18.333333	-1.014308	14.333333	13.166667	19.833333	20.500000	17.166667	30.000000	97.026698	240.601533	18.607167	-69.215000	-189.177000	-555.007000	-16.163398	42.090000	19.428333
247_23__8ANC131	-1		-28.490946	17.166667	14.166667	-0.823105	14.333333	15.833333	16.500000	18.833333	14.833333	28.333333	95.486450	237.955033	11.681000	-109.260000	-177.868333	-557.798167	-15.676992	42.965000	19.411667
QH0692_42__8ANC131	-1		-29.701228	18.000000	15.666667	-0.334345	14.333333	16.333333	19.333333	21.000000	16.000000	27.833333	95.092226	243.469204	19.280167	157.073333	-166.129000	-459.629833	-15.676975	42.831667	18.911667
THRO4156__8ANC131	-1		-31.720342	20.000000	17.500000	-0.457006	13.666667	19.833333	18.833333	23.666667	15.333333	23.000000	101.937199	252.302573	16.774500	-67.085000	-198.270500	-585.822667	-16.282738	43.231667	18.945000
3365_V2_C20__8ANC131	-1		-29.866450	20.833333	18.500000	-0.376506	14.333333	15.333333	18.000000	18.666667	17.333333	29.000000	95.429914	239.199824	18.778500	-149.463333	-192.143833	-582.744000	-16.345528	41.961667	19.316667
ZM53_12__8ANC131	-1		-31.013170	17.333333	15.833333	-0.788793	13.333333	15.166667	17.666667	18.000000	16.500000	30.500000	97.518670	236.265309	24.117000	146.846667	-154.217333	-444.603500	-15.217766	43.295000	19.490000
1054_07_TC4_1499__8ANC131	-1		-28.780843	17.833333	15.500000	-0.716527	12.666667	12.166667	19.666667	13.833333	17.166667	29.000000	95.311570	242.477000	19.463833	120.160000	-161.699167	-452.051667	-15.362744	43.720000	18.318333
16055_2_3__8ANC131	-1		-29.088881	19.166667	15.000000	-1.153524	13.333333	15.333333	19.500000	14.166667	13.666667	31.500000	95.643198	239.891111	16.321167	71.110000	-175.356500	-491.380333	-16.590495	41.928333	20.543333
RHPA4259_7__8ANC131	-1		-29.952461	15.500000	12.500000	-0.111018	13.166667	15.166667	18.833333	16.666667	17.000000	30.833333	95.627539	239.777879	21.429333	142.700000	-150.446167	-428.120000	-15.889024	42.845000	19.543333
CH181_12__8ANC131	-1		-30.519792	19.333333	16.500000	-1.653102	14.833333	14.666667	18.000000	19.500000	16.166667	29.666667	96.813691	244.557477	16.096500	111.448333	-173.349000	-489.621500	-16.665406	42.191667	18.786667
T250_4__8ANC131	-1		-31.979485	19.500000	16.333333	-0.511846	13.666667	10.666667	20.833333	18.166667	20.500000	31.500000	97.295768	239.384538	22.496500	-118.918333	-192.587167	-558.181833	-17.454826	42.866667	19.821667
001428_2_42__8ANC131	-1		-31.017492	17.833333	15.166667	-0.936437	13.166667	12.666667	20.166667	14.833333	17.166667	34.333333	97.131397	243.134041	20.007000	159.976667	-192.591667	-527.377500	-16.225519	43.605000	19.136667
DU422_1__8ANC131	-1		-29.798505	17.833333	14.500000	-0.892288	14.666667	16.500000	15.500000	16.166667	15.500000	31.000000	95.914498	239.861098	19.295667	143.090000	-158.978000	-461.052167	-15.636002	42.985000	20.783333
CH064_20__8ANC131	-1		-30.755867	19.833333	17.333333	-1.155039	16.166667	15.333333	19.333333	18.333333	14.833333	30.333333	96.877464	243.076082	16.809500	-140.286667	-211.838000	-635.648333	-16.668106	43.916667	20.111667
H031_7__8ANC131	-1		-29.590552	18.333333	16.666667	-0.711278	8.833333	14.833333	19.500000	19.166667	22.166667	23.833333	95.613780	240.056095	20.911000	116.215000	-167.284833	-459.690167	-15.508252	43.015000	18.480000
CH111_8__8ANC131	-1		-29.331779	16.833333	15.333333	-1.246155	14.666667	15.500000	16.000000	20.500000	12.666667	28.333333	96.944333	242.512242	16.561500	-77.915000	-175.860333	-540.695500	-15.706873	43.815000	18.241667
CH119_10__8ANC131	-1		-31.736398	18.666667	16.500000	-0.579381	13.333333	16.333333	19.166667	22.666667	17.166667	29.500000	98.745593	243.661888	14.442833	132.761167	-188.038833	-494.394833	-17.483401	41.786667	19.165000
Q461_E2__8ANC131	-1		-29.440891	20.500000	18.166667	-1.024394	11.666667	15.666667	19.500000	16.833333	16.500000	28.666667	95.408779	242.403727	22.006000	-103.536667	-188.840167	-567.511500	-16.275763	41.665000	19.186667
211_9__8ANC131	-1		-31.073813	19.000000	17.166667	-0.731715	13.166667	14.666667	20.833333	17.500000	18.333333	30.166667	97.170003	242.119640	22.084000	-69.715000	-197.258333	-556.976500	-16.525329	40.901667	19.425000
CH117_4__8ANC131	-1		-29.218500	19.000000	16.500000	-0.610265	12.000000	12.000000	18.500000	15.000000	18.500000	31.833333	95.377250	241.260120	17.165500	112.933333	-175.456833	-469.920167	-16.032951	42.686667	19.225000
H035_18__8ANC131	-1		-29.159374	17.833333	15.833333	-0.752843	13.333333	14.666667	21.000000	18.666667	15.833333	25.333333	95.420971	243.761664	17.759000	98.411667	-126.815967	-407.484000	-15.528036	43.590000	17.908333
928_28__8ANC131	-1		-29.998342	19.000000	15.666667	-0.588282	13.166667	14.666667	21.166667	18.333333	17.000000	30.500000	95.375180	242.550386	19.291667	-70.990000	-195.217833	-562.800667	-16.336243	43.125000	19.818333
CH070_1__8ANC131	-1		-30.581947	19.666667	17.666667	-1.060201	14.166667	17.833333	20.833333	21.666667	16.166667	29.500000	97.548767	244.185566	18.609833	-28.935000	-233.670833	-626.329500	-17.085596	42.611667	19.936667
CH038_12__8ANC131	-1		-29.569954	17.666667	15.666667	-1.225820	13.666667	13.500000	17.166667	18.166667	15.500000	31.500000	96.974189	240.872758	17.994833	-71.495000	-187.422000	-550.334167	-16.181856	42.613333	20.345000
CH114_8__8ANC131	-1		-30.536802	16.500000	13.333333	-1.300481	14.333333	14.000000	17.500000	14.500000	19.333333	35.500000	97.087978	241.201924	19.613833	190.143333	-172.885833	-470.542167	-16.033601	42.111667	18.913333
H061_14__8ANC131	-1		-29.903645	19.000000	16.333333	-0.419957	12.833333	12.500000	20.500000	14.666667	17.666667	28.500000	96.892082	240.570326	24.677667	157.983333	-152.049500	-434.847667	-15.397569	42.170000	20.048333
T253_11__8ANC131	-1		-30.382444	16.500000	14.166667	-1.196589	14.333333	16.833333	17.500000	18.000000	18.333333	30.333333	96.907726	241.231529	17.006000	9.661667	-165.980333	-525.916333	-16.373331	41.940000	18.780000
T257_31__8ANC131	-1		-31.256472	20.666667	18.000000	-1.081528	14.500000	15.500000	21.000000	19.500000	18.000000	29.833333	96.884246	244.443837	18.937000	-46.565000	-189.033333	-574.415500	-16.316967	43.538333	17.716667
PVO_4__8ANC131	-1		-29.908894	18.666667	15.666667	-0.511383	13.166667	15.833333	20.666667	19.333333	17.000000	27.000000	95.837533	244.265358	18.392500	178.055000	-160.660000	-450.411833	-15.929618	42.685000	19.755000
TRJO4551_58__8ANC131	-1		-30.295893	17.166667	14.000000	-0.753871	12.666667	12.833333	20.833333	16.666667	17.333333	25.833333	96.966302	242.272918	21.732000	236.615000	-160.524167	-419.381333	-14.931085	42.960000	20.098333
H078_14__8ANC131	-1		-28.398552	20.333333	16.666667	-0.275085	11.666667	16.333333	20.833333	18.333333	17.000000	26.833333	95.293626	239.922115	19.777500	122.230000	-171.240333	-465.619500	-15.918192	42.340000	19.965000
T278_50__8ANC131	-1		-29.678955	17.166667	14.666667	-0.464391	13.666667	17.000000	15.666667	17.000000	16.666667	27.333333	95.384741	244.398987	18.404167	-70.660000	-168.579667	-483.771167	-15.351813	42.688333	18.731667
H079_2__8ANC131	-1		-29.441884	21.000000	18.166667	-0.512792	13.500000	19.500000	16.833333	19.500000	14.166667	26.000000	96.978813	244.304655	11.430500	-147.953333	-183.528500	-539.188667	-15.876824	42.580000	20.255000
CH115_12__8ANC131	-1		-29.589631	15.833333	14.166667	-0.929850	12.333333	13.666667	16.166667	14.666667	18.666667	34.500000	96.901308	244.520217	23.065667	247.041667	-161.686000	-419.513500	-15.608787	42.805000	19.978333
CH120_6__8ANC131	-1		-28.758615	18.333333	16.000000	-1.017176	13.666667	13.333333	19.666667	13.000000	17.000000	34.166667	95.360193	240.592351	16.688833	163.915000	-175.329833	-492.148167	-15.502563	43.146667	18.381667
T251_18__8ANC131	-1		-30.038993	18.500000	15.500000	-0.606384	13.166667	14.666667	21.166667	19.333333	16.000000	30.333333	95.427092	242.547133	16.878333	-75.181667	-178.530500	-547.306667	-15.880025	41.023333	19.278333
MW965_26__8ANC134	-1		-30.360073	18.000000	15.500000	-0.087524	15.000000	12.000000	16.500000	16.666667	19.000000	36.166667	97.394829	239.290656	15.489800	-38.820000	-164.869333	-536.801167	-16.708231	44.080000	18.021667
SF162__8ANC134	-1		-31.536983	19.333333	17.000000	-0.190725	15.333333	11.666667	22.166667	17.333333	19.666667	37.000000	99.498666	240.192979	24.718167	209.681667	-161.911833	-467.579500	-16.360178	43.603333	19.085000
MN_3__8ANC134	-1		-32.538104	18.666667	16.666667	-0.178747	14.500000	12.833333	20.833333	15.833333	20.833333	36.333333	98.796516	242.607703	20.909600	108.828333	-205.365833	-581.854667	-16.437493	42.276667	19.401667
DJ263_8__8ANC134	-1		-32.745421	22.000000	18.166667	-0.381282	15.000000	14.833333	21.333333	20.833333	18.166667	36.666667	99.350278	242.136718	21.263333	102.118333	-223.196500	-596.579333	-17.438896	42.195000	18.670000
00836_2_5__8ANC134	-1		-32.140369	15.833333	14.333333	-0.083694	13.500000	10.000000	16.000000	15.000000	25.333333	35.833333	98.872062	239.418619	26.367667	300.841667	-163.941167	-404.839833	-15.997709	44.141667	19.083333
BX08_16__8ANC134	-1		-31.594311	19.333333	16.000000	-0.000010	13.666667	15.833333	21.833333	21.666667	16.500000	29.500000	98.705309	238.230453	24.932167	210.250000	-189.586000	-496.235833	-15.831438	43.151667	18.983333
BAL_26__8ANC134	-1		-30.137941	19.833333	16.000000	-0.227448	12.500000	15.666667	21.166667	19.166667	14.666667	33.500000	97.053910	239.274346	25.511000	244.408333	-180.788500	-463.705833	-15.922090	44.693333	19.606667
HXB2__8ANC134	-1		-32.101158	20.666667	17.833333	0.000005	16.833333	13.166667	20.166667	15.000000	19.333333	32.333333	99.656903	241.683355	21.153833	53.250000	-230.590167	-615.840667	-16.848401	43.333333	18.118333
242_14__8ANC134	-1		-32.988785	20.666667	18.000000	-0.364716	14.666667	16.166667	21.000000	20.000000	16.666667	36.166667	99.023258	242.372032	30.280333	30.620000	-222.376833	-632.014833	-17.165308	42.866667	19.053333
25710_2_43__8ANC134	-1		-31.140441	19.000000	15.166667	-0.197637	14.166667	15.333333	17.166667	20.666667	17.833333	31.333333	99.169629	239.195331	20.488167	170.573333	-181.586167	-495.635167	-16.408130	44.226667	18.223333
H077_31__8ANC134	-1		-31.379209	17.500000	16.000000	-0.323227	14.333333	13.000000	19.666667	14.833333	19.166667	34.333333	98.760290	243.890422	22.262833	199.483333	-190.983833	-474.969667	-16.353292	43.658333	18.228333
6535_3__8ANC134	-1		-31.132141	19.833333	17.166667	0.000000	13.500000	13.333333	21.333333	13.666667	19.833333	37.500000	96.620157	239.252600	22.407533	292.976667	-176.358000	-423.875167	-16.263299	42.351667	18.936667
SS1196_1__8ANC134	-1		-32.174527	19.500000	17.166667	-0.153946	10.500000	13.166667	21.500000	21.666667	21.833333	33.500000	99.026568	239.717654	27.924400	168.196667	-178.979833	-489.479833	-17.114932	44.490000	17.885000
ZM197_7__8ANC134	-1		-30.637671	17.000000	14.833333	-0.215266	8.166667	15.166667	18.500000	15.500000	24.666667	35.666667	97.020751	243.710187	28.539500	317.521667	-176.707833	-425.491500	-16.101206	42.403333	19.653333
H029_12__8ANC134	-1		-31.848778	18.166667	15.500000	-0.085551	15.166667	17.166667	19.000000	18.833333	16.333333	31.666667	97.229655	237.962762	18.473167	65.091667	-202.363000	-579.286833	-16.950145	43.863333	18.763333
1012_11_TC21_3257__8ANC134	-1		-31.939921	19.000000	16.500000	-0.112610	14.833333	13.000000	22.000000	19.833333	21.166667	30.500000	100.536518	244.741253	26.249667	206.053333	-169.671333	-468.740333	-16.777895	45.068333	18.458333
H086_8__8ANC134	-1		-34.071383	22.333333	18.666667	-0.000010	10.000000	12.833333	23.166667	14.000000	23.833333	36.500000	99.758212	239.306047	27.650000	74.405000	-230.888667	-621.262833	-17.461619	43.186667	19.118333
Q23_17__8ANC134	-1		-32.365821	23.000000	19.333333	-0.268697	14.500000	15.833333	21.000000	19.333333	16.500000	38.833333	99.526485	238.864031	21.529333	13.245000	-231.343833	-627.918333	-17.446179	43.490000	19.620000
BZ167_12__8ANC134	-1		-30.229445	19.166667	16.333333	-0.084905	13.166667	12.333333	21.000000	16.000000	19.166667	34.166667	96.939528	241.070151	21.154833	273.255000	-148.715833	-408.156333	-15.949069	43.133333	18.846667
25711_2_4__8ANC134	-1		-32.339085	16.666667	13.833333	-0.193756	13.833333	13.833333	16.833333	15.333333	22.833333	36.166667	99.370640	242.624237	26.414000	263.470000	-138.351000	-390.202500	-15.684813	42.488333	20.223333
ZM109_4__8ANC134	-1		-29.884020	19.166667	18.000000	-0.487116	14.500000	14.500000	18.666667	13.833333	18.500000	38.666667	97.452781	236.492137	22.799933	-42.236667	-186.117333	-535.633500	-16.988272	43.655000	19.545000
25925_2_22__8ANC134	-1		-31.571382	17.833333	16.333333	-0.102941	15.000000	13.000000	17.500000	16.833333	21.000000	38.166667	97.115188	239.362590	22.225333	198.200000	-177.101167	-491.497667	-16.806831	43.750000	18.441667
1056_10_TA11_1826__8ANC134	-1		-31.648076	16.000000	13.666667	-0.213603	15.000000	13.333333	18.333333	17.500000	19.166667	33.500000	98.754073	243.163829	26.657333	227.631667	-157.386167	-430.189500	-16.086723	42.931667	19.025000
16845_2_22__8ANC134	-1		-32.445961	19.333333	15.666667	-0.000010	15.000000	18.000000	20.833333	17.500000	14.833333	39.666667	98.713696	244.067003	24.969000	294.296667	-188.303333	-489.106167	-17.099690	42.356667	19.453333
DU156_12__8ANC134	-1		-31.041791	18.166667	16.000000	-0.236582	18.500000	13.833333	17.666667	15.000000	17.000000	39.833333	99.403377	243.518547	17.008167	-82.606667	-180.369500	-582.957833	-16.962924	44.108333	18.150000
TRO_11__8ANC134	-1		-29.411572	17.666667	14.666667	-0.083710	12.666667	16.833333	18.833333	17.166667	18.166667	28.666667	96.890021	242.116404	23.968000	233.795000	-166.390333	-439.430667	-15.425660	42.320000	18.543333
26191_2_48__8ANC134	-1		-32.747822	19.666667	15.833333	-0.204152	14.500000	16.333333	19.500000	16.833333	15.833333	37.000000	100.003721	237.379581	18.623517	162.725000	-190.521333	-544.247000	-17.205890	45.100000	18.791667
SC422_8__8ANC134	-1		-32.317561	19.333333	17.166667	-0.461589	14.666667	13.500000	21.666667	18.833333	19.666667	34.166667	99.186218	240.845078	21.585833	250.461667	-167.931167	-457.162167	-16.586277	44.713333	17.295000
WITO4160_33__8ANC134	-1		-29.806936	17.333333	14.666667	-0.085500	12.166667	15.833333	19.666667	19.666667	19.000000	30.166667	97.407683	238.846599	32.734083	268.031667	-155.982000	-402.921333	-15.714764	44.335000	17.371667
0013095_2_11__8ANC134	-1		-32.423820	18.666667	17.166667	-0.174250	14.500000	13.166667	22.666667	12.833333	20.833333	39.833333	98.964048	246.557199	24.458500	207.431667	-210.063167	-533.743167	-16.796461	42.838333	20.698333
REJO4541_67__8ANC134	-1		-32.943709	23.333333	20.000000	-0.185450	14.833333	13.000000	21.666667	18.333333	19.166667	36.500000	98.863867	241.286703	25.059333	0.016667	-214.456667	-603.578667	-16.757160	43.195000	19.150000
ZM135_10A__8ANC134	-1		-32.944570	19.166667	15.333333	0.000020	11.500000	15.166667	20.500000	19.166667	24.166667	35.500000	99.466956	241.841064	24.002167	218.468333	-193.135333	-516.983000	-16.925784	42.960000	20.383333
700010040_C9_4520__8ANC134	-1		-28.715572	19.833333	16.500000	-0.087234	16.333333	11.666667	19.500000	16.500000	14.833333	29.666667	97.743043	239.410422	19.783167	-17.491667	-160.401333	-486.656333	-15.901202	44.123333	19.718333
DU123_06__8ANC134	-1		-31.208304	16.833333	14.166667	-0.368123	14.833333	17.833333	18.166667	19.166667	12.000000	37.000000	99.556213	240.688335	19.461000	50.728333	-187.456167	-530.971000	-16.338665	42.958333	17.883333
ZM249_1__8ANC134	-1		-31.543502	16.500000	14.500000	-0.129425	16.166667	14.500000	17.000000	16.000000	14.166667	40.333333	99.300001	239.206909	15.872167	-65.161667	-181.143500	-571.613333	-16.965845	42.191667	20.025000
16936_2_21__8ANC134	-1		-32.079079	17.500000	16.166667	-0.181325	13.500000	12.500000	20.333333	13.333333	18.666667	39.166667	96.789641	237.205728	18.769833	43.160000	-201.844500	-591.650667	-17.367294	43.951667	18.616667
Q842_D12__8ANC134	-1		-33.233810	21.833333	18.166667	-0.084035	14.833333	16.666667	20.166667	20.500000	16.666667	36.833333	99.475677	239.109995	22.355067	100.028333	-245.128167	-634.560833	-17.069256	43.495000	19.018333
SC05_8C11_2344__8ANC134	-1		-30.622438	19.000000	16.166667	-0.463165	12.666667	12.666667	22.000000	16.000000	20.333333	34.333333	96.830650	239.563548	26.290783	308.383333	-160.190000	-413.266167	-16.142513	44.065000	17.241667
PRB926_04_A9_4237__8ANC134	-1		-30.798102	18.500000	15.833333	0.000010	14.166667	15.000000	22.166667	16.500000	17.000000	34.333333	97.309063	240.200535	25.974833	206.940000	-165.742667	-447.100167	-16.901418	44.220000	18.423333
Q259_17__8ANC134	-1		-30.775458	22.166667	19.000000	-0.290339	12.666667	15.666667	20.166667	17.500000	18.333333	35.000000	97.717232	237.506032	30.583833	54.653333	-231.192333	-596.956167	-16.547159	44.050000	18.706667
T255_34__8ANC134	-1		-32.294388	19.000000	15.333333	-0.757543	14.500000	18.000000	20.000000	21.833333	15.000000	32.166667	99.315618	241.858070	18.554667	60.833333	-219.082000	-578.238000	-16.729944	43.075000	17.871667
H022_7__8ANC134	-1		-31.464329	21.833333	18.166667	-0.109848	13.666667	12.333333	20.166667	18.000000	21.500000	31.000000	99.577670	243.866518	25.462500	230.426667	-189.408667	-466.324333	-16.503685	43.978333	18.263333
Q769_D22__8ANC134	-1		-33.570189	22.666667	18.500000	-0.372096	16.000000	17.000000	20.833333	20.166667	17.666667	33.666667	99.461333	242.362296	20.896333	17.630000	-240.004333	-629.233667	-17.463153	43.420000	18.865000
1006_11_C3_1601__8ANC134	-1		-30.497813	20.500000	16.666667	-0.269913	12.500000	16.500000	22.000000	17.666667	17.333333	32.333333	96.773935	238.377873	25.662167	305.123333	-179.763833	-442.251333	-16.549324	44.333333	17.863333
T280_5__8ANC134	-1		-31.229866	19.500000	16.666667	-0.268809	13.000000	16.000000	20.500000	15.000000	19.166667	38.500000	97.061057	237.884507	24.075333	78.716667	-234.032333	-603.197333	-16.991868	43.396667	18.420000
CAP210_E8__8ANC134	-1		-31.940282	18.333333	15.166667	-0.123418	15.333333	15.166667	18.833333	16.833333	17.500000	35.666667	98.824202	241.056869	17.177333	147.501667	-209.265000	-559.502167	-17.275733	43.195000	19.115000
WEAU_D15_410__8ANC134	-1		-30.141804	17.833333	14.833333	-0.153717	14.000000	13.333333	21.500000	15.333333	21.166667	32.666667	97.310632	242.244760	29.421000	301.761667	-144.023167	-365.745833	-15.771455	43.098333	19.895000
263_8__8ANC134	-1		-32.944272	21.000000	17.333333	0.000000	15.500000	16.500000	20.500000	21.833333	17.000000	31.666667	99.777412	244.430562	20.159000	29.475000	-229.378000	-633.623833	-16.956872	41.936667	18.125000
0330_V4_C3__8ANC134	-1		-32.680838	21.666667	18.500000	0.000000	14.166667	16.500000	20.500000	19.833333	17.666667	35.833333	99.885780	238.826386	23.525333	16.071667	-226.397333	-624.489667	-17.645026	43.530000	18.075000
AC10_29__8ANC134	-1		-32.098157	19.833333	16.166667	-0.507665	13.833333	16.500000	19.833333	21.000000	18.333333	30.500000	98.644923	243.569968	25.367500	68.688333	-183.536833	-494.338000	-17.612935	44.106667	18.873333
3415_V1_C1__8ANC134	-1		-32.166386	21.666667	18.166667	-0.213486	14.000000	12.833333	21.000000	13.666667	21.333333	37.166667	98.598518	241.379160	25.709167	83.788333	-199.913167	-547.414667	-16.723434	43.230000	18.688333
6240_08_TA5_4622__8ANC134	-1		-30.749619	21.500000	17.833333	-0.129486	14.500000	15.500000	21.000000	19.000000	16.666667	32.500000	96.971368	242.777625	23.614833	198.251667	-191.385000	-487.570167	-16.697287	43.755000	17.528333
T252_7__8ANC134	-1		-32.053855	21.000000	19.166667	-0.133855	8.666667	11.166667	23.833333	22.833333	20.666667	34.333333	97.581857	240.931401	26.291000	43.281667	-200.454833	-560.958167	-17.192989	43.250000	19.351667
CH110_2__8ANC134	-1		-31.675031	17.833333	15.666667	-0.086644	13.166667	14.500000	20.833333	19.500000	17.500000	34.500000	97.321814	240.028351	18.905500	180.670000	-200.292833	-537.043167	-17.441376	43.580000	19.321667
6244_13_B5_4567__8ANC134	-1		-34.068436	22.500000	18.833333	-0.323761	15.666667	17.333333	22.000000	22.666667	18.833333	31.666667	103.708625	249.034264	25.875400	172.500000	-227.438833	-597.932500	-17.575605	43.066667	17.533333
Q168_A2__8ANC134	-1		-32.392818	22.833333	19.500000	-0.184138	15.000000	18.000000	20.500000	20.000000	18.000000	34.000000	99.488630	237.543266	21.882000	-6.083333	-225.449333	-606.581167	-16.917249	42.905000	19.221667
235_47__8ANC134	-1		-30.893396	16.833333	14.000000	-0.224172	14.333333	18.000000	15.833333	15.333333	18.000000	32.666667	97.276277	238.484649	25.393333	55.986667	-192.424333	-499.723333	-16.446600	42.365000	18.576667
62357_14_D3_4589__8ANC134	-1		-30.562632	18.666667	15.833333	-0.379018	12.333333	11.833333	20.833333	20.833333	16.833333	32.500000	97.305820	237.847985	27.031500	253.256667	-174.196000	-445.615500	-16.233919	43.361667	19.858333
CAAN5342__8ANC134	-1		-32.420273	16.333333	14.000000	-0.197378	15.166667	11.833333	22.333333	19.000000	19.333333	36.166667	99.187125	241.242154	22.533500	238.965000	-176.365000	-481.536500	-16.925329	44.836667	16.955000
H080_23__8ANC134	-1		-30.288396	19.833333	16.333333	-0.091090	9.166667	14.500000	19.833333	21.666667	23.166667	27.333333	96.956505	239.287819	27.909000	241.815000	-168.547333	-415.209833	-16.204217	44.240000	18.596667
DU172_17__8ANC134	-1		-30.819569	18.666667	16.000000	-0.000015	15.833333	15.166667	18.833333	18.333333	11.500000	35.500000	99.414853	241.265989	21.653333	-13.605000	-175.582833	-563.120167	-16.503050	43.780000	19.080000
DU151_02__8ANC134	-1		-33.127224	18.666667	15.333333	-0.212835	15.500000	17.000000	17.833333	14.333333	17.666667	38.000000	99.646285	236.116536	18.770333	25.071667	-212.579500	-610.853500	-17.576675	42.846667	19.686667
ZM233_6__8ANC134	-1		-31.606539	18.166667	15.500000	0.000015	13.166667	13.000000	20.333333	13.000000	20.000000	41.833333	97.622596	237.663541	21.760000	264.016667	-187.306667	-478.814500	-16.833534	43.671667	18.278333
CAP45_G3__8ANC134	-1		-31.607763	17.166667	14.500000	-0.304718	17.000000	18.000000	16.333333	17.833333	14.000000	34.333333	99.071716	238.043324	17.934500	-82.123333	-183.412500	-591.480500	-17.370313	44.295000	19.340000
ZM214_15__8ANC134	-1		-32.230736	19.833333	15.666667	-0.087438	13.833333	16.000000	18.500000	19.833333	19.333333	32.000000	98.954385	241.993053	21.420667	202.315000	-191.622667	-523.071167	-16.295329	43.278333	19.381667
0439_V5_C1__8ANC134	-1		-31.670486	19.500000	17.000000	-0.106099	9.833333	13.833333	20.333333	18.000000	23.500000	33.833333	97.547769	243.374011	24.302000	49.523333	-211.002500	-571.074000	-17.270628	43.450000	18.461667
269_12__8ANC134	-1		-31.743243	21.333333	18.166667	-0.088247	13.333333	15.666667	21.833333	16.000000	17.166667	35.500000	97.444117	239.482878	24.358350	47.685000	-198.920833	-567.537833	-17.818679	43.033333	18.123333
9021_14_B2_4571__8ANC134	-1		-32.177450	16.666667	15.333333	0.000005	13.833333	12.833333	21.166667	17.166667	17.166667	33.666667	97.718813	241.769350	24.863033	166.426667	-185.244167	-502.413833	-16.840521	43.306667	18.630000
H030_7__8ANC134	-1		-31.845631	18.500000	15.666667	-0.228287	15.166667	13.166667	20.333333	16.666667	21.333333	35.333333	97.467416	238.763980	25.338633	167.261667	-172.442333	-466.378833	-17.145754	43.205000	19.280000
3718_3_11__8ANC134	-1		-32.383395	21.666667	18.666667	-0.000020	14.333333	16.833333	19.833333	19.500000	17.833333	37.666667	97.771180	237.718829	22.197867	8.046667	-229.968000	-642.438500	-18.265197	43.541667	19.813333
0260_V5_C1__8ANC134	-1		-31.992837	20.166667	17.500000	-0.322688	15.000000	12.500000	21.833333	20.166667	17.833333	36.166667	99.540144	240.883104	21.865333	44.606667	-247.399167	-646.691167	-17.290582	43.303333	18.686667
247_23__8ANC134	-1		-30.233086	19.666667	15.666667	-0.000005	14.666667	15.500000	17.333333	21.000000	14.500000	32.666667	97.921558	238.515554	17.753500	-38.075000	-192.230333	-554.525500	-16.739748	43.308333	19.010000
QH0692_42__8ANC134	-1		-31.442537	19.833333	17.000000	-0.091934	14.833333	16.000000	21.166667	21.500000	17.333333	31.000000	97.155728	242.674467	24.942833	220.678333	-190.725667	-486.704167	-16.598012	43.565000	18.173333
THRO4156__8ANC134	-1		-32.482452	18.166667	15.500000	-0.115341	16.833333	20.666667	18.000000	21.500000	14.166667	28.500000	101.619537	250.895012	17.174833	35.676667	-220.334833	-620.161333	-17.055486	43.935000	18.283333
3365_V2_C20__8ANC134	-1		-31.228840	20.500000	17.833333	0.000010	14.166667	15.833333	20.333333	16.666667	18.000000	33.000000	97.892802	238.959476	25.179950	55.938333	-213.427667	-571.163167	-16.622810	42.766667	18.438333
ZM53_12__8ANC134	-1		-32.527685	18.833333	15.666667	-0.173492	15.333333	16.333333	19.500000	16.500000	17.166667	35.833333	99.562911	236.397559	20.318667	195.073333	-184.846833	-512.221500	-17.011041	44.183333	18.683333
1054_07_TC4_1499__8ANC134	-1		-30.349637	19.166667	16.333333	-0.000020	13.833333	11.666667	20.833333	14.833333	18.666667	31.666667	97.062997	240.902538	25.685000	207.620000	-191.568167	-471.918000	-15.969791	44.768333	17.515000
16055_2_3__8ANC134	-1		-31.478142	18.833333	16.166667	0.000005	12.666667	15.666667	21.166667	16.833333	16.500000	36.666667	96.759076	239.019841	19.878833	265.706667	-184.541333	-468.605000	-17.151847	43.290000	19.595000
RHPA4259_7__8ANC134	-1		-30.821313	18.666667	15.500000	-0.000015	13.666667	16.666667	20.166667	18.166667	17.500000	36.000000	96.518218	239.067449	22.293167	168.451667	-194.574333	-494.734667	-17.026654	43.370000	18.486667
CH181_12__8ANC134	-1		-32.461390	18.166667	15.000000	-0.110204	15.000000	16.333333	17.666667	22.166667	19.500000	31.833333	98.323310	243.359099	16.327500	116.365000	-210.111667	-571.877000	-17.629765	43.385000	18.538333
T250_4__8ANC134	-1		-32.879444	19.166667	16.333333	0.000005	14.833333	10.333333	20.333333	19.333333	20.500000	34.833333	98.929424	238.985237	21.286833	-0.260000	-221.889833	-607.437667	-16.470934	43.275000	19.136667
001428_2_42__8ANC134	-1		-32.259321	17.666667	15.500000	-0.460419	15.166667	12.166667	19.500000	14.500000	20.000000	40.500000	99.500837	242.230914	20.136167	135.076667	-178.172167	-527.159167	-17.139219	43.940000	18.190000
DU422_1__8ANC134	-1		-32.061760	16.666667	13.833333	-0.091817	16.166667	17.500000	16.000000	17.000000	16.000000	38.833333	98.087791	238.392864	23.183000	166.541667	-188.365333	-503.418167	-17.404914	44.246667	19.108333
CH064_20__8ANC134	-1		-32.872977	18.333333	15.666667	-0.141251	17.833333	16.666667	18.833333	18.333333	15.833333	33.166667	99.149623	242.072909	15.611167	-117.576667	-233.412167	-698.519667	-18.146579	44.445000	18.391667
H031_7__8ANC134	-1		-29.844385	21.000000	18.333333	-0.291321	8.833333	14.166667	20.333333	19.166667	23.666667	27.333333	96.983544	239.131698	27.030333	221.303333	-192.393500	-464.440167	-16.439325	43.671667	17.313333
CH111_8__8ANC134	-1		-30.824807	19.666667	17.000000	-0.177317	16.000000	15.833333	17.000000	23.000000	14.166667	32.500000	98.900748	241.772330	13.885667	-104.211667	-218.772000	-635.569000	-16.540854	44.453333	17.958333
CH119_10__8ANC134	-1		-32.939630	20.000000	16.666667	-0.100957	15.833333	17.333333	17.833333	24.833333	18.833333	33.000000	100.565842	243.391391	18.888333	87.058333	-222.977833	-612.596167	-17.949683	42.746667	18.505000
Q461_E2__8ANC134	-1		-31.528402	21.166667	18.000000	-0.198720	13.000000	15.833333	19.666667	19.166667	17.666667	33.166667	96.898127	241.415773	25.167000	70.006667	-215.460500	-583.014833	-17.109402	42.768333	18.368333
211_9__8ANC134	-1		-32.697478	21.166667	18.166667	-0.612300	13.500000	16.333333	21.833333	17.500000	18.333333	32.000000	99.512723	242.207646	23.379000	-23.098333	-234.214000	-631.761333	-17.505832	42.431667	18.943333
CH117_4__8ANC134	-1		-30.980447	19.500000	16.833333	-0.292821	12.500000	12.833333	19.000000	16.833333	21.666667	36.000000	96.694727	241.183300	23.964333	131.358333	-180.020333	-480.491500	-17.172350	42.991667	18.808333
H035_18__8ANC134	-1		-30.483794	20.166667	15.666667	-0.114360	13.333333	15.166667	21.666667	19.166667	17.500000	29.666667	96.865167	243.686302	21.991500	237.421667	-169.762667	-439.278500	-16.401235	44.123333	17.023333
928_28__8ANC134	-1		-31.774932	22.833333	19.666667	-0.000010	14.166667	15.333333	22.000000	17.333333	16.833333	36.666667	97.302066	243.046153	25.826667	53.915000	-207.528500	-567.224500	-16.792419	43.583333	19.251667
CH070_1__8ANC134	-1		-31.525715	18.833333	15.500000	-0.934031	13.000000	18.333333	21.833333	21.500000	14.666667	31.166667	99.299916	242.493863	20.130667	50.135000	-225.876167	-626.924333	-16.913446	43.073333	18.983333
CH038_12__8ANC134	-1		-31.390550	17.833333	16.000000	-0.108114	14.666667	13.666667	18.166667	20.500000	18.333333	37.166667	98.900282	241.327816	20.320167	-45.565000	-197.069833	-581.988667	-17.167657	43.003333	19.956667
CH114_8__8ANC134	-1		-31.870035	15.500000	13.500000	-0.110174	14.833333	14.166667	18.666667	15.500000	18.500000	37.500000	99.315250	241.152214	22.996167	259.490000	-167.239833	-464.246000	-16.558640	42.390000	18.226667
H061_14__8ANC134	-1		-31.473824	18.166667	16.500000	-0.094645	15.833333	12.666667	21.500000	15.666667	19.000000	32.666667	99.105769	240.191239	24.805167	236.763333	-187.957500	-470.337000	-16.452261	43.031667	19.056667
T253_11__8ANC134	-1		-31.600601	19.833333	17.333333	-0.206879	17.833333	16.333333	19.500000	15.500000	19.500000	32.500000	99.098187	241.150503	17.609833	23.713333	-204.087833	-588.994167	-17.462792	43.760000	17.318333
T257_31__8ANC134	-1		-32.318469	21.833333	18.500000	-0.098775	15.000000	15.333333	20.500000	17.666667	17.666667	36.166667	98.889789	243.833231	23.971500	73.836667	-225.846833	-612.655500	-17.270232	43.810000	17.061667
PVO_4__8ANC134	-1		-31.030807	19.166667	16.666667	-0.180486	14.166667	16.833333	21.166667	19.666667	18.333333	29.333333	97.233821	243.451312	24.978500	240.873333	-166.964167	-429.433167	-16.332117	43.873333	18.876667
TRJO4551_58__8ANC134	-1		-31.827463	17.500000	15.500000	-0.119186	13.166667	13.666667	20.666667	16.166667	17.833333	35.333333	99.336187	242.443567	31.950333	225.555000	-163.358167	-426.363500	-16.345835	43.305000	19.215000
H078_14__8ANC134	-1		-30.296188	20.666667	18.000000	-0.096629	12.833333	16.166667	22.500000	19.833333	17.166667	32.166667	96.958368	240.054380	21.837667	223.736667	-167.284667	-436.289167	-16.109583	42.938333	19.708333
T278_50__8ANC134	-1		-31.092426	18.833333	16.000000	-0.000015	16.666667	17.000000	16.833333	17.333333	16.666667	31.833333	97.513395	243.980172	19.672333	19.228333	-172.819500	-463.852667	-16.235471	43.316667	18.266667
H079_2__8ANC134	-1		-32.094716	21.166667	17.833333	-0.171473	14.666667	20.500000	18.333333	21.333333	13.333333	27.500000	99.226589	243.135282	14.356000	-82.480000	-195.683333	-559.327000	-17.114068	43.170000	19.580000
CH115_12__8ANC134	-1		-31.145929	14.666667	12.500000	-0.087484	13.166667	14.333333	19.000000	16.166667	16.666667	38.166667	98.866385	243.797542	24.185000	334.848333	-155.962000	-395.363167	-16.212201	43.885000	18.638333
CH120_6__8ANC134	-1		-30.605092	16.166667	13.666667	-0.000025	14.166667	12.000000	20.333333	14.333333	18.000000	36.833333	96.630686	239.324786	19.741833	228.133333	-189.481000	-500.730667	-16.708230	44.261667	17.500000
T251_18__8ANC134	-1		-31.796225	20.166667	16.833333	-0.494029	14.333333	14.833333	21.500000	20.333333	15.000000	35.833333	97.446889	242.677785	21.825333	122.731667	-213.181167	-571.291333	-17.006322	42.060000	18.868333
MW965_26__b12	-1		-31.491982	10.500000	6.833333	-2.466680	24.333333	11.833333	7.500000	32.666667	15.833333	16.333333	105.689499	245.274843	20.453000	-299.999833	-223.082667	-650.451833	-15.959262	41.290000	18.320000
SF162__b12	-1		-33.533312	15.166667	12.500000	-2.951218	25.333333	11.166667	11.166667	27.166667	19.666667	20.000000	112.194879	249.096772	21.750500	-385.745500	-270.989167	-748.535333	-17.846923	42.283333	18.106667
MN_3__b12	-1		-31.376387	13.000000	10.000000	-3.473902	29.333333	13.166667	4.833333	29.833333	17.000000	17.833333	106.975900	248.231251	22.405667	-232.849833	-225.216000	-609.608667	-17.172113	39.145000	19.471667
DJ263_8__b12	-1		-31.150337	11.666667	8.333333	-1.539073	23.500000	12.666667	6.833333	31.666667	18.000000	18.166667	104.734995	248.080452	21.783000	-129.894000	-214.031000	-570.013167	-15.622496	40.056667	18.836667
00836_2_5__b12	-1		-32.475353	10.000000	8.000000	-1.152461	26.166667	11.166667	5.500000	31.833333	14.500000	17.500000	105.853625	244.009510	19.939167	-339.525000	-223.424333	-676.368500	-15.717391	41.286667	19.153333
BX08_16__b12	-1		-32.322379	13.666667	10.000000	-2.379903	27.833333	13.333333	8.333333	26.666667	18.333333	19.500000	110.260347	246.089605	21.892167	-350.760833	-228.966833	-641.270667	-16.694765	40.031667	20.458333
BAL_26__b12	-1		-30.317602	9.166667	7.166667	-0.993184	24.000000	10.666667	8.166667	23.500000	15.000000	18.166667	104.263259	245.683874	19.517500	-236.973000	-197.170000	-562.688667	-15.648319	42.020000	19.330000
HXB2__b12	-1		-31.478175	11.666667	9.000000	-1.724976	26.666667	9.000000	8.666667	28.000000	16.333333	18.833333	105.397795	246.993203	23.388000	-301.785333	-240.166167	-674.991667	-15.927858	41.725000	18.491667
242_14__b12	-1		-33.947304	12.166667	8.666667	-1.900823	24.333333	13.833333	9.000000	37.000000	22.166667	21.000000	112.219417	249.338724	24.890333	-163.096833	-247.686833	-654.251500	-17.273535	40.868333	18.523333
25710_2_43__b12	-1		-32.625595	13.666667	10.833333	-2.050537	26.000000	12.000000	9.000000	30.833333	18.333333	21.500000	107.191977	246.839921	22.316333	-265.588167	-248.200000	-698.953333	-16.643109	42.641667	19.503333
H077_31__b12	-1		-33.009954	13.166667	10.000000	-5.657033	33.000000	10.166667	6.666667	33.500000	16.500000	23.166667	113.850820	255.567468	21.004667	-265.362000	-265.185833	-710.451500	-17.006837	41.540000	17.865000
6535_3__b12	-1		-34.577189	13.166667	10.666667	-2.845230	26.666667	12.666667	10.833333	27.000000	22.333333	22.333333	112.284738	249.492224	25.302167	-227.915667	-236.492500	-625.754333	-17.396083	41.616667	18.636667
SS1196_1__b12	-1		-32.587377	14.500000	10.833333	-2.994100	26.500000	15.833333	9.166667	22.500000	21.000000	19.666667	110.082306	249.228484	21.722000	-363.919167	-247.868667	-691.258167	-16.693803	41.746667	18.088333
ZM197_7__b12	-1		-32.347052	12.000000	9.500000	-3.238775	26.833333	14.166667	8.000000	28.833333	19.333333	18.666667	111.874303	255.144893	26.979000	-83.587833	-247.069833	-629.133000	-15.701718	41.960000	20.810000
H029_12__b12	-1		-32.644212	12.500000	9.666667	-4.053101	26.000000	11.833333	8.166667	24.666667	20.833333	21.333333	113.267456	249.096573	24.857500	-169.727000	-219.567333	-563.754667	-16.303561	41.756667	19.091667
1012_11_TC21_3257__b12	-1		-31.485444	8.833333	6.500000	-1.508240	25.166667	10.333333	7.000000	28.500000	15.333333	20.000000	105.297790	251.404146	18.942667	-165.449333	-197.465000	-581.342833	-15.837352	42.911667	19.288333
H086_8__b12	-1		-33.944262	13.500000	10.333333	-4.645386	26.000000	11.833333	9.666667	26.666667	20.500000	24.500000	105.431238	245.025411	25.071333	-274.696500	-257.230833	-690.948000	-17.515593	41.140000	19.480000
Q23_17__b12	-1		-31.063297	9.833333	7.333333	-0.467280	23.500000	12.000000	7.833333	27.833333	15.333333	17.666667	105.292244	245.113826	17.855833	-358.156833	-237.506000	-670.696833	-16.219120	39.811667	19.581667
BZ167_12__b12	-1		-32.137680	12.666667	9.666667	-2.766424	27.166667	8.833333	11.500000	27.166667	17.500000	17.000000	105.223658	248.148172	22.304167	-424.885500	-240.049500	-721.626833	-17.463479	40.756667	18.661667
25711_2_4__b12	-1		-34.022996	14.333333	11.166667	-5.233536	25.666667	12.333333	10.000000	32.000000	20.500000	20.833333	113.633662	252.842027	25.665167	-253.997333	-273.111667	-724.639000	-17.634148	40.935000	20.930000
ZM109_4__b12	-1		-30.897863	11.666667	8.500000	-1.273860	24.833333	10.500000	7.666667	30.500000	16.000000	21.166667	104.338010	241.263398	15.199167	-437.871500	-230.584833	-692.126167	-17.223664	40.273333	20.786667
25925_2_22__b12	-1		-31.286725	10.500000	8.833333	-2.025579	27.833333	8.333333	7.333333	31.833333	15.333333	20.666667	104.186591	245.958642	19.555833	-320.904500	-233.888333	-690.649000	-16.514377	40.035000	18.773333
1056_10_TA11_1826__b12	-1		-32.113585	12.166667	10.000000	-0.943110	22.833333	9.666667	10.666667	27.833333	18.833333	18.666667	110.619686	254.917028	23.008500	-250.225950	-225.883833	-618.841833	-16.648579	39.883333	19.125000
16845_2_22__b12	-1		-32.790569	12.666667	9.000000	-0.890361	24.333333	10.833333	8.666667	27.500000	18.500000	21.333333	105.704018	253.875470	25.573167	-275.734500	-224.416500	-640.708333	-17.471233	40.803333	19.921667
DU156_12__b12	-1		-31.358771	11.666667	9.333333	-1.592102	27.000000	11.166667	7.000000	33.000000	14.500000	15.833333	105.941500	247.344065	17.495833	-351.839000	-246.058833	-696.628667	-16.535508	40.318333	20.145000
TRO_11__b12	-1		-33.140512	15.000000	11.833333	-2.703517	21.833333	13.000000	9.166667	36.500000	19.000000	22.000000	108.128443	250.020525	28.047833	-188.342667	-244.061000	-670.099167	-16.320083	40.201667	17.566667
26191_2_48__b12	-1		-32.075245	11.000000	7.833333	-1.358902	24.833333	9.666667	10.166667	30.833333	17.166667	19.500000	107.764702	245.147450	20.105833	-155.782833	-212.573000	-606.999333	-15.519764	41.771667	19.356667
SC422_8__b12	-1		-33.013961	12.000000	9.333333	-0.919429	26.166667	9.833333	10.166667	28.000000	15.333333	18.833333	104.692273	246.719232	20.629167	-412.141667	-252.564333	-718.126667	-17.573985	41.925000	17.681667
WITO4160_33__b12	-1		-34.884257	14.833333	11.666667	-3.268224	28.333333	14.666667	10.000000	29.166667	19.166667	20.833333	116.082695	251.862205	20.336667	-391.193000	-268.988000	-746.545667	-17.448805	42.301667	18.338333
0013095_2_11__b12	-1		-32.068728	11.833333	9.166667	-1.142792	24.166667	8.500000	9.166667	31.500000	16.333333	20.833333	106.369385	252.818605	21.533333	-320.526167	-244.546167	-687.750167	-16.929278	39.880000	21.830000
REJO4541_67__b12	-1		-31.694595	10.666667	7.666667	-1.338221	24.666667	10.333333	8.666667	26.166667	16.000000	18.833333	105.442426	249.635748	25.215667	-245.655333	-229.276833	-652.513333	-16.009808	42.783333	17.606667
ZM135_10A__b12	-1		-31.438179	15.333333	11.666667	-0.994293	22.166667	14.333333	10.833333	26.500000	19.166667	16.000000	112.637835	253.120670	28.880833	-405.912333	-247.095167	-696.539167	-17.785297	42.598333	20.178333
700010040_C9_4520__b12	-1		-32.720868	10.666667	8.333333	-1.026057	27.333333	11.166667	9.166667	27.666667	15.333333	18.666667	105.274094	245.498806	23.658333	-228.924000	-222.126833	-649.307000	-16.373899	42.540000	20.151667
DU123_06__b12	-1		-30.899913	12.500000	9.833333	-2.262380	26.000000	10.166667	7.166667	28.666667	13.833333	19.166667	106.920644	249.345206	17.241333	-286.897000	-213.840667	-616.159167	-15.593073	41.768333	17.993333
ZM249_1__b12	-1		-30.839420	10.000000	9.000000	-0.346573	24.166667	12.333333	7.333333	31.500000	12.833333	17.666667	108.348197	247.864796	18.945167	-198.503833	-199.983167	-600.982833	-15.569980	40.586667	20.101667
16936_2_21__b12	-1		-32.583622	12.000000	9.500000	-1.571223	24.166667	9.833333	9.000000	30.666667	15.666667	22.000000	106.797303	246.890740	21.941833	-262.511833	-240.577500	-679.403500	-16.193933	41.803333	18.446667
Q842_D12__b12	-1		-32.852084	11.666667	9.500000	-1.323359	24.500000	12.833333	7.166667	31.666667	17.333333	17.000000	103.759963	244.234571	21.964333	-293.219833	-224.001333	-651.177667	-16.651013	40.231667	19.408333
SC05_8C11_2344__b12	-1		-31.164410	10.833333	9.000000	-1.553492	30.000000	10.166667	7.500000	24.333333	15.833333	17.333333	107.998420	249.594539	20.692833	-422.445667	-239.680500	-672.395000	-16.122356	42.141667	17.873333
PRB926_04_A9_4237__b12	-1		-33.898443	11.000000	9.000000	-3.097799	28.833333	13.833333	8.666667	30.500000	17.833333	22.166667	109.551723	249.676458	21.899167	-266.931833	-256.160333	-692.817167	-17.350589	42.663333	19.165000
Q259_17__b12	-1		-31.877783	14.500000	11.833333	-2.096344	26.000000	12.166667	8.333333	28.333333	17.166667	22.500000	111.500740	246.663313	22.142000	-310.488167	-202.483667	-634.205500	-16.014466	40.903333	19.130000
T255_34__b12	-1		-32.614812	13.000000	10.333333	-2.350571	23.500000	14.000000	8.666667	27.833333	22.333333	18.666667	109.220432	253.316527	23.519667	-138.259833	-226.452833	-609.157833	-16.072107	40.858333	18.638333
H022_7__b12	-1		-31.837236	12.500000	9.833333	-2.706406	28.833333	9.333333	12.833333	23.833333	18.000000	19.000000	106.677821	252.008411	26.378000	-214.328500	-196.998333	-610.991833	-16.395500	42.770000	18.618333
Q769_D22__b12	-1		-32.032262	10.833333	8.000000	-0.867884	24.500000	9.833333	9.166667	30.666667	14.666667	22.000000	104.312177	245.860409	19.761000	-314.682333	-229.574833	-668.283833	-17.322672	42.210000	18.775000
1006_11_C3_1601__b12	-1		-34.667351	14.166667	10.500000	-1.949524	28.000000	16.666667	10.833333	28.000000	20.500000	22.500000	116.302891	253.263652	24.257333	-256.485500	-250.074500	-685.241167	-17.817731	42.985000	18.358333
T280_5__b12	-1		-34.759754	14.333333	10.166667	-2.977554	23.333333	18.166667	11.333333	28.333333	20.166667	19.666667	117.866771	253.144762	25.976500	-15.639667	-229.246333	-582.390333	-15.852962	43.110000	17.630000
CAP210_E8__b12	-1		-30.741240	10.333333	8.166667	-2.026972	28.166667	7.833333	7.500000	26.666667	12.500000	18.333333	104.322801	249.965971	20.642833	-343.793000	-254.967667	-702.201167	-16.528999	40.366667	20.808333
WEAU_D15_410__b12	-1		-33.285459	14.333333	10.833333	-3.403666	27.833333	10.333333	11.666667	27.333333	18.833333	18.000000	111.848248	252.101839	20.077500	-442.037500	-284.924000	-784.553167	-18.519851	40.361667	20.253333
263_8__b12	-1		-32.684244	10.666667	8.500000	-0.807943	22.500000	15.833333	9.166667	28.666667	19.500000	17.333333	113.614471	261.888252	22.914500	-256.549000	-213.940333	-609.290167	-16.741942	41.028333	17.238333
0330_V4_C3__b12	-1		-38.415039	17.333333	12.666667	-5.405980	25.000000	19.833333	12.666667	32.500000	24.333333	20.666667	120.368517	253.411519	26.378167	-161.974000	-294.338000	-727.257500	-19.209847	42.166667	17.500000
AC10_29__b12	-1		-32.791311	10.833333	7.666667	-1.539800	32.000000	9.666667	10.166667	31.166667	14.833333	19.000000	106.437924	250.281997	21.140667	-409.015333	-281.971500	-788.353667	-17.614778	42.261667	19.393333
3415_V1_C1__b12	-1		-33.803830	12.500000	10.166667	-1.030141	26.666667	11.833333	8.500000	30.833333	17.666667	17.666667	105.068047	248.659628	26.468000	-319.382000	-246.557167	-741.728833	-16.667561	41.810000	18.230000
6240_08_TA5_4622__b12	-1		-54.308781	35.833333	26.500000	-10.562398	29.000000	31.333333	16.666667	59.166667	43.500000	44.333333	151.084697	274.010390	44.099667	577.911500	-492.647167	-876.939500	-28.590240	42.701667	17.178333
T252_7__b12	-1		-32.288175	12.833333	9.000000	-2.377909	25.333333	11.000000	11.500000	26.333333	18.500000	21.500000	105.702149	246.567398	27.721667	-334.980167	-228.754000	-687.548667	-16.655021	41.100000	18.830000
CH110_2__b12	-1		-32.513526	11.833333	9.333333	-1.547745	26.500000	8.666667	8.666667	31.833333	15.333333	21.666667	104.516763	248.404304	21.256333	-331.901500	-256.676167	-720.441667	-17.290009	42.035000	20.645000
6244_13_B5_4567__b12	-1		-34.354499	11.000000	8.500000	-0.875071	25.333333	12.500000	8.666667	30.500000	17.000000	20.166667	108.709669	258.449381	23.827667	-370.460833	-244.591333	-692.145000	-17.808424	42.368333	17.161667
Q168_A2__b12	-1		-31.907717	13.166667	11.000000	-2.890452	22.833333	12.833333	9.166667	25.333333	18.666667	16.500000	106.980657	244.803676	19.280000	-203.504833	-210.940667	-598.495167	-15.416591	41.351667	19.391667
235_47__b12	-1		-31.492424	13.833333	10.166667	-1.374324	22.500000	14.333333	6.833333	30.333333	17.666667	16.833333	104.949497	244.477786	22.683167	-300.685167	-214.062667	-639.815167	-16.392018	39.291667	18.566667
62357_14_D3_4589__b12	-1		-30.507913	9.500000	7.000000	-2.245951	27.666667	11.500000	6.000000	29.166667	14.666667	17.833333	104.048852	242.579421	22.460500	-367.357833	-211.221000	-648.159667	-15.477151	41.350000	19.920000
CAAN5342__b12	-1		-30.584101	9.500000	6.833333	-1.951604	26.500000	9.833333	5.500000	31.500000	13.666667	18.500000	104.154775	245.355471	20.999333	-305.822667	-207.634833	-631.881167	-15.721976	41.520000	17.725000
H080_23__b12	-1		-31.652055	11.666667	9.500000	-1.990845	25.666667	16.166667	8.166667	27.000000	16.500000	15.333333	105.763752	247.806370	20.782500	-406.581333	-241.766167	-717.712833	-16.341742	39.803333	18.405000
DU172_17__b12	-1		-32.378155	12.166667	9.666667	-1.021042	23.666667	10.333333	9.333333	29.166667	18.833333	19.333333	111.991659	252.128133	23.987833	-329.054000	-245.183833	-681.685667	-15.943382	41.613333	20.161667
DU151_02__b12	-1		-31.077151	9.500000	8.333333	-2.883046	28.000000	12.000000	6.333333	28.666667	13.000000	16.166667	105.175175	240.433267	20.949833	-246.541000	-246.075333	-653.825000	-15.688464	40.528333	19.685000
ZM233_6__b12	-1		-31.086955	11.166667	8.333333	-1.444692	23.333333	12.666667	6.166667	31.500000	16.500000	17.166667	108.058613	243.641063	19.139500	-255.813500	-235.162667	-668.392667	-16.374615	41.816667	18.638333
CAP45_G3__b12	-1		-30.609084	11.833333	9.333333	-1.051249	25.333333	11.833333	7.166667	30.166667	13.000000	15.000000	105.484319	241.806646	14.454833	-344.356167	-228.948667	-655.459667	-15.809283	41.306667	21.056667
ZM214_15__b12	-1		-32.270231	12.166667	9.500000	-1.652898	27.166667	12.666667	8.166667	33.500000	14.833333	19.333333	104.607689	247.562609	19.666167	-276.181000	-251.999833	-705.949000	-17.187333	41.635000	19.118333
0439_V5_C1__b12	-1		-31.442017	11.500000	9.000000	-1.021123	20.666667	15.833333	9.166667	26.333333	16.500000	19.166667	110.088240	256.193768	22.348667	-296.947000	-201.748500	-600.037167	-15.984524	41.160000	18.393333
269_12__b12	-1		-30.258251	9.666667	7.333333	-1.722570	24.166667	9.833333	7.666667	29.166667	16.833333	19.833333	105.114895	244.188668	19.072333	-210.537333	-227.002833	-616.185500	-16.115149	41.791667	17.373333
9021_14_B2_4571__b12	-1		-32.398129	11.333333	9.500000	-0.750997	26.000000	12.333333	9.500000	23.833333	16.666667	20.500000	112.334172	255.165334	19.435000	-409.388833	-254.847667	-736.634833	-17.267736	41.163333	19.551667
H030_7__b12	-1		-32.370491	11.833333	9.000000	-0.712438	25.166667	13.500000	7.833333	26.833333	15.833333	16.333333	105.459447	246.112814	13.565500	-326.467000	-249.711500	-695.788167	-16.949653	40.891667	19.410000
3718_3_11__b12	-1		-31.433847	10.000000	8.500000	-1.683395	22.666667	13.166667	8.000000	29.833333	14.833333	17.000000	103.306470	244.412374	19.150167	-191.679000	-207.503500	-635.664667	-15.291183	42.491667	18.588333
0260_V5_C1__b12	-1		-30.268349	10.833333	8.333333	-0.513865	23.500000	13.166667	8.500000	26.333333	15.333333	16.166667	103.925699	245.613785	21.455667	-242.624667	-182.388833	-570.569000	-16.067539	40.370000	19.435000
247_23__b12	-1		-31.677542	11.000000	7.666667	-2.028854	24.333333	13.166667	8.500000	31.166667	13.833333	16.500000	107.155452	244.675844	23.328333	-328.696167	-217.972333	-644.397500	-16.464010	42.448333	18.125000
QH0692_42__b12	-1		-31.862175	9.666667	7.500000	-0.883428	28.333333	13.333333	8.000000	27.000000	15.500000	18.166667	109.854802	257.117982	22.394833	-321.634000	-216.826167	-619.708167	-17.303005	42.203333	18.180000
THRO4156__b12	-1		-29.746054	9.666667	8.000000	-1.417470	26.500000	10.333333	8.833333	26.666667	13.500000	17.333333	103.308550	251.437209	29.603333	-199.126833	-214.217500	-571.156167	-15.562986	42.163333	18.226667
3365_V2_C20__b12	-1		-31.607615	12.666667	9.166667	-2.371582	26.833333	13.666667	7.166667	31.666667	20.000000	15.500000	106.793909	247.400061	21.967333	-328.823000	-229.975500	-667.638500	-16.731038	39.718333	19.311667
ZM53_12__b12	-1		-31.429431	11.833333	8.333333	-1.257517	23.333333	10.666667	9.333333	31.000000	16.166667	20.166667	108.001231	242.931347	19.312500	-259.400167	-246.053000	-662.842667	-15.863575	40.698333	19.525000
1054_07_TC4_1499__b12	-1		-32.832623	11.666667	8.666667	-1.293096	28.333333	9.666667	6.166667	32.166667	17.000000	21.500000	109.753897	249.805238	23.016000	-395.203167	-283.307167	-758.073833	-17.403555	42.991667	17.695000
16055_2_3__b12	-1		-32.699581	11.833333	9.333333	-2.923060	32.166667	7.000000	9.000000	30.500000	16.000000	21.500000	105.478368	248.804034	24.150667	-318.051833	-250.701833	-706.929833	-17.207963	42.371667	18.928333
RHPA4259_7__b12	-1		-34.168063	13.666667	8.833333	-0.420944	27.333333	14.000000	10.833333	27.000000	20.333333	15.666667	113.618398	254.365719	23.786667	-330.091500	-243.698500	-724.723667	-17.364983	41.721667	18.831667
CH181_12__b12	-1		-31.519917	10.166667	8.500000	-1.391317	27.833333	7.333333	10.500000	28.666667	15.000000	20.833333	104.951500	249.165998	22.901833	-272.469500	-220.711833	-646.135167	-16.284637	41.345000	17.970000
T250_4__b12	-1		-29.865177	10.000000	8.166667	-1.231455	21.833333	11.833333	7.833333	26.166667	19.166667	17.000000	103.866160	245.289838	24.096000	-217.958667	-197.177000	-562.321000	-15.950238	40.483333	19.098333
001428_2_42__b12	-1		-32.038682	9.500000	6.666667	-0.561376	26.333333	8.833333	8.000000	30.166667	14.833333	21.333333	103.426926	246.260074	24.029833	-222.313833	-241.691667	-694.025667	-16.374110	41.736667	17.656667
DU422_1__b12	-1		-30.869677	9.500000	6.833333	-1.653458	26.333333	11.666667	5.166667	30.000000	13.833333	16.666667	105.989978	246.886898	20.598000	-283.802000	-222.414833	-624.795500	-16.198385	40.761667	20.738333
CH064_20__b12	-1		-31.939096	10.500000	8.000000	-1.019516	25.333333	13.000000	7.500000	32.833333	14.833333	18.833333	110.773321	250.200385	17.053000	-368.015500	-226.731333	-661.667167	-16.702828	42.983333	18.270000
H031_7__b12	-1		-32.336586	12.166667	9.333333	-3.224843	27.833333	18.833333	7.166667	25.333333	19.666667	18.333333	110.799700	250.301037	20.254000	-318.725833	-239.116167	-643.671500	-17.281202	42.066667	18.628333
CH111_8__b12	-1		-33.000641	9.666667	8.500000	-1.837082	25.666667	12.333333	8.166667	34.000000	15.666667	20.833333	109.538294	249.473197	18.953000	-189.215500	-251.920833	-662.283167	-16.718000	42.851667	18.148333
CH119_10__b12	-1		-34.935483	11.666667	9.833333	-1.858185	28.000000	14.000000	10.333333	36.166667	19.166667	21.333333	116.121077	254.744300	18.177500	-271.952333	-248.766333	-687.188167	-17.611894	40.600000	18.540000
Q461_E2__b12	-1		-32.566065	12.666667	9.833333	-3.333730	28.000000	14.166667	6.666667	34.333333	19.833333	17.000000	108.119723	251.884469	19.892000	-279.120167	-230.560833	-651.506500	-16.804914	41.631667	17.925000
211_9__b12	-1		-31.776361	11.833333	9.000000	-0.524597	21.000000	13.333333	8.500000	31.000000	23.333333	17.833333	105.332564	250.979361	23.177333	-222.007333	-193.220667	-611.808167	-16.823128	40.851667	18.625000
CH117_4__b12	-1		-31.664220	9.666667	8.000000	-1.400111	24.500000	7.666667	10.000000	27.500000	16.166667	19.500000	105.370854	248.491222	18.250000	-331.504500	-213.981333	-639.871667	-15.784302	41.981667	18.748333
H035_18__b12	-1		-47.966977	23.666667	20.166667	-9.862935	30.500000	21.833333	11.166667	64.333333	36.666667	29.166667	140.663069	267.270615	36.703167	344.294500	-441.300833	-768.899667	-27.073944	43.511667	17.053333
928_28__b12	-1		-31.610270	12.000000	8.666667	-0.848404	22.833333	11.333333	7.000000	31.666667	19.500000	17.500000	106.347907	247.705612	26.560333	-264.637500	-237.523667	-641.781333	-16.965371	40.111667	20.040000
CH070_1__b12	-1		-31.656528	11.166667	8.666667	-1.841975	21.666667	11.500000	11.333333	28.833333	18.000000	22.500000	109.488840	253.653653	22.224667	-160.166000	-222.015833	-597.315000	-16.916528	41.141667	17.986667
CH038_12__b12	-1		-30.753927	10.666667	8.500000	-1.173965	21.833333	8.000000	9.833333	28.833333	16.333333	17.666667	104.998807	246.667067	21.882500	-379.940333	-237.676500	-664.608167	-15.833733	40.996667	19.256667
CH114_8__b12	-1		-35.252741	14.666667	12.000000	-1.218241	25.166667	21.833333	8.333333	33.500000	19.333333	16.333333	122.919901	256.069867	20.731833	-402.462000	-256.672833	-720.516167	-18.154216	39.421667	19.533333
H061_14__b12	-1		-33.303665	12.000000	9.000000	-1.800334	27.333333	11.500000	10.333333	26.500000	20.666667	20.166667	112.847586	253.110668	20.106000	-291.405333	-240.902333	-671.412833	-17.340073	41.365000	19.155000
T253_11__b12	-1		-32.532168	14.000000	11.000000	-2.983922	24.000000	16.166667	7.666667	32.666667	22.166667	17.666667	110.901742	251.167422	22.769833	-176.995000	-229.470333	-635.969500	-15.960541	41.445000	17.698333
T257_31__b12	-1		-34.185324	13.833333	10.500000	-4.466787	26.000000	16.166667	8.333333	32.500000	21.833333	17.666667	114.099736	257.543551	22.957667	-262.498667	-251.928333	-675.805833	-17.125719	41.971667	17.685000
PVO_4__b12	-1		-36.564559	13.166667	10.500000	-2.107915	26.333333	17.166667	8.833333	31.833333	24.333333	18.166667	121.727251	262.739064	25.111333	-285.330000	-241.583000	-654.743000	-18.743567	41.823333	19.056667
TRJO4551_58__b12	-1		-34.482560	14.500000	11.666667	-3.363144	30.000000	13.500000	9.500000	29.000000	20.833333	23.000000	112.963222	251.311923	22.823167	-314.589333	-311.531000	-758.483167	-17.625100	41.398333	19.851667
H078_14__b12	-1		-31.912350	13.166667	10.166667	-1.242650	26.000000	16.666667	8.333333	27.500000	18.500000	16.666667	107.286399	248.556366	20.633833	-351.711667	-242.904167	-693.801833	-17.286997	39.751667	19.128333
T278_50__b12	-1		-34.597319	14.166667	10.666667	-2.607534	23.333333	11.333333	7.833333	37.833333	18.000000	23.333333	109.796130	254.421152	23.301333	-316.145833	-300.210167	-760.046667	-18.551647	40.455000	18.183333
H079_2__b12	-1		-34.046244	10.833333	8.833333	-1.481064	31.500000	16.333333	9.666667	28.833333	15.166667	19.333333	114.779849	255.803290	28.691333	-258.337333	-240.108167	-695.590500	-17.594023	41.036667	21.086667
CH115_12__b12	-1		-31.474887	10.500000	8.500000	-1.625137	26.000000	8.333333	8.833333	29.666667	13.000000	21.333333	106.316295	250.800459	18.063167	-321.190500	-236.846333	-689.213333	-16.736737	41.795000	19.403333
CH120_6__b12	-1		-31.661790	10.333333	8.166667	-1.863714	25.166667	8.500000	7.833333	31.666667	14.166667	19.666667	104.965635	245.918438	19.426500	-275.370000	-232.978333	-663.461500	-16.634653	41.641667	17.375000
T251_18__b12	-1		-35.115355	16.666667	13.000000	-2.527110	23.833333	19.500000	10.833333	35.333333	22.166667	18.000000	122.992325	258.553445	27.108333	-265.858500	-238.058333	-666.822833	-17.820272	39.360000	17.883333
MW965_26__b13	-1		-33.843426	12.500000	11.333333	-2.057678	21.166667	12.166667	10.666667	32.000000	18.000000	25.000000	104.816906	242.340714	29.331967	36.611667	-215.127333	-501.162000	-17.548819	42.251667	19.680000
SF162__b13	-1		-35.628682	14.166667	13.333333	-1.339762	21.666667	7.833333	17.333333	26.000000	20.000000	28.666667	109.041712	245.381296	32.191683	188.360000	-202.655500	-458.522500	-16.318367	41.420000	19.575000
MN_3__b13	-1		-33.367269	11.666667	10.666667	-2.357218	19.500000	8.166667	14.166667	26.166667	19.000000	29.500000	106.195750	246.352974	29.199500	237.045000	-214.500833	-408.572000	-15.264564	39.466667	19.763333
DJ263_8__b13	-1		-34.264407	16.166667	13.166667	-2.284917	17.500000	12.000000	14.833333	30.833333	21.500000	26.000000	104.538147	246.162794	32.317867	132.165000	-208.980333	-459.487667	-17.138224	40.755000	19.376667
00836_2_5__b13	-1		-32.981406	12.500000	10.833333	-2.762563	22.166667	7.833333	7.500000	28.500000	19.333333	28.833333	103.996129	241.079156	27.938167	-31.785000	-197.279500	-468.122000	-16.605054	42.045000	20.815000
BX08_16__b13	-1		-33.137634	15.333333	13.333333	-1.434438	16.000000	9.000000	15.000000	25.500000	21.000000	27.833333	108.053373	242.511141	34.129833	183.208333	-185.138333	-396.677000	-14.751336	42.100000	18.335000
BAL_26__b13	-1		-32.906932	13.333333	11.500000	-2.369802	20.833333	9.166667	15.000000	26.500000	13.500000	27.000000	104.271281	244.085120	29.168900	184.171667	-178.545167	-391.258500	-16.102638	41.866667	21.000000
HXB2__b13	-1		-32.866833	11.833333	10.833333	-0.791911	16.500000	7.833333	15.666667	26.333333	15.833333	25.500000	104.041046	243.907760	34.641667	185.630000	-194.473667	-421.680833	-14.668656	41.868333	19.730000
242_14__b13	-1		-34.655557	14.000000	12.666667	-1.954320	19.000000	8.333333	14.666667	29.000000	26.000000	23.333333	110.832261	246.514846	32.690967	77.795000	-199.888167	-467.106500	-17.047237	42.436667	18.458333
25710_2_43__b13	-1		-33.887071	11.333333	9.500000	-1.887558	21.166667	8.833333	14.166667	28.333333	19.500000	28.000000	107.598456	245.284888	30.752200	124.436667	-189.829167	-440.090333	-16.842815	44.661667	19.435000
H077_31__b13	-1		-35.125308	14.166667	12.000000	-6.348562	25.166667	2.833333	15.166667	32.000000	20.666667	37.166667	111.650297	252.920444	33.940217	382.108333	-214.606667	-385.396167	-17.601432	42.308333	18.550000
6535_3__b13	-1		-36.898115	15.000000	13.333333	-3.590673	20.500000	8.666667	16.833333	31.666667	23.333333	30.500000	111.392360	246.909266	31.381500	187.330000	-242.694333	-525.768167	-17.728867	40.821667	19.300000
SS1196_1__b13	-1		-34.112031	15.333333	12.333333	-1.233088	18.666667	12.000000	15.666667	24.666667	21.000000	26.000000	109.013617	245.992699	33.573200	128.190000	-206.665333	-473.270667	-17.606989	41.883333	18.323333
ZM197_7__b13	-1		-35.290254	15.000000	13.500000	-1.988169	22.166667	10.166667	13.500000	24.166667	24.000000	33.333333	111.517717	252.814462	35.068333	292.956667	-256.047500	-492.972333	-17.179497	41.538333	21.273333
H029_12__b13	-1		-33.421094	13.833333	11.166667	-1.378306	18.333333	7.166667	13.666667	24.000000	20.333333	28.500000	110.372803	245.398731	40.154633	372.788333	-169.689333	-323.746167	-14.390853	42.980000	18.560000
1012_11_TC21_3257__b13	-1		-32.104411	10.333333	9.666667	-0.638916	20.666667	8.000000	9.333333	24.666667	16.833333	27.666667	104.224157	248.413780	27.758500	65.911667	-187.825333	-464.433167	-14.983807	43.648333	19.505000
H086_8__b13	-1		-34.319485	16.000000	13.666667	-2.266424	16.666667	8.166667	15.833333	20.500000	20.333333	29.833333	103.871988	241.353459	36.643117	200.990000	-215.094000	-439.504667	-17.246945	38.765000	20.235000
Q23_17__b13	-1		-33.445084	13.666667	11.833333	-0.935384	19.666667	9.666667	13.666667	27.166667	15.500000	26.333333	104.257539	242.158325	28.603667	22.276667	-221.119667	-515.087333	-15.201709	42.021667	19.536667
BZ167_12__b13	-1		-34.003398	14.333333	12.000000	-2.498825	20.666667	7.666667	17.000000	26.500000	16.833333	28.833333	103.568396	245.315990	36.508167	181.775000	-215.090000	-510.681833	-16.254789	40.808333	19.883333
25711_2_4__b13	-1		-35.759806	15.000000	14.166667	-1.515951	22.333333	7.666667	14.666667	30.500000	24.500000	27.500000	109.615327	248.846142	32.577883	155.365000	-208.328333	-465.519500	-17.093402	41.316667	20.473333
ZM109_4__b13	-1		-32.971174	14.666667	12.166667	-2.196111	20.166667	6.666667	12.166667	29.666667	22.666667	26.833333	104.210580	238.894653	25.995900	29.370000	-212.070000	-496.865000	-17.079522	41.136667	20.910000
25925_2_22__b13	-1		-34.150645	12.833333	11.333333	-3.086767	23.166667	5.000000	13.500000	31.666667	17.500000	27.666667	103.298160	242.972815	25.608000	-16.145000	-217.744333	-543.071833	-18.140993	40.643333	19.643333
1056_10_TA11_1826__b13	-1		-34.207405	14.833333	13.000000	-2.026108	19.166667	8.500000	15.833333	26.333333	23.500000	28.666667	110.900384	252.526660	33.931467	211.183333	-208.702833	-431.491000	-16.173395	41.271667	20.493333
16845_2_22__b13	-1		-34.141551	14.500000	13.166667	-2.281011	21.500000	9.500000	15.500000	27.666667	16.666667	29.166667	103.618360	250.405943	31.092267	190.758333	-226.320000	-515.338500	-17.334630	42.016667	18.671667
DU156_12__b13	-1		-33.156630	12.333333	10.833333	-2.218374	19.666667	6.000000	9.166667	29.166667	20.333333	25.166667	105.779420	245.077430	22.994000	30.775000	-191.605000	-460.291500	-16.223240	42.200000	19.288333
TRO_11__b13	-1		-34.110285	12.833333	10.666667	-2.875692	17.500000	9.666667	14.000000	32.000000	24.500000	29.333333	107.143360	246.939894	38.773233	341.470000	-236.469000	-478.337000	-15.590280	42.701667	18.098333
26191_2_48__b13	-1		-33.289219	12.000000	10.000000	-1.833064	22.500000	7.000000	15.833333	28.166667	16.166667	29.833333	105.925824	242.020066	28.071217	172.316667	-224.606167	-509.101333	-17.450360	42.886667	19.568333
SC422_8__b13	-1		-32.851372	11.666667	10.500000	-1.104401	19.833333	7.833333	13.833333	25.000000	16.333333	28.666667	105.070951	245.506537	25.902667	124.341667	-204.363667	-470.732000	-16.448739	43.240000	17.038333
WITO4160_33__b13	-1		-37.073802	16.833333	14.333333	-4.592005	21.833333	9.833333	11.500000	29.500000	22.166667	31.333333	116.886843	250.580293	37.521667	245.908333	-231.905000	-488.335667	-17.318007	42.785000	17.715000
0013095_2_11__b13	-1		-35.200485	15.833333	13.833333	-2.056040	22.333333	6.666667	15.500000	30.000000	17.833333	25.666667	104.860015	249.358207	32.339500	32.008333	-224.747000	-577.312333	-17.693939	40.643333	21.755000
REJO4541_67__b13	-1		-33.260156	12.666667	11.166667	-1.375529	19.166667	6.833333	14.500000	30.666667	16.333333	26.666667	104.863404	247.724097	30.539083	163.858333	-199.858667	-474.168833	-15.295463	42.566667	18.043333
ZM135_10A__b13	-1		-33.936544	14.666667	12.833333	-1.879781	18.500000	14.166667	15.166667	21.833333	20.666667	24.000000	108.545500	248.493867	34.322467	63.878333	-191.082333	-443.680333	-16.478963	43.415000	20.588333
700010040_C9_4520__b13	-1		-33.329165	16.000000	13.000000	-2.352966	19.000000	8.000000	17.000000	27.166667	17.000000	25.833333	104.045283	242.706986	33.615167	140.470000	-211.145500	-505.479500	-15.217005	42.310000	20.210000
DU123_06__b13	-1		-32.757406	12.500000	10.833333	-1.189407	19.666667	7.333333	10.500000	30.500000	19.166667	24.500000	105.045726	245.684561	28.756667	26.241667	-192.388833	-447.333500	-16.268844	40.526667	20.953333
ZM249_1__b13	-1		-32.870281	12.333333	10.333333	-1.272593	21.000000	6.833333	11.500000	28.166667	19.500000	26.333333	108.043985	245.216724	27.444167	48.465000	-201.008833	-488.193000	-16.409968	39.333333	20.660000
16936_2_21__b13	-1		-34.803607	11.833333	10.000000	-2.139882	22.666667	5.000000	13.666667	31.500000	18.166667	30.166667	106.112997	244.035738	30.022333	124.971667	-239.895167	-550.124333	-17.643763	42.055000	19.493333
Q842_D12__b13	-1		-34.691715	13.500000	11.000000	-2.350449	20.833333	10.833333	12.000000	26.833333	19.000000	27.000000	102.981056	242.086605	28.687367	103.910000	-209.248500	-491.540167	-16.595267	40.673333	19.058333
SC05_8C11_2344__b13	-1		-31.803244	7.500000	7.166667	-1.095352	21.500000	6.666667	12.666667	26.166667	14.500000	29.500000	104.448998	245.344421	31.812000	196.740000	-191.390167	-418.168333	-14.423753	41.758333	18.108333
PRB926_04_A9_4237__b13	-1		-34.239826	15.000000	12.500000	-1.791072	18.166667	8.333333	16.833333	26.833333	20.166667	31.000000	107.010513	245.610717	34.237633	262.798333	-225.687667	-440.051333	-16.295474	42.860000	19.218333
Q259_17__b13	-1		-34.523872	15.333333	12.666667	-1.667140	24.666667	7.833333	16.500000	23.000000	18.166667	32.833333	110.134679	243.569584	26.962333	105.323333	-199.276667	-502.372000	-16.185609	41.598333	19.326667
T255_34__b13	-1		-35.192790	15.000000	12.833333	-2.078084	19.500000	8.666667	16.500000	27.000000	21.166667	24.333333	106.508292	249.973215	29.248167	162.640000	-228.873667	-505.231500	-16.480466	41.405000	20.623333
H022_7__b13	-1		-33.978299	13.500000	11.000000	-2.803034	17.166667	6.000000	18.333333	26.166667	16.500000	33.000000	106.231235	249.605558	31.821533	278.901667	-202.147500	-416.900667	-14.950985	41.890000	19.435000
Q769_D22__b13	-1		-34.366380	12.500000	11.166667	-0.729406	22.166667	7.833333	14.166667	24.666667	15.000000	27.833333	103.550624	244.097462	27.792833	135.248333	-192.215167	-444.569667	-16.097874	41.085000	19.516667
1006_11_C3_1601__b13	-1		-34.930660	12.500000	11.333333	-1.263509	18.000000	10.500000	14.166667	29.666667	20.000000	28.500000	113.278358	249.393764	31.800667	67.996667	-190.180000	-458.692667	-16.100648	45.330000	17.698333
T280_5__b13	-1		-35.784475	17.000000	14.666667	-1.543228	20.333333	9.000000	15.666667	28.000000	23.333333	28.000000	111.834968	248.680141	30.682167	195.495000	-218.298500	-477.194500	-17.036009	42.675000	18.768333
CAP210_E8__b13	-1		-34.663073	12.333333	11.000000	-2.656993	27.500000	5.000000	13.166667	25.500000	15.000000	31.500000	104.204546	248.351939	21.549500	-28.688333	-251.551500	-571.276167	-18.030198	41.006667	20.391667
WEAU_D15_410__b13	-1		-34.766125	15.166667	12.666667	-1.927694	22.166667	8.833333	14.166667	29.333333	19.333333	27.666667	108.301310	247.892958	27.910283	119.823333	-219.187833	-521.267833	-17.491982	42.398333	20.353333
263_8__b13	-1		-34.584660	14.500000	12.333333	-1.005015	20.666667	10.833333	17.333333	27.833333	18.833333	25.166667	108.549560	256.573779	28.443833	75.746667	-207.886667	-484.881000	-17.117998	41.458333	18.738333
0330_V4_C3__b13	-1		-35.472919	15.000000	14.000000	-1.093801	20.166667	9.333333	17.833333	25.666667	23.500000	23.500000	115.510891	248.821297	36.522667	181.481667	-189.925167	-456.319500	-16.907292	42.030000	16.321667
AC10_29__b13	-1		-34.111705	13.333333	11.666667	-2.103338	24.166667	7.666667	15.166667	27.333333	15.000000	31.166667	105.599308	248.408078	30.447317	152.756667	-220.052833	-503.042833	-17.573185	43.133333	18.901667
3415_V1_C1__b13	-1		-35.282403	17.333333	15.166667	-0.636103	22.333333	9.833333	13.000000	31.333333	18.333333	25.833333	105.440686	246.669525	30.941967	-12.906667	-206.579333	-535.188833	-18.452481	41.715000	19.193333
6240_08_TA5_4622__b13	-1		-55.576964	32.500000	27.000000	-11.797363	30.666667	19.333333	23.166667	64.500000	40.166667	44.500000	152.798949	271.291776	44.392550	675.216667	-441.753333	-761.981000	-28.116913	43.366667	17.060000
T252_7__b13	-1		-33.737352	12.000000	11.000000	-2.871765	22.833333	9.833333	16.333333	20.500000	18.166667	24.666667	103.624769	243.003497	26.264000	129.628333	-206.249833	-510.247500	-17.964126	42.285000	18.826667
CH110_2__b13	-1		-33.932790	11.166667	9.500000	-1.952850	20.666667	6.333333	13.166667	29.166667	16.166667	31.333333	103.994597	245.877081	29.712217	33.681667	-211.235667	-521.726833	-16.351102	41.511667	20.765000
6244_13_B5_4567__b13	-1		-35.769958	13.333333	12.166667	-1.383489	23.333333	10.833333	15.333333	28.666667	15.166667	29.333333	107.193279	255.593622	30.231833	-5.333333	-213.039500	-549.950500	-17.125861	41.190000	17.710000
Q168_A2__b13	-1		-32.648528	9.833333	8.833333	-0.514633	17.833333	12.166667	16.333333	25.166667	17.166667	24.666667	105.078799	241.313491	31.885000	203.406667	-174.148000	-389.251000	-15.028555	40.656667	20.046667
235_47__b13	-1		-33.315674	13.833333	11.500000	-1.818329	18.166667	11.166667	12.000000	29.166667	20.666667	24.500000	103.870738	241.189997	32.264000	24.365000	-202.227667	-499.401833	-16.897436	41.215000	18.436667
62357_14_D3_4589__b13	-1		-32.655829	13.500000	10.833333	-1.184865	17.000000	9.166667	11.666667	27.833333	15.666667	28.000000	103.593465	240.532937	33.473433	132.113333	-168.257667	-380.736333	-14.801802	40.916667	19.941667
CAAN5342__b13	-1		-32.804236	12.000000	11.166667	-1.640040	19.166667	5.333333	12.500000	29.333333	19.166667	27.833333	103.387646	243.551652	32.127167	134.840000	-185.892000	-442.998000	-15.328199	41.060000	19.435000
H080_23__b13	-1		-32.923388	14.000000	11.666667	-1.731384	18.500000	11.000000	11.166667	23.333333	20.833333	27.333333	104.678252	245.053203	30.819800	102.615000	-185.353833	-434.610833	-16.257358	42.435000	20.325000
DU172_17__b13	-1		-34.150935	10.500000	8.500000	-1.363246	19.500000	8.166667	16.500000	27.166667	15.500000	32.833333	109.476352	248.805751	33.688833	203.491667	-184.241333	-432.089833	-16.123040	41.740000	20.121667
DU151_02__b13	-1		-33.239124	10.333333	8.666667	-1.789129	22.000000	7.000000	10.666667	27.833333	16.333333	24.166667	104.117031	238.378290	24.634333	78.066667	-195.798667	-483.262500	-15.727485	42.183333	20.058333
ZM233_6__b13	-1		-32.772914	12.833333	10.666667	-1.724228	19.333333	9.500000	10.000000	24.166667	22.333333	25.333333	107.523079	241.247294	27.555650	82.583333	-208.283833	-486.924167	-14.307970	42.521667	18.600000
CAP45_G3__b13	-1		-31.995538	11.833333	10.333333	-0.754847	20.000000	8.500000	8.333333	30.000000	16.000000	26.666667	103.472816	238.667210	22.616333	74.513333	-205.612000	-467.435167	-15.636887	42.356667	20.103333
ZM214_15__b13	-1		-34.512095	12.333333	10.666667	-0.697367	20.166667	10.666667	13.500000	30.500000	17.666667	26.166667	104.274165	245.753412	29.887333	72.886667	-225.153167	-543.400833	-17.229071	41.035000	21.165000
0439_V5_C1__b13	-1		-34.924399	16.000000	13.333333	-1.194244	21.666667	12.000000	17.000000	23.666667	21.666667	26.833333	108.583074	252.550763	29.814367	72.013333	-210.796833	-471.028333	-17.981993	41.951667	19.825000
269_12__b13	-1		-33.066643	11.666667	10.833333	-1.306412	21.166667	8.666667	13.166667	25.666667	20.500000	27.833333	104.752663	242.166903	27.156000	86.626667	-195.153000	-438.364000	-16.540162	40.426667	19.145000
9021_14_B2_4571__b13	-1		-34.020370	14.500000	13.166667	-1.333949	19.166667	7.833333	15.500000	27.166667	16.500000	33.166667	108.618743	252.643979	26.736700	86.151667	-218.355667	-512.371167	-16.152199	40.180000	20.238333
H030_7__b13	-1		-33.405444	11.333333	10.166667	-1.518809	15.833333	8.833333	12.166667	27.166667	20.333333	25.666667	104.253965	243.264605	22.839017	115.971667	-176.313000	-415.008333	-15.215084	41.426667	20.903333
3718_3_11__b13	-1		-33.536156	14.166667	11.500000	-1.317301	20.500000	11.333333	13.500000	27.500000	19.500000	23.000000	102.302178	241.071544	27.773500	124.503333	-191.444667	-472.324667	-15.777607	41.926667	19.866667
0260_V5_C1__b13	-1		-32.484290	13.666667	12.500000	-1.149902	20.000000	10.833333	13.000000	22.000000	19.166667	25.000000	102.660068	243.089413	21.974833	41.486667	-188.368333	-461.376167	-15.082904	41.788333	17.831667
247_23__b13	-1		-32.948883	11.000000	10.000000	-0.479141	19.666667	9.000000	9.166667	24.166667	19.500000	23.333333	105.331901	241.389421	24.918167	31.755000	-181.830000	-451.699333	-16.041109	41.483333	19.391667
QH0692_42__b13	-1		-34.467494	13.500000	11.166667	-1.848282	20.500000	9.000000	15.833333	26.333333	16.666667	28.333333	108.653804	255.086641	31.834167	190.676667	-193.432333	-432.294000	-15.543665	43.531667	18.516667
THRO4156__b13	-1		-41.748928	18.333333	14.500000	-8.275340	33.166667	5.333333	17.333333	28.166667	24.333333	36.000000	122.287385	260.770997	32.411900	377.640000	-312.021667	-602.660667	-18.903952	42.281667	18.618333
3365_V2_C20__b13	-1		-33.406617	15.500000	12.833333	-2.509562	21.333333	13.000000	11.166667	28.833333	22.333333	25.166667	105.718339	244.655278	27.152233	25.785000	-217.967000	-474.478500	-16.335879	40.623333	19.025000
ZM53_12__b13	-1		-33.293110	14.000000	12.166667	-2.318268	20.500000	9.166667	14.000000	26.000000	17.500000	31.166667	105.823477	239.878101	31.897733	154.760000	-197.100500	-428.464667	-15.732709	41.235000	19.160000
1054_07_TC4_1499__b13	-1		-36.196438	13.500000	11.666667	-1.453486	26.500000	9.666667	15.333333	33.166667	20.833333	30.166667	109.556328	248.548873	32.214067	64.555000	-213.867667	-500.795833	-18.601702	43.115000	18.475000
16055_2_3__b13	-1		-34.053005	10.833333	9.833333	-1.956838	24.833333	3.500000	13.666667	25.666667	14.500000	30.333333	104.692459	246.344963	29.951433	95.323333	-194.749500	-457.655000	-17.153391	41.753333	18.973333
RHPA4259_7__b13	-1		-34.885173	13.166667	12.166667	-1.472483	20.833333	10.500000	14.833333	24.833333	21.000000	23.500000	112.656195	252.058012	31.624967	121.223333	-198.289000	-476.028000	-16.874658	40.845000	19.595000
CH181_12__b13	-1		-32.933328	13.166667	11.166667	-1.516973	23.500000	6.000000	14.333333	28.666667	13.666667	27.833333	104.276356	246.621567	27.188833	-12.198333	-196.341167	-511.869000	-16.877889	42.745000	17.951667
T250_4__b13	-1		-32.475372	11.833333	10.500000	-1.481013	17.333333	7.333333	14.166667	22.166667	20.666667	23.000000	103.527859	242.891682	31.765483	147.205000	-164.780167	-373.860000	-14.774002	40.143333	19.908333
001428_2_42__b13	-1		-33.488297	12.833333	11.500000	-2.145762	21.833333	5.666667	14.000000	28.166667	14.833333	30.000000	103.156599	244.529204	27.729500	177.435000	-216.345333	-507.018167	-16.341546	43.576667	17.505000
DU422_1__b13	-1		-31.229566	10.166667	8.666667	-2.406189	22.500000	7.666667	8.500000	28.333333	15.333333	25.333333	104.381018	243.967139	28.896383	78.151667	-202.351667	-480.285333	-15.193901	42.396667	20.551667
CH064_20__b13	-1		-34.543809	15.333333	13.500000	-1.513601	20.500000	7.166667	14.666667	30.000000	20.666667	29.666667	109.982006	247.226485	22.754133	-44.240000	-216.109833	-559.866167	-17.001479	41.590000	21.043333
H031_7__b13	-1		-33.836891	13.833333	11.333333	-1.693309	18.500000	12.500000	11.500000	26.666667	21.166667	25.000000	108.222456	246.801939	31.465700	113.613333	-204.455000	-452.507500	-16.245313	41.246667	18.918333
CH111_8__b13	-1		-34.325825	15.166667	13.000000	-2.411102	22.000000	6.666667	13.500000	33.000000	19.166667	27.000000	108.154060	246.585216	27.169500	118.178333	-212.727333	-481.118333	-17.533253	42.653333	18.751667
CH119_10__b13	-1		-36.025571	16.666667	14.000000	-2.049113	20.333333	6.666667	14.166667	33.000000	22.333333	29.833333	113.392471	250.599567	25.435250	86.848333	-226.117500	-534.266333	-19.219652	42.121667	19.095000
Q461_E2__b13	-1		-32.526452	12.000000	11.000000	-0.588999	20.333333	13.166667	12.333333	28.833333	17.000000	23.000000	106.955436	248.373669	34.115083	44.428333	-192.630000	-475.434833	-16.514106	42.576667	19.098333
211_9__b13	-1		-32.904990	12.166667	9.833333	-1.909002	17.000000	11.333333	15.000000	27.333333	20.666667	23.333333	104.509194	247.360052	27.727367	157.468333	-167.369167	-407.112667	-16.323320	41.450000	19.461667
CH117_4__b13	-1		-32.685371	13.166667	11.500000	-1.501643	19.833333	4.666667	14.000000	24.500000	15.500000	25.833333	104.111963	245.927107	24.970350	-31.138333	-187.774833	-465.658667	-15.208495	42.623333	18.905000
H035_18__b13	-1		-50.219451	22.666667	19.833333	-9.936773	27.000000	11.833333	18.333333	61.333333	35.666667	41.333333	139.657418	265.019962	32.283717	533.688333	-397.196833	-544.571667	-26.763948	43.563333	18.521667
928_28__b13	-1		-33.442875	12.666667	11.666667	-1.503286	21.666667	10.000000	16.333333	28.166667	19.500000	24.166667	105.733514	247.047479	34.109983	65.775000	-201.794333	-478.841333	-17.242103	41.686667	19.346667
CH070_1__b13	-1		-35.299231	16.333333	13.833333	-1.573349	18.000000	7.666667	19.500000	25.333333	21.166667	31.333333	108.145192	250.327386	34.172500	154.125000	-203.440167	-455.874167	-17.498193	41.510000	18.840000
CH038_12__b13	-1		-32.260923	14.166667	13.333333	-1.630987	19.333333	8.000000	12.333333	27.833333	18.166667	26.666667	104.144144	244.198110	32.855833	88.216667	-204.071000	-467.096167	-16.282227	40.416667	21.918333
CH114_8__b13	-1		-36.951249	16.166667	13.833333	-1.742742	18.833333	8.666667	11.166667	31.500000	28.833333	25.666667	119.537603	252.627821	28.982550	-34.515000	-219.368167	-529.517500	-18.393707	41.011667	18.968333
H061_14__b13	-1		-34.808252	13.666667	12.500000	-1.145859	18.333333	8.500000	16.000000	27.166667	19.166667	29.166667	110.723022	249.963093	31.505333	167.520000	-197.067833	-438.189000	-16.737340	42.906667	19.641667
T253_11__b13	-1		-34.050799	17.500000	14.166667	-2.258540	20.166667	10.166667	13.000000	29.166667	24.500000	24.666667	108.955549	247.355762	29.390367	89.041667	-224.152667	-489.889333	-16.416964	41.371667	18.215000
T257_31__b13	-1		-34.839340	13.166667	11.500000	-1.550140	19.666667	11.500000	12.166667	27.333333	22.166667	27.500000	113.404228	253.365284	29.728900	48.010000	-202.104833	-489.712167	-16.006043	41.745000	18.711667
PVO_4__b13	-1		-35.579955	13.166667	11.333333	-0.775411	19.166667	11.333333	13.500000	27.666667	20.833333	25.500000	116.365476	258.285716	39.998633	88.093333	-184.028167	-458.822000	-16.458787	41.766667	20.226667
TRJO4551_58__b13	-1		-35.024267	13.666667	12.833333	-1.890884	22.666667	8.833333	9.500000	28.833333	23.333333	29.500000	110.538781	248.097986	32.135517	124.850000	-247.329833	-516.578000	-16.924885	41.616667	20.235000
H078_14__b13	-1		-33.287322	16.500000	13.000000	-1.849065	20.333333	10.333333	13.166667	25.333333	20.166667	29.000000	105.666001	245.161113	31.927700	130.381667	-215.227833	-489.945500	-17.285208	41.361667	20.368333
T278_50__b13	-1		-35.865866	14.000000	13.833333	-2.369975	17.666667	10.333333	13.333333	36.333333	18.833333	27.666667	110.176833	253.792544	33.840333	106.708333	-252.726333	-508.172167	-18.681688	42.183333	18.655000
H079_2__b13	-1		-35.555089	14.500000	13.166667	-1.500488	19.833333	13.000000	13.000000	30.500000	21.166667	30.666667	112.393149	252.810618	30.280667	244.871667	-220.712500	-472.350500	-16.121731	42.296667	19.573333
CH115_12__b13	-1		-34.131766	13.000000	10.833333	-1.141454	19.666667	6.666667	13.500000	28.000000	18.666667	29.500000	105.448551	248.927149	28.010650	98.428333	-201.852333	-486.738833	-16.213317	42.910000	18.501667
CH120_6__b13	-1		-33.315815	11.166667	10.000000	-2.000509	21.833333	6.500000	12.666667	31.333333	15.833333	26.500000	104.497423	243.953550	21.146267	-29.530000	-209.618500	-529.091667	-16.428196	42.565000	18.223333
T251_18__b13	-1		-37.815339	18.666667	16.166667	-1.761581	21.666667	16.333333	17.000000	28.666667	31.333333	23.833333	121.641120	256.176089	41.307167	154.413333	-209.805167	-504.224500	-15.962436	41.200000	18.950000
MW965_26__CAP257-RH1	-1		-13.210162	6.666667	5.666667	-0.249334	7.000000	1.500000	6.833333	6.500000	7.833333	8.833333	61.694870	190.458719	16.929333	-3.610733	-79.446667	-272.818667	-7.460866	40.668333	18.925000
SF162__CAP257-RH1	-1		-16.040405	9.000000	8.333333	-5.615840	8.666667	2.666667	7.666667	6.500000	10.166667	15.500000	68.371423	193.017220	15.483833	94.589890	-124.295667	-285.789000	-9.112124	41.676667	18.645000
MN_3__CAP257-RH1	-1		-15.810825	10.333333	8.500000	-4.367427	8.666667	2.833333	9.500000	6.166667	12.166667	16.666667	70.876169	198.945554	16.957667	160.171380	-138.129500	-284.514667	-10.055928	38.808333	19.636667
DJ263_8__CAP257-RH1	-1		-14.968497	8.166667	7.500000	-3.304230	9.333333	6.333333	4.833333	11.500000	10.500000	11.000000	68.681431	198.300238	9.482333	55.594833	-101.050817	-262.264500	-9.045729	39.708333	18.591667
00836_2_5__CAP257-RH1	-1		-15.349632	8.000000	7.000000	-3.122960	8.333333	4.666667	6.666667	7.666667	10.000000	15.166667	70.777898	193.782487	15.388500	213.155883	-94.949467	-208.298167	-9.679296	40.366667	19.263333
BX08_16__CAP257-RH1	-1		-14.911020	9.166667	8.000000	-2.756332	8.666667	5.833333	4.833333	10.833333	11.666667	10.000000	70.968278	193.023764	10.027017	59.874100	-107.606233	-251.029667	-9.480334	41.028333	18.201667
BAL_26__CAP257-RH1	-1		-13.553833	4.666667	3.666667	-0.087250	8.833333	0.000000	5.166667	7.666667	8.000000	7.666667	65.245116	194.333867	12.949000	-63.020550	-84.360450	-269.165000	-7.172240	41.346667	19.611667
HXB2__CAP257-RH1	-1		-15.238653	11.166667	9.500000	-3.057119	7.500000	7.500000	6.333333	14.000000	10.833333	9.333333	67.049905	194.004021	14.598333	63.941555	-116.659333	-288.857667	-9.478144	40.258333	18.648333
242_14__CAP257-RH1	-1		-16.341306	6.666667	5.833333	-2.746368	11.333333	2.333333	7.000000	9.833333	9.666667	14.000000	71.540822	197.453714	8.669167	-17.447525	-110.963667	-356.961500	-9.862853	39.646667	19.008333
25710_2_43__CAP257-RH1	-1		-15.047480	7.166667	5.666667	-2.628611	9.166667	5.500000	5.500000	10.333333	8.333333	10.833333	70.825118	194.199666	13.015500	83.959733	-97.018717	-228.940667	-8.591452	41.070000	19.300000
H077_31__CAP257-RH1	-1		-15.854764	11.166667	8.500000	-3.995290	12.333333	8.000000	5.000000	13.666667	8.333333	11.333333	72.715961	200.649747	13.611900	65.726633	-117.777500	-293.113500	-10.552374	40.776667	17.973333
6535_3__CAP257-RH1	-1		-12.984188	3.500000	2.666667	-1.344004	7.166667	3.333333	4.833333	7.666667	6.333333	8.500000	65.075700	193.985639	13.408833	-5.088367	-76.760050	-253.564000	-7.066726	39.133333	19.870000
SS1196_1__CAP257-RH1	-1		-16.824631	10.666667	8.666667	-5.219304	6.833333	7.500000	7.000000	15.333333	16.500000	11.333333	71.626246	195.582674	13.356333	29.045415	-119.033117	-286.986667	-11.059088	40.440000	18.201667
ZM197_7__CAP257-RH1	-1		-13.129691	6.500000	5.666667	-0.823624	5.166667	4.000000	5.500000	9.500000	9.500000	6.666667	65.159079	197.385557	11.587833	-16.724367	-74.134000	-249.111833	-7.831711	38.896667	20.103333
H029_12__CAP257-RH1	-1		-14.385422	6.666667	6.000000	-4.152583	10.166667	4.500000	6.166667	11.666667	8.166667	10.333333	66.849415	193.027734	14.644000	37.128733	-83.762050	-258.558333	-8.115424	40.305000	18.666667
1012_11_TC21_3257__CAP257-RH1	-1		-17.895573	10.666667	9.333333	-3.676336	8.333333	2.833333	10.333333	7.833333	14.333333	18.833333	75.703327	202.458840	15.956500	178.930500	-117.453500	-271.508167	-11.093544	42.445000	18.061667
H086_8__CAP257-RH1	-1		-17.620382	9.333333	8.500000	-4.236038	4.500000	3.166667	9.500000	6.500000	13.333333	17.500000	68.348852	192.740307	26.444833	263.412300	-104.115267	-228.638500	-10.330927	40.001667	19.555000
Q23_17__CAP257-RH1	-1		-15.956788	8.500000	7.666667	-3.247259	9.333333	2.000000	7.166667	7.333333	13.333333	14.666667	68.790525	192.199710	15.260783	147.184009	-117.049333	-262.964000	-9.053813	40.686667	19.125000
BZ167_12__CAP257-RH1	-1		-14.087345	6.666667	5.666667	-0.749298	7.000000	4.666667	6.833333	7.666667	9.833333	6.833333	65.084663	196.116101	11.358000	-6.034867	-77.287317	-267.211333	-7.767661	39.156667	19.736667
25711_2_4__CAP257-RH1	-1		-16.821994	9.666667	6.833333	-3.991776	9.166667	0.000000	10.500000	5.333333	11.333333	19.166667	72.344533	198.225222	17.660833	65.501100	-126.407333	-306.276667	-9.756609	39.706667	20.626667
ZM109_4__CAP257-RH1	-1		-15.151099	7.333333	6.833333	-4.699117	8.000000	6.833333	6.333333	10.666667	8.166667	9.500000	69.022466	190.166799	10.241000	-22.391607	-89.447217	-295.695667	-8.862555	40.710000	20.145000
25925_2_22__CAP257-RH1	-1		-14.664326	6.333333	5.666667	-4.613047	10.833333	4.166667	4.166667	9.666667	5.000000	12.166667	68.474392	194.053304	11.263000	-131.383373	-94.208033	-336.959833	-8.463022	39.773333	18.611667
1056_10_TA11_1826__CAP257-RH1	-1		-15.925729	10.333333	8.000000	-3.543655	9.666667	5.666667	6.666667	12.666667	10.500000	11.833333	70.816851	198.896330	15.475033	62.513800	-106.839733	-303.530167	-10.057606	39.500000	19.710000
16845_2_22__CAP257-RH1	-1		-15.875772	9.333333	8.333333	-4.338633	8.833333	6.666667	5.666667	12.500000	11.166667	10.333333	70.642070	199.702102	13.873333	91.591917	-122.386900	-264.487833	-10.598265	39.378333	19.736667
DU156_12__CAP257-RH1	-1		-15.805865	7.500000	6.666667	-6.145782	14.333333	2.833333	7.333333	11.500000	6.666667	16.833333	73.747644	197.389822	11.199667	-63.330700	-131.425167	-355.627000	-10.131635	40.648333	18.321667
TRO_11__CAP257-RH1	-1		-14.308645	8.000000	6.666667	-3.791275	7.333333	6.333333	4.666667	10.833333	9.000000	7.833333	67.900758	198.222050	10.687400	-0.181927	-96.438117	-285.133667	-8.212762	38.518333	18.813333
26191_2_48__CAP257-RH1	-1		-15.342964	7.833333	6.166667	-3.590535	10.666667	6.000000	4.833333	13.166667	9.500000	11.500000	68.679492	191.884300	10.516783	60.872962	-118.933500	-308.315833	-9.880181	41.478333	18.988333
SC422_8__CAP257-RH1	-1		-14.841531	9.333333	7.833333	-2.797038	9.000000	6.833333	6.333333	12.833333	9.666667	9.833333	68.320912	194.652952	10.926850	119.234308	-107.649517	-276.947667	-9.587056	41.033333	18.161667
WITO4160_33__CAP257-RH1	-1		-13.107496	6.833333	5.500000	-2.014857	5.833333	6.833333	3.500000	8.833333	9.000000	5.333333	65.342758	192.491158	13.445000	-48.937028	-80.809467	-258.705667	-7.417654	41.306667	17.745000
0013095_2_11__CAP257-RH1	-1		-15.867133	9.166667	7.000000	-4.083883	10.166667	5.666667	6.666667	11.000000	9.000000	14.000000	70.829566	199.791262	12.048000	43.502950	-104.673450	-304.057667	-10.331250	40.206667	21.226667
REJO4541_67__CAP257-RH1	-1		-15.362417	8.166667	7.333333	-3.892904	9.833333	8.333333	5.000000	11.833333	10.000000	11.333333	69.739921	196.495151	11.577333	-13.242967	-101.977617	-289.184667	-10.234004	40.991667	19.025000
ZM135_10A__CAP257-RH1	-1		-16.825933	10.166667	8.666667	-3.235494	9.500000	3.833333	6.500000	14.666667	11.166667	12.000000	71.189715	195.126923	12.997550	55.821117	-137.071333	-339.475667	-10.709549	39.236667	20.860000
700010040_C9_4520__CAP257-RH1	-1		-15.019115	5.166667	4.833333	-4.540609	10.833333	2.333333	6.833333	9.500000	7.333333	10.333333	68.532776	193.156448	12.801833	59.244400	-82.259133	-248.029333	-8.475870	41.191667	20.221667
DU123_06__CAP257-RH1	-1		-15.700914	7.666667	7.166667	-2.649923	10.000000	9.166667	3.666667	14.166667	10.166667	11.500000	69.900203	196.269907	11.228167	73.643058	-113.852300	-265.137333	-9.942170	40.515000	18.300000
ZM249_1__CAP257-RH1	-1		-15.285634	9.000000	7.500000	-2.648783	10.500000	5.333333	7.500000	10.833333	9.666667	11.666667	68.732640	193.277341	10.511083	95.454433	-103.890250	-300.160667	-9.871469	39.011667	20.193333
16936_2_21__CAP257-RH1	-1		-12.603995	4.833333	3.666667	0.000000	9.166667	0.166667	5.166667	7.500000	3.500000	11.666667	61.875271	188.415547	10.595000	-136.447017	-94.390567	-329.493833	-8.036537	40.656667	19.003333
Q842_D12__CAP257-RH1	-1		-15.268819	9.000000	8.000000	-2.942576	9.666667	7.000000	4.833333	14.000000	10.833333	9.333333	68.374664	191.915534	10.069133	72.881667	-121.057667	-282.642667	-9.498048	39.696667	19.701667
SC05_8C11_2344__CAP257-RH1	-1		-14.763385	7.833333	7.500000	-4.347687	9.333333	5.833333	7.500000	9.000000	9.000000	8.166667	68.521622	195.280423	9.679183	-4.253627	-98.712550	-306.589000	-8.895362	40.508333	17.458333
PRB926_04_A9_4237__CAP257-RH1	-1		-13.933177	6.166667	5.333333	-4.292180	8.000000	5.333333	4.666667	9.333333	8.500000	8.166667	68.581890	195.835699	12.986333	5.678617	-81.034800	-246.577500	-8.037603	41.510000	18.891667
Q259_17__CAP257-RH1	-1		-12.983215	5.166667	4.333333	-0.969070	7.333333	4.000000	3.166667	10.500000	7.333333	6.333333	65.313637	189.393288	12.191333	-20.786583	-76.082300	-267.691333	-6.849674	41.306667	18.995000
T255_34__CAP257-RH1	-1		-15.184896	9.000000	7.166667	-2.525792	9.166667	7.000000	4.833333	13.500000	9.666667	9.666667	68.872544	197.788671	11.320533	78.977333	-106.384767	-253.262000	-9.418339	39.788333	18.023333
H022_7__CAP257-RH1	-1		-17.476210	11.166667	9.000000	-4.407043	7.833333	3.166667	10.333333	7.166667	14.000000	15.333333	70.622330	200.886531	17.336167	231.613487	-119.703117	-248.083167	-10.382565	40.351667	19.391667
Q769_D22__CAP257-RH1	-1		-16.009096	6.833333	5.666667	-2.198400	17.833333	2.000000	4.833333	10.500000	5.333333	14.166667	68.705084	194.634427	2.977417	-7.736983	-126.438167	-337.644000	-9.385765	40.580000	18.656667
1006_11_C3_1601__CAP257-RH1	-1		-13.264458	4.833333	4.333333	-1.766932	7.166667	2.500000	4.833333	9.000000	9.000000	8.000000	65.375942	192.399268	13.965167	-33.669133	-81.389950	-240.144167	-6.922868	40.746667	18.328333
T280_5__CAP257-RH1	-1		-12.935532	4.833333	3.666667	-1.311707	7.000000	5.500000	3.000000	8.833333	6.666667	5.833333	65.334062	190.848479	11.066000	-15.082833	-79.180150	-262.600833	-6.808287	41.366667	17.985000
CAP210_E8__CAP257-RH1	-1		-16.772626	9.000000	8.000000	-3.624954	11.833333	1.333333	9.333333	5.166667	12.666667	18.333333	71.923174	196.371337	16.297833	211.365900	-156.596667	-301.122667	-10.339053	40.261667	19.293333
WEAU_D15_410__CAP257-RH1	-1		-15.078765	6.833333	6.166667	-3.882309	7.833333	5.166667	7.666667	9.000000	10.333333	10.833333	68.437082	198.214239	13.854133	43.138007	-83.595300	-256.907000	-8.931468	39.905000	20.196667
263_8__CAP257-RH1	-1		-14.941737	7.000000	5.833333	-3.098963	14.333333	3.333333	4.500000	11.333333	8.333333	10.666667	68.280280	198.411317	3.190950	30.859400	-129.982167	-314.860000	-8.829632	38.961667	18.076667
0330_V4_C3__CAP257-RH1	-1		-15.800096	9.333333	7.500000	-3.646118	10.833333	7.000000	5.000000	14.500000	13.166667	8.833333	72.464893	192.513623	11.566500	115.009105	-125.319733	-275.368000	-10.202305	40.983333	18.205000
AC10_29__CAP257-RH1	-1		-17.150594	10.333333	7.333333	-3.713628	8.166667	4.333333	5.666667	8.666667	14.000000	15.666667	72.330855	197.725345	15.987333	-61.608327	-115.930233	-335.302167	-10.084228	41.243333	19.500000
3415_V1_C1__CAP257-RH1	-1		-12.848054	5.500000	4.666667	-0.351115	6.333333	2.666667	6.666667	6.166667	7.166667	8.000000	61.801841	191.469094	14.330167	30.850900	-85.546233	-256.403000	-7.040854	40.473333	18.746667
6240_08_TA5_4622__CAP257-RH1	-1		-14.170956	6.666667	5.666667	-3.323552	8.000000	5.166667	4.000000	12.500000	10.166667	7.500000	68.262824	197.741207	12.622667	-17.639033	-78.257417	-243.672167	-8.207500	40.711667	17.678333
T252_7__CAP257-RH1	-1		-13.719124	6.000000	5.166667	-1.334554	4.333333	4.500000	6.166667	12.500000	10.166667	6.333333	65.032019	193.051788	11.076667	-31.882867	-86.476800	-271.949000	-8.068338	40.851667	19.060000
CH110_2__CAP257-RH1	-1		-13.519834	6.000000	5.166667	-0.976771	8.666667	0.166667	6.333333	5.666667	9.166667	12.000000	64.853615	191.959028	15.379167	-51.902367	-84.722433	-262.364000	-7.352629	40.928333	19.551667
6244_13_B5_4567__CAP257-RH1	-1		-17.473798	9.500000	8.666667	-3.977875	10.500000	5.166667	6.666667	10.833333	11.333333	19.000000	75.613347	205.043215	15.083833	190.756417	-146.050833	-314.137500	-11.355441	40.455000	17.601667
Q168_A2__CAP257-RH1	-1		-15.297068	8.333333	6.500000	-2.630544	10.000000	7.666667	4.500000	13.333333	10.333333	9.166667	69.100447	191.768953	11.464700	79.880500	-97.252150	-258.780833	-9.971835	39.620000	19.458333
235_47__CAP257-RH1	-1		-13.298944	5.166667	4.333333	-0.898687	7.833333	3.666667	4.166667	11.000000	7.833333	8.166667	68.559700	193.564831	8.119417	-12.949467	-90.139983	-251.493833	-7.120680	38.933333	19.155000
62357_14_D3_4589__CAP257-RH1	-1		-13.624241	6.166667	4.666667	-0.878321	7.666667	7.000000	4.166667	9.833333	9.666667	5.166667	65.085137	191.633193	13.189217	-18.072985	-69.761533	-246.320333	-7.383643	40.043333	19.571667
CAAN5342__CAP257-RH1	-1		-15.765657	9.666667	8.833333	-2.919052	9.166667	6.333333	7.666667	10.500000	9.000000	14.166667	70.676265	195.544481	15.498667	157.899200	-132.047333	-280.981333	-10.404350	41.741667	17.953333
H080_23__CAP257-RH1	-1		-12.871989	6.500000	5.666667	-1.046646	5.000000	3.833333	4.833333	10.166667	11.333333	4.166667	65.282488	193.823662	12.195167	-3.144983	-85.890433	-277.329000	-7.969677	40.171667	19.510000
DU172_17__CAP257-RH1	-1		-15.313361	8.166667	7.333333	-0.725240	5.500000	1.333333	8.166667	5.833333	10.333333	14.166667	64.727170	192.138162	18.886000	141.127467	-94.465467	-213.962500	-8.613848	41.156667	19.758333
DU151_02__CAP257-RH1	-1		-15.969323	6.500000	5.000000	-3.518224	8.833333	2.666667	7.666667	6.666667	11.000000	13.500000	65.902653	186.315331	13.722167	55.525767	-105.172000	-266.733833	-8.684778	40.726667	19.308333
ZM233_6__CAP257-RH1	-1		-15.461961	8.166667	7.333333	-4.768773	9.666667	6.000000	6.500000	10.833333	8.000000	10.833333	68.875672	192.074643	13.306833	8.905095	-105.217617	-312.273000	-9.132039	40.966667	18.820000
CAP45_G3__CAP257-RH1	-1		-17.518612	7.500000	6.500000	-3.188675	8.500000	1.000000	9.666667	6.833333	13.666667	17.166667	69.399630	190.859443	18.610333	123.731350	-144.541500	-314.600500	-9.523747	41.088333	19.383333
ZM214_15__CAP257-RH1	-1		-15.280479	10.000000	7.666667	-4.406311	9.333333	5.333333	5.833333	12.666667	12.000000	10.833333	70.726794	196.638276	12.602833	64.320367	-121.479333	-294.705000	-9.839432	39.950000	18.911667
0439_V5_C1__CAP257-RH1	-1		-14.430302	8.166667	7.166667	-4.408717	7.666667	5.000000	7.666667	13.500000	9.333333	9.000000	66.552834	198.358000	13.136167	-11.650067	-86.503183	-280.529333	-9.079074	39.081667	19.036667
269_12__CAP257-RH1	-1		-14.983257	7.500000	6.666667	-4.353755	8.500000	5.500000	5.500000	9.166667	8.500000	11.666667	68.470190	194.433437	10.614000	2.184450	-102.422750	-282.876333	-8.459463	40.123333	18.011667
9021_14_B2_4571__CAP257-RH1	-1		-14.765099	6.333333	5.500000	-4.069901	9.833333	3.833333	7.000000	11.500000	7.166667	10.833333	67.372334	200.187368	13.451167	-9.309333	-89.248100	-295.711500	-8.131677	39.181667	19.223333
H030_7__CAP257-RH1	-1		-14.217368	3.833333	3.000000	-0.817881	6.000000	3.333333	8.500000	7.833333	8.333333	11.833333	63.783719	194.373848	13.116000	-16.845640	-75.227833	-264.788833	-7.915904	40.880000	19.145000
3718_3_11__CAP257-RH1	-1		-12.908791	4.833333	4.500000	0.000000	6.000000	1.833333	6.666667	7.500000	9.333333	8.000000	59.064468	187.454789	13.252367	-17.090117	-70.418067	-236.069667	-7.483148	40.578333	19.451667
0260_V5_C1__CAP257-RH1	-1		-15.310375	8.666667	7.166667	-3.895528	10.000000	4.000000	6.666667	8.000000	11.333333	14.500000	69.790841	195.750729	13.550167	124.532613	-115.102333	-252.323500	-9.709576	39.928333	18.336667
247_23__CAP257-RH1	-1		-14.946439	8.500000	7.333333	-4.408249	8.666667	4.833333	5.666667	12.000000	10.833333	8.833333	68.520062	191.310852	11.410250	-4.775583	-107.211967	-313.652500	-8.747068	40.603333	18.801667
QH0692_42__CAP257-RH1	-1		-14.092030	5.000000	4.500000	-3.530584	12.166667	2.833333	5.666667	10.000000	8.500000	11.000000	66.292582	199.462330	11.793033	-4.282905	-76.206467	-238.469000	-8.407097	40.270000	18.015000
THRO4156__CAP257-RH1	-1		-16.771137	8.166667	7.000000	-3.057556	12.333333	8.333333	6.500000	13.000000	12.333333	15.500000	82.865857	211.628729	18.064167	150.045640	-119.883500	-251.235833	-9.792909	40.795000	18.128333
3365_V2_C20__CAP257-RH1	-1		-14.940618	7.500000	6.333333	-3.112722	7.833333	6.666667	4.666667	11.500000	9.666667	7.333333	68.646833	194.817269	13.387167	20.560667	-88.999683	-268.612667	-7.958827	39.460000	18.575000
ZM53_12__CAP257-RH1	-1		-15.412332	8.000000	7.333333	-4.031759	14.833333	3.000000	5.333333	10.833333	9.333333	11.000000	68.605816	188.911744	5.664500	-13.777588	-127.487167	-324.666833	-9.715225	40.745000	19.033333
1054_07_TC4_1499__CAP257-RH1	-1		-14.431047	6.333333	5.500000	-4.477381	11.500000	0.666667	5.666667	8.500000	6.666667	12.333333	68.645419	197.928755	12.174167	-55.956733	-101.345150	-310.236000	-7.863331	41.358333	17.836667
16055_2_3__CAP257-RH1	-1		-14.050509	3.833333	2.833333	-1.658778	10.500000	1.833333	5.666667	6.333333	6.166667	11.666667	65.111495	192.327372	10.655000	-74.608100	-102.923817	-312.646500	-7.786192	40.165000	19.673333
RHPA4259_7__CAP257-RH1	-1		-13.157697	5.000000	4.000000	-1.251073	9.333333	1.333333	4.833333	5.833333	6.333333	10.000000	63.818605	192.388198	11.540500	-112.440450	-92.703650	-319.112167	-7.332179	39.665000	19.513333
CH181_12__CAP257-RH1	-1		-16.362227	8.333333	7.166667	-2.168727	8.666667	4.000000	6.166667	9.500000	11.833333	15.833333	70.525972	197.951936	14.875117	112.032633	-128.042833	-298.218000	-10.425219	40.390000	18.635000
T250_4__CAP257-RH1	-1		-16.434868	9.333333	7.666667	-3.217631	12.166667	7.166667	8.333333	14.500000	9.833333	10.166667	68.285743	195.412713	13.997667	-7.110953	-128.100333	-316.385167	-10.513512	40.280000	19.053333
001428_2_42__CAP257-RH1	-1		-15.700714	9.333333	8.500000	-4.670273	9.166667	3.833333	6.333333	7.000000	10.666667	15.666667	65.615077	195.896030	15.091500	119.499967	-102.133717	-273.707333	-9.796873	41.488333	18.693333
DU422_1__CAP257-RH1	-1		-16.148323	7.666667	7.333333	-4.260269	14.000000	3.000000	3.833333	11.666667	9.833333	17.333333	68.132090	198.248213	15.275667	41.359867	-110.552350	-277.721667	-10.298055	40.765000	20.180000
CH064_20__CAP257-RH1	-1		-15.862125	8.000000	7.333333	-2.892410	9.333333	8.166667	4.666667	13.000000	10.666667	12.666667	69.777741	197.702827	11.583333	75.177867	-127.572667	-271.548833	-10.286438	41.581667	18.628333
H031_7__CAP257-RH1	-1		-14.048976	6.000000	5.166667	-0.733037	3.833333	5.000000	6.333333	8.666667	12.000000	6.333333	65.167831	192.905598	9.686167	-53.875017	-91.177033	-267.579167	-8.343197	40.551667	17.388333
CH111_8__CAP257-RH1	-1		-15.636658	7.833333	5.666667	-3.130168	8.833333	5.333333	6.500000	8.666667	10.333333	14.833333	70.831670	197.486441	15.744333	219.035000	-119.826233	-230.860667	-9.594498	41.431667	18.315000
CH119_10__CAP257-RH1	-1		-17.417985	9.000000	7.166667	-2.224345	8.333333	6.333333	5.666667	13.833333	14.333333	15.000000	75.691373	198.115030	16.584317	187.028367	-144.462833	-283.036667	-11.163471	39.970000	18.580000
Q461_E2__CAP257-RH1	-1		-12.249888	6.000000	5.000000	-1.212992	8.000000	0.500000	4.500000	6.500000	9.000000	7.166667	62.946386	196.083526	11.738000	-38.826370	-83.958617	-241.116500	-7.042715	40.310000	19.021667
211_9__CAP257-RH1	-1		-15.317345	7.166667	6.000000	-3.110021	10.333333	4.500000	6.000000	11.833333	11.000000	11.333333	68.990437	197.192579	12.272650	120.167083	-118.004167	-262.210500	-9.574349	39.383333	18.296667
CH117_4__CAP257-RH1	-1		-14.040114	5.000000	4.500000	-0.615122	7.833333	1.666667	7.500000	4.833333	7.166667	12.833333	65.088227	193.930600	14.382667	-72.350177	-84.688300	-301.616167	-7.824471	40.963333	18.536667
H035_18__CAP257-RH1	-1		-14.697884	8.666667	8.333333	-4.937856	10.333333	4.166667	6.000000	10.166667	11.333333	11.000000	68.125828	199.542683	12.084833	43.370078	-82.883350	-225.569000	-8.776558	40.641667	17.673333
928_28__CAP257-RH1	-1		-14.432966	8.000000	7.000000	-4.275660	8.666667	4.666667	5.166667	11.000000	10.500000	9.166667	68.230497	196.342801	11.145517	-12.830682	-93.966467	-254.468000	-8.457220	40.610000	19.463333
CH070_1__CAP257-RH1	-1		-15.979716	8.500000	6.500000	-2.137410	10.666667	6.000000	4.666667	12.000000	8.500000	14.833333	68.722768	197.770970	10.518500	29.995367	-107.672867	-263.416667	-9.931591	39.983333	19.841667
CH038_12__CAP257-RH1	-1		-17.485214	11.166667	8.333333	-4.200521	7.333333	3.166667	10.500000	7.333333	12.833333	17.333333	70.973071	196.248306	16.657333	23.747027	-150.547167	-385.809833	-10.262405	40.486667	19.493333
CH114_8__CAP257-RH1	-1		-14.769661	7.166667	6.333333	-2.901215	10.166667	7.333333	4.833333	11.000000	8.500000	11.666667	68.343641	193.911500	9.277883	36.974800	-107.047067	-278.366667	-9.422711	39.890000	18.395000
H061_14__CAP257-RH1	-1		-14.116173	9.000000	7.500000	-4.396291	10.500000	6.666667	7.500000	11.500000	8.666667	9.833333	64.553893	194.065981	12.738833	43.751617	-102.101517	-256.476167	-9.239231	40.390000	19.475000
T253_11__CAP257-RH1	-1		-14.202708	7.000000	6.000000	-4.314067	11.666667	3.166667	6.166667	9.666667	7.166667	11.500000	68.499733	196.427428	8.154067	38.356517	-99.821533	-243.288000	-8.835458	40.491667	17.508333
T257_31__CAP257-RH1	-1		-15.490051	10.500000	8.500000	-2.894786	9.000000	3.500000	6.500000	11.000000	12.666667	15.000000	70.793569	200.278310	15.597000	96.304473	-131.421667	-283.857667	-10.186825	41.178333	17.523333
PVO_4__CAP257-RH1	-1		-14.342609	6.333333	5.666667	-3.502614	11.000000	3.166667	5.166667	11.333333	8.666667	9.833333	66.801354	201.254159	13.206500	32.112300	-85.016267	-250.553667	-7.877946	40.406667	19.145000
TRJO4551_58__CAP257-RH1	-1		-15.420401	9.000000	8.000000	-3.445063	8.500000	2.666667	7.500000	8.166667	9.833333	15.166667	68.498949	195.342287	14.533000	77.892800	-109.367717	-241.016667	-8.886049	40.033333	19.883333
H078_14__CAP257-RH1	-1		-13.791645	6.666667	5.166667	-2.657323	11.000000	3.166667	4.333333	10.333333	8.000000	10.833333	68.596724	195.842622	12.272000	-16.012950	-69.999117	-244.619000	-7.782897	39.243333	19.770000
T278_50__CAP257-RH1	-1		-14.246365	6.166667	5.166667	-1.514114	8.166667	0.000000	6.666667	6.833333	9.166667	10.833333	65.001476	199.444800	16.209167	9.352233	-117.144833	-280.993667	-8.258328	39.743333	18.083333
H079_2__CAP257-RH1	-1		-16.660348	9.000000	7.666667	-3.073237	8.166667	6.166667	6.500000	12.333333	12.166667	11.833333	71.087938	198.826730	14.398167	54.112767	-113.562217	-262.444500	-10.002522	39.893333	19.481667
CH115_12__CAP257-RH1	-1		-16.523659	9.500000	7.333333	-3.842189	14.333333	5.833333	5.166667	13.500000	7.166667	13.500000	70.640275	198.663971	9.244900	-7.478917	-123.894667	-346.814167	-10.850095	41.015000	19.085000
CH120_6__CAP257-RH1	-1		-14.746133	6.500000	5.166667	-4.119080	10.333333	5.166667	5.833333	10.333333	6.833333	11.166667	68.377516	195.037227	8.410167	-24.525100	-99.884750	-330.355500	-8.721406	40.243333	18.298333
T251_18__CAP257-RH1	-1		-14.668096	7.333333	6.000000	-4.135864	9.666667	4.500000	4.833333	12.333333	9.166667	8.000000	68.528877	198.038111	12.513517	30.276323	-91.435867	-244.751500	-8.771892	37.956667	19.825000
MW965_26__CH103	-1		-24.925638	13.666667	11.166667	-4.345668	14.666667	13.833333	5.500000	20.666667	18.000000	16.166667	100.737760	239.886538	25.471500	-121.298833	-153.787667	-412.786333	-12.461111	41.538333	17.735000
SF162__CH103	-1		-27.604228	16.666667	15.000000	-5.146306	14.833333	13.833333	9.666667	23.833333	21.333333	19.333333	107.757655	242.278178	34.896333	-99.174167	-239.810667	-531.812000	-15.121468	41.425000	18.146667
MN_3__CH103	-1		-27.733435	16.333333	14.333333	-4.177338	15.333333	14.333333	9.333333	23.333333	23.500000	20.000000	107.403565	246.439126	37.770000	-43.560667	-251.712000	-528.508667	-15.023376	39.703333	18.251667
DJ263_8__CH103	-1		-27.923523	17.500000	14.500000	-4.339808	14.166667	19.500000	5.833333	25.833333	21.833333	16.333333	106.765417	246.506610	30.486167	-48.801000	-193.896667	-436.604500	-14.426280	40.046667	17.638333
00836_2_5__CH103	-1		-28.319162	18.500000	16.333333	-5.092656	15.000000	15.666667	8.000000	25.000000	24.833333	18.166667	105.411596	239.950831	30.372667	7.792667	-203.287167	-416.329167	-15.375181	42.008333	18.073333
BX08_16__CH103	-1		-26.604370	18.000000	14.833333	-3.477081	13.333333	18.000000	7.833333	23.833333	23.666667	17.166667	102.947569	237.629108	25.859333	-112.362000	-201.536667	-445.179833	-14.228848	41.975000	17.126667
BAL_26__CH103	-1		-25.380342	14.166667	11.833333	-3.798487	14.333333	13.666667	5.333333	22.333333	18.833333	18.833333	102.560527	242.120168	29.746500	-143.728333	-175.875000	-421.447833	-13.253186	42.240000	18.683333
HXB2__CH103	-1		-28.390086	16.166667	13.500000	-4.770269	14.000000	19.500000	5.833333	26.000000	22.000000	16.500000	109.491922	244.416851	32.031333	-126.049000	-218.796167	-501.204167	-14.940242	41.380000	17.738333
242_14__CH103	-1		-28.606318	17.000000	14.000000	-5.037348	15.500000	14.000000	6.166667	26.833333	23.666667	22.500000	106.685786	244.149027	28.794667	-81.811833	-184.314167	-467.688167	-15.742727	40.666667	18.316667
25710_2_43__CH103	-1		-27.760338	16.500000	13.500000	-5.337972	15.166667	15.333333	6.333333	28.000000	22.833333	19.666667	102.284507	238.705447	30.462000	-48.392000	-183.722167	-408.765000	-14.761594	41.951667	17.945000
H077_31__CH103	-1		-28.312651	17.666667	15.333333	-3.340942	18.666667	16.833333	6.833333	24.833333	22.500000	17.333333	107.305405	249.008472	27.106000	-162.765000	-211.618667	-474.563500	-15.263243	41.421667	16.970000
6535_3__CH103	-1		-26.117214	14.333333	12.833333	-4.464610	13.333333	14.166667	7.833333	24.166667	20.000000	14.333333	102.734612	242.255635	28.075333	-178.571833	-178.270500	-433.289167	-13.635167	40.063333	18.396667
SS1196_1__CH103	-1		-28.452516	18.000000	13.333333	-3.876856	14.333333	18.500000	7.333333	24.333333	24.500000	17.500000	107.624798	241.495146	34.076000	-127.599667	-212.825000	-498.956167	-15.455208	42.326667	16.913333
ZM197_7__CH103	-1		-28.495116	17.666667	15.333333	-3.212585	16.833333	14.166667	10.500000	20.166667	24.500000	17.500000	107.339667	249.232993	32.405667	-179.132167	-215.277667	-515.074000	-14.482193	40.271667	19.178333
H029_12__CH103	-1		-27.584062	17.666667	14.666667	-5.091782	18.500000	15.833333	7.333333	20.500000	20.333333	17.333333	104.822310	240.689471	28.332833	-216.165167	-205.849667	-480.639833	-15.801737	41.431667	17.280000
1012_11_TC21_3257__CH103	-1		-27.981181	15.833333	12.166667	-5.357666	15.333333	14.166667	10.166667	22.000000	26.833333	20.000000	111.214448	250.269132	35.513500	32.992833	-193.553000	-401.140333	-14.786518	42.790000	17.395000
H086_8__CH103	-1		-28.728208	18.333333	14.166667	-2.477473	13.000000	16.500000	9.666667	20.833333	28.000000	19.000000	105.412378	237.871126	35.499333	-84.651333	-225.049333	-515.567000	-15.552394	40.813333	18.343333
Q23_17__CH103	-1		-28.652424	17.500000	14.166667	-4.957413	14.166667	15.333333	9.666667	23.166667	25.666667	19.666667	106.692439	239.381660	33.643667	-10.084167	-203.083833	-436.393833	-15.510537	41.618333	17.961667
BZ167_12__CH103	-1		-26.526967	15.833333	13.500000	-3.971385	11.666667	16.500000	8.000000	24.000000	19.166667	17.333333	101.758586	244.041982	31.850000	-143.588833	-193.460500	-488.420333	-13.702355	39.958333	18.363333
25711_2_4__CH103	-1		-27.839993	16.666667	13.833333	-4.358322	15.500000	13.833333	11.500000	23.333333	20.500000	21.500000	107.977256	245.559119	32.523833	-25.748500	-206.269667	-458.213167	-14.623555	40.321667	19.520000
ZM109_4__CH103	-1		-26.166669	15.500000	11.500000	-3.678945	15.000000	16.000000	5.833333	21.500000	23.333333	20.166667	101.318299	234.360456	27.009167	-73.810500	-171.184000	-407.473167	-14.924456	40.946667	18.878333
25925_2_22__CH103	-1		-26.275117	13.833333	10.666667	-3.156260	15.000000	14.166667	6.500000	26.166667	20.666667	19.666667	101.478248	239.489033	30.290167	-70.655500	-153.351833	-390.553667	-13.670075	41.105000	17.485000
1056_10_TA11_1826__CH103	-1		-29.765594	18.833333	15.666667	-4.491638	14.500000	15.833333	8.000000	28.166667	21.833333	20.333333	107.762273	247.467362	29.899667	-133.713333	-192.965333	-470.608167	-15.610115	40.171667	18.671667
16845_2_22__CH103	-1		-31.281019	20.500000	17.000000	-4.552567	14.500000	19.500000	10.000000	29.166667	26.333333	21.666667	113.628709	252.314925	35.379333	19.305833	-237.974167	-509.987000	-16.121229	40.260000	18.740000
DU156_12__CH103	-1		-28.096376	14.000000	11.000000	-6.533290	19.166667	16.333333	5.833333	29.000000	20.500000	19.000000	109.799547	245.733220	30.145833	-92.912833	-193.303333	-456.216500	-14.784490	41.708333	17.345000
TRO_11__CH103	-1		-27.517663	20.166667	16.833333	-4.345469	14.000000	17.333333	8.333333	23.333333	22.000000	17.666667	104.692253	247.065068	29.542000	-138.413167	-188.924333	-436.858667	-14.971394	40.410000	17.340000
26191_2_48__CH103	-1		-27.628555	17.500000	13.666667	-3.724472	15.500000	18.000000	7.500000	27.333333	21.833333	16.833333	101.911599	236.168948	30.597167	-62.702167	-207.267500	-458.612333	-15.572377	42.755000	17.605000
SC422_8__CH103	-1		-28.708378	18.333333	15.666667	-5.060649	14.500000	20.333333	6.666667	27.000000	21.666667	19.000000	106.775200	243.025328	33.954167	-136.246667	-206.058167	-462.892000	-15.634320	42.246667	16.546667
WITO4160_33__CH103	-1		-26.401096	16.333333	13.000000	-3.602707	13.166667	16.166667	5.666667	24.666667	21.333333	16.500000	101.083442	239.353750	31.448333	-190.013000	-187.520333	-435.893167	-14.046554	42.151667	16.396667
0013095_2_11__CH103	-1		-29.417000	19.166667	15.166667	-3.355398	14.333333	16.833333	8.166667	28.666667	24.833333	19.166667	111.559812	250.484762	28.971833	-33.925167	-185.407333	-450.945000	-15.421468	40.500000	20.535000
REJO4541_67__CH103	-1		-28.188293	16.333333	13.500000	-4.504206	13.833333	19.333333	7.333333	25.666667	22.000000	15.833333	107.394058	244.243079	29.987333	-53.808333	-173.992167	-403.501000	-14.565269	42.356667	16.865000
ZM135_10A__CH103	-1		-29.470823	17.000000	14.500000	-4.109701	15.166667	17.666667	8.000000	25.833333	24.166667	22.833333	110.372623	244.893734	33.041833	-33.282667	-208.297167	-474.667167	-15.946566	40.566667	19.480000
700010040_C9_4520__CH103	-1		-26.952311	14.333333	12.166667	-3.375758	17.500000	13.500000	6.500000	25.666667	17.500000	20.166667	105.945597	239.462698	25.521333	-182.725667	-198.184500	-504.919167	-14.399317	41.411667	18.925000
DU123_06__CH103	-1		-26.302341	15.333333	11.666667	-3.928686	15.166667	17.833333	4.833333	26.166667	22.666667	17.000000	107.563856	244.076295	26.093667	-42.623167	-178.057500	-375.166000	-14.582956	41.541667	16.911667
ZM249_1__CH103	-1		-27.682582	16.666667	12.333333	-4.987925	16.333333	17.666667	6.333333	26.500000	23.833333	16.166667	105.862482	240.716198	28.835667	-28.145000	-184.069333	-423.862833	-14.540909	40.065000	19.151667
16936_2_21__CH103	-1		-25.739981	13.666667	11.833333	-4.822484	15.333333	14.333333	5.666667	24.833333	18.000000	15.666667	96.770817	235.581527	25.282500	-79.560500	-176.328333	-438.507500	-13.283584	41.665000	17.893333
Q842_D12__CH103	-1		-28.784467	18.333333	13.666667	-2.129979	14.000000	20.666667	6.333333	25.333333	24.666667	16.333333	107.482990	240.481512	31.465833	-116.443167	-201.319167	-459.126833	-14.894955	40.205000	18.463333
SC05_8C11_2344__CH103	-1		-27.579611	17.500000	15.000000	-3.853536	17.666667	18.500000	6.833333	22.166667	20.166667	19.000000	104.565395	240.623525	23.239167	-212.900833	-204.267167	-481.103000	-14.693464	41.566667	16.571667
PRB926_04_A9_4237__CH103	-1		-28.147836	15.166667	12.166667	-3.601649	16.333333	17.000000	5.000000	24.833333	20.166667	20.000000	108.459563	244.524813	31.869667	-123.993500	-195.413000	-470.526833	-14.553646	42.028333	17.818333
Q259_17__CH103	-1		-24.054488	14.500000	11.166667	-3.413325	16.333333	12.666667	5.666667	19.833333	18.666667	14.833333	101.510616	235.721480	24.102500	-137.081667	-177.648000	-422.218167	-12.925665	41.640000	17.380000
T255_34__CH103	-1		-27.759001	17.000000	14.833333	-5.148097	12.666667	19.666667	6.500000	25.166667	23.166667	18.000000	108.151769	246.357291	28.315333	-81.105167	-166.287333	-364.040500	-14.625290	41.390000	16.940000
H022_7__CH103	-1		-29.058456	16.500000	14.000000	-3.665344	15.666667	14.333333	9.333333	23.000000	25.500000	20.166667	107.020939	248.952894	32.493000	-50.416833	-199.065167	-481.282333	-15.215067	41.118333	18.030000
Q769_D22__CH103	-1		-31.137342	18.166667	15.500000	-4.734049	21.333333	15.666667	9.833333	24.166667	22.500000	21.166667	112.856890	245.421548	28.030500	-211.369167	-255.188167	-618.187000	-14.947413	41.478333	17.620000
1006_11_C3_1601__CH103	-1		-26.955971	17.500000	14.333333	-3.906169	14.666667	15.500000	6.666667	23.333333	18.833333	17.500000	102.014178	239.556869	28.079833	-204.908667	-196.465833	-463.444833	-13.436461	42.003333	16.540000
T280_5__CH103	-1		-26.833954	14.166667	12.166667	-4.775284	13.000000	14.666667	7.000000	22.166667	21.666667	15.833333	98.694404	235.058507	28.795000	-90.319833	-160.593000	-401.729167	-14.016989	41.613333	16.858333
CAP210_E8__CH103	-1		-28.959096	16.166667	13.666667	-3.416128	18.666667	14.333333	10.333333	19.666667	24.500000	19.833333	106.852222	243.596108	32.062500	43.443667	-209.111833	-430.632333	-15.080574	40.923333	18.035000
WEAU_D15_410__CH103	-1		-26.639605	14.833333	12.833333	-4.188853	16.333333	18.000000	5.666667	24.500000	22.000000	16.666667	104.481779	245.240181	28.129000	-158.809000	-184.919500	-478.625667	-14.522095	41.153333	18.690000
263_8__CH103	-1		-29.690334	18.333333	15.166667	-4.374217	17.000000	18.000000	6.166667	30.166667	22.500000	21.000000	111.904221	251.289335	32.213833	-76.392833	-234.986500	-538.735000	-15.810697	40.216667	16.876667
0330_V4_C3__CH103	-1		-29.712326	18.333333	14.666667	-5.037043	15.166667	18.833333	8.166667	27.000000	25.000000	20.833333	102.852405	237.523572	34.962000	-108.072000	-215.572667	-477.075500	-16.346605	41.636667	16.671667
AC10_29__CH103	-1		-29.112413	19.500000	15.500000	-4.944962	16.166667	14.166667	8.333333	27.500000	21.333333	21.000000	107.128002	246.694701	34.839333	-138.155167	-232.809000	-521.854333	-15.917078	41.960000	18.428333
3415_V1_C1__CH103	-1		-26.294751	13.166667	10.500000	-4.281535	14.833333	12.666667	6.333333	20.000000	21.500000	16.833333	103.892830	242.315957	29.516500	-139.824500	-160.382167	-421.499000	-13.484286	41.598333	17.330000
6240_08_TA5_4622__CH103	-1		-28.475712	17.833333	15.333333	-3.666448	14.500000	16.666667	7.333333	24.000000	24.000000	18.166667	108.704199	248.299366	30.205333	-89.857000	-192.755833	-444.917333	-14.298189	41.198333	16.838333
T252_7__CH103	-1		-25.735662	13.333333	11.166667	-3.989360	14.166667	11.500000	7.666667	22.166667	19.333333	18.500000	101.218583	240.107723	29.339667	-173.914667	-167.549167	-448.635500	-13.778340	41.168333	18.160000
CH110_2__CH103	-1		-26.101212	16.000000	13.000000	-5.111231	13.333333	13.000000	7.166667	22.333333	20.500000	18.833333	102.036219	240.387831	27.960667	-71.620833	-191.643667	-436.689167	-13.642210	41.951667	18.580000
6244_13_B5_4567__CH103	-1		-29.785773	17.333333	14.166667	-3.720657	15.833333	17.000000	8.500000	24.333333	30.000000	20.833333	114.572119	256.557992	33.486833	-87.905833	-205.567667	-457.012833	-16.113809	40.566667	16.725000
Q168_A2__CH103	-1		-28.636491	17.666667	14.666667	-5.521418	14.333333	22.000000	7.333333	27.333333	21.500000	16.666667	106.642624	238.227447	32.200000	-81.748333	-210.928167	-484.429333	-15.450652	40.703333	18.181667
235_47__CH103	-1		-26.628900	14.833333	12.000000	-5.253972	15.166667	14.333333	4.833333	22.500000	22.500000	17.500000	100.662201	238.043095	28.892333	-133.327667	-160.070000	-387.734000	-14.365991	40.220000	17.713333
62357_14_D3_4589__CH103	-1		-26.832827	16.333333	14.333333	-4.009913	13.666667	15.000000	4.833333	23.333333	22.500000	16.333333	101.347753	236.798170	26.724333	-149.096333	-170.355833	-414.701667	-12.932889	40.430000	18.996667
CAAN5342__CH103	-1		-28.249811	18.166667	14.666667	-3.855220	14.333333	17.166667	7.333333	27.666667	23.166667	19.166667	107.012357	242.282761	29.981167	-23.736833	-205.019500	-446.884667	-15.580565	42.248333	16.773333
H080_23__CH103	-1		-25.827933	14.500000	12.666667	-4.211187	13.833333	14.666667	6.000000	22.166667	21.333333	15.500000	103.098603	240.913939	28.148167	-82.629167	-173.684667	-430.945167	-13.290436	41.908333	17.233333
DU172_17__CH103	-1		-27.631002	15.500000	12.500000	-4.626989	16.833333	11.333333	10.666667	24.500000	19.000000	19.333333	105.875154	244.840197	32.570000	-106.484500	-205.051167	-482.898833	-14.371792	40.623333	18.633333
DU151_02__CH103	-1		-26.758291	13.500000	11.000000	-5.207448	17.166667	14.166667	7.333333	22.000000	22.000000	18.333333	99.748761	233.005722	33.930833	4.664167	-145.633167	-357.421333	-14.021151	41.595000	18.043333
ZM233_6__CH103	-1		-27.013083	16.333333	14.000000	-4.916458	16.166667	15.833333	6.833333	22.666667	23.666667	21.666667	104.898308	236.330958	30.681667	-33.409333	-210.465000	-450.486333	-14.575554	42.400000	16.948333
CAP45_G3__CH103	-1		-26.474026	14.500000	11.000000	-3.647436	16.666667	14.000000	8.166667	22.333333	23.166667	19.500000	101.628631	235.545189	30.147333	-12.000500	-189.043000	-406.745333	-14.265937	42.426667	18.016667
ZM214_15__CH103	-1		-27.541616	16.333333	13.333333	-5.318868	15.666667	17.333333	5.666667	26.500000	22.666667	18.500000	107.745825	245.564888	30.881667	-44.452667	-177.829500	-402.057167	-14.812524	41.358333	18.050000
0439_V5_C1__CH103	-1		-28.906788	18.833333	16.833333	-3.956029	15.333333	18.666667	8.500000	24.833333	23.333333	17.666667	109.695053	249.293234	29.454000	-186.717667	-197.229167	-495.564167	-15.109659	41.086667	18.001667
269_12__CH103	-1		-28.279138	13.666667	11.500000	-4.740112	15.500000	11.666667	7.166667	22.666667	22.666667	22.666667	105.742447	243.581257	34.433667	-32.126833	-170.085167	-379.094167	-14.622514	41.083333	16.453333
9021_14_B2_4571__CH103	-1		-27.208607	15.000000	13.000000	-4.359487	15.500000	16.000000	6.333333	27.000000	18.666667	20.000000	105.132116	248.067786	28.242000	-138.145667	-206.444500	-498.141500	-14.305621	40.723333	17.960000
H030_7__CH103	-1		-25.883137	13.500000	12.000000	-4.614517	13.500000	18.000000	5.166667	22.166667	19.500000	15.333333	103.470578	241.004700	30.911167	-131.188167	-175.053000	-421.747833	-13.748402	41.443333	18.025000
3718_3_11__CH103	-1		-26.252708	13.833333	11.333333	-4.222783	14.166667	16.500000	6.666667	22.833333	20.333333	17.666667	100.080402	235.375334	27.901833	-113.889000	-178.825000	-446.608333	-14.033933	41.415000	18.240000
0260_V5_C1__CH103	-1		-28.167712	17.000000	14.166667	-4.644541	18.166667	17.000000	7.500000	22.000000	24.833333	19.333333	108.278990	242.675781	28.544500	-48.132000	-202.777500	-418.757167	-15.087715	40.690000	17.988333
247_23__CH103	-1		-25.642713	14.833333	11.166667	-4.543233	17.000000	14.666667	5.166667	24.000000	22.333333	18.000000	105.269811	237.941537	25.507667	-103.562000	-172.635333	-423.527833	-13.424150	40.946667	17.896667
QH0692_42__CH103	-1		-28.564231	16.833333	13.666667	-4.023036	18.666667	15.833333	6.666667	27.333333	19.333333	20.833333	105.287952	248.459867	28.236167	-180.713167	-211.231000	-507.427667	-14.963038	41.441667	17.250000
THRO4156__CH103	-1		-30.140757	17.666667	14.333333	-4.180328	20.166667	18.666667	8.000000	25.833333	25.000000	18.000000	115.365236	258.002329	26.867667	-211.667167	-212.454167	-500.472667	-15.540965	41.358333	16.771667
3365_V2_C20__CH103	-1		-25.869250	14.666667	11.500000	-3.781642	15.833333	17.166667	6.333333	24.500000	20.500000	15.333333	100.785900	239.483868	27.984000	-84.958000	-165.110500	-389.556333	-14.129410	40.815000	17.011667
ZM53_12__CH103	-1		-27.510391	15.333333	13.000000	-4.584686	16.333333	16.166667	7.166667	26.333333	20.500000	18.166667	101.447636	232.984501	34.152167	-60.450500	-202.899833	-467.316500	-14.503934	41.860000	18.085000
1054_07_TC4_1499__CH103	-1		-27.813044	14.166667	12.333333	-3.853551	17.666667	14.333333	7.666667	25.333333	18.333333	20.500000	105.915699	246.058779	29.314667	-209.757000	-217.331500	-535.888833	-14.801934	42.733333	17.211667
16055_2_3__CH103	-1		-26.607941	15.000000	12.833333	-2.003011	18.333333	11.666667	8.166667	23.166667	18.666667	19.166667	98.779567	239.162586	27.942833	-171.850833	-224.855333	-502.867500	-14.095242	41.148333	18.460000
RHPA4259_7__CH103	-1		-26.682607	17.500000	14.333333	-3.499888	14.833333	13.000000	5.666667	23.666667	20.500000	16.666667	99.907996	239.466447	29.475333	-258.649167	-200.094000	-478.593167	-14.327674	40.503333	17.863333
CH181_12__CH103	-1		-29.441591	17.333333	14.500000	-4.653315	15.166667	15.666667	8.833333	25.666667	22.333333	21.500000	108.681401	247.956128	36.849000	48.471833	-227.128500	-449.289333	-15.410483	41.301667	17.343333
T250_4__CH103	-1		-28.101851	13.666667	10.333333	-5.256154	13.000000	16.000000	6.333333	21.833333	26.000000	22.833333	107.732514	240.587770	29.768667	-39.208667	-184.925667	-432.042667	-15.102807	40.366667	18.456667
001428_2_42__CH103	-1		-30.588219	19.833333	16.833333	-4.270060	14.333333	16.333333	13.500000	26.000000	25.666667	18.333333	115.256029	248.684636	35.636333	9.482167	-216.433833	-460.130000	-15.926658	41.853333	17.646667
DU422_1__CH103	-1		-27.703932	18.500000	15.833333	-5.068161	16.000000	15.500000	6.666667	23.833333	23.666667	18.666667	105.382644	243.138403	33.841667	-71.232167	-172.807833	-380.271167	-14.800328	41.506667	18.285000
CH064_20__CH103	-1		-27.728668	14.166667	11.333333	-4.843068	14.500000	18.500000	4.833333	26.333333	23.333333	17.166667	107.912569	246.617321	31.005667	-26.049000	-183.629500	-410.964833	-14.709735	42.280000	18.061667
H031_7__CH103	-1		-25.985898	14.833333	11.833333	-4.358363	14.500000	13.500000	7.833333	19.666667	18.666667	15.500000	105.536684	243.175136	26.661833	-174.230500	-185.398333	-444.051500	-13.392243	41.686667	16.506667
CH111_8__CH103	-1		-26.854563	16.666667	13.833333	-3.775299	15.333333	16.833333	7.500000	24.833333	21.000000	16.833333	107.928354	245.978436	31.276167	40.756500	-201.072833	-415.164500	-14.124705	42.338333	17.215000
CH119_10__CH103	-1		-29.340647	16.833333	12.833333	-3.938761	14.666667	17.833333	8.333333	24.500000	24.833333	21.166667	109.505633	245.360530	33.576333	74.452333	-196.037500	-376.532833	-14.413679	40.051667	17.105000
Q461_E2__CH103	-1		-25.980185	15.000000	12.500000	-4.100072	15.500000	15.500000	6.333333	21.666667	18.833333	16.500000	103.263832	245.957742	31.421167	-122.442667	-170.496500	-426.020833	-13.396576	40.410000	17.211667
211_9__CH103	-1		-29.257974	15.166667	12.833333	-4.661087	14.166667	18.333333	8.166667	24.166667	24.000000	19.166667	109.185049	247.129244	27.831167	-60.708000	-211.596833	-449.884500	-15.520217	40.030000	17.353333
CH117_4__CH103	-1		-28.854668	15.833333	14.000000	-4.746902	14.166667	11.833333	10.666667	21.666667	21.166667	21.333333	106.094242	242.941221	30.922667	-44.135167	-166.700167	-388.735000	-13.303065	41.278333	18.011667
H035_18__CH103	-1		-26.483554	17.333333	14.666667	-3.419403	14.666667	16.500000	6.500000	23.500000	21.500000	19.833333	104.594349	247.074660	30.831000	-120.343167	-201.859500	-454.496000	-14.489301	41.258333	16.395000
928_28__CH103	-1		-28.362954	14.666667	11.666667	-3.139699	13.333333	17.333333	6.833333	20.333333	24.000000	20.333333	110.575552	246.826777	26.831667	-85.355667	-163.421667	-406.481667	-14.093809	41.675000	18.233333
CH070_1__CH103	-1		-27.837905	15.166667	13.166667	-3.709096	14.000000	14.833333	6.333333	26.000000	24.333333	19.833333	105.740169	247.306591	29.869833	-56.191167	-180.191000	-404.847833	-15.073828	41.338333	18.151667
CH038_12__CH103	-1		-28.020695	18.000000	14.833333	-4.789561	14.833333	17.333333	9.333333	23.000000	23.833333	17.333333	108.319339	244.872289	32.700500	-73.328500	-205.349833	-462.941333	-15.179433	40.621667	18.790000
CH114_8__CH103	-1		-29.524680	16.500000	13.666667	-4.442215	15.166667	19.166667	6.166667	29.666667	23.000000	18.666667	108.555413	243.049668	29.923167	-39.520833	-194.307000	-443.214500	-15.070443	40.590000	17.246667
H061_14__CH103	-1		-28.553961	18.000000	16.166667	-3.807363	14.833333	20.500000	7.333333	25.333333	21.166667	16.833333	106.172657	243.243093	31.642167	-166.373333	-217.704000	-502.510333	-14.931929	40.380000	18.583333
T253_11__CH103	-1		-27.472524	16.666667	13.000000	-4.529093	17.833333	16.500000	7.333333	29.000000	20.500000	15.166667	107.062632	243.017626	26.589833	-67.070833	-217.710333	-475.411500	-14.390330	41.160000	17.165000
T257_31__CH103	-1		-27.288092	18.500000	13.500000	-3.495565	14.833333	16.333333	8.666667	23.500000	23.166667	19.833333	108.495071	249.697891	34.974000	-15.859333	-200.994000	-433.406500	-14.559987	40.926667	16.478333
PVO_4__CH103	-1		-27.540148	15.666667	12.666667	-4.218430	16.833333	15.166667	5.000000	25.333333	20.000000	20.000000	107.843309	250.779954	29.943500	-139.964833	-173.648833	-427.725667	-13.659572	41.366667	17.711667
TRJO4551_58__CH103	-1		-27.349578	13.500000	11.500000	-4.213501	14.000000	13.833333	8.666667	24.166667	20.333333	18.333333	106.857740	245.757404	34.242000	-75.810667	-183.264667	-447.625333	-14.400101	40.308333	18.180000
H078_14__CH103	-1		-26.628389	16.500000	13.333333	-4.924927	13.666667	13.500000	6.500000	25.000000	21.333333	19.166667	104.645029	243.251793	30.139833	-28.411667	-154.404000	-371.793667	-14.263101	40.913333	17.586667
T278_50__CH103	-1		-28.022568	15.166667	12.000000	-4.772786	14.166667	14.666667	7.166667	22.500000	22.666667	18.166667	104.623649	247.428494	24.913167	-60.721500	-205.514833	-449.670333	-14.651281	40.723333	16.808333
H079_2__CH103	-1		-27.991268	15.000000	13.000000	-3.900889	15.166667	18.500000	6.000000	26.166667	21.833333	15.500000	109.453522	248.497725	30.527500	-124.977167	-206.287500	-458.467167	-14.767261	41.276667	18.776667
CH115_12__CH103	-1		-27.931444	16.500000	14.166667	-5.542567	16.500000	15.333333	8.333333	27.666667	20.166667	18.000000	107.567114	249.567899	31.620667	-68.392000	-219.019833	-498.010667	-14.898091	41.946667	18.250000
CH120_6__CH103	-1		-28.165059	17.333333	15.166667	-5.812256	17.333333	12.666667	6.166667	27.500000	21.000000	22.166667	106.094591	242.969174	32.742500	-94.792333	-191.956833	-455.256167	-14.363362	41.935000	16.898333
T251_18__CH103	-1		-28.633862	16.500000	13.500000	-4.385183	14.166667	17.166667	7.500000	25.666667	23.166667	15.333333	110.642180	247.764688	30.124833	-109.872000	-179.198833	-427.976500	-14.556128	39.745000	17.800000
MW965_26__CH235	-1		-28.227280	18.000000	15.166667	-3.481313	16.333333	13.833333	10.166667	15.833333	23.833333	25.500000	89.581283	228.304250	38.014167	-10.211667	-172.457833	-395.017333	-15.703371	41.306667	17.623333
SF162__CH235	-1		-28.322740	13.666667	11.833333	-3.708481	15.166667	12.333333	10.666667	15.333333	24.166667	28.666667	91.694541	230.011211	34.565000	79.010833	-175.110333	-358.471667	-16.231788	41.348333	18.043333
MN_3__CH235	-1		-27.892230	14.666667	11.833333	-4.235998	16.333333	11.666667	10.500000	14.500000	25.000000	26.833333	91.696147	232.927123	39.295667	159.418167	-140.068333	-295.202000	-15.539218	39.353333	18.365000
DJ263_8__CH235	-1		-28.607923	17.333333	13.500000	-3.608063	16.333333	16.666667	10.666667	19.000000	21.833333	22.000000	91.785949	232.300222	33.430000	-60.073833	-190.532167	-428.949833	-15.977632	38.960000	17.823333
00836_2_5__CH235	-1		-28.369441	12.500000	10.833333	-3.536372	19.333333	11.500000	10.333333	16.000000	24.500000	24.500000	91.681060	228.297417	31.097000	-13.741667	-171.544833	-377.094833	-16.433592	41.181667	18.186667
BX08_16__CH235	-1		-27.975611	14.500000	12.166667	-3.356420	15.666667	16.500000	9.333333	18.500000	22.833333	21.166667	91.957358	228.303770	31.973833	4.693667	-150.268000	-342.782000	-15.478257	41.461667	17.418333
BAL_26__CH235	-1		-28.104586	12.333333	10.333333	-3.896993	15.833333	15.333333	11.000000	20.500000	19.500000	23.500000	89.142675	229.462908	36.280500	53.524500	-156.795167	-341.126333	-16.227045	41.938333	18.471667
HXB2__CH235	-1		-27.776311	11.166667	8.833333	-2.892298	17.500000	15.000000	7.500000	15.500000	20.833333	23.500000	91.642452	231.189245	30.375167	-16.498833	-161.123000	-366.426667	-15.086170	40.463333	17.310000
242_14__CH235	-1		-29.383639	16.666667	14.000000	-4.010986	20.333333	14.333333	11.166667	22.333333	22.666667	21.000000	92.113695	232.064516	30.125833	-88.665500	-147.210167	-402.178333	-17.297898	40.153333	17.890000
25710_2_43__CH235	-1		-27.767075	14.500000	11.666667	-3.351919	16.833333	16.166667	7.833333	19.500000	21.500000	22.166667	91.750163	228.625858	31.646500	-69.716215	-180.904667	-416.912167	-16.432765	42.155000	18.055000
H077_31__CH235	-1		-27.165880	11.000000	9.000000	-3.262512	18.166667	10.833333	8.500000	16.333333	18.000000	24.000000	92.231563	234.774381	29.750667	22.767333	-147.148333	-330.784667	-15.350109	40.660000	17.031667
6535_3__CH235	-1		-26.900270	12.000000	10.666667	-2.554448	16.166667	12.666667	8.500000	12.000000	20.666667	27.500000	89.169954	230.083756	31.939333	63.497717	-130.180333	-288.986500	-14.382819	39.578333	18.311667
SS1196_1__CH235	-1		-28.314846	15.500000	13.333333	-3.314000	13.333333	13.500000	8.333333	18.500000	25.833333	27.166667	91.857604	229.183240	33.904000	53.796667	-167.962167	-357.364000	-16.240866	41.096667	17.443333
ZM197_7__CH235	-1		-27.299419	13.666667	12.000000	-3.310084	9.500000	11.666667	8.333333	19.000000	23.833333	23.500000	89.134884	233.006948	31.756333	20.096333	-173.449167	-335.722167	-14.923744	39.461667	19.191667
H029_12__CH235	-1		-29.046761	15.666667	12.166667	-3.210815	15.666667	16.333333	8.833333	21.833333	20.333333	22.500000	90.386244	227.188902	35.749500	-52.265500	-185.093000	-410.352500	-17.199172	41.100000	17.431667
1012_11_TC21_3257__CH235	-1		-29.159819	13.333333	12.333333	-2.879862	15.666667	13.166667	9.333333	15.500000	28.500000	26.833333	94.211072	235.681013	40.138000	75.032667	-146.991167	-333.454000	-17.063987	42.125000	17.613333
H086_8__CH235	-1		-29.729073	18.500000	16.500000	-3.564972	10.166667	12.000000	11.833333	12.500000	28.166667	32.333333	91.744491	227.875041	45.044333	162.932167	-187.203500	-345.480833	-16.587495	39.621667	18.848333
Q23_17__CH235	-1		-29.470613	15.666667	14.000000	-3.664215	20.833333	15.000000	10.166667	18.833333	22.666667	22.833333	92.238981	227.331229	33.128333	-83.180267	-173.770167	-416.084167	-16.927238	41.248333	17.938333
BZ167_12__CH235	-1		-27.475324	13.666667	11.833333	-3.700857	14.666667	13.833333	8.500000	15.000000	25.666667	24.333333	89.087363	231.683677	35.670500	24.134333	-157.296317	-337.582167	-15.785930	40.455000	17.940000
25711_2_4__CH235	-1		-27.697030	15.666667	13.333333	-3.693934	15.666667	12.500000	9.000000	16.500000	23.000000	25.333333	91.694067	232.515173	35.833500	43.831167	-178.278667	-356.015667	-15.630418	40.398333	19.781667
ZM109_4__CH235	-1		-25.521840	12.833333	10.666667	-3.668844	15.666667	12.666667	9.166667	15.333333	22.666667	23.500000	89.903921	224.352295	35.398833	-23.346400	-152.165833	-335.016167	-15.291492	40.815000	18.523333
25925_2_22__CH235	-1		-27.252045	11.000000	9.666667	-3.896500	15.833333	12.666667	8.666667	13.833333	23.500000	28.166667	89.615052	228.014679	35.539500	-32.283833	-163.174833	-400.805833	-16.273054	41.006667	17.190000
1056_10_TA11_1826__CH235	-1		-27.397038	14.666667	12.833333	-2.727198	16.500000	12.833333	6.500000	16.000000	23.500000	23.666667	91.544277	233.212169	33.495500	-60.894167	-169.280667	-392.408000	-16.271521	40.091667	18.326667
16845_2_22__CH235	-1		-28.441587	17.166667	14.833333	-3.823669	17.000000	18.500000	9.833333	19.666667	21.500000	22.833333	91.653067	234.015380	31.716167	-27.260667	-171.103167	-400.620667	-16.798866	39.950000	18.508333
DU156_12__CH235	-1		-28.125730	15.333333	12.833333	-3.819346	16.833333	12.666667	8.666667	18.666667	20.833333	26.833333	92.324864	232.710687	30.408000	-123.029833	-201.205333	-480.317333	-16.233170	41.136667	17.161667
TRO_11__CH235	-1		-28.247177	16.000000	14.333333	-3.567637	15.500000	17.333333	8.166667	20.166667	22.666667	21.833333	89.507912	232.514868	36.506333	-66.072333	-198.285000	-436.964833	-16.262984	39.748333	17.550000
26191_2_48__CH235	-1		-27.808587	15.333333	13.500000	-3.600332	17.166667	17.333333	8.666667	18.166667	18.666667	21.666667	92.116705	226.731784	32.828167	-125.540833	-152.545333	-397.871333	-16.651192	42.538333	17.713333
SC422_8__CH235	-1		-27.588275	13.666667	12.500000	-3.541468	15.833333	14.333333	9.166667	14.666667	23.500000	27.000000	91.993120	230.090954	35.587167	49.726700	-143.410000	-304.526167	-15.984012	41.413333	16.176667
WITO4160_33__CH235	-1		-26.901314	14.500000	12.166667	-4.153488	15.666667	16.500000	7.333333	19.500000	22.000000	20.500000	89.345878	227.561675	37.674833	48.821167	-164.713333	-334.749000	-15.014879	40.900000	17.000000
0013095_2_11__CH235	-1		-27.189677	14.666667	12.833333	-3.226262	16.666667	12.833333	8.833333	15.166667	22.000000	26.666667	91.780291	235.697707	32.255500	-67.376833	-148.985333	-376.316833	-15.782258	39.996667	20.071667
REJO4541_67__CH235	-1		-28.581252	13.166667	11.333333	-3.588521	20.000000	13.166667	8.000000	15.166667	23.500000	26.500000	92.071386	231.704892	32.816667	41.033167	-163.148333	-353.601000	-16.191985	40.916667	17.138333
ZM135_10A__CH235	-1		-27.310407	13.500000	10.666667	-2.935354	12.166667	12.833333	7.500000	18.666667	22.333333	22.500000	91.807311	229.790873	32.159333	50.915050	-139.325667	-330.205000	-15.035687	39.935000	19.525000
700010040_C9_4520__CH235	-1		-26.800847	14.666667	11.333333	-3.713852	15.666667	13.166667	9.500000	20.166667	17.500000	27.166667	89.766448	227.775226	31.191667	-19.195333	-161.527833	-383.964500	-15.189548	41.546667	19.093333
DU123_06__CH235	-1		-27.107042	14.500000	11.666667	-3.309881	18.500000	17.000000	8.333333	22.166667	18.833333	19.666667	92.110829	230.508346	29.342667	-55.499667	-183.928333	-399.691500	-16.177585	40.590000	16.968333
ZM249_1__CH235	-1		-27.007875	14.500000	12.166667	-3.188151	19.833333	12.500000	8.000000	14.833333	21.000000	24.833333	92.117710	227.896969	27.756833	-138.893167	-160.287667	-407.442667	-15.979196	38.860000	19.243333
16936_2_21__CH235	-1		-27.633125	13.666667	11.666667	-3.503306	17.000000	11.000000	10.166667	15.000000	20.666667	27.333333	88.924400	225.918569	38.661000	-54.979833	-184.287167	-413.330000	-16.387111	40.851667	17.881667
Q842_D12__CH235	-1		-29.293990	14.666667	13.500000	-3.667231	17.500000	17.000000	8.666667	18.166667	21.833333	22.833333	91.825870	228.465216	29.826167	-118.313333	-162.742833	-401.514500	-16.774252	39.885000	18.371667
SC05_8C11_2344__CH235	-1		-27.339381	15.500000	13.666667	-3.309708	15.000000	11.833333	10.000000	16.666667	24.666667	28.000000	89.658494	228.061295	33.161500	13.099333	-180.742667	-383.174000	-15.423115	41.313333	16.275000
PRB926_04_A9_4237__CH235	-1		-27.179817	14.333333	11.666667	-4.326080	15.666667	16.000000	9.833333	20.500000	22.000000	23.166667	89.648536	230.429034	36.388167	-65.635833	-144.021167	-354.978667	-16.429649	42.240000	17.390000
Q259_17__CH235	-1		-28.264901	15.500000	13.166667	-3.761637	16.000000	13.166667	9.666667	20.833333	23.166667	21.166667	89.893412	225.433688	31.029500	-16.383833	-201.549500	-424.410833	-15.810772	41.001667	17.665000
T255_34__CH235	-1		-28.371418	14.166667	12.500000	-3.552597	18.500000	20.833333	9.833333	18.666667	18.000000	22.666667	92.229860	232.805246	28.440500	-76.199167	-191.194833	-429.320833	-17.107088	40.270000	16.876667
H022_7__CH235	-1		-27.910776	14.833333	12.333333	-3.536652	17.333333	11.666667	9.500000	14.833333	20.833333	25.333333	91.577296	234.324809	32.097500	-19.883500	-153.545833	-354.406500	-15.323411	40.741667	18.023333
Q769_D22__CH235	-1		-29.751766	15.333333	12.000000	-3.962428	18.500000	13.333333	9.166667	25.666667	20.166667	23.166667	92.465083	232.052998	30.672333	-70.120367	-206.725333	-485.126333	-17.249395	40.691667	17.811667
1006_11_C3_1601__CH235	-1		-27.394318	14.000000	13.000000	-4.136866	14.833333	16.000000	10.500000	19.666667	20.000000	21.500000	89.158906	227.806464	34.292833	14.603833	-173.797167	-371.425833	-15.555858	41.910000	16.691667
T280_5__CH235	-1		-28.526993	17.166667	13.000000	-3.646495	16.833333	15.166667	10.000000	17.500000	24.833333	22.500000	89.140314	225.453594	33.955333	-65.609167	-196.541833	-421.177500	-16.440115	40.735000	17.338333
CAP210_E8__CH235	-1		-28.309494	13.833333	12.833333	-3.150721	17.500000	14.666667	9.333333	21.500000	20.000000	20.666667	91.863391	229.994928	34.128167	-78.857167	-166.811667	-424.651667	-16.907934	40.595000	18.055000
WEAU_D15_410__CH235	-1		-27.082690	12.833333	11.333333	-2.899048	13.166667	13.833333	7.666667	16.166667	25.666667	26.000000	89.505798	232.198053	32.778167	-25.124833	-168.661333	-377.700167	-16.006357	40.308333	19.065000
263_8__CH235	-1		-28.419319	12.833333	11.666667	-3.412420	16.333333	17.166667	8.500000	21.000000	18.666667	22.833333	91.920574	232.707150	33.241500	-32.611333	-162.359833	-367.989500	-16.437838	40.180000	16.523333
0330_V4_C3__CH235	-1		-29.451921	18.333333	13.833333	-2.618774	17.500000	18.000000	9.833333	20.833333	22.666667	21.833333	92.019867	227.861253	31.861167	-65.374333	-192.053667	-452.918167	-16.831724	40.388333	17.071667
AC10_29__CH235	-1		-28.241000	15.166667	13.000000	-4.041545	16.833333	15.833333	8.333333	21.333333	22.833333	23.500000	91.776275	233.363506	31.764500	-54.806333	-174.250833	-384.226667	-17.123702	41.378333	18.456667
3415_V1_C1__CH235	-1		-28.761851	18.166667	15.000000	-3.103195	16.000000	14.000000	10.166667	16.166667	25.833333	26.500000	90.317438	229.548539	37.592000	40.026167	-178.868833	-366.233333	-16.852571	39.805000	17.500000
6240_08_TA5_4622__CH235	-1		-27.584864	15.000000	13.000000	-3.315216	16.166667	17.833333	8.666667	20.333333	20.500000	22.500000	89.567901	232.409409	35.549000	-58.566833	-175.755333	-398.916833	-16.435140	40.358333	16.260000
T252_7__CH235	-1		-28.018244	16.833333	13.666667	-3.159276	10.833333	14.166667	10.000000	20.333333	25.333333	25.666667	88.707399	228.430502	31.146333	-59.961867	-191.018333	-393.680500	-15.834002	40.118333	18.465000
CH110_2__CH235	-1		-28.100250	15.000000	12.500000	-3.224304	14.833333	13.833333	10.500000	18.166667	18.500000	24.666667	88.991053	229.141339	34.064167	-31.410333	-175.256167	-412.529333	-15.411968	41.335000	18.441667
6244_13_B5_4567__CH235	-1		-29.690798	15.000000	13.333333	-3.736669	21.166667	15.000000	10.000000	20.000000	19.833333	21.500000	96.761912	239.410253	31.876667	1.627167	-169.275833	-416.041667	-16.873697	39.993333	16.825000
Q168_A2__CH235	-1		-29.208104	14.833333	12.333333	-3.622726	16.333333	17.333333	8.666667	17.666667	20.666667	21.000000	92.574376	227.197839	32.182500	-49.998150	-168.795000	-389.977500	-16.765832	40.155000	17.846667
235_47__CH235	-1		-26.704098	15.500000	12.666667	-3.435135	16.000000	18.500000	7.500000	24.666667	20.666667	17.333333	89.589664	227.420542	29.207833	-135.113550	-164.672500	-370.830667	-16.637160	39.535000	17.683333
62357_14_D3_4589__CH235	-1		-27.836082	13.666667	12.833333	-3.662201	17.000000	13.000000	10.333333	20.333333	20.000000	22.000000	88.856793	226.331102	37.351667	61.671333	-152.810917	-316.692000	-15.239583	39.618333	18.810000
CAAN5342__CH235	-1		-27.364522	12.500000	10.833333	-3.502040	18.166667	13.166667	9.000000	16.333333	23.833333	27.166667	91.835068	230.822012	31.047333	29.094500	-138.986667	-333.075500	-15.850916	42.228333	16.590000
H080_23__CH235	-1		-26.909817	12.833333	11.500000	-3.282247	11.000000	12.500000	6.666667	21.000000	22.000000	25.500000	89.556022	228.873762	30.938167	-38.087812	-164.279333	-353.730667	-15.450969	41.538333	17.298333
DU172_17__CH235	-1		-28.174328	16.000000	13.500000	-3.388031	16.833333	15.166667	11.833333	18.666667	18.333333	22.333333	91.172546	230.604162	28.957333	-46.254167	-187.060000	-440.328167	-17.056951	40.716667	18.535000
DU151_02__CH235	-1		-28.715815	12.166667	11.500000	-3.493769	17.000000	15.166667	8.500000	20.666667	20.833333	20.000000	91.756977	224.414426	33.492000	-154.271333	-205.595333	-481.247000	-17.108085	40.315000	17.906667
ZM233_6__CH235	-1		-27.000814	11.666667	9.666667	-2.816193	17.166667	12.666667	9.166667	13.000000	24.500000	24.666667	89.606176	225.169111	34.987167	41.380333	-170.923333	-378.292000	-15.977777	40.448333	17.396667
CAP45_G3__CH235	-1		-28.129133	15.500000	13.500000	-3.619629	17.166667	16.500000	9.333333	22.333333	18.666667	21.000000	91.893477	226.640926	31.169167	-170.289500	-219.656833	-519.726000	-17.459734	41.000000	18.418333
ZM214_15__CH235	-1		-28.514411	14.833333	12.833333	-3.141271	16.500000	16.500000	8.166667	19.833333	22.833333	21.333333	91.632022	231.684081	33.066000	-70.928650	-152.646000	-377.329500	-17.022439	40.908333	17.565000
0439_V5_C1__CH235	-1		-28.585154	14.500000	13.000000	-3.268066	11.000000	15.666667	8.333333	17.833333	27.000000	24.000000	90.179717	233.310438	34.772333	51.370333	-146.674283	-314.045000	-15.294385	40.076667	17.770000
269_12__CH235	-1		-28.044787	14.333333	11.500000	-3.616150	15.000000	15.333333	10.833333	19.166667	19.833333	22.166667	89.978019	228.544039	32.133333	-62.490000	-164.045167	-380.652000	-16.559493	41.285000	16.568333
9021_14_B2_4571__CH235	-1		-27.579558	13.166667	11.500000	-2.687393	16.666667	11.833333	8.166667	14.666667	22.000000	26.333333	89.652570	232.116955	32.593833	-42.843300	-147.042000	-363.588333	-15.442471	40.620000	17.145000
H030_7__CH235	-1		-27.895991	14.500000	12.500000	-3.483246	16.666667	14.333333	7.500000	14.333333	24.833333	24.500000	88.415839	228.053857	30.353167	-94.801252	-177.874667	-410.623500	-16.866429	40.250000	17.836667
3718_3_11__CH235	-1		-29.395741	15.500000	12.833333	-3.719879	17.166667	16.666667	10.166667	19.500000	23.333333	22.333333	89.810224	226.168269	35.491833	-33.147000	-176.055667	-423.604667	-17.390449	40.985000	18.590000
0260_V5_C1__CH235	-1		-28.401020	15.500000	12.333333	-3.254125	17.166667	11.666667	10.666667	22.666667	19.500000	22.333333	91.902135	230.240242	32.232833	-12.315833	-188.432333	-408.857500	-16.081794	40.245000	17.471667
247_23__CH235	-1		-26.798932	16.833333	14.833333	-3.318141	16.166667	15.500000	9.000000	20.000000	19.500000	20.666667	89.679982	226.379041	29.726667	-206.479200	-208.103667	-484.303667	-16.805035	40.155000	17.893333
QH0692_42__CH235	-1		-27.876085	13.500000	11.166667	-3.502889	15.166667	17.666667	9.000000	20.000000	20.666667	24.000000	89.333222	232.621284	33.775000	-2.932833	-171.321500	-366.592500	-15.927592	40.363333	17.101667
THRO4156__CH235	-1		-28.986897	12.500000	10.500000	-3.764552	16.833333	19.666667	9.166667	23.333333	17.833333	19.500000	98.845593	244.064894	25.136167	-21.030000	-166.209167	-373.667167	-16.292419	41.618333	17.313333
3365_V2_C20__CH235	-1		-27.433214	16.833333	14.166667	-3.413020	14.833333	15.666667	9.833333	19.166667	20.666667	21.166667	89.576898	228.549377	30.473667	-103.602667	-160.800667	-381.107833	-16.386847	39.205000	17.683333
ZM53_12__CH235	-1		-28.096774	15.166667	12.166667	-3.481369	16.166667	16.333333	8.166667	20.000000	20.000000	23.833333	92.355855	224.799991	32.923667	-34.678667	-170.325000	-400.520500	-16.298738	41.203333	18.145000
1054_07_TC4_1499__CH235	-1		-26.939112	12.000000	10.333333	-3.268962	16.166667	13.166667	8.833333	17.000000	19.500000	25.000000	89.434695	231.837049	28.892167	30.755667	-149.129000	-342.375167	-15.131962	41.400000	16.778333
16055_2_3__CH235	-1		-27.843623	12.166667	10.166667	-3.388468	16.333333	14.000000	8.666667	19.000000	19.666667	23.000000	89.060370	228.341065	32.555167	-48.513833	-175.117667	-399.289000	-15.986328	40.685000	18.586667
RHPA4259_7__CH235	-1		-27.059776	17.000000	14.000000	-3.457952	15.833333	14.833333	8.166667	19.333333	21.833333	21.500000	88.562494	227.935424	33.265500	-121.543833	-177.578833	-419.804833	-16.146438	39.926667	17.925000
CH181_12__CH235	-1		-29.109381	16.333333	14.666667	-3.040705	17.166667	16.166667	9.500000	19.333333	21.333333	23.500000	91.606011	233.528232	36.917667	-13.879250	-214.519000	-474.813000	-17.532428	39.621667	17.720000
T250_4__CH235	-1		-28.865925	13.666667	11.666667	-4.295944	17.333333	11.666667	9.500000	16.000000	24.166667	26.833333	92.320037	229.047209	33.587333	22.645567	-164.697000	-348.810167	-15.977051	39.813333	17.815000
001428_2_42__CH235	-1		-28.127070	13.500000	11.666667	-3.473750	18.000000	13.333333	10.000000	14.666667	22.333333	26.500000	91.171675	231.943511	33.311833	-70.553667	-171.717500	-416.153500	-16.764032	41.365000	17.083333
DU422_1__CH235	-1		-28.356372	15.500000	13.500000	-3.675385	17.000000	14.166667	8.833333	23.166667	20.500000	21.666667	89.616408	228.157853	35.836000	-72.516717	-199.568667	-441.589333	-17.088133	40.736667	18.928333
CH064_20__CH235	-1		-28.486389	12.166667	10.333333	-3.675802	18.000000	16.666667	9.000000	18.500000	19.500000	21.833333	92.163766	232.999993	33.771500	-178.730333	-162.485667	-443.831833	-16.853366	41.758333	17.605000
H031_7__CH235	-1		-27.036907	11.500000	9.166667	-3.256663	11.166667	13.333333	9.166667	17.666667	22.000000	22.333333	89.450015	228.654110	31.600167	6.302500	-141.888167	-309.059333	-15.216349	41.018333	16.270000
CH111_8__CH235	-1		-26.932598	14.166667	12.666667	-3.453161	19.000000	16.000000	9.666667	18.333333	17.833333	22.166667	91.721182	231.661633	31.467000	2.238333	-171.058500	-366.740167	-16.363607	41.686667	16.611667
CH119_10__CH235	-1		-30.036833	16.833333	15.000000	-3.450455	18.666667	16.833333	9.500000	20.666667	23.500000	23.166667	94.227445	233.445147	34.026667	-24.107000	-203.748500	-437.326167	-18.348488	40.013333	17.406667
Q461_E2__CH235	-1		-27.425151	17.500000	14.833333	-3.095739	14.666667	15.333333	9.500000	20.666667	22.000000	20.666667	89.404954	230.991628	32.634000	-20.677333	-168.306167	-361.558500	-15.420648	40.166667	17.535000
211_9__CH235	-1		-28.258591	14.500000	12.833333	-3.446493	17.666667	17.333333	9.666667	18.166667	20.333333	21.166667	92.325951	232.282458	33.233500	-49.060200	-167.738667	-381.978333	-16.759225	39.365000	17.891667
CH117_4__CH235	-1		-27.744075	15.500000	13.000000	-3.318553	16.500000	12.833333	9.833333	14.166667	23.666667	27.833333	89.189285	229.623309	34.444500	-138.508100	-199.218833	-460.340833	-16.497648	40.668333	18.056667
H035_18__CH235	-1		-27.309410	13.666667	11.000000	-3.763906	14.833333	14.333333	10.166667	17.833333	21.333333	23.333333	89.218210	232.564122	33.488833	19.742500	-168.650333	-358.459167	-16.498764	40.943333	16.406667
928_28__CH235	-1		-27.177952	15.333333	13.166667	-4.019582	15.166667	16.333333	10.000000	20.500000	22.500000	23.000000	89.630089	232.116706	33.652667	-72.561333	-160.105500	-368.177500	-16.736830	40.816667	18.190000
CH070_1__CH235	-1		-28.483391	16.000000	11.833333	-3.815755	18.166667	19.666667	10.833333	21.000000	16.000000	22.333333	92.090671	233.217547	32.586833	-141.799167	-198.874500	-458.984833	-17.200769	40.883333	18.258333
CH038_12__CH235	-1		-27.672625	17.000000	14.666667	-3.317291	17.833333	13.666667	9.666667	14.500000	24.000000	24.833333	91.745621	230.502609	30.727000	-74.237500	-187.323500	-430.934167	-16.370684	40.551667	19.016667
CH114_8__CH235	-1		-28.096097	15.000000	12.833333	-3.042399	18.333333	13.666667	7.666667	15.500000	22.500000	25.333333	92.060989	230.146861	32.754833	-69.734533	-180.251333	-413.070667	-16.030466	40.118333	17.066667
H061_14__CH235	-1		-28.054100	13.000000	11.166667	-3.498194	17.666667	14.666667	8.166667	16.500000	22.000000	25.333333	90.726336	228.865901	29.802833	53.273133	-126.905400	-291.279500	-15.832572	39.710000	18.395000
T253_11__CH235	-1		-27.614471	14.666667	12.166667	-3.582876	16.666667	16.500000	9.166667	15.833333	18.500000	27.500000	91.482215	230.590075	31.587833	-29.269333	-144.575667	-320.317833	-15.534595	40.928333	16.675000
T257_31__CH235	-1		-28.042756	15.833333	13.500000	-3.239212	17.166667	14.166667	9.833333	18.833333	22.166667	22.833333	91.661853	234.411744	33.881167	-17.031900	-169.282500	-398.070667	-15.727670	41.266667	16.093333
PVO_4__CH235	-1		-27.439416	17.000000	13.500000	-3.723134	14.333333	16.333333	9.333333	20.333333	20.500000	22.166667	90.059103	233.861525	32.643833	-0.887772	-162.781667	-351.615167	-16.237791	40.890000	17.791667
TRJO4551_58__CH235	-1		-27.200724	11.833333	10.000000	-3.321971	15.500000	12.666667	7.666667	14.166667	21.166667	25.500000	91.452115	231.212563	35.178833	16.608833	-144.554167	-308.473667	-15.247927	39.790000	18.716667
H078_14__CH235	-1		-26.775977	15.833333	13.500000	-3.226283	14.833333	14.166667	8.500000	20.833333	20.666667	23.666667	89.739500	229.533586	33.820667	-23.197650	-168.132500	-370.965833	-16.028639	40.206667	18.190000
T278_50__CH235	-1		-26.575743	12.500000	10.666667	-3.284266	17.833333	15.000000	9.166667	17.833333	17.500000	19.166667	88.713784	232.498524	25.886667	-41.010667	-149.004167	-343.911167	-15.252903	40.751667	16.605000
H079_2__CH235	-1		-27.363597	13.666667	11.333333	-3.511815	18.500000	17.666667	7.833333	18.666667	17.333333	20.833333	91.694723	232.700079	24.449833	-93.798833	-151.171667	-387.480500	-14.901934	40.830000	18.961667
CH115_12__CH235	-1		-27.534983	15.833333	13.500000	-3.085210	17.000000	14.000000	7.666667	15.333333	21.833333	23.833333	91.632611	234.517660	36.763333	58.422967	-176.227667	-362.883333	-15.759193	40.878333	18.078333
CH120_6__CH235	-1		-27.132472	15.166667	13.333333	-3.394669	16.666667	12.166667	8.833333	15.166667	21.500000	27.166667	89.699103	229.099914	38.098167	-41.523733	-172.165667	-399.581833	-15.858905	41.400000	16.558333
T251_18__CH235	-1		-27.160290	15.500000	14.000000	-3.656911	14.166667	13.833333	8.500000	17.500000	22.500000	21.833333	89.640307	231.389657	27.953667	-90.840000	-180.963667	-411.807833	-15.735645	38.968333	17.883333
MW965_26__CH235.12	-1		-24.133993	12.500000	10.500000	-3.207311	12.166667	7.833333	7.833333	16.666667	20.000000	24.666667	90.376881	228.932342	25.416167	1.675500	-136.163717	-365.573333	-14.484006	41.876667	19.271667
SF162__CH235.12	-1		-24.225122	11.666667	10.333333	-3.739131	15.500000	7.333333	10.333333	14.833333	18.500000	21.833333	92.674782	229.854890	25.082333	110.359333	-106.085983	-296.098667	-13.980138	42.598333	19.613333
MN_3__CH235.12	-1		-25.334159	14.833333	11.666667	-4.344198	13.000000	7.833333	11.500000	14.333333	19.333333	24.500000	92.639390	233.821854	29.834000	161.920167	-124.507000	-293.676500	-13.657608	40.693333	19.268333
DJ263_8__CH235.12	-1		-24.971273	13.166667	11.500000	-3.294973	13.333333	9.666667	10.833333	18.166667	17.666667	18.666667	92.774010	233.172594	22.099333	-15.483667	-157.069333	-367.834333	-14.282610	40.543333	18.733333
00836_2_5__CH235.12	-1		-25.162039	12.000000	10.333333	-3.059153	13.833333	6.333333	10.500000	17.500000	19.666667	23.000000	92.589311	228.626331	22.364000	100.949500	-136.284433	-323.409000	-14.285317	42.685000	19.728333
BX08_16__CH235.12	-1		-24.723306	15.000000	11.666667	-3.500870	13.333333	10.333333	8.833333	21.333333	18.000000	21.833333	92.680455	228.644452	23.439833	45.703000	-116.492167	-304.328000	-14.485842	42.148333	19.075000
BAL_26__CH235.12	-1		-24.643761	12.000000	10.166667	-4.121750	12.333333	10.666667	10.833333	18.500000	18.500000	21.166667	90.243842	230.324356	26.273000	45.718333	-128.381167	-344.347500	-14.647999	42.986667	20.078333
HXB2__CH235.12	-1		-25.646845	12.000000	9.666667	-3.739517	14.333333	7.500000	10.666667	16.166667	21.000000	23.000000	92.692743	231.279326	21.994500	82.469000	-124.733317	-323.630333	-13.924688	41.768333	18.596667
242_14__CH235.12	-1		-26.254796	15.166667	12.833333	-3.467280	19.000000	11.500000	10.500000	20.166667	18.333333	24.166667	92.891219	232.146833	21.522167	-2.786167	-147.226500	-393.570333	-15.583754	41.666667	19.206667
25710_2_43__CH235.12	-1		-24.523942	13.000000	11.500000	-4.023249	14.000000	11.000000	8.833333	19.000000	16.500000	21.666667	92.686788	229.234611	22.927333	49.064167	-121.111350	-318.197833	-14.809304	41.868333	19.143333
H077_31__CH235.12	-1		-24.935495	11.166667	9.166667	-3.768977	18.166667	7.500000	8.833333	13.666667	15.833333	25.166667	92.925216	235.614146	22.248000	86.825500	-118.490250	-300.866000	-14.131920	42.161667	18.266667
6535_3__CH235.12	-1		-23.784771	13.333333	11.166667	-3.199443	13.333333	7.333333	10.333333	13.833333	18.166667	22.166667	89.952641	230.099203	24.612667	83.412333	-115.265450	-297.246000	-13.751287	40.718333	19.333333
SS1196_1__CH235.12	-1		-24.352283	12.166667	10.500000	-3.146362	12.500000	8.666667	9.333333	17.166667	21.500000	24.000000	92.984435	229.814420	26.188500	101.069167	-110.289633	-286.866000	-14.653449	41.460000	18.690000
ZM197_7__CH235.12	-1		-23.632395	10.333333	9.333333	-3.551824	8.833333	9.000000	10.833333	17.333333	18.166667	21.166667	90.061699	233.260323	28.302833	115.806333	-124.564833	-301.169500	-13.553471	40.123333	20.713333
H029_12__CH235.12	-1		-25.293112	11.833333	10.000000	-3.248632	15.833333	11.333333	9.000000	17.000000	16.666667	21.666667	91.164588	228.039574	26.229333	17.231667	-135.563833	-339.167833	-14.872065	42.035000	18.388333
1012_11_TC21_3257__CH235.12	-1		-25.605145	14.833333	12.166667	-3.887324	13.000000	7.666667	11.166667	17.333333	20.500000	25.333333	95.644420	237.024537	26.781667	153.079667	-88.963583	-262.293000	-14.073867	43.931667	18.295000
H086_8__CH235.12	-1		-28.223273	17.500000	15.500000	-3.543844	8.166667	8.500000	14.333333	14.500000	23.166667	28.833333	92.495687	228.285665	31.318333	35.121333	-164.442167	-388.484167	-16.615903	41.596667	19.416667
Q23_17__CH235.12	-1		-25.737401	14.333333	12.833333	-3.428314	14.833333	11.000000	10.333333	18.500000	16.000000	20.333333	93.307536	228.275315	22.019667	-35.783833	-164.322500	-411.822333	-14.578412	42.088333	19.511667
BZ167_12__CH235.12	-1		-24.348991	11.500000	10.166667	-3.211767	11.333333	8.833333	8.666667	15.500000	23.166667	22.000000	89.472732	231.593160	25.405667	57.799333	-106.855617	-302.889667	-14.156862	40.266667	19.605000
25711_2_4__CH235.12	-1		-25.564070	13.500000	10.166667	-3.507823	14.666667	9.000000	11.000000	16.500000	20.666667	23.000000	92.749490	232.853546	25.112167	80.648500	-153.313333	-361.545500	-14.743136	40.808333	21.136667
ZM109_4__CH235.12	-1		-23.137793	11.333333	10.500000	-3.573497	12.333333	8.333333	9.666667	17.333333	20.500000	21.000000	90.744749	225.102702	24.593000	-11.684167	-115.226550	-281.250167	-14.682756	41.571667	20.051667
25925_2_22__CH235.12	-1		-23.853821	11.166667	9.500000	-3.852687	14.500000	7.333333	9.333333	14.500000	18.833333	25.666667	90.573565	229.062674	25.050667	14.561167	-116.453833	-338.218000	-13.715270	42.373333	18.491667
1056_10_TA11_1826__CH235.12	-1		-24.288882	10.666667	9.000000	-3.946843	14.833333	9.000000	8.666667	18.833333	19.333333	21.500000	92.467512	233.665428	23.112000	88.839500	-110.995833	-285.567167	-13.699029	41.415000	19.531667
16845_2_22__CH235.12	-1		-25.213278	14.333333	11.833333	-3.983159	17.000000	10.333333	8.500000	18.500000	19.166667	20.333333	92.487093	234.382701	24.180500	23.766167	-142.115667	-355.999833	-15.374086	40.573333	20.208333
DU156_12__CH235.12	-1		-23.910556	12.166667	10.166667	-3.544652	14.333333	7.666667	9.166667	18.333333	17.833333	25.166667	93.284789	233.042246	24.285667	-40.675667	-135.885183	-368.740833	-15.139350	42.163333	18.885000
TRO_11__CH235.12	-1		-24.412978	13.500000	11.000000	-3.546209	12.333333	10.666667	8.833333	21.500000	19.000000	17.333333	90.367918	233.181333	25.094833	18.252000	-119.355450	-325.645833	-14.596859	40.670000	19.101667
26191_2_48__CH235.12	-1		-24.837100	13.333333	10.000000	-2.816752	16.166667	11.166667	8.833333	18.333333	16.166667	20.166667	92.913057	227.289991	23.708667	-14.980833	-135.607500	-372.732333	-15.167953	42.786667	19.951667
SC422_8__CH235.12	-1		-25.014713	14.166667	12.333333	-3.023722	15.166667	7.833333	9.666667	17.666667	22.833333	23.000000	92.937333	230.709410	22.099333	85.993667	-123.281600	-311.634833	-14.428960	43.755000	17.896667
WITO4160_33__CH235.12	-1		-24.389071	12.833333	11.166667	-4.142151	11.833333	11.666667	9.500000	20.500000	20.333333	19.500000	90.183604	228.177373	25.853167	58.411667	-119.331517	-298.013833	-13.990351	42.320000	18.358333
0013095_2_11__CH235.12	-1		-24.314334	13.500000	11.500000	-3.273738	15.666667	8.000000	11.500000	14.333333	20.833333	24.833333	92.975977	236.563525	21.756333	41.786667	-125.465517	-351.338167	-14.310763	40.460000	22.166667
REJO4541_67__CH235.12	-1		-25.751077	13.666667	12.166667	-3.631048	15.500000	8.000000	8.500000	15.666667	22.000000	24.000000	92.927463	232.092265	22.177833	39.631167	-125.813833	-311.778833	-14.768691	41.868333	18.998333
ZM135_10A__CH235.12	-1		-24.903350	12.833333	10.833333	-3.494242	9.833333	8.500000	9.666667	19.833333	21.166667	21.000000	92.804609	230.470696	27.047500	98.538500	-90.262783	-273.420667	-13.998665	40.733333	21.040000
700010040_C9_4520__CH235.12	-1		-21.983473	11.666667	9.666667	-3.306844	13.666667	8.500000	6.833333	16.500000	16.166667	23.166667	90.735308	228.191663	22.563167	33.809667	-106.955033	-285.886833	-13.075371	42.101667	20.455000
DU123_06__CH235.12	-1		-24.455577	13.500000	11.500000	-3.406108	14.666667	12.000000	7.833333	22.666667	15.833333	21.333333	92.796482	231.106713	21.372667	13.794667	-143.435667	-309.683167	-15.140009	41.000000	18.820000
ZM249_1__CH235.12	-1		-23.859543	12.000000	10.833333	-3.259018	15.166667	8.500000	7.166667	16.000000	20.000000	22.166667	93.001977	228.120123	21.498667	-21.898167	-121.541067	-339.997500	-13.940647	40.448333	20.433333
16936_2_21__CH235.12	-1		-25.774785	12.166667	10.833333	-3.535573	14.333333	8.333333	10.666667	16.666667	19.500000	25.666667	90.069599	227.102975	26.798000	5.131333	-161.489500	-402.452667	-14.874125	42.468333	18.873333
Q842_D12__CH235.12	-1		-26.208744	14.333333	11.833333	-3.604080	14.666667	11.166667	9.666667	20.166667	19.333333	22.000000	92.864488	229.084778	24.407667	-18.391500	-141.737000	-352.224833	-15.740556	41.278333	19.213333
SC05_8C11_2344__CH235.12	-1		-23.675672	10.166667	8.166667	-3.566015	14.333333	8.166667	8.666667	13.000000	19.166667	23.833333	90.801100	228.628558	24.827500	111.706333	-100.320483	-261.877167	-13.590606	42.870000	16.976667
PRB926_04_A9_4237__CH235.12	-1		-23.804704	11.833333	9.833333	-4.415817	12.333333	11.166667	9.666667	20.000000	19.500000	18.500000	90.902814	231.257882	22.357333	-17.639667	-100.816617	-297.262667	-14.742746	42.430000	18.985000
Q259_17__CH235.12	-1		-25.189856	15.500000	12.666667	-3.274058	13.500000	10.166667	10.666667	18.500000	18.333333	19.500000	90.037530	225.621402	21.828000	-33.604500	-152.019633	-375.594167	-14.490294	42.070000	18.951667
T255_34__CH235.12	-1		-24.510696	11.500000	10.000000	-4.179199	15.000000	12.333333	9.666667	20.500000	18.166667	19.000000	93.045169	232.839772	19.083333	7.408833	-112.582167	-282.913167	-14.890546	41.531667	18.653333
H022_7__CH235.12	-1		-24.536215	11.833333	9.166667	-3.676239	14.333333	7.666667	10.666667	14.500000	19.500000	23.500000	92.439556	234.693777	20.906833	50.723667	-120.720867	-332.778333	-14.509986	41.853333	19.308333
Q769_D22__CH235.12	-1		-26.525884	12.500000	11.333333	-4.339152	18.166667	10.833333	9.833333	17.000000	14.833333	24.500000	93.351790	232.385392	18.928833	0.816833	-147.040333	-373.815167	-15.294064	42.076667	19.010000
1006_11_C3_1601__CH235.12	-1		-24.596911	13.166667	11.500000	-3.769012	11.166667	10.833333	10.000000	20.000000	17.166667	19.500000	90.109125	228.609527	23.508333	-7.118333	-134.836500	-337.432333	-14.822989	42.596667	18.205000
T280_5__CH235.12	-1		-24.944899	15.500000	13.333333	-3.850759	12.166667	10.666667	10.666667	19.666667	18.833333	20.166667	90.060184	226.210176	25.747167	-49.142667	-152.329833	-387.080667	-15.025308	42.020000	17.946667
CAP210_E8__CH235.12	-1		-24.165780	12.000000	10.166667	-3.238607	16.833333	11.000000	9.333333	14.666667	13.333333	22.500000	92.770418	230.761297	26.397000	50.244667	-128.958633	-363.725667	-14.862122	41.205000	19.355000
WEAU_D15_410__CH235.12	-1		-23.665366	14.000000	10.666667	-3.494995	13.333333	9.166667	9.666667	16.833333	20.666667	21.833333	90.339902	231.969423	25.537333	60.218333	-100.982183	-298.740000	-13.409810	40.803333	20.216667
263_8__CH235.12	-1		-25.437462	16.166667	12.166667	-4.006729	14.833333	11.166667	9.500000	19.666667	17.500000	21.166667	92.886203	234.061945	22.939833	-24.806833	-133.734167	-346.433667	-14.942111	40.756667	17.711667
0330_V4_C3__CH235.12	-1		-26.731060	15.333333	12.666667	-4.558909	14.666667	11.333333	8.666667	21.500000	20.333333	20.833333	92.991938	228.954530	24.492833	9.193667	-151.251333	-367.579667	-15.626934	42.150000	17.876667
AC10_29__CH235.12	-1		-25.269361	14.333333	11.666667	-3.730667	13.666667	11.000000	10.500000	20.500000	19.000000	19.166667	92.587672	233.727818	23.598000	-15.207333	-133.078667	-348.050833	-15.231000	42.800000	19.568333
3415_V1_C1__CH235.12	-1		-25.367821	13.000000	11.500000	-3.489538	12.166667	8.333333	12.666667	14.666667	21.166667	23.666667	90.982991	230.124528	27.844000	115.488000	-129.853383	-312.587333	-14.162246	41.663333	18.100000
6240_08_TA5_4622__CH235.12	-1		-23.954651	13.000000	11.166667	-4.071798	12.666667	11.833333	8.833333	18.166667	18.333333	20.833333	90.615203	233.299399	23.995333	54.198500	-110.426367	-284.219333	-13.369640	41.481667	18.071667
T252_7__CH235.12	-1		-25.081018	14.666667	12.666667	-3.296351	7.500000	7.000000	11.500000	19.500000	23.000000	22.500000	89.570434	229.364053	24.840167	-1.660500	-118.523100	-308.568000	-13.824659	41.463333	19.603333
CH110_2__CH235.12	-1		-24.567341	12.500000	11.333333	-3.951157	13.166667	10.166667	10.333333	17.833333	15.666667	22.833333	89.767283	229.745268	24.852667	1.584500	-119.914667	-334.082167	-13.498095	42.691667	19.675000
6244_13_B5_4567__CH235.12	-1		-26.383099	14.833333	12.500000	-4.291651	15.333333	10.500000	11.000000	18.833333	17.000000	22.500000	95.873084	240.213591	29.457833	110.668833	-131.532000	-322.525333	-15.244799	41.385000	17.910000
Q168_A2__CH235.12	-1		-26.247738	16.000000	13.000000	-3.377731	15.166667	10.666667	10.500000	21.166667	20.166667	19.166667	93.294790	227.083626	22.239167	0.190667	-157.580167	-381.273333	-14.291202	41.250000	19.253333
235_47__CH235.12	-1		-24.337246	14.833333	12.333333	-2.827474	14.166667	12.833333	8.500000	25.166667	16.333333	16.833333	90.526992	228.083133	20.877000	-72.739333	-156.875667	-356.134167	-14.530360	40.503333	19.371667
62357_14_D3_4589__CH235.12	-1		-24.082466	13.333333	11.666667	-3.466797	12.333333	7.666667	9.166667	20.833333	17.333333	20.500000	89.746973	226.534501	25.753167	47.001167	-95.848583	-260.606000	-14.220652	41.128333	20.286667
CAAN5342__CH235.12	-1		-25.210636	11.500000	10.333333	-3.723770	13.666667	7.666667	10.166667	15.833333	20.666667	25.833333	92.627977	231.349331	20.637167	115.720333	-119.854733	-315.835667	-14.982817	42.860000	18.141667
H080_23__CH235.12	-1		-23.167171	11.000000	8.166667	-3.477153	7.833333	8.833333	8.333333	21.333333	20.166667	20.000000	90.052998	229.549523	24.084000	72.035000	-106.793150	-281.097333	-13.197822	41.458333	19.125000
DU172_17__CH235.12	-1		-24.552643	13.333333	10.666667	-3.592361	14.666667	10.500000	10.833333	19.500000	15.000000	19.500000	92.209790	231.252010	17.169333	-30.309500	-126.434717	-354.038500	-14.756607	41.275000	20.293333
DU151_02__CH235.12	-1		-26.324783	13.000000	10.833333	-3.489563	15.166667	10.166667	11.000000	19.000000	16.833333	20.833333	92.583571	224.984348	25.720167	-102.486167	-159.689000	-430.516667	-15.963449	41.778333	19.228333
ZM233_6__CH235.12	-1		-23.731689	11.500000	9.500000	-3.114517	14.166667	8.000000	9.500000	14.000000	20.833333	19.333333	90.751072	226.088390	26.689000	3.267667	-120.242283	-360.014000	-14.174690	41.705000	19.253333
CAP45_G3__CH235.12	-1		-24.578461	12.000000	10.666667	-3.093938	14.166667	10.500000	7.833333	20.666667	14.833333	20.166667	92.885382	227.417810	22.834167	-150.551500	-144.891467	-403.839167	-15.427313	41.713333	20.516667
ZM214_15__CH235.12	-1		-24.979184	14.833333	13.333333	-3.109233	13.333333	10.833333	10.000000	19.500000	18.500000	19.333333	92.621101	232.803457	20.569667	30.020167	-131.968000	-348.388500	-14.764743	41.500000	19.575000
0439_V5_C1__CH235.12	-1		-24.743813	13.666667	12.166667	-3.458766	9.333333	9.000000	9.500000	20.166667	22.833333	20.833333	90.919404	234.093872	26.008167	29.457000	-127.464950	-335.161000	-13.973094	40.738333	19.370000
269_12__CH235.12	-1		-24.422316	11.500000	10.333333	-3.922399	11.833333	9.833333	10.666667	18.833333	19.166667	21.166667	90.831195	228.976412	22.948333	-1.079500	-134.831667	-340.414500	-14.353161	41.643333	18.045000
9021_14_B2_4571__CH235.12	-1		-23.490084	11.333333	10.333333	-3.464630	13.000000	8.166667	8.666667	15.166667	19.333333	22.500000	90.520735	232.288683	23.443667	62.596000	-89.658033	-267.682167	-12.959255	40.796667	19.335000
H030_7__CH235.12	-1		-25.375223	12.500000	10.333333	-3.851618	12.500000	9.000000	10.166667	16.166667	21.666667	21.333333	89.577622	229.057665	25.252333	-23.610333	-138.882333	-375.995667	-14.789550	41.835000	19.573333
3718_3_11__CH235.12	-1		-25.283555	13.666667	11.833333	-3.369914	12.666667	11.500000	10.166667	19.666667	17.500000	18.000000	90.864314	226.975918	21.112500	-85.621333	-132.920667	-375.626333	-15.068966	42.678333	19.335000
0260_V5_C1__CH235.12	-1		-26.117785	15.166667	11.833333	-4.124090	16.833333	8.166667	10.166667	20.666667	14.833333	24.333333	92.801317	230.728132	24.602833	113.303167	-144.109500	-329.368333	-14.657389	41.453333	19.050000
247_23__CH235.12	-1		-23.458778	12.666667	11.166667	-3.662165	13.166667	10.333333	8.833333	20.833333	17.166667	17.666667	90.522647	226.579240	21.958333	-129.558500	-157.649667	-422.042833	-14.672622	41.850000	19.250000
QH0692_42__CH235.12	-1		-24.288170	13.000000	11.166667	-3.583252	13.500000	11.333333	8.666667	20.166667	17.500000	21.833333	90.120399	233.531801	24.810833	11.319333	-118.456633	-315.951667	-14.860439	42.636667	18.281667
THRO4156__CH235.12	-1		-26.932747	14.833333	11.666667	-3.809402	16.166667	12.500000	8.833333	21.333333	16.000000	21.833333	99.893206	244.221509	23.982500	64.129333	-114.659767	-290.185167	-14.681263	42.711667	18.418333
3365_V2_C20__CH235.12	-1		-24.712296	13.333333	11.666667	-4.019368	12.500000	9.666667	9.333333	19.666667	18.666667	20.166667	90.622517	229.149259	23.261167	-37.804500	-133.279133	-341.263167	-14.666635	41.283333	18.890000
ZM53_12__CH235.12	-1		-24.973569	12.000000	10.166667	-3.524490	14.166667	11.000000	9.333333	19.833333	17.833333	20.000000	93.145396	225.197578	21.952500	50.506000	-127.871567	-333.288333	-14.670189	41.731667	19.168333
1054_07_TC4_1499__CH235.12	-1		-23.364517	11.666667	9.833333	-3.554850	12.333333	7.166667	9.000000	15.833333	18.500000	22.500000	90.679273	232.263623	26.459833	94.546500	-96.515800	-264.861333	-13.725038	43.228333	17.940000
16055_2_3__CH235.12	-1		-24.853400	13.500000	11.000000	-3.084707	14.833333	10.500000	10.500000	16.000000	12.833333	20.833333	90.040304	228.908425	23.813667	-102.190833	-129.054000	-372.566167	-14.998993	42.621667	19.525000
RHPA4259_7__CH235.12	-1		-24.268681	13.333333	11.000000	-3.945196	13.166667	12.333333	9.833333	19.333333	17.166667	19.833333	89.898690	229.096945	22.819500	-52.810333	-143.651000	-389.552333	-14.800470	41.546667	19.398333
CH181_12__CH235.12	-1		-24.804468	14.666667	12.166667	-3.326655	15.833333	10.500000	10.000000	15.666667	15.166667	21.166667	92.547035	233.954405	21.791500	91.742833	-113.557150	-303.360500	-14.180084	42.010000	18.713333
T250_4__CH235.12	-1		-25.992624	15.000000	13.666667	-3.263982	15.333333	6.000000	11.833333	19.500000	21.166667	23.000000	93.008400	229.469538	25.520333	6.462000	-139.179500	-338.660500	-15.582539	41.486667	19.206667
001428_2_42__CH235.12	-1		-24.441868	10.833333	9.000000	-3.388550	15.500000	7.833333	10.166667	14.000000	18.166667	23.500000	92.626850	233.293024	22.720667	11.324667	-118.862800	-357.547833	-14.355940	42.785000	18.535000
DU422_1__CH235.12	-1		-24.352987	13.833333	11.833333	-3.481964	14.166667	11.500000	8.500000	21.666667	16.833333	18.833333	90.178374	227.571602	25.457833	-94.433667	-128.672000	-367.880667	-14.930232	41.595000	20.710000
CH064_20__CH235.12	-1		-26.415314	12.500000	11.166667	-2.922755	16.000000	10.666667	10.000000	20.833333	16.500000	21.666667	92.741706	232.889043	25.934833	-69.565000	-158.835167	-431.068333	-15.791501	43.168333	19.381667
H031_7__CH235.12	-1		-23.409482	9.666667	8.500000	-3.280797	8.333333	8.166667	10.333333	19.333333	21.166667	18.833333	90.249091	228.927145	24.199833	57.045167	-92.901500	-272.351333	-13.632072	41.816667	18.263333
CH111_8__CH235.12	-1		-23.456497	13.166667	11.166667	-4.003754	14.833333	10.833333	8.666667	20.166667	13.666667	21.333333	92.604608	232.580086	25.712500	137.141333	-124.818667	-288.139333	-13.810769	42.468333	18.465000
CH119_10__CH235.12	-1		-26.522078	12.833333	11.666667	-3.635025	15.333333	10.333333	11.000000	22.666667	16.666667	21.166667	94.859832	234.003613	21.811667	96.480833	-125.790100	-311.408333	-15.292021	41.533333	18.516667
Q461_E2__CH235.12	-1		-25.261501	14.000000	11.500000	-3.869446	13.166667	11.166667	10.166667	21.333333	16.666667	20.666667	90.459198	231.658988	26.147333	-20.610333	-149.966167	-381.766000	-14.987537	41.693333	18.876667
211_9__CH235.12	-1		-24.687487	14.000000	12.500000	-3.345240	13.666667	10.333333	11.500000	17.666667	18.000000	20.000000	93.197842	232.204770	23.394833	-23.798333	-99.827283	-294.936167	-14.721554	40.140000	19.393333
CH117_4__CH235.12	-1		-24.824327	14.333333	12.500000	-3.962728	13.333333	8.000000	12.833333	14.333333	20.000000	21.333333	90.133534	229.946650	26.128667	-60.451167	-145.003333	-393.334000	-14.721108	41.256667	19.855000
H035_18__CH235.12	-1		-24.615428	13.000000	10.500000	-3.374232	12.666667	11.000000	9.500000	19.833333	18.833333	19.000000	90.367271	233.159877	26.124333	52.466333	-124.198100	-317.050000	-13.992861	42.566667	17.580000
928_28__CH235.12	-1		-22.950779	13.166667	11.000000	-3.287882	12.166667	11.000000	10.166667	18.000000	18.500000	19.000000	90.520349	232.462481	24.897000	-47.375000	-118.870567	-311.535333	-14.368784	41.931667	19.498333
CH070_1__CH235.12	-1		-25.116716	15.666667	14.166667	-4.123444	16.333333	12.666667	10.666667	20.833333	18.666667	22.500000	93.042803	234.571609	26.979000	-58.063500	-142.796000	-362.739833	-15.842432	41.720000	19.846667
CH038_12__CH235.12	-1		-24.167681	13.000000	11.333333	-3.211324	16.166667	8.666667	8.833333	16.166667	20.666667	20.666667	92.610214	230.907929	19.263500	-27.084000	-129.717500	-340.514667	-15.017322	41.250000	21.163333
CH114_8__CH235.12	-1		-24.454145	12.500000	10.333333	-3.220795	14.833333	8.000000	9.833333	15.333333	18.500000	22.833333	92.911391	230.661163	23.012167	28.398333	-131.028033	-351.630500	-14.276199	40.298333	18.836667
H061_14__CH235.12	-1		-24.057429	12.333333	10.166667	-3.498505	12.833333	8.000000	8.833333	16.500000	19.500000	21.833333	91.944646	229.836340	24.046000	86.326500	-115.627317	-288.682667	-13.876329	41.016667	19.370000
T253_11__CH235.12	-1		-24.839856	10.000000	8.666667	-3.195567	14.333333	9.500000	7.833333	15.666667	21.500000	23.833333	92.564109	230.560458	22.239000	90.170000	-108.936917	-275.084833	-14.439290	42.091667	17.985000
T257_31__CH235.12	-1		-25.566404	14.833333	13.000000	-4.149200	13.333333	11.166667	10.500000	20.000000	18.333333	21.166667	92.483979	234.805368	26.300333	82.514500	-147.067967	-356.203000	-14.471876	42.533333	17.766667
PVO_4__CH235.12	-1		-24.034359	13.666667	11.666667	-3.561854	11.666667	10.333333	9.333333	18.666667	17.166667	21.000000	91.014445	234.533560	23.628833	20.283833	-113.209867	-295.391167	-14.189051	41.776667	18.506667
TRJO4551_58__CH235.12	-1		-24.687667	11.833333	10.333333	-3.507751	14.500000	8.666667	9.833333	14.500000	18.666667	21.666667	92.511824	232.026013	26.804000	67.928167	-115.169883	-297.689833	-14.462046	42.016667	19.791667
H078_14__CH235.12	-1		-24.131176	12.666667	11.333333	-4.494466	11.833333	10.833333	8.666667	20.000000	18.333333	19.333333	90.710836	229.957206	24.971333	27.236500	-107.433050	-300.552500	-14.853899	41.593333	19.801667
T278_50__CH235.12	-1		-23.980415	12.833333	10.833333	-3.753036	13.166667	8.166667	9.000000	19.833333	16.666667	18.666667	89.632466	232.870855	22.642500	-82.494333	-130.175500	-359.044500	-14.122500	41.896667	18.635000
H079_2__CH235.12	-1		-24.793485	12.166667	10.833333	-3.523407	16.833333	12.333333	8.000000	20.500000	14.666667	18.666667	92.666696	233.474305	18.943167	-13.296000	-115.875067	-330.825833	-14.265708	41.138333	20.233333
CH115_12__CH235.12	-1		-25.056332	12.666667	9.500000	-3.883357	19.000000	8.500000	8.000000	14.666667	21.000000	25.000000	92.638042	235.069608	23.561167	118.236000	-127.774333	-296.036667	-14.406324	42.291667	19.293333
CH120_6__CH235.12	-1		-23.615115	12.500000	10.833333	-3.478994	13.000000	8.000000	8.666667	14.166667	19.000000	22.666667	90.668744	229.649253	24.389333	-27.725667	-136.147333	-370.405000	-14.157958	42.686667	18.118333
T251_18__CH235.12	-1		-24.245927	13.000000	10.333333	-4.031718	12.666667	9.333333	9.166667	21.000000	19.333333	20.333333	90.690498	232.186333	22.058667	-42.960000	-140.740167	-348.985333	-15.133767	40.218333	19.415000
MW965_26__HJ16	-1		-23.709470	11.666667	9.833333	-6.687200	21.833333	4.000000	7.833333	24.333333	13.500000	28.000000	97.024247	229.850393	19.776667	71.873333	-199.808667	-501.361833	-14.964676	42.975000	19.503333
SF162__HJ16	-1		-24.211428	9.500000	7.833333	-8.554993	21.500000	2.166667	9.833333	25.000000	12.500000	24.666667	98.409460	226.607867	15.841333	200.105000	-177.270500	-446.547333	-13.852340	42.543333	19.778333
MN_3__HJ16	-1		-24.712082	11.333333	9.666667	-9.405212	20.500000	2.500000	9.666667	24.000000	12.333333	27.833333	102.286074	231.889214	15.468000	108.968333	-238.726500	-551.588333	-15.516825	41.225000	20.370000
DJ263_8__HJ16	-1		-21.141616	10.333333	8.666667	-8.226084	19.666667	4.833333	6.500000	27.500000	10.000000	17.166667	99.536017	231.869693	17.056167	42.770000	-166.786833	-429.196167	-13.207165	41.026667	19.476667
00836_2_5__HJ16	-1		-24.706949	9.166667	8.166667	-9.387207	28.833333	4.166667	7.000000	20.166667	10.666667	28.000000	98.257352	227.428780	13.769833	82.701667	-175.663000	-468.886833	-16.046444	41.878333	19.776667
BX08_16__HJ16	-1		-26.107590	9.833333	8.833333	-9.567368	20.833333	3.666667	7.500000	33.666667	12.333333	21.500000	103.303961	226.483783	20.057333	43.308333	-234.849167	-580.817833	-15.231978	42.685000	19.063333
BAL_26__HJ16	-1		-20.993062	9.666667	7.833333	-5.491221	21.166667	1.166667	7.666667	26.333333	8.666667	19.666667	93.192859	226.781997	15.530500	65.559167	-178.563167	-477.714500	-13.352819	43.676667	20.853333
HXB2__HJ16	-1		-22.222209	10.000000	7.833333	-9.342595	19.000000	5.500000	7.833333	26.500000	11.666667	19.500000	93.579233	225.810902	16.302833	108.926667	-166.073000	-400.155667	-13.213653	41.633333	20.270000
242_14__HJ16	-1		-24.541304	10.333333	8.666667	-8.500544	25.333333	2.166667	9.166667	25.833333	9.833333	25.166667	98.847557	231.186748	15.593833	-119.250000	-190.890833	-586.439833	-15.456113	41.750000	20.110000
25710_2_43__HJ16	-1		-25.929203	10.166667	9.166667	-7.846115	26.000000	4.000000	7.333333	27.833333	9.500000	27.500000	104.977817	230.003110	15.782667	77.540000	-212.736833	-555.993833	-16.098081	42.643333	19.966667
H077_31__HJ16	-1		-25.357468	11.166667	9.166667	-8.776072	32.500000	4.333333	6.666667	25.333333	11.166667	23.666667	103.869256	235.095697	11.870333	46.280000	-210.387667	-554.565667	-15.776092	42.301667	18.638333
6535_3__HJ16	-1		-21.792085	10.166667	10.000000	-5.994690	24.000000	1.166667	7.000000	21.000000	10.166667	20.666667	93.023258	226.837401	14.217167	73.868333	-156.067000	-407.790667	-13.658608	41.438333	20.453333
SS1196_1__HJ16	-1		-25.348376	12.166667	9.666667	-8.683024	19.833333	3.333333	9.500000	32.666667	12.500000	20.833333	97.302114	226.473364	18.362767	56.251667	-197.138833	-509.305833	-15.737649	42.230000	19.578333
ZM197_7__HJ16	-1		-24.159182	10.000000	8.333333	-5.603877	21.666667	6.833333	6.000000	23.666667	11.833333	25.666667	99.661188	237.015392	14.547833	164.346667	-174.135333	-442.412667	-13.758709	40.905000	21.336667
H029_12__HJ16	-1		-24.632595	10.500000	8.833333	-6.221237	25.833333	4.166667	7.666667	29.166667	13.666667	24.833333	100.856049	231.457357	18.946500	64.015000	-187.117167	-491.463333	-15.461605	42.480000	19.440000
1012_11_TC21_3257__HJ16	-1		-26.811721	11.166667	9.833333	-7.150263	21.000000	3.666667	12.333333	24.166667	14.166667	25.333333	104.094736	234.227203	19.602167	197.628333	-174.230667	-411.611833	-15.467774	43.546667	19.770000
H086_8__HJ16	-1		-22.727281	11.000000	9.333333	-7.312663	11.833333	4.333333	11.000000	21.333333	12.333333	20.833333	91.653834	218.050567	21.078333	242.363333	-129.708917	-285.743000	-13.143364	40.950000	20.498333
Q23_17__HJ16	-1		-21.342709	7.833333	7.000000	-7.383194	19.666667	1.500000	9.166667	25.666667	9.666667	17.500000	89.997022	217.367767	10.924333	139.813333	-155.675117	-343.611833	-12.846542	41.753333	20.281667
BZ167_12__HJ16	-1		-23.090861	10.666667	8.500000	-5.413498	19.000000	3.666667	7.833333	28.000000	12.833333	28.833333	96.717173	232.578087	22.827000	173.385000	-164.373667	-406.380667	-14.089853	41.250000	20.340000
25711_2_4__HJ16	-1		-23.568095	9.500000	7.500000	-8.359823	23.833333	3.166667	6.500000	22.333333	11.666667	22.333333	100.050948	227.654005	18.516833	1.540000	-187.322667	-471.692333	-13.855955	41.235000	21.655000
ZM109_4__HJ16	-1		-24.875509	9.500000	6.500000	-4.119105	19.000000	4.666667	5.500000	26.333333	14.500000	29.833333	105.201934	227.416268	24.143000	165.000000	-170.235833	-445.137667	-14.805581	42.135000	20.615000
25925_2_22__HJ16	-1		-26.003956	10.666667	8.833333	-7.131744	30.500000	2.666667	6.666667	27.333333	11.333333	30.166667	105.479988	233.668162	19.169833	0.105000	-211.177167	-596.186333	-16.084035	41.635000	19.890000
1056_10_TA11_1826__HJ16	-1		-24.227451	9.166667	7.666667	-9.833649	25.666667	4.833333	5.666667	28.166667	11.833333	22.000000	100.374604	230.849339	14.555667	37.031667	-160.846167	-480.712000	-15.545466	41.580000	20.520000
16845_2_22__HJ16	-1		-26.245567	11.000000	9.833333	-9.273880	25.000000	3.833333	6.500000	28.666667	9.666667	24.000000	105.711916	237.978671	15.202667	100.035000	-222.511500	-603.650333	-16.000023	41.093333	20.438333
DU156_12__HJ16	-1		-25.673932	11.000000	9.166667	-10.091390	28.833333	4.500000	6.500000	27.000000	11.166667	30.500000	103.177796	234.434476	20.250333	-33.761667	-209.987833	-561.556000	-15.830665	42.365000	19.171667
TRO_11__HJ16	-1		-24.006697	10.000000	7.833333	-7.056747	23.166667	5.500000	4.333333	34.166667	10.666667	20.333333	102.476822	236.150456	18.593000	104.483000	-172.423517	-442.472167	-14.777994	40.973333	19.723333
26191_2_48__HJ16	-1		-25.383937	9.500000	8.000000	-9.094671	27.000000	4.000000	6.333333	28.166667	11.000000	25.333333	101.633061	224.783307	13.717833	0.070000	-201.156167	-575.661500	-15.644284	43.246667	20.460000
SC422_8__HJ16	-1		-22.915140	11.500000	9.666667	-9.695241	20.000000	4.500000	7.666667	25.500000	10.666667	21.166667	96.546902	225.937503	17.848167	49.761667	-175.080500	-453.397000	-14.045560	43.905000	18.840000
WITO4160_33__HJ16	-1		-21.620627	11.500000	8.833333	-6.581879	18.000000	4.000000	4.833333	33.500000	13.166667	19.500000	97.510741	229.977097	20.171500	38.056667	-146.030333	-435.043833	-13.730230	43.380000	18.571667
0013095_2_11__HJ16	-1		-23.046399	9.500000	7.833333	-7.699590	23.333333	2.166667	6.833333	20.333333	10.000000	26.833333	98.287278	230.027708	15.722000	148.051667	-171.799333	-470.279000	-14.107607	41.238333	22.193333
REJO4541_67__HJ16	-1		-23.895392	9.833333	8.333333	-8.945028	21.166667	3.666667	8.833333	26.500000	9.833333	23.500000	97.609130	227.709899	12.436333	102.025000	-179.025167	-462.061833	-14.898583	41.743333	19.558333
ZM135_10A__HJ16	-1		-25.015653	8.500000	7.166667	-7.568909	23.500000	4.500000	5.666667	24.833333	10.166667	22.666667	100.090166	230.053808	17.558333	73.851667	-175.517500	-489.508500	-14.722064	42.086667	21.161667
700010040_C9_4520__HJ16	-1		-23.134499	9.000000	7.166667	-6.675639	21.500000	2.833333	7.666667	25.333333	11.333333	23.833333	95.927331	223.454802	14.918833	24.458333	-174.498667	-455.110167	-13.848801	42.813333	21.465000
DU123_06__HJ16	-1		-24.732071	8.666667	8.000000	-8.494431	25.333333	5.166667	4.666667	25.500000	11.500000	21.500000	101.109536	229.858788	17.711167	-1.896667	-171.958000	-451.244667	-15.316712	41.766667	18.855000
ZM249_1__HJ16	-1		-23.299913	9.500000	8.166667	-8.911733	21.666667	3.500000	6.500000	25.333333	11.166667	24.000000	95.186855	226.534393	16.269667	36.578333	-169.768333	-452.388333	-14.218446	40.788333	20.848333
16936_2_21__HJ16	-1		-24.198861	11.000000	9.833333	-6.993622	28.333333	2.500000	9.500000	22.000000	9.500000	32.166667	99.654115	228.329882	17.173000	-43.893333	-198.109500	-574.539333	-16.604849	43.201667	19.698333
Q842_D12__HJ16	-1		-21.278862	9.333333	8.000000	-8.786118	17.166667	5.666667	6.000000	27.500000	9.000000	17.166667	93.080315	222.794893	16.012833	46.045000	-147.317000	-365.561833	-12.886235	41.368333	20.061667
SC05_8C11_2344__HJ16	-1		-22.916270	8.500000	7.833333	-7.195877	25.166667	4.000000	7.166667	22.166667	9.500000	24.000000	93.878453	225.016343	13.934750	102.002333	-164.681000	-425.958667	-13.959881	42.766667	18.743333
PRB926_04_A9_4237__HJ16	-1		-24.177147	8.166667	7.333333	-7.066416	24.500000	3.833333	5.666667	28.333333	10.833333	19.166667	99.748918	229.225036	17.718667	24.773333	-178.169833	-468.325667	-14.671772	42.958333	19.756667
Q259_17__HJ16	-1		-20.331631	7.166667	5.666667	-6.783335	23.166667	2.833333	6.500000	22.000000	8.000000	19.833333	89.081546	218.487109	16.219167	80.155000	-145.032333	-379.336500	-12.059835	43.036667	19.780000
T255_34__HJ16	-1		-23.698755	10.166667	8.333333	-9.187088	20.666667	6.000000	7.000000	30.166667	13.000000	20.500000	94.317943	226.558485	17.688833	80.873333	-181.805667	-435.942833	-14.018017	42.578333	18.626667
H022_7__HJ16	-1		-24.865231	9.833333	8.333333	-7.901164	21.666667	2.333333	11.166667	20.666667	11.500000	24.666667	97.823099	233.010484	14.153000	152.401667	-193.514167	-463.617000	-13.990139	42.591667	20.158333
Q769_D22__HJ16	-1		-27.261737	10.500000	8.666667	-6.759435	27.500000	2.500000	8.833333	26.166667	8.833333	27.666667	102.217929	231.488241	18.623333	-73.243333	-239.952667	-620.321000	-16.466836	42.350000	18.910000
1006_11_C3_1601__HJ16	-1		-21.465855	11.166667	9.833333	-6.991394	19.666667	3.333333	6.666667	28.333333	10.666667	20.333333	93.975896	224.371320	17.868167	86.793333	-179.194000	-421.561167	-12.806039	43.373333	18.868333
T280_5__HJ16	-1		-25.064060	11.500000	8.833333	-6.894307	20.666667	4.666667	9.500000	31.500000	13.166667	25.166667	104.458522	230.324211	18.546667	31.145000	-178.096167	-486.578833	-16.858141	43.000000	18.745000
CAP210_E8__HJ16	-1		-26.996899	10.833333	10.000000	-7.046483	31.666667	3.500000	7.833333	21.500000	13.500000	30.666667	104.542878	236.808345	16.295817	-21.596667	-210.229833	-559.594333	-17.577643	42.581667	19.950000
WEAU_D15_410__HJ16	-1		-21.602019	6.833333	6.000000	-5.302760	18.333333	4.666667	4.666667	27.333333	11.333333	21.000000	96.088762	229.623848	18.185500	145.491667	-139.829167	-361.673000	-13.060958	41.951667	20.843333
263_8__HJ16	-1		-20.352169	8.833333	8.333333	-8.006210	19.833333	3.500000	5.000000	27.166667	8.000000	19.666667	95.089927	227.997832	9.058783	-1.453333	-144.355833	-378.681500	-12.282125	41.203333	18.511667
0330_V4_C3__HJ16	-1		-25.958313	13.333333	11.166667	-9.951457	20.666667	6.166667	6.333333	33.333333	13.666667	24.000000	103.998138	228.410885	21.858000	11.998333	-197.300000	-498.431833	-15.771608	42.945000	18.500000
AC10_29__HJ16	-1		-24.478052	11.833333	10.000000	-9.553574	23.166667	3.166667	6.833333	27.166667	10.666667	23.000000	98.892520	232.276166	17.906000	-19.123333	-176.817333	-500.037333	-15.808351	42.751667	20.231667
3415_V1_C1__HJ16	-1		-19.562909	8.833333	7.500000	-6.657379	19.166667	2.500000	5.833333	22.500000	11.166667	25.000000	90.835542	224.736639	17.523000	117.243333	-144.213500	-377.023000	-11.584181	42.400000	18.580000
6240_08_TA5_4622__HJ16	-1		-24.673759	9.666667	8.166667	-6.915365	23.500000	4.666667	6.333333	34.166667	13.500000	19.000000	101.195380	234.983414	20.633167	77.913333	-177.398833	-502.368667	-14.605992	42.268333	18.750000
T252_7__HJ16	-1		-24.037692	9.333333	7.833333	-5.771317	19.833333	4.833333	6.166667	29.333333	14.000000	27.333333	101.314069	232.120437	21.247500	140.040000	-177.126000	-395.340333	-14.490297	41.563333	20.193333
CH110_2__HJ16	-1		-25.780572	9.666667	8.833333	-5.435730	24.000000	2.666667	10.666667	25.833333	10.833333	29.666667	104.493295	236.080651	17.459067	10.168333	-218.219000	-613.249667	-16.378850	42.856667	20.368333
6244_13_B5_4567__HJ16	-1		-27.937921	11.666667	10.666667	-7.716451	24.500000	1.833333	8.333333	34.333333	14.166667	26.333333	109.690427	246.183380	17.678000	41.645000	-235.693333	-643.850167	-18.398957	42.143333	18.568333
Q168_A2__HJ16	-1		-23.294163	10.500000	9.166667	-7.772680	19.666667	4.333333	6.166667	28.333333	11.333333	18.833333	96.115754	224.417639	16.028650	57.553333	-161.934167	-408.635500	-13.744496	41.801667	20.076667
235_47__HJ16	-1		-25.266357	9.000000	8.166667	-6.602737	21.000000	4.833333	3.833333	33.166667	11.333333	22.500000	102.304875	227.078043	18.974333	23.041667	-199.454833	-496.730667	-14.721348	41.960000	19.718333
62357_14_D3_4589__HJ16	-1		-20.420736	7.666667	6.500000	-6.236588	21.666667	2.500000	7.666667	26.333333	7.166667	17.833333	89.571153	219.272525	11.869833	58.421667	-152.228000	-374.610000	-12.696115	41.975000	20.563333
CAAN5342__HJ16	-1		-24.996769	10.000000	7.833333	-7.918971	25.666667	3.166667	8.666667	23.833333	10.833333	28.000000	99.469216	227.821432	14.879500	61.070000	-239.788167	-603.701500	-15.989229	43.466667	18.923333
H080_23__HJ16	-1		-20.697704	9.500000	8.166667	-6.617569	17.000000	5.500000	3.500000	26.333333	10.000000	21.333333	96.029290	225.658122	21.191000	21.355000	-132.883167	-377.960667	-12.587623	42.515000	19.586667
DU172_17__HJ16	-1		-24.951686	9.833333	8.833333	-6.765340	22.666667	1.333333	9.000000	25.333333	10.333333	23.666667	101.466546	231.458408	16.299667	199.626667	-171.148833	-422.188333	-14.428483	41.453333	20.705000
DU151_02__HJ16	-1		-26.055893	10.833333	8.000000	-9.107386	23.833333	5.000000	7.333333	25.666667	14.166667	27.666667	103.127762	226.368260	21.471000	56.451667	-178.370333	-480.446667	-15.870642	41.775000	20.391667
ZM233_6__HJ16	-1		-22.356520	7.833333	7.000000	-6.402898	21.000000	3.833333	8.833333	25.166667	8.500000	19.166667	90.902465	218.438715	12.553500	19.065000	-176.484167	-461.295667	-14.564023	42.298333	19.936667
CAP45_G3__HJ16	-1		-26.310983	9.666667	8.500000	-7.262100	25.833333	4.500000	7.500000	25.000000	12.333333	27.500000	104.012789	226.126473	16.701000	58.666667	-197.892500	-515.598000	-16.313647	42.770000	20.406667
ZM214_15__HJ16	-1		-24.682733	10.666667	9.500000	-10.515691	23.666667	4.333333	6.666667	28.833333	10.333333	24.666667	100.595219	231.685190	13.834833	89.676667	-231.158500	-567.122167	-15.732120	42.003333	20.276667
0439_V5_C1__HJ16	-1		-24.614831	11.500000	10.666667	-7.125432	22.000000	5.666667	7.666667	28.166667	16.333333	26.000000	101.457781	237.396099	17.816000	65.623333	-161.341167	-483.156833	-15.094231	42.156667	19.570000
269_12__HJ16	-1		-25.576066	10.166667	9.000000	-6.508759	23.833333	3.000000	7.000000	30.666667	13.500000	24.333333	99.953052	234.095209	18.289167	74.626667	-190.998333	-496.819667	-16.195580	42.421667	18.180000
9021_14_B2_4571__HJ16	-1		-22.885693	10.166667	8.166667	-6.278524	21.500000	2.166667	6.166667	27.833333	11.833333	24.500000	97.728482	232.081973	14.554167	80.820000	-169.663333	-416.372833	-13.961999	41.653333	20.145000
H030_7__HJ16	-1		-20.973283	8.500000	7.000000	-6.577489	18.333333	5.166667	5.000000	25.833333	13.666667	18.666667	91.328310	222.805154	16.231333	49.605000	-155.548833	-394.825333	-13.263413	42.173333	20.440000
3718_3_11__HJ16	-1		-19.580134	9.166667	7.666667	-6.495417	20.166667	2.833333	6.000000	26.666667	10.500000	16.833333	87.108558	217.378710	18.072833	-3.183333	-139.087833	-396.748833	-13.008042	43.051667	19.670000
0260_V5_C1__HJ16	-1		-22.082720	10.166667	9.333333	-8.508611	28.333333	3.166667	8.333333	20.000000	8.833333	21.166667	95.551737	225.875460	13.050500	80.290000	-160.057333	-375.571000	-13.791025	41.855000	19.255000
247_23__HJ16	-1		-23.058069	9.500000	8.333333	-6.618037	22.166667	5.666667	6.166667	27.500000	11.833333	19.000000	91.526943	219.053475	17.169667	-16.650000	-163.366500	-439.810500	-14.994106	42.218333	20.345000
QH0692_42__HJ16	-1		-22.909637	9.500000	7.833333	-7.628810	24.500000	3.000000	6.166667	27.666667	9.833333	23.000000	98.261169	233.916456	16.485167	-9.976667	-151.366333	-436.492333	-14.458755	42.743333	19.308333
THRO4156__HJ16	-1		-26.777880	11.000000	9.333333	-8.569300	26.666667	5.166667	7.500000	28.500000	15.000000	21.166667	109.392026	245.844354	19.065333	105.303333	-175.953667	-402.524000	-15.533486	42.400000	19.128333
3365_V2_C20__HJ16	-1		-26.823288	9.833333	8.666667	-6.739614	23.666667	5.500000	6.666667	34.833333	14.166667	22.666667	103.290558	230.473500	19.531833	69.805000	-218.957167	-550.142000	-16.344228	40.826667	19.525000
ZM53_12__HJ16	-1		-25.651774	8.333333	7.333333	-8.447032	24.000000	4.000000	7.333333	29.333333	10.333333	25.333333	102.989648	224.617110	17.393333	49.791667	-223.733667	-564.896000	-16.223012	42.885000	19.715000
1054_07_TC4_1499__HJ16	-1		-25.612367	10.500000	8.500000	-6.430115	26.333333	2.166667	7.833333	27.166667	10.666667	26.833333	100.781909	233.762971	15.637500	61.832333	-213.882833	-547.173833	-16.006716	43.956667	19.028333
16055_2_3__HJ16	-1		-25.494662	11.000000	9.000000	-7.192688	29.500000	3.500000	9.000000	21.666667	8.666667	31.166667	103.132175	233.707672	20.008167	44.420000	-246.312833	-639.351333	-16.675807	42.450000	20.693333
RHPA4259_7__HJ16	-1		-24.783665	9.833333	8.833333	-6.569402	21.666667	4.500000	6.333333	31.166667	11.333333	26.333333	98.336125	228.058945	18.325000	46.631667	-192.475000	-543.939167	-16.063934	42.151667	19.916667
CH181_12__HJ16	-1		-26.154607	10.166667	8.833333	-9.136185	27.000000	2.333333	8.166667	26.500000	12.000000	25.666667	102.539059	236.533015	10.937167	27.815000	-209.362000	-534.190000	-17.189925	42.076667	19.231667
T250_4__HJ16	-1		-23.565679	10.333333	9.000000	-7.945989	20.000000	3.666667	7.500000	24.166667	9.000000	23.833333	93.301534	220.264778	13.581500	12.191667	-175.777833	-464.219000	-15.042367	41.943333	20.138333
001428_2_42__HJ16	-1		-25.348264	8.666667	7.833333	-7.319534	27.166667	2.500000	6.833333	25.666667	11.000000	28.166667	101.614544	235.264877	14.498167	61.278333	-179.091000	-495.528333	-15.398148	43.143333	19.545000
DU422_1__HJ16	-1		-22.054329	8.833333	7.000000	-7.173284	24.000000	4.833333	5.166667	27.333333	12.333333	20.500000	93.641241	224.475864	14.439667	7.441667	-173.558833	-441.052500	-14.468896	41.916667	21.280000
CH064_20__HJ16	-1		-26.162919	8.833333	7.666667	-8.718150	25.000000	4.333333	8.500000	31.500000	12.500000	23.500000	103.474829	236.128423	14.719667	67.015000	-232.219500	-597.485500	-16.569626	42.615000	19.760000
H031_7__HJ16	-1		-22.756864	9.333333	8.500000	-6.183136	16.500000	3.833333	7.333333	30.000000	15.833333	21.166667	96.231505	233.317490	20.989500	52.101667	-145.059333	-394.437500	-14.259989	42.141667	18.690000
CH111_8__HJ16	-1		-24.873033	8.666667	7.166667	-7.126383	27.166667	2.500000	9.333333	24.000000	9.500000	23.000000	101.236088	230.798986	13.649167	58.135000	-203.514333	-508.510833	-15.154139	42.815000	19.300000
CH119_10__HJ16	-1		-28.381083	13.666667	12.166667	-12.008102	24.500000	6.333333	8.833333	31.333333	13.833333	27.333333	109.227935	237.678794	18.590667	-13.968333	-268.646000	-639.556500	-18.656934	41.416667	19.731667
Q461_E2__HJ16	-1		-21.675709	8.666667	8.000000	-6.086675	24.500000	3.000000	6.500000	28.000000	8.500000	25.500000	93.007711	229.982830	18.539000	52.286667	-167.767500	-448.132833	-14.002958	41.933333	19.525000
211_9__HJ16	-1		-24.810436	10.833333	8.666667	-9.672058	21.833333	4.666667	6.500000	27.000000	12.000000	23.166667	100.250340	232.978525	17.206000	111.863333	-186.381833	-477.482500	-14.597296	41.265000	19.685000
CH117_4__HJ16	-1		-24.004695	9.833333	8.666667	-6.328863	21.166667	2.666667	8.166667	22.500000	10.166667	29.833333	95.749324	229.416047	20.628167	85.760000	-170.305167	-468.102000	-14.008692	42.935000	19.333333
H035_18__HJ16	-1		-24.383261	10.500000	9.333333	-7.123769	21.666667	3.666667	8.500000	27.666667	10.833333	22.333333	99.888458	235.409454	19.566167	100.293333	-188.433333	-495.106333	-14.418701	42.380000	18.555000
928_28__HJ16	-1		-24.754416	12.333333	11.000000	-6.952118	23.333333	4.000000	8.500000	32.000000	12.166667	28.000000	102.787863	234.916558	20.339000	16.736667	-208.242500	-586.427000	-16.513980	42.715000	19.976667
CH070_1__HJ16	-1		-24.491051	10.166667	9.000000	-8.449076	23.333333	2.166667	7.500000	23.333333	9.833333	25.000000	99.083146	232.057480	19.833000	78.561667	-191.896500	-476.402833	-14.160150	41.935000	20.583333
CH038_12__HJ16	-1		-23.005966	8.833333	7.333333	-6.692871	19.666667	2.666667	5.666667	19.833333	10.666667	26.833333	96.851102	227.624645	16.518833	158.503333	-168.931667	-401.248167	-12.829991	41.776667	20.386667
CH114_8__HJ16	-1		-23.264329	8.833333	7.666667	-7.604324	26.500000	4.500000	4.166667	23.000000	10.833333	22.500000	96.423171	224.074955	14.271833	9.365000	-175.898667	-465.555833	-14.159956	41.263333	19.440000
H061_14__HJ16	-1		-23.185874	10.500000	9.166667	-8.929667	20.166667	4.000000	6.833333	28.000000	9.666667	23.666667	95.327088	226.316786	15.655667	48.206667	-183.678667	-475.697667	-14.468222	41.461667	20.291667
T253_11__HJ16	-1		-24.201143	12.166667	10.166667	-10.489507	26.333333	2.833333	6.500000	24.666667	10.666667	24.666667	99.101764	229.285714	13.809333	61.573333	-193.241500	-457.639167	-14.759408	43.030000	18.528333
T257_31__HJ16	-1		-25.235359	10.166667	8.666667	-7.422155	26.833333	3.833333	7.166667	25.333333	11.666667	25.833333	100.709204	234.025746	18.152333	121.140000	-204.900667	-498.969500	-15.887334	42.253333	18.330000
PVO_4__HJ16	-1		-23.971531	9.833333	8.666667	-6.099187	24.166667	2.333333	7.500000	30.500000	13.000000	21.500000	100.872528	235.058805	19.510333	55.543333	-184.115000	-488.666333	-14.749943	41.800000	20.076667
TRJO4551_58__HJ16	-1		-24.093957	9.500000	8.666667	-7.579051	23.166667	3.333333	6.166667	25.166667	12.000000	23.500000	98.727687	229.892525	14.674000	130.166667	-155.053500	-417.812667	-14.381977	41.175000	20.463333
H078_14__HJ16	-1		-22.708322	7.333333	6.500000	-5.874608	21.333333	3.500000	6.500000	27.166667	10.166667	21.500000	97.584314	229.440674	16.042333	78.986667	-176.285350	-436.748000	-13.903746	41.890000	20.071667
T278_50__HJ16	-1		-24.159604	11.000000	9.500000	-6.455017	26.833333	2.333333	7.000000	24.333333	11.333333	27.500000	98.731919	235.089144	23.730500	101.778333	-186.064833	-480.069667	-15.023138	42.245000	19.393333
H079_2__HJ16	-1		-25.994698	10.833333	9.000000	-8.592626	21.833333	3.000000	7.666667	30.166667	11.833333	24.500000	103.405450	235.066513	15.096500	69.058333	-211.772333	-542.568667	-15.825763	41.516667	20.890000
CH115_12__HJ16	-1		-25.409053	8.833333	7.500000	-7.831156	28.333333	2.500000	4.333333	22.500000	10.666667	23.333333	101.334165	236.627097	13.105667	98.643333	-184.737000	-512.290333	-15.786999	42.085000	20.041667
CH120_6__HJ16	-1		-24.826454	11.166667	9.500000	-6.237956	31.000000	2.500000	5.333333	26.333333	10.500000	24.833333	99.687547	229.635730	17.905000	-35.388333	-201.546167	-564.289667	-16.088191	42.720000	18.926667
T251_18__HJ16	-1		-24.271617	10.666667	9.333333	-7.088531	25.333333	4.333333	7.333333	31.333333	13.000000	21.833333	101.548477	237.232168	19.912000	57.905000	-162.047667	-445.816000	-14.890542	40.570000	19.725000
MW965_26__N6	-1		-26.765747	15.000000	13.000000	-3.310287	23.666667	7.000000	8.000000	25.833333	12.166667	17.333333	85.476978	229.316294	12.109833	-375.870167	-194.125333	-638.879167	-15.815767	41.811667	18.900000
SF162__N6	-1		-27.833280	15.166667	13.666667	-3.289703	26.333333	7.333333	9.333333	24.000000	13.333333	23.000000	87.531180	230.097902	14.582333	-293.601667	-192.086833	-616.004167	-16.095081	41.960000	19.330000
MN_3__N6	-1		-28.058450	16.333333	14.333333	-3.352783	27.000000	7.166667	10.000000	25.500000	13.333333	22.000000	87.321378	232.912461	14.733000	-352.910500	-204.774167	-642.457167	-16.782879	40.115000	19.743333
DJ263_8__N6	-1		-28.036813	15.166667	12.333333	-3.176371	27.666667	7.500000	10.000000	28.333333	12.833333	18.833333	87.680111	233.211491	13.169000	-374.319500	-212.437667	-655.853167	-16.255198	39.533333	19.081667
00836_2_5__N6	-1		-28.839659	14.666667	12.666667	-3.120916	29.500000	6.166667	7.833333	25.500000	16.000000	20.166667	87.294979	229.176202	12.952667	-323.742167	-204.323167	-624.944167	-16.469884	42.035000	19.841667
BX08_16__N6	-1		-27.838872	15.500000	12.500000	-3.281977	27.500000	8.500000	10.333333	28.166667	13.333333	17.833333	87.507748	229.036960	13.605167	-362.984167	-189.735667	-621.035333	-16.898038	41.213333	19.288333
BAL_26__N6	-1		-27.749002	16.000000	13.833333	-3.434418	23.833333	8.000000	10.666667	25.000000	12.333333	19.333333	85.386121	230.683312	14.616000	-312.780833	-204.858833	-612.582167	-15.978025	42.275000	20.105000
HXB2__N6	-1		-28.434892	17.000000	14.500000	-3.489909	27.833333	7.166667	8.500000	27.666667	13.666667	20.500000	87.465591	231.758637	13.647167	-389.076500	-230.537333	-687.612500	-16.675973	41.683333	19.296667
242_14__N6	-1		-29.035940	15.500000	13.000000	-3.823837	33.166667	9.166667	10.166667	27.000000	12.666667	21.166667	87.586316	232.241299	12.608000	-492.584667	-223.106167	-732.055167	-18.076375	41.180000	19.581667
25710_2_43__N6	-1		-27.602998	14.833333	12.666667	-3.501094	29.833333	7.333333	10.333333	28.666667	12.500000	17.166667	87.466853	229.575266	12.202833	-340.196167	-196.536833	-620.499000	-16.967931	42.293333	19.361667
H077_31__N6	-1		-27.711030	15.000000	12.166667	-2.976298	31.500000	5.833333	7.666667	25.000000	12.500000	21.333333	87.459280	235.435949	11.458500	-295.224500	-199.112333	-597.050000	-15.402534	41.628333	18.086667
6535_3__N6	-1		-26.953819	14.833333	13.000000	-3.134837	21.666667	6.166667	8.500000	23.166667	13.333333	21.500000	85.329763	230.235866	15.701500	-254.517833	-192.137333	-561.721500	-14.901561	40.400000	20.015000
SS1196_1__N6	-1		-28.178530	17.000000	14.000000	-3.589920	25.500000	9.166667	10.666667	28.333333	14.833333	21.000000	87.907689	230.399571	15.797167	-339.782667	-205.440167	-644.042167	-17.664279	41.875000	18.785000
ZM197_7__N6	-1		-27.304674	13.666667	10.666667	-3.079473	20.833333	9.000000	9.500000	25.833333	14.500000	16.500000	85.140894	234.303187	11.574833	-310.010667	-187.794167	-573.400833	-15.393917	40.458333	20.658333
H029_12__N6	-1		-27.958628	15.833333	14.333333	-3.667104	26.666667	8.833333	10.166667	27.833333	11.166667	18.666667	86.177529	228.087543	10.827833	-407.666333	-218.551500	-665.119500	-16.384660	41.805000	18.826667
1012_11_TC21_3257__N6	-1		-28.726226	13.000000	10.666667	-3.151713	25.833333	7.500000	9.500000	24.333333	14.500000	24.666667	90.179209	236.803896	15.955333	-287.034667	-174.156500	-585.497500	-16.047389	42.948333	18.570000
H086_8__N6	-1		-30.530149	15.833333	13.833333	-2.987518	17.833333	7.500000	13.500000	24.500000	15.500000	29.333333	87.601938	228.518036	17.458000	-296.035000	-242.139667	-651.674167	-17.404853	39.773333	19.871667
Q23_17__N6	-1		-28.291676	14.666667	12.500000	-3.730743	27.333333	8.166667	10.500000	25.500000	11.500000	20.333333	87.931489	228.296641	11.381000	-442.926500	-208.864333	-664.501000	-16.848071	42.068333	19.761667
BZ167_12__N6	-1		-28.085262	15.666667	13.833333	-3.187358	23.833333	8.000000	10.166667	26.500000	14.166667	19.666667	85.069947	232.325301	15.901333	-302.093833	-187.425500	-593.766500	-15.784303	40.218333	19.815000
25711_2_4__N6	-1		-27.558557	14.833333	13.000000	-3.497253	28.333333	7.500000	8.666667	25.666667	12.833333	20.333333	87.535378	233.195726	13.766333	-337.262000	-175.731167	-594.512000	-16.201724	40.653333	21.245000
ZM109_4__N6	-1		-26.326789	16.000000	13.000000	-3.106832	26.833333	8.500000	10.000000	28.166667	11.500000	19.333333	85.711389	225.395425	9.895000	-347.932500	-211.292833	-622.008000	-16.061881	41.023333	20.396667
25925_2_22__N6	-1		-27.218534	13.666667	11.166667	-3.157913	26.000000	6.333333	9.333333	22.333333	13.500000	18.000000	85.569749	229.167838	12.487333	-347.984167	-208.338500	-659.371833	-15.951280	41.325000	19.206667
1056_10_TA11_1826__N6	-1		-27.935513	16.666667	14.333333	-3.704920	27.666667	8.166667	8.500000	30.166667	12.833333	17.500000	87.292269	234.031951	14.188333	-321.680167	-182.714333	-609.305833	-16.219435	40.860000	19.868333
16845_2_22__N6	-1		-28.345519	15.500000	12.666667	-3.234207	30.333333	8.333333	9.166667	31.833333	12.500000	18.166667	87.387196	235.212568	14.917000	-351.237667	-193.408667	-616.499167	-17.179979	40.286667	19.421667
DU156_12__N6	-1		-26.567098	14.166667	12.500000	-3.406850	30.666667	8.333333	7.833333	27.333333	12.000000	13.833333	88.070542	233.581197	6.036833	-481.004167	-207.349333	-711.223167	-16.407642	41.205000	18.941667
TRO_11__N6	-1		-26.389367	15.000000	12.666667	-3.082199	24.833333	9.666667	9.000000	28.000000	12.500000	13.000000	85.267913	233.229902	12.414667	-346.676000	-186.278000	-577.737000	-15.727824	39.821667	19.176667
26191_2_48__N6	-1		-27.850853	15.333333	12.333333	-3.093292	28.333333	7.000000	8.833333	27.666667	13.000000	15.833333	87.856048	227.713270	9.542333	-420.941000	-214.095000	-685.090500	-17.467841	42.171667	19.563333
SC422_8__N6	-1		-27.874500	15.666667	14.166667	-3.623454	27.833333	7.500000	10.166667	26.500000	15.000000	18.000000	87.656580	230.941232	8.926500	-314.127833	-168.918500	-573.124500	-16.102977	42.936667	18.156667
WITO4160_33__N6	-1		-27.789509	16.333333	13.500000	-3.127970	23.166667	9.333333	8.833333	32.166667	12.833333	15.666667	85.339464	228.653511	17.265833	-263.437833	-202.557333	-599.068167	-15.587175	42.198333	18.206667
0013095_2_11__N6	-1		-27.646960	18.000000	15.000000	-3.492981	28.666667	6.000000	9.666667	25.833333	13.666667	21.166667	87.517630	236.491506	14.566833	-353.091500	-231.882000	-689.029167	-16.848841	41.043333	21.383333
REJO4541_67__N6	-1		-28.381542	15.000000	13.500000	-3.135757	28.333333	7.333333	10.500000	28.166667	12.833333	20.666667	87.776358	232.238687	8.822500	-403.944833	-210.844167	-659.083833	-16.793001	42.010000	19.031667
ZM135_10A__N6	-1		-28.428589	16.666667	14.000000	-3.265747	26.500000	9.333333	9.500000	29.500000	16.333333	17.666667	87.261905	229.859688	16.316167	-398.953167	-218.354333	-681.000833	-17.581056	41.280000	20.851667
700010040_C9_4520__N6	-1		-25.666454	14.833333	12.833333	-3.429367	27.666667	7.333333	7.333333	27.000000	10.666667	19.333333	85.698466	228.771609	11.309667	-354.805667	-165.362833	-568.935167	-15.359254	41.965000	20.600000
DU123_06__N6	-1		-27.065912	14.666667	12.666667	-3.397263	30.000000	8.500000	8.166667	32.000000	9.666667	15.333333	87.683099	231.568989	7.109333	-392.258667	-200.761833	-614.928333	-16.300551	41.588333	18.663333
ZM249_1__N6	-1		-26.576000	15.666667	13.333333	-3.670624	29.000000	8.000000	7.833333	27.833333	10.166667	14.166667	87.745860	227.743139	10.319000	-441.287833	-201.391667	-691.317667	-16.263664	40.625000	20.028333
16936_2_21__N6	-1		-28.433810	12.000000	11.333333	-3.417542	27.166667	6.000000	11.166667	23.500000	14.333333	18.833333	84.950148	227.440458	11.539167	-423.208667	-226.159000	-710.721167	-17.343420	41.451667	19.528333
Q842_D12__N6	-1		-28.565826	15.833333	13.166667	-3.166250	27.833333	8.666667	9.833333	29.500000	12.333333	17.333333	87.845075	229.763038	8.863167	-453.351333	-219.128333	-678.356667	-16.657397	40.873333	19.488333
SC05_8C11_2344__N6	-1		-26.596155	14.833333	12.333333	-3.570582	27.833333	6.833333	9.833333	24.000000	13.000000	21.000000	85.409528	229.088308	8.467667	-323.649333	-180.738167	-578.274500	-15.325664	41.910000	18.043333
PRB926_04_A9_4237__N6	-1		-26.991130	15.166667	12.333333	-3.317103	25.500000	8.666667	10.000000	26.333333	11.500000	16.833333	85.665149	231.137067	11.197833	-333.800500	-167.527333	-560.243500	-15.423887	41.761667	19.080000
Q259_17__N6	-1		-27.221906	16.166667	13.500000	-3.342621	23.833333	7.666667	9.166667	25.666667	11.500000	19.833333	84.902718	226.177679	12.376500	-415.371000	-202.986333	-641.133667	-15.862685	41.495000	19.338333
T255_34__N6	-1		-27.642804	15.000000	12.166667	-3.133677	28.500000	11.500000	9.000000	27.333333	11.000000	19.500000	88.009960	233.235987	5.710000	-462.705500	-195.335667	-622.415167	-16.615686	41.676667	18.061667
H022_7__N6	-1		-28.407377	14.500000	12.666667	-3.206258	28.166667	7.500000	8.666667	26.333333	14.333333	23.000000	87.250988	234.747485	15.101833	-306.939167	-198.216333	-609.854000	-16.504173	40.723333	19.701667
Q769_D22__N6	-1		-28.902514	15.000000	13.000000	-2.852122	31.333333	8.666667	9.500000	25.166667	9.833333	19.333333	88.111270	232.713981	6.465167	-500.456833	-230.957167	-729.326333	-17.623784	41.745000	18.963333
1006_11_C3_1601__N6	-1		-27.204735	14.833333	13.500000	-3.216995	22.833333	7.833333	9.000000	25.666667	13.333333	17.166667	85.108555	229.081073	16.621167	-334.322167	-184.659833	-569.032500	-15.700580	42.120000	18.291667
T280_5__N6	-1		-28.256643	16.833333	14.666667	-3.421082	25.833333	7.166667	10.333333	27.500000	12.666667	18.333333	85.127401	226.561750	13.188000	-420.854333	-215.776833	-668.175833	-16.755631	41.630000	18.481667
CAP210_E8__N6	-1		-27.659208	12.833333	11.666667	-3.105820	29.000000	7.833333	8.833333	24.500000	10.666667	18.666667	87.259561	230.455467	8.094667	-385.042833	-206.260500	-680.187500	-16.503667	40.495000	19.891667
WEAU_D15_410__N6	-1		-26.915694	14.166667	11.500000	-3.518158	24.833333	9.166667	9.500000	26.666667	13.333333	18.000000	85.372717	232.251117	12.502167	-282.204500	-167.358667	-549.030000	-15.164288	41.223333	20.101667
263_8__N6	-1		-28.275510	14.666667	12.333333	-3.068273	28.500000	8.833333	9.000000	27.666667	11.500000	17.833333	87.885184	234.272726	13.264500	-446.797333	-202.823833	-646.113000	-16.505014	40.471667	18.618333
0330_V4_C3__N6	-1		-28.752425	16.166667	14.333333	-3.281718	29.333333	8.333333	9.833333	28.500000	12.000000	18.333333	87.622921	228.795302	10.859833	-463.769333	-219.666000	-679.023167	-17.512062	41.948333	18.316667
AC10_29__N6	-1		-28.187365	15.333333	11.666667	-3.075267	26.333333	9.500000	9.833333	26.333333	12.500000	18.500000	87.236557	233.845603	12.779333	-383.048500	-194.485167	-623.417167	-16.011653	42.090000	19.761667
3415_V1_C1__N6	-1		-28.768283	16.000000	14.333333	-3.401077	22.666667	6.833333	10.500000	23.833333	14.166667	18.833333	85.423456	230.211946	14.388333	-364.655000	-205.571333	-625.266833	-15.832047	40.728333	19.248333
6240_08_TA5_4622__N6	-1		-27.098952	14.833333	12.500000	-3.393143	25.333333	8.833333	9.166667	26.000000	12.500000	17.000000	85.555214	233.460848	10.500167	-326.748833	-192.164833	-598.014500	-15.853263	41.193333	18.156667
T252_7__N6	-1		-28.226456	18.666667	14.833333	-3.040812	20.500000	9.666667	11.000000	23.333333	15.166667	24.000000	84.795078	229.701441	12.598833	-442.616000	-220.431000	-649.079500	-17.362173	41.730000	19.861667
CH110_2__N6	-1		-28.411977	15.666667	13.666667	-3.477275	26.166667	7.333333	11.000000	24.333333	12.500000	18.666667	85.073989	230.122156	9.932667	-382.588667	-218.968500	-677.415167	-17.127191	41.443333	20.030000
6244_13_B5_4567__N6	-1		-29.360981	16.000000	13.666667	-3.615423	31.666667	9.166667	8.833333	27.500000	11.166667	22.833333	91.599387	240.098752	15.925500	-413.874667	-231.137333	-753.933833	-18.444759	40.893333	18.303333
Q168_A2__N6	-1		-28.481894	16.000000	13.500000	-2.955246	26.833333	8.000000	9.833333	27.833333	12.000000	18.000000	87.888008	227.291622	7.576000	-418.926833	-217.979833	-672.038500	-17.167781	41.038333	19.056667
235_47__N6	-1		-26.854018	13.833333	11.833333	-3.764781	24.166667	9.333333	6.666667	30.333333	10.666667	14.666667	85.572847	228.488493	12.791167	-410.122500	-183.418000	-595.131000	-14.923393	40.293333	19.241667
62357_14_D3_4589__N6	-1		-27.869572	15.833333	13.500000	-3.351771	25.666667	7.333333	10.166667	28.166667	10.666667	20.833333	84.663044	226.996950	11.623833	-284.695500	-204.834500	-588.416167	-16.248874	41.008333	20.121667
CAAN5342__N6	-1		-28.399944	17.500000	14.500000	-3.392268	29.666667	6.500000	9.500000	28.333333	14.333333	20.500000	87.537723	231.703797	12.689167	-337.723667	-204.774333	-658.811000	-16.969879	42.296667	18.306667
H080_23__N6	-1		-27.160487	16.666667	14.500000	-3.389587	18.833333	9.166667	7.833333	28.500000	14.500000	17.500000	85.129570	229.975344	16.571167	-327.261000	-208.454167	-604.785333	-15.357505	41.776667	18.850000
DU172_17__N6	-1		-26.641688	15.000000	13.500000	-4.129542	27.833333	8.833333	9.166667	26.000000	9.500000	21.000000	87.029598	231.923620	13.107167	-424.007667	-189.883500	-631.389500	-15.581937	41.195000	20.251667
DU151_02__N6	-1		-28.724037	14.333333	12.000000	-3.756846	27.333333	9.166667	9.666667	29.000000	11.833333	17.166667	87.652072	225.496686	13.737167	-506.265333	-229.058667	-712.204667	-17.850843	40.210000	19.668333
ZM233_6__N6	-1		-27.195928	12.500000	10.166667	-2.983078	25.000000	7.333333	8.833333	23.166667	12.833333	16.833333	85.748033	226.669383	12.028500	-340.640500	-200.625333	-651.356667	-15.737626	41.485000	19.180000
CAP45_G3__N6	-1		-27.563972	13.666667	11.500000	-3.325170	28.833333	9.166667	8.666667	30.666667	10.000000	13.666667	87.706459	227.730258	8.171667	-478.003333	-202.045667	-682.133500	-16.887027	41.693333	20.035000
ZM214_15__N6	-1		-28.331085	15.166667	12.500000	-3.340139	27.166667	8.333333	10.333333	30.166667	13.000000	18.166667	87.400274	232.901037	11.610000	-346.624500	-206.052333	-635.396833	-16.858845	40.565000	19.666667
0439_V5_C1__N6	-1		-29.002874	17.500000	15.500000	-3.984695	22.666667	8.666667	10.833333	29.666667	15.166667	19.833333	85.969080	233.840929	15.392833	-429.021000	-201.553000	-653.200000	-16.622437	39.958333	19.328333
269_12__N6	-1		-28.271179	16.666667	14.333333	-2.714411	27.166667	7.500000	9.666667	24.166667	12.500000	21.666667	85.705386	229.299223	12.026667	-440.673667	-227.705167	-675.535167	-16.481257	40.838333	18.143333
9021_14_B2_4571__N6	-1		-27.541973	15.333333	12.166667	-3.128754	25.333333	7.166667	8.666667	24.666667	12.666667	20.166667	85.826081	233.597994	13.292500	-304.160000	-209.426167	-617.987333	-14.910241	40.263333	19.445000
H030_7__N6	-1		-28.020084	13.833333	12.166667	-3.616063	23.333333	8.333333	8.500000	27.000000	13.000000	19.166667	84.727478	229.093296	12.495000	-401.325667	-190.351333	-641.214333	-16.696726	41.408333	19.780000
3718_3_11__N6	-1		-29.077525	15.333333	12.333333	-3.505178	24.833333	8.833333	9.833333	28.666667	12.166667	18.166667	85.341189	226.389320	8.206000	-478.760167	-219.727167	-711.287500	-17.934058	41.865000	19.218333
0260_V5_C1__N6	-1		-27.911672	15.833333	13.666667	-3.597102	31.166667	7.000000	10.166667	26.000000	11.333333	21.666667	87.554481	230.789388	7.419167	-435.416500	-214.314667	-677.826833	-17.175157	40.815000	18.641667
247_23__N6	-1		-25.774253	13.666667	10.666667	-3.090403	25.666667	9.000000	8.000000	28.500000	10.000000	12.500000	85.406819	227.090659	8.430333	-438.849167	-188.058833	-657.850500	-15.833977	40.588333	19.611667
QH0692_42__N6	-1		-26.854477	14.833333	12.500000	-3.652466	25.500000	9.000000	10.000000	26.000000	13.000000	18.166667	85.297460	233.514630	12.372667	-315.832667	-186.685000	-583.432833	-15.344559	41.271667	18.951667
THRO4156__N6	-1		-28.753948	14.833333	12.500000	-3.394709	31.000000	10.666667	7.500000	30.333333	9.666667	18.666667	95.668391	244.796170	8.363833	-433.008000	-222.931667	-666.759833	-17.253332	42.426667	18.176667
3365_V2_C20__N6	-1		-27.827243	16.666667	13.666667	-3.064046	24.666667	8.833333	10.166667	26.000000	12.500000	18.500000	85.745796	229.339416	13.213833	-432.399000	-221.888500	-678.652167	-16.800449	40.688333	18.815000
ZM53_12__N6	-1		-28.406788	14.333333	12.000000	-3.581528	30.833333	9.333333	9.333333	26.500000	12.500000	15.666667	87.899178	225.739963	12.093167	-381.076500	-198.181000	-635.685667	-16.870813	42.270000	18.780000
1054_07_TC4_1499__N6	-1		-26.915300	15.666667	12.833333	-3.570429	25.166667	7.333333	8.000000	23.666667	12.833333	20.166667	85.619837	232.678779	15.012500	-314.483167	-190.911333	-583.819333	-15.309295	42.718333	18.675000
16055_2_3__N6	-1		-27.637501	13.000000	10.833333	-3.151810	27.000000	7.500000	9.000000	21.666667	12.166667	18.166667	85.276089	229.534090	9.973667	-361.497833	-193.186667	-612.890833	-16.613782	41.136667	20.371667
RHPA4259_7__N6	-1		-28.048326	11.666667	10.833333	-3.365479	23.833333	9.666667	9.166667	27.333333	12.333333	14.833333	85.050421	229.392158	12.514500	-373.988333	-186.695000	-602.036333	-16.577531	40.920000	19.598333
CH181_12__N6	-1		-28.622664	12.000000	10.500000	-3.110143	29.500000	7.166667	9.833333	26.500000	11.833333	18.333333	87.148254	233.783185	11.641667	-350.189167	-221.362833	-688.241667	-17.803674	41.403333	18.496667
T250_4__N6	-1		-29.582425	15.166667	13.166667	-3.368673	31.000000	5.500000	10.833333	28.333333	14.666667	21.666667	87.828398	229.774535	8.795667	-439.992667	-229.621667	-700.975833	-18.175688	41.455000	19.211667
001428_2_42__N6	-1		-28.352342	14.666667	12.833333	-3.923086	30.833333	5.833333	10.333333	24.166667	13.166667	20.833333	87.473683	232.774926	12.556500	-365.961500	-187.981167	-641.763667	-17.202083	41.983333	19.023333
DU422_1__N6	-1		-27.486774	13.833333	12.166667	-3.550969	25.333333	9.333333	9.666667	29.166667	11.166667	15.666667	85.495864	228.002375	10.002000	-405.806000	-204.333833	-644.462833	-16.763753	41.911667	20.315000
CH064_20__N6	-1		-28.389097	13.500000	12.166667	-2.791417	30.166667	6.500000	10.500000	27.500000	11.833333	15.833333	87.534059	232.884375	8.287667	-515.570833	-234.431667	-747.431333	-17.825679	42.136667	19.595000
H031_7__N6	-1		-28.124022	17.166667	15.333333	-2.983917	20.166667	9.333333	8.333333	29.833333	15.333333	18.333333	85.472190	229.647668	15.808833	-305.306833	-208.135000	-592.220833	-15.895908	41.731667	17.431667
CH111_8__N6	-1		-27.047296	14.000000	11.500000	-3.609070	31.500000	6.666667	8.833333	27.833333	10.500000	16.166667	87.331449	232.018742	10.233000	-397.610500	-212.057167	-660.608833	-16.555362	43.115000	18.255000
CH119_10__N6	-1		-29.353453	16.333333	12.333333	-4.734517	30.666667	8.333333	10.000000	30.833333	12.833333	18.666667	89.805992	234.466148	13.424833	-412.309833	-212.925500	-693.562667	-18.930613	41.103333	19.043333
Q461_E2__N6	-1		-28.405095	15.500000	13.333333	-3.255488	24.333333	8.000000	10.000000	27.833333	12.000000	19.166667	85.060113	232.161374	12.893333	-432.662333	-207.844833	-649.538667	-16.376504	40.458333	19.141667
211_9__N6	-1		-28.374747	15.833333	13.166667	-3.190445	28.333333	9.000000	10.000000	26.333333	11.833333	23.333333	87.818520	232.947041	11.729167	-471.600833	-232.677333	-694.209167	-17.577590	39.948333	19.073333
CH117_4__N6	-1		-28.075255	14.833333	13.000000	-3.356649	24.166667	6.166667	10.500000	20.000000	15.333333	22.833333	84.909762	230.134492	16.172833	-308.701167	-213.344000	-644.598833	-15.875432	41.501667	19.570000
H035_18__N6	-1		-26.963478	13.666667	11.666667	-3.420751	24.000000	9.166667	9.833333	26.000000	13.166667	18.666667	85.358628	234.063522	14.622000	-312.647833	-180.376000	-571.027333	-15.888313	41.500000	18.075000
928_28__N6	-1		-27.888152	16.833333	15.666667	-3.497503	25.500000	8.333333	11.166667	26.833333	12.666667	22.000000	85.712480	233.001727	16.450000	-432.941000	-214.764333	-651.490000	-17.424616	41.405000	19.828333
CH070_1__N6	-1		-28.329670	18.333333	15.666667	-3.308919	29.833333	9.500000	8.833333	29.333333	11.500000	20.666667	87.868664	234.154365	9.360333	-461.799500	-230.400333	-682.097500	-17.291123	40.781667	19.670000
CH038_12__N6	-1		-27.339835	15.833333	12.500000	-3.602778	28.833333	8.166667	9.500000	29.000000	11.666667	20.666667	87.494441	231.022675	11.512833	-410.184000	-211.259667	-673.031667	-15.914843	41.288333	19.935000
CH114_8__N6	-1		-28.553192	14.666667	11.000000	-3.790746	29.833333	6.333333	9.833333	27.333333	14.666667	17.833333	87.746251	230.946866	11.612167	-349.002333	-205.326667	-671.534500	-17.143576	40.205000	18.631667
H061_14__N6	-1		-27.529334	15.666667	11.666667	-3.634043	27.166667	7.666667	8.666667	26.500000	13.166667	20.500000	86.820315	229.534884	12.676500	-316.913333	-203.321000	-612.668667	-16.166161	40.731667	20.090000
T253_11__N6	-1		-28.308248	14.666667	13.333333	-3.467906	32.000000	9.000000	10.000000	26.833333	12.500000	17.333333	87.463417	231.885235	8.199833	-432.112167	-181.661667	-621.139000	-16.751950	41.028333	18.073333
T257_31__N6	-1		-28.742086	15.000000	12.500000	-3.295146	27.500000	9.333333	10.333333	26.166667	11.333333	22.166667	87.285212	235.247072	10.656000	-407.723667	-222.681333	-679.215000	-17.015709	41.750000	17.718333
PVO_4__N6	-1		-27.793488	14.333333	12.333333	-3.508331	25.666667	8.833333	9.500000	27.666667	12.666667	17.833333	86.050529	234.892544	12.998167	-330.155000	-191.106833	-588.089500	-15.887232	41.340000	19.425000
TRJO4551_58__N6	-1		-28.044385	15.333333	12.333333	-3.380890	27.166667	8.500000	8.666667	27.000000	13.333333	21.000000	87.354978	231.672544	13.332333	-293.320000	-212.986167	-640.994667	-16.144431	41.058333	19.898333
H078_14__N6	-1		-26.623353	15.833333	13.000000	-3.980825	22.166667	8.666667	9.166667	26.500000	13.166667	18.166667	85.658423	229.655064	12.710500	-306.263667	-185.713667	-564.261000	-15.108654	41.588333	19.638333
T278_50__N6	-1		-27.682173	14.500000	13.333333	-3.059870	27.166667	9.833333	7.833333	26.000000	10.166667	16.000000	84.448725	233.512897	12.185500	-404.260167	-218.203667	-617.973000	-16.484379	41.085000	18.600000
H079_2__N6	-1		-27.647752	15.500000	12.500000	-3.695109	27.833333	11.500000	7.000000	30.000000	9.000000	15.666667	87.342549	233.770806	9.238167	-428.312333	-224.785667	-656.351333	-16.295186	40.320000	20.118333
CH115_12__N6	-1		-27.943082	14.000000	12.500000	-3.211446	33.166667	6.333333	8.666667	29.000000	13.000000	17.166667	87.451170	234.924263	11.170000	-351.300500	-171.580000	-578.226500	-16.898736	42.030000	19.595000
CH120_6__N6	-1		-26.791260	14.000000	12.333333	-3.777400	27.833333	6.000000	9.333333	23.666667	14.166667	18.500000	85.598777	230.328446	14.208833	-313.716000	-186.869833	-624.477833	-16.344326	42.436667	18.328333
T251_18__N6	-1		-26.880554	15.500000	13.500000	-3.479818	25.333333	8.500000	8.833333	25.333333	11.666667	18.000000	85.364994	231.312633	10.145167	-440.806500	-215.363333	-654.433167	-16.598168	39.905000	19.283333
MW965_26__NIH45-46	-1		-32.709256	21.333333	18.333333	-3.937586	23.166667	7.500000	15.833333	22.500000	18.666667	28.666667	94.334636	236.484912	18.967833	-202.978333	-220.782000	-683.180000	-18.624602	42.648333	19.435000
SF162__NIH45-46	-1		-33.220473	17.166667	14.833333	-4.909673	21.166667	4.833333	18.500000	21.833333	16.833333	37.500000	97.069122	236.015355	24.646833	-46.986667	-194.064000	-620.409333	-18.671782	42.165000	19.686667
MN_3__NIH45-46	-1		-34.739604	19.833333	16.833333	-4.742844	22.666667	6.000000	20.500000	22.000000	18.833333	39.333333	97.074803	239.232755	20.530000	-197.035000	-278.484000	-807.625833	-20.621598	40.586667	20.080000
DJ263_8__NIH45-46	-1		-33.493687	21.000000	18.666667	-4.802684	21.500000	5.833333	18.666667	24.666667	20.666667	32.500000	97.047522	238.538977	24.971650	-258.496667	-283.182333	-769.295167	-19.167456	40.778333	19.500000
00836_2_5__NIH45-46	-1		-33.953796	20.166667	16.666667	-5.028814	23.333333	4.000000	16.833333	24.500000	24.000000	34.833333	96.950042	235.357604	23.652850	-110.710000	-218.363167	-629.143833	-19.472415	42.038333	20.451667
BX08_16__NIH45-46	-1		-33.190453	18.833333	16.000000	-5.094879	22.333333	5.666667	19.666667	26.833333	15.333333	32.666667	97.351229	235.269624	24.165300	-157.710000	-187.048333	-614.129833	-18.534329	42.318333	19.296667
BAL_26__NIH45-46	-1		-32.594664	19.333333	16.333333	-3.257762	17.500000	5.500000	17.166667	25.833333	18.500000	31.500000	94.041622	235.099892	24.877500	-35.321667	-191.663500	-606.771667	-18.069448	42.515000	20.745000
HXB2__NIH45-46	-1		-33.834464	20.833333	16.333333	-4.257263	22.500000	7.500000	17.666667	24.500000	18.666667	34.666667	97.722907	239.380509	21.039217	-234.688333	-265.376167	-749.538000	-19.068606	41.546667	19.473333
242_14__NIH45-46	-1		-34.387814	22.666667	18.500000	-4.837468	24.666667	6.000000	19.500000	25.833333	16.833333	37.500000	96.750798	239.113142	17.052433	-417.646667	-278.473167	-836.342667	-20.529432	40.708333	19.931667
25710_2_43__NIH45-46	-1		-33.309859	20.500000	17.000000	-5.164815	24.333333	5.500000	17.500000	27.666667	18.000000	33.333333	96.993789	236.551783	22.111883	-166.541667	-212.215000	-659.480000	-19.528826	41.891667	20.726667
H077_31__NIH45-46	-1		-33.110209	17.500000	15.000000	-4.135640	25.833333	4.000000	15.833333	21.833333	19.666667	31.500000	97.749565	241.900048	18.186967	-198.891667	-240.889667	-677.751167	-19.475959	42.080000	18.350000
6535_3__NIH45-46	-1		-31.810357	17.333333	15.500000	-3.121618	19.333333	6.333333	17.166667	19.000000	19.666667	33.000000	93.832316	235.545895	23.077000	-83.445000	-204.053500	-605.401833	-17.586894	41.175000	19.986667
SS1196_1__NIH45-46	-1		-33.537837	20.666667	17.333333	-5.169429	18.666667	10.000000	17.500000	25.333333	19.833333	32.166667	96.976826	236.589933	21.641567	-144.930000	-207.227500	-630.265000	-19.393106	42.068333	19.028333
ZM197_7__NIH45-46	-1		-32.804606	20.000000	17.333333	-3.569555	17.166667	7.833333	17.333333	23.666667	18.666667	32.166667	94.947827	240.446519	25.175850	-95.205000	-198.577833	-625.512667	-17.780371	40.010000	20.420000
H029_12__NIH45-46	-1		-32.853174	21.666667	18.333333	-3.890299	22.166667	7.333333	16.666667	23.666667	18.833333	32.500000	95.094977	234.002883	19.992850	-279.523333	-256.073500	-750.910500	-19.925852	42.173333	19.161667
1012_11_TC21_3257__NIH45-46	-1		-34.132371	15.500000	13.000000	-4.483576	20.166667	5.833333	19.333333	21.333333	19.333333	37.000000	99.204530	241.569963	24.632283	-30.561667	-204.801167	-629.186667	-18.423924	43.576667	19.413333
H086_8__NIH45-46	-1		-35.977807	21.833333	17.500000	-3.407445	15.333333	6.000000	23.500000	22.333333	18.833333	44.333333	97.110983	235.597975	20.912200	-135.535000	-265.309167	-740.883167	-19.693755	41.581667	19.970000
Q23_17__NIH45-46	-1		-34.364414	23.333333	20.833333	-5.110535	23.500000	5.000000	20.166667	24.000000	16.500000	33.833333	97.527288	235.309532	25.053517	-371.815000	-260.527833	-783.390500	-20.743194	41.908333	20.033333
BZ167_12__NIH45-46	-1		-32.140938	19.333333	15.166667	-3.826324	20.000000	9.000000	17.166667	21.666667	20.333333	32.333333	93.627808	237.112232	24.600183	-98.538333	-205.808500	-639.101167	-18.396553	40.996667	20.023333
25711_2_4__NIH45-46	-1		-33.937581	18.666667	15.500000	-3.889221	21.666667	6.666667	18.166667	24.166667	19.333333	34.333333	97.609555	239.772274	27.231783	0.205000	-210.341000	-597.030833	-17.775179	41.193333	21.476667
ZM109_4__NIH45-46	-1		-31.172553	18.333333	15.000000	-3.975728	23.333333	4.833333	15.500000	21.166667	17.000000	36.333333	94.632220	232.477396	17.934333	-287.148333	-218.889333	-652.735333	-18.980970	40.986667	20.778333
25925_2_22__NIH45-46	-1		-32.245096	19.333333	16.333333	-3.608515	21.666667	4.833333	17.333333	22.500000	18.000000	31.666667	95.561513	236.938718	25.764267	-149.450000	-202.087500	-659.109000	-18.380146	41.378333	19.486667
1056_10_TA11_1826__NIH45-46	-1		-32.766888	19.833333	15.833333	-4.798538	21.666667	6.000000	16.666667	25.000000	18.666667	33.000000	96.714892	241.258486	22.544733	-74.535000	-189.800333	-585.017667	-17.914969	40.931667	20.720000
16845_2_22__NIH45-46	-1		-34.931281	22.166667	20.333333	-5.590688	24.000000	5.500000	20.000000	30.000000	17.333333	35.500000	97.673267	242.013819	25.404217	-160.196667	-227.108833	-710.405500	-21.156126	40.538333	21.108333
DU156_12__NIH45-46	-1		-33.099038	18.833333	16.166667	-3.919556	28.500000	6.166667	18.000000	23.333333	16.500000	30.500000	98.088008	240.502847	19.253333	-263.221667	-234.434833	-755.098833	-19.521096	41.725000	19.271667
TRO_11__NIH45-46	-1		-31.529049	19.666667	17.166667	-4.392924	20.500000	7.166667	14.000000	24.666667	18.833333	31.333333	94.708327	239.168845	23.483967	-153.421667	-188.399167	-594.798667	-17.983090	40.355000	19.998333
26191_2_48__NIH45-46	-1		-33.697371	20.500000	17.000000	-3.608129	23.833333	5.000000	18.500000	27.833333	16.000000	29.833333	98.078375	234.933020	25.350017	-214.153333	-238.744500	-754.835167	-20.084958	42.601667	19.798333
SC422_8__NIH45-46	-1		-33.280331	20.333333	16.000000	-5.119593	22.166667	6.500000	17.833333	25.500000	19.500000	35.166667	97.719873	238.666287	21.682983	-91.003333	-219.193667	-665.908000	-18.769671	42.426667	18.885000
WITO4160_33__NIH45-46	-1		-33.414225	20.333333	16.000000	-3.101532	19.666667	10.833333	15.333333	26.500000	21.166667	29.500000	94.621556	235.485955	23.693833	-15.298333	-190.142167	-579.358000	-17.867868	42.521667	18.211667
0013095_2_11__NIH45-46	-1		-34.378325	20.500000	17.833333	-4.717046	24.166667	6.500000	20.500000	23.666667	17.666667	37.166667	96.867287	242.861018	29.317450	-167.225000	-233.895000	-703.275833	-20.495199	41.081667	21.873333
REJO4541_67__NIH45-46	-1		-34.502551	20.666667	17.333333	-4.614120	23.833333	6.500000	17.500000	23.166667	20.333333	36.666667	97.391257	238.055235	20.050067	-318.696667	-267.756833	-778.115833	-19.982155	42.015000	18.988333
ZM135_10A__NIH45-46	-1		-34.266781	21.000000	18.500000	-4.312459	19.500000	6.833333	19.500000	26.666667	18.833333	34.666667	97.352761	238.246327	23.353800	-182.450000	-218.899167	-694.072167	-19.875805	41.285000	21.001667
700010040_C9_4520__NIH45-46	-1		-31.347150	17.500000	15.166667	-3.805140	22.833333	6.500000	16.000000	22.333333	15.666667	31.833333	95.195047	235.632917	20.674700	-205.461667	-216.807333	-645.657500	-17.810830	41.646667	21.210000
DU123_06__NIH45-46	-1		-33.524776	19.166667	16.500000	-4.391525	27.333333	7.166667	15.833333	27.166667	19.000000	30.333333	97.588290	237.318622	17.447683	-236.868333	-230.439000	-677.165500	-19.950176	41.761667	19.033333
ZM249_1__NIH45-46	-1		-32.505168	19.333333	17.000000	-5.017242	26.333333	5.833333	17.000000	24.666667	16.333333	29.833333	97.583721	236.255839	19.330317	-217.113333	-208.834333	-657.731333	-18.853640	40.766667	20.383333
16936_2_21__NIH45-46	-1		-32.831553	17.666667	15.500000	-2.887451	22.500000	4.666667	18.000000	23.333333	14.833333	35.500000	93.197256	233.239038	19.644500	-301.745000	-237.844167	-779.953833	-19.406472	41.320000	20.145000
Q842_D12__NIH45-46	-1		-33.779010	20.833333	19.333333	-4.553238	22.000000	6.666667	18.166667	25.833333	19.500000	30.333333	97.403357	236.353457	23.213183	-321.386667	-252.455000	-743.440000	-18.488102	40.918333	20.791667
SC05_8C11_2344__NIH45-46	-1		-31.535048	16.500000	12.500000	-3.531469	22.833333	5.500000	15.833333	20.166667	17.166667	33.500000	94.864456	236.395605	22.430167	-109.385000	-212.390000	-646.221833	-17.933937	42.213333	18.000000
PRB926_04_A9_4237__NIH45-46	-1		-31.824607	17.166667	14.666667	-4.014053	19.833333	7.333333	16.500000	23.333333	16.833333	31.500000	94.850124	235.322699	23.305267	-147.150000	-200.488833	-636.186667	-18.393263	42.060000	19.701667
Q259_17__NIH45-46	-1		-32.488391	22.333333	18.333333	-3.641490	20.166667	6.500000	18.166667	24.666667	17.333333	32.166667	94.472507	233.565326	20.131450	-313.215000	-249.199500	-749.143000	-18.635587	41.475000	20.283333
T255_34__NIH45-46	-1		-33.659866	20.833333	18.000000	-3.328985	21.833333	7.000000	16.666667	28.666667	20.833333	31.500000	98.061921	239.017464	23.005333	-308.318333	-256.733833	-735.887833	-20.062192	41.823333	18.205000
H022_7__NIH45-46	-1		-33.933796	20.333333	14.833333	-4.130056	22.500000	5.000000	19.833333	22.833333	17.333333	36.666667	97.723937	242.128410	23.791767	-24.035000	-205.084333	-606.934000	-17.958877	41.443333	20.040000
Q769_D22__NIH45-46	-1		-35.997882	22.500000	18.666667	-5.039017	26.666667	4.333333	20.000000	26.000000	17.833333	34.666667	98.412081	239.635681	17.754283	-489.961667	-287.312167	-868.146500	-22.508507	41.966667	19.533333
1006_11_C3_1601__NIH45-46	-1		-31.833974	18.833333	15.666667	-3.002436	19.000000	5.500000	17.000000	24.166667	17.666667	31.333333	93.844143	235.040258	24.458500	-151.380000	-212.893833	-646.004333	-18.463209	42.226667	18.603333
T280_5__NIH45-46	-1		-32.899335	22.500000	18.500000	-3.407150	20.166667	7.166667	17.666667	23.666667	18.166667	32.666667	93.964846	234.236180	23.709850	-390.566667	-239.571667	-729.434333	-19.652052	41.741667	19.325000
CAP210_E8__NIH45-46	-1		-34.553927	20.500000	17.500000	-3.770442	24.666667	4.666667	21.166667	24.833333	15.833333	35.000000	96.797784	238.154532	21.061033	-252.158333	-269.659167	-834.687833	-20.687676	41.895000	19.555000
WEAU_D15_410__NIH45-46	-1		-31.582508	17.333333	14.000000	-3.568527	19.500000	7.666667	15.166667	22.666667	20.833333	34.333333	94.882324	238.462990	26.152600	-6.936667	-186.207667	-566.385667	-17.117735	41.378333	20.950000
263_8__NIH45-46	-1		-34.647270	23.500000	18.833333	-3.782054	24.666667	5.333333	16.333333	27.666667	21.333333	32.500000	96.947334	241.421535	26.356167	-302.523333	-283.495167	-802.710667	-20.747082	39.695000	19.021667
0330_V4_C3__NIH45-46	-1		-34.812167	20.833333	17.666667	-4.778605	22.500000	7.000000	20.166667	27.500000	18.833333	30.833333	97.654221	236.351923	22.562583	-261.578333	-266.064167	-779.121167	-19.768423	41.566667	19.068333
AC10_29__NIH45-46	-1		-33.509182	20.333333	18.166667	-3.934128	21.500000	6.166667	18.666667	24.000000	16.000000	33.833333	96.422730	239.472486	23.387950	-155.755000	-218.697167	-666.545667	-18.518446	42.671667	19.810000
3415_V1_C1__NIH45-46	-1		-33.156956	20.333333	17.000000	-3.190582	19.166667	8.500000	17.500000	22.333333	19.833333	34.333333	94.939175	238.336725	25.039200	-253.721667	-256.610667	-741.172333	-19.063503	41.888333	19.023333
6240_08_TA5_4622__NIH45-46	-1		-31.833173	17.500000	14.333333	-3.673894	19.166667	6.166667	17.333333	25.000000	17.333333	32.500000	95.226716	239.035019	25.807783	-79.170000	-201.733500	-619.221833	-18.672186	41.866667	18.498333
T252_7__NIH45-46	-1		-32.934503	19.333333	17.000000	-3.188410	16.833333	13.000000	15.833333	23.000000	17.666667	35.000000	93.919552	235.943247	19.552900	-358.970000	-234.069500	-701.942500	-20.015427	42.138333	19.918333
CH110_2__NIH45-46	-1		-32.700755	18.666667	17.500000	-3.746140	21.166667	4.833333	15.666667	25.333333	19.833333	30.833333	94.384272	237.163996	20.899533	-221.236667	-225.901833	-749.433500	-19.688449	41.913333	20.115000
6244_13_B5_4567__NIH45-46	-1		-35.370973	19.833333	16.000000	-3.401749	22.166667	5.833333	19.833333	24.666667	16.833333	37.000000	102.036653	246.907827	31.517250	-136.905000	-251.887500	-747.756833	-19.242582	41.105000	19.286667
Q168_A2__NIH45-46	-1		-34.500890	19.166667	16.500000	-4.521281	22.666667	6.333333	18.333333	27.666667	20.500000	30.333333	97.559712	233.330936	23.231200	-300.910000	-263.940333	-762.143667	-19.857305	41.763333	19.998333
235_47__NIH45-46	-1		-32.047531	20.333333	17.833333	-2.928574	19.166667	7.000000	15.166667	27.333333	17.000000	28.833333	94.918612	234.357765	21.691983	-368.153333	-236.791500	-707.303167	-18.736298	40.001667	19.851667
62357_14_D3_4589__NIH45-46	-1		-32.573068	19.500000	16.333333	-4.667506	19.833333	9.333333	16.333333	22.500000	16.166667	31.333333	94.054820	234.196694	23.087667	-102.925000	-204.206833	-620.927333	-17.735809	40.828333	20.691667
CAAN5342__NIH45-46	-1		-32.704208	19.666667	17.666667	-4.678131	23.333333	5.166667	17.000000	23.166667	19.500000	36.166667	97.334335	238.065507	21.745817	-149.593333	-219.909833	-666.593333	-19.487807	43.256667	18.663333
H080_23__NIH45-46	-1		-32.458897	18.000000	15.500000	-3.523982	15.166667	10.666667	15.833333	28.166667	18.500000	28.833333	94.182494	234.805589	23.239500	-89.721667	-191.398167	-586.374000	-18.301654	42.485000	18.873333
DU172_17__NIH45-46	-1		-31.756973	18.500000	15.833333	-4.036214	25.000000	5.500000	20.500000	23.333333	13.500000	31.666667	97.003102	238.152548	23.888250	-238.066667	-231.036333	-718.597333	-19.197722	40.878333	20.468333
DU151_02__NIH45-46	-1		-34.935078	19.666667	17.666667	-5.579183	22.666667	5.333333	19.666667	26.166667	17.166667	32.833333	97.918539	233.735789	25.167650	-238.321667	-258.805667	-773.138667	-19.644363	41.305000	20.155000
ZM233_6__NIH45-46	-1		-32.160615	18.833333	16.333333	-3.610377	21.166667	6.166667	20.666667	21.666667	17.166667	32.000000	95.471173	233.580672	26.573467	-226.370000	-219.946167	-698.131000	-18.178153	41.631667	19.640000
CAP45_G3__NIH45-46	-1		-34.266720	20.666667	18.000000	-5.011765	26.500000	5.333333	20.333333	23.833333	18.833333	29.666667	98.069571	236.079581	22.051100	-292.273333	-259.857667	-818.577000	-19.574934	42.508333	20.028333
ZM214_15__NIH45-46	-1		-34.086773	20.333333	17.166667	-5.354360	24.500000	6.500000	20.333333	27.166667	18.166667	32.500000	96.928990	239.203975	21.173000	-165.780000	-231.928833	-701.698333	-19.933921	41.853333	19.650000
0439_V5_C1__NIH45-46	-1		-33.260779	23.333333	20.000000	-4.744100	17.500000	9.500000	17.500000	24.666667	19.000000	33.333333	95.823604	239.979014	25.312517	-372.790000	-258.451500	-762.252333	-20.901172	41.541667	19.940000
269_12__NIH45-46	-1		-33.209197	19.333333	16.166667	-2.840322	18.333333	7.000000	19.000000	23.500000	16.500000	34.166667	95.084996	235.732496	22.093433	-217.923333	-244.406500	-739.768000	-19.797433	40.961667	18.521667
9021_14_B2_4571__NIH45-46	-1		-33.027596	18.500000	15.500000	-2.928329	19.666667	8.166667	17.166667	23.500000	15.666667	34.666667	95.141215	237.944737	24.565233	-76.680000	-216.777000	-656.014000	-17.707112	41.398333	19.470000
H030_7__NIH45-46	-1		-34.073644	21.333333	17.500000	-4.233459	19.833333	10.500000	16.500000	25.166667	22.000000	32.333333	93.466032	234.525296	25.874283	-50.821667	-232.738667	-681.969500	-20.119005	41.341667	20.371667
3718_3_11__NIH45-46	-1		-34.566898	22.666667	18.666667	-3.935608	19.333333	9.000000	20.000000	26.000000	21.166667	28.333333	95.203193	233.145718	22.858933	-354.970000	-264.607667	-789.859500	-21.382246	41.868333	20.025000
0260_V5_C1__NIH45-46	-1		-33.896755	22.000000	18.833333	-5.196849	25.000000	3.666667	21.166667	23.666667	19.500000	33.166667	97.051487	236.412909	23.946067	-364.343333	-269.837833	-778.967667	-20.836479	41.576667	20.063333
247_23__NIH45-46	-1		-31.330663	15.666667	14.000000	-3.554794	23.333333	8.500000	13.833333	23.333333	19.166667	25.500000	95.032229	234.700837	16.298100	-255.751667	-206.259833	-682.162000	-19.287928	41.135000	20.311667
QH0692_42__NIH45-46	-1		-32.087514	19.833333	17.666667	-4.215235	20.666667	7.000000	18.500000	25.833333	17.500000	32.166667	94.736944	240.554606	23.761283	-143.280000	-197.348667	-646.439500	-17.766842	41.870000	19.066667
THRO4156__NIH45-46	-1		-34.833742	18.833333	15.666667	-4.826767	24.666667	7.000000	16.000000	29.666667	19.833333	29.333333	101.107492	247.787127	23.919833	-168.475000	-244.465500	-728.954833	-19.651673	42.365000	19.118333
3365_V2_C20__NIH45-46	-1		-33.079811	23.500000	19.500000	-3.436956	20.000000	7.000000	17.500000	24.833333	16.833333	32.666667	95.208532	235.681760	25.433017	-327.488333	-242.383333	-721.073667	-19.657437	40.525000	19.168333
ZM53_12__NIH45-46	-1		-33.953704	19.166667	16.666667	-3.847260	24.333333	7.000000	18.500000	24.500000	18.000000	31.500000	97.699701	233.003486	23.444867	-211.830000	-216.767833	-709.453167	-19.110969	41.943333	20.091667
1054_07_TC4_1499__NIH45-46	-1		-31.534164	18.333333	15.166667	-3.829976	19.833333	5.666667	16.500000	23.000000	17.666667	32.333333	94.787011	236.493042	25.280200	-128.520000	-197.864000	-580.267667	-17.042212	42.935000	18.528333
16055_2_3__NIH45-46	-1		-33.406586	22.000000	18.666667	-3.424164	22.666667	3.166667	18.833333	25.666667	17.500000	31.166667	93.891541	235.951573	23.176117	-160.463333	-235.127333	-706.627000	-19.132977	41.601667	20.148333
RHPA4259_7__NIH45-46	-1		-32.750337	17.500000	15.333333	-3.280116	20.666667	6.500000	16.166667	26.000000	17.666667	29.333333	93.370928	235.651737	27.368167	-82.955000	-189.986000	-606.954500	-17.771844	40.673333	19.905000
CH181_12__NIH45-46	-1		-34.100755	17.833333	15.166667	-4.121643	24.500000	4.666667	20.000000	25.166667	17.166667	33.333333	97.144244	241.175400	22.042000	-164.460000	-211.270000	-691.500167	-19.349035	41.178333	19.320000
T250_4__NIH45-46	-1		-34.668189	20.000000	17.833333	-3.554321	23.833333	5.833333	18.833333	24.833333	20.166667	36.666667	97.393013	236.447498	22.241167	-313.680000	-274.685333	-796.333333	-21.295067	41.753333	19.553333
001428_2_42__NIH45-46	-1		-34.149859	19.333333	17.333333	-5.201904	23.666667	5.166667	20.666667	22.166667	16.500000	38.833333	98.136834	239.702565	25.683167	-195.913333	-217.156833	-763.936167	-20.414397	43.001667	19.168333
DU422_1__NIH45-46	-1		-32.962036	16.666667	14.666667	-4.137884	21.000000	6.666667	19.000000	24.666667	16.333333	29.833333	94.458766	234.543865	22.119817	-160.028333	-233.010833	-727.451167	-18.734394	41.530000	20.533333
CH064_20__NIH45-46	-1		-34.367737	21.500000	18.333333	-4.805486	23.333333	6.333333	16.500000	26.666667	17.166667	33.500000	97.014682	238.389712	20.532333	-353.276667	-278.165333	-842.614333	-19.972818	42.083333	19.810000
H031_7__NIH45-46	-1		-32.737334	20.500000	17.000000	-3.108144	14.166667	11.000000	16.666667	24.500000	22.166667	28.166667	94.056231	234.894865	22.652483	-112.513333	-204.223500	-609.603167	-17.916098	41.888333	18.423333
CH111_8__NIH45-46	-1		-32.814847	21.000000	17.333333	-4.758535	27.500000	5.833333	17.166667	25.000000	19.666667	30.666667	97.173634	238.757324	17.905183	-290.755000	-229.602667	-708.727833	-20.166998	42.671667	18.746667
CH119_10__NIH45-46	-1		-35.085997	19.166667	16.333333	-4.219523	24.333333	7.333333	19.166667	26.500000	19.666667	31.833333	100.046900	241.843745	23.700583	-145.411667	-262.939000	-782.244167	-20.076609	41.240000	19.416667
Q461_E2__NIH45-46	-1		-32.869104	19.000000	15.333333	-3.365224	20.666667	5.666667	17.333333	27.333333	19.833333	31.500000	93.858251	237.599818	22.743667	-256.695000	-265.505667	-791.951000	-19.168492	41.518333	19.645000
211_9__NIH45-46	-1		-33.896228	20.500000	16.500000	-3.629557	22.000000	6.000000	18.500000	26.333333	19.000000	34.500000	98.140362	239.038193	19.257683	-282.051667	-280.290000	-799.669500	-19.200062	40.396667	19.758333
CH117_4__NIH45-46	-1		-33.858857	18.666667	16.666667	-3.498876	18.833333	5.166667	16.166667	20.500000	19.500000	34.333333	94.437369	238.401231	25.105367	-90.380000	-197.931333	-642.270000	-18.079066	41.966667	19.651667
H035_18__NIH45-46	-1		-31.598464	19.166667	15.666667	-4.541372	19.000000	6.333333	17.500000	23.333333	17.000000	30.000000	94.347276	239.755152	23.062250	-177.496667	-209.295500	-655.412333	-19.504699	42.088333	18.250000
928_28__NIH45-46	-1		-32.840974	22.666667	19.666667	-4.015594	19.666667	7.500000	16.333333	23.833333	19.500000	36.333333	95.984155	240.656010	25.831467	-332.865000	-247.855833	-762.941833	-19.458945	42.380000	20.025000
CH070_1__NIH45-46	-1		-33.294051	21.833333	19.000000	-4.662562	23.000000	5.000000	16.666667	28.666667	18.000000	34.166667	96.803133	238.492299	20.656800	-379.090000	-268.586500	-773.075500	-21.171302	41.986667	19.921667
CH038_12__NIH45-46	-1		-33.223110	19.000000	16.666667	-5.781184	26.333333	5.166667	16.500000	24.666667	20.666667	33.166667	97.052486	237.863349	21.279617	-195.081667	-237.187833	-686.603167	-19.229233	41.866667	20.411667
CH114_8__NIH45-46	-1		-32.828489	19.666667	17.000000	-5.175990	23.833333	4.833333	15.333333	23.666667	21.500000	33.166667	97.725933	238.770498	23.401617	-101.411667	-228.577167	-676.193833	-18.143376	40.606667	19.523333
H061_14__NIH45-46	-1		-32.632323	18.500000	15.833333	-4.626155	22.000000	7.000000	16.666667	23.500000	19.833333	32.666667	96.224196	235.601790	24.371350	-130.355000	-222.211833	-632.885667	-18.523529	41.255000	20.541667
T253_11__NIH45-46	-1		-33.248239	20.000000	17.833333	-5.091878	24.666667	5.666667	15.833333	26.333333	19.500000	33.666667	97.330855	238.020857	18.092900	-277.910000	-238.341000	-727.399667	-20.035395	41.838333	18.733333
T257_31__NIH45-46	-1		-34.582021	24.333333	21.000000	-5.149460	23.500000	5.500000	20.666667	23.500000	19.333333	36.833333	97.659139	241.054005	25.872000	-300.780000	-286.140833	-808.508333	-21.698898	42.908333	17.933333
PVO_4__NIH45-46	-1		-33.009327	19.500000	15.833333	-4.057190	20.666667	8.833333	15.833333	26.000000	17.500000	33.666667	95.694255	241.097175	25.522000	-108.828333	-202.839167	-620.578167	-18.945253	41.778333	19.113333
TRJO4551_58__NIH45-46	-1		-34.281172	18.333333	16.333333	-4.290456	21.666667	7.833333	17.333333	24.333333	16.666667	35.166667	97.162244	237.891987	23.561183	-3.973333	-205.389833	-623.841167	-18.016157	41.321667	20.325000
H078_14__NIH45-46	-1		-31.283490	19.500000	15.333333	-2.976390	18.833333	5.666667	16.833333	25.833333	15.666667	33.000000	94.930670	236.513593	23.877467	-91.610000	-186.126000	-593.299167	-17.741949	41.100000	20.350000
T278_50__NIH45-46	-1		-33.641430	19.166667	16.500000	-4.025991	22.666667	5.333333	14.833333	26.666667	23.166667	28.000000	95.405895	242.242629	20.770433	-199.085000	-230.826500	-667.382667	-18.474222	41.375000	18.711667
H079_2__NIH45-46	-1		-33.318935	21.000000	17.000000	-3.645330	23.166667	6.000000	15.333333	29.166667	19.833333	28.166667	97.609021	239.630342	18.872800	-301.743333	-253.702333	-765.504333	-19.491555	40.566667	20.223333
CH115_12__NIH45-46	-1		-33.072366	17.833333	14.833333	-4.931966	24.000000	5.500000	17.666667	25.000000	17.833333	34.166667	96.616849	240.493592	21.142617	-4.048333	-180.664333	-558.050833	-18.445359	42.006667	20.226667
CH120_6__NIH45-46	-1		-31.737029	18.500000	15.666667	-3.557419	21.500000	5.666667	15.000000	21.500000	15.000000	31.833333	94.443153	236.256579	23.233667	-244.548333	-213.476167	-701.016167	-19.162821	42.508333	18.886667
T251_18__NIH45-46	-1		-32.563122	20.166667	17.000000	-4.454910	21.500000	7.000000	18.166667	22.666667	18.166667	31.500000	96.021601	241.100877	19.039917	-336.313333	-247.118667	-737.815000	-18.689347	40.351667	19.471667
MW965_26__VRC01	-1		-26.273079	16.500000	14.833333	-2.910217	20.166667	4.333333	14.500000	22.333333	15.000000	20.833333	84.738975	222.667865	20.028100	-297.263333	-210.862167	-666.552333	-16.118844	42.196667	19.375000
SF162__VRC01	-1		-28.095256	18.166667	16.333333	-4.261576	22.166667	4.333333	16.666667	21.500000	11.833333	24.166667	88.098941	225.071781	19.302517	-299.726667	-188.020500	-643.304333	-16.725810	41.858333	19.913333
MN_3__VRC01	-1		-27.486458	19.666667	18.500000	-4.275340	21.833333	4.166667	18.000000	21.500000	11.000000	26.000000	88.608703	228.959536	18.241517	-274.815000	-241.684500	-722.173333	-16.477356	39.588333	20.311667
DJ263_8__VRC01	-1		-26.244055	16.666667	15.833333	-4.390299	22.000000	5.000000	13.333333	25.000000	13.500000	19.000000	88.191896	228.220566	17.681100	-374.525000	-225.807833	-681.473000	-16.685865	39.236667	19.751667
00836_2_5__VRC01	-1		-27.500996	16.500000	15.333333	-5.244059	24.166667	3.333333	10.833333	21.333333	17.666667	23.500000	88.543383	224.249889	22.515333	-158.110000	-175.747000	-539.127000	-16.295888	41.443333	19.616667
BX08_16__VRC01	-1		-27.122387	19.000000	17.166667	-4.366089	21.666667	5.833333	15.500000	27.833333	11.666667	19.666667	88.299613	223.759843	19.211083	-355.528333	-212.414500	-667.911500	-17.073575	41.261667	19.405000
BAL_26__VRC01	-1		-26.425668	16.666667	15.000000	-3.457743	19.500000	5.333333	13.500000	23.000000	9.333333	21.833333	84.791758	224.804556	19.955867	-226.341667	-148.912167	-557.469333	-15.842244	42.153333	20.110000
HXB2__VRC01	-1		-26.915943	19.166667	18.500000	-3.739232	20.833333	5.000000	13.500000	25.833333	13.666667	20.333333	87.861828	226.385056	19.667567	-358.983333	-233.851000	-702.946000	-16.930203	41.208333	18.900000
242_14__VRC01	-1		-28.026984	18.500000	16.500000	-3.317871	28.000000	4.166667	15.000000	24.333333	10.666667	24.166667	89.145468	227.684736	13.378833	-426.086667	-201.147333	-689.029333	-17.731729	40.245000	19.876667
25710_2_43__VRC01	-1		-27.534379	18.000000	14.833333	-4.436295	23.166667	3.833333	14.500000	26.000000	13.000000	18.500000	88.522307	224.329374	21.968833	-250.433333	-193.501167	-614.677333	-16.764414	41.501667	20.388333
H077_31__VRC01	-1		-27.981261	19.500000	16.500000	-4.385707	26.166667	3.166667	13.833333	24.166667	16.333333	22.333333	89.218713	231.188603	19.792400	-347.831667	-228.556000	-666.351333	-17.027868	41.265000	18.721667
6535_3__VRC01	-1		-25.991992	15.833333	14.166667	-3.053767	18.333333	3.666667	13.000000	20.666667	14.333333	22.333333	84.935148	224.885786	19.084000	-247.165000	-167.279667	-564.350500	-14.977875	39.868333	20.015000
SS1196_1__VRC01	-1		-27.115105	17.666667	15.333333	-4.720515	18.333333	6.166667	13.833333	24.000000	17.666667	21.166667	88.920908	225.436099	17.826617	-241.848333	-168.081833	-560.253833	-16.158931	41.945000	18.666667
ZM197_7__VRC01	-1		-26.329717	16.833333	15.000000	-3.313573	18.000000	6.000000	12.166667	20.333333	16.166667	21.333333	84.925783	228.479627	14.392967	-256.603333	-149.964833	-539.398500	-15.018064	39.550000	20.958333
H029_12__VRC01	-1		-27.016986	17.500000	16.166667	-3.504562	22.500000	3.833333	12.166667	26.833333	13.666667	18.166667	86.822482	222.676621	17.110150	-383.523333	-219.620500	-688.503000	-16.678386	41.785000	19.186667
1012_11_TC21_3257__VRC01	-1		-27.822257	15.666667	14.000000	-4.432022	21.166667	4.500000	14.666667	22.666667	12.166667	26.666667	93.530407	232.575664	25.276183	-201.835000	-201.221000	-644.640833	-16.548530	42.441667	19.113333
H086_8__VRC01	-1		-29.785553	21.833333	18.833333	-2.843923	14.500000	4.666667	21.166667	21.833333	15.500000	30.166667	88.026626	223.576340	16.902433	-210.045000	-230.704333	-667.136500	-17.300247	40.216667	20.383333
Q23_17__VRC01	-1		-28.260849	19.500000	17.500000	-4.167002	21.500000	5.666667	16.500000	24.500000	11.166667	22.000000	88.722128	223.515462	18.930467	-413.290000	-237.440000	-728.363833	-17.408506	41.463333	20.020000
BZ167_12__VRC01	-1		-26.669495	16.666667	15.166667	-2.874919	18.333333	5.166667	13.833333	23.833333	14.666667	18.833333	84.474256	226.332974	20.531717	-310.183333	-159.388667	-562.932500	-16.196544	40.356667	20.411667
25711_2_4__VRC01	-1		-26.808400	16.833333	15.000000	-3.497569	21.333333	4.166667	13.833333	21.833333	12.500000	24.333333	88.731211	228.146628	22.596933	-211.051667	-153.962167	-555.161167	-15.731282	40.845000	20.983333
ZM109_4__VRC01	-1		-25.713866	15.666667	14.000000	-2.848035	21.500000	5.000000	11.500000	22.500000	14.500000	22.666667	86.595699	220.098879	18.532183	-292.748333	-209.369500	-603.980000	-15.697508	40.150000	21.016667
25925_2_22__VRC01	-1		-26.226780	16.500000	15.000000	-3.919469	22.333333	2.500000	13.833333	20.833333	13.666667	22.333333	86.151219	224.208311	17.263283	-331.198333	-191.514833	-643.652667	-16.094747	40.730000	19.865000
1056_10_TA11_1826__VRC01	-1		-27.453946	18.166667	15.833333	-4.170375	21.833333	4.500000	13.000000	26.000000	14.666667	22.000000	88.055329	228.767678	21.921500	-212.691667	-183.102333	-593.608833	-15.754479	40.728333	19.776667
16845_2_22__VRC01	-1		-27.010106	17.500000	15.666667	-3.880269	24.833333	4.166667	14.000000	28.666667	11.833333	18.000000	87.754291	229.389489	18.458817	-292.728333	-191.116000	-626.160333	-16.594407	39.418333	21.153333
DU156_12__VRC01	-1		-27.245415	16.000000	14.666667	-3.549901	25.500000	4.000000	11.500000	23.500000	14.500000	24.000000	89.410657	228.396960	16.530467	-293.060000	-206.387000	-661.794833	-16.435593	41.203333	18.965000
TRO_11__VRC01	-1		-26.065112	17.333333	15.333333	-3.785802	20.333333	4.666667	10.333333	25.000000	13.666667	18.833333	86.295949	228.445405	18.483650	-290.298333	-154.599000	-542.015833	-15.833321	40.198333	19.585000
26191_2_48__VRC01	-1		-26.931870	16.833333	15.166667	-3.552210	23.333333	3.166667	14.500000	28.666667	12.666667	18.500000	88.585460	222.436923	18.383350	-329.280000	-211.143833	-695.780667	-16.566354	42.203333	19.916667
SC422_8__VRC01	-1		-27.284955	18.166667	16.500000	-4.390818	22.500000	4.333333	14.500000	24.833333	15.666667	22.500000	88.875087	226.053182	19.644433	-276.851667	-183.381500	-610.305833	-16.248721	41.908333	18.561667
WITO4160_33__VRC01	-1		-26.138301	16.166667	15.333333	-2.864400	17.666667	5.833333	10.833333	26.833333	16.333333	15.666667	84.852060	222.653976	17.462500	-258.115000	-149.571000	-519.436333	-15.085898	42.091667	17.990000
0013095_2_11__VRC01	-1		-27.276168	18.000000	16.333333	-4.341863	24.166667	3.666667	14.500000	22.833333	13.000000	24.833333	88.947534	231.678419	18.909667	-240.303333	-197.343167	-642.914167	-16.424390	40.416667	22.161667
REJO4541_67__VRC01	-1		-27.751147	18.333333	16.500000	-3.917140	22.833333	4.833333	13.833333	25.666667	13.166667	23.833333	88.558666	227.326992	16.874017	-349.530000	-241.418000	-717.692333	-16.923645	40.805000	19.201667
ZM135_10A__VRC01	-1		-27.007139	17.500000	15.500000	-4.099513	23.333333	8.000000	13.166667	22.500000	15.500000	20.833333	88.400447	224.965655	11.312333	-396.620000	-192.786333	-650.272833	-17.353802	40.016667	21.076667
700010040_C9_4520__VRC01	-1		-24.720203	16.833333	14.666667	-3.252258	21.833333	3.500000	11.500000	22.333333	11.166667	20.833333	86.063371	223.259483	16.334850	-370.546667	-174.090333	-616.588500	-15.509687	42.420000	20.233333
DU123_06__VRC01	-1		-26.085079	17.166667	16.000000	-3.898178	24.500000	4.500000	10.500000	28.166667	14.166667	19.833333	88.497164	226.619957	18.825350	-282.973333	-218.947000	-622.600167	-17.077610	41.296667	18.796667
ZM249_1__VRC01	-1		-26.972836	18.000000	15.833333	-3.486338	22.333333	4.333333	14.000000	25.500000	13.833333	20.333333	89.033876	223.563825	16.674017	-269.558333	-201.144333	-631.857167	-15.701899	39.055000	20.818333
16936_2_21__VRC01	-1		-27.522996	17.500000	16.500000	-3.402247	22.666667	3.500000	14.500000	21.666667	11.000000	24.833333	84.652956	221.462767	14.787467	-342.195000	-225.467833	-745.012833	-16.675981	41.331667	19.875000
Q842_D12__VRC01	-1		-27.302675	18.000000	16.000000	-4.168813	21.666667	5.333333	14.666667	27.666667	13.666667	17.500000	88.329668	223.961044	18.630467	-405.201667	-241.500333	-705.778167	-17.544206	40.070000	20.031667
SC05_8C11_2344__VRC01	-1		-26.001382	17.833333	15.000000	-3.635905	21.333333	3.000000	13.166667	21.166667	13.000000	21.500000	86.134535	223.693726	17.777750	-296.746667	-177.134667	-584.548500	-16.188157	41.810000	17.958333
PRB926_04_A9_4237__VRC01	-1		-25.849674	15.500000	13.000000	-3.968048	20.666667	5.333333	12.666667	24.500000	14.500000	17.333333	86.167962	225.698670	16.769433	-318.751667	-175.296167	-596.787500	-16.411607	41.830000	19.836667
Q259_17__VRC01	-1		-26.340771	16.833333	15.500000	-3.277603	20.833333	5.500000	11.333333	25.333333	12.166667	19.500000	84.989625	220.415391	14.695467	-391.818333	-186.900000	-619.299667	-15.901601	41.588333	19.920000
T255_34__VRC01	-1		-27.348874	18.666667	15.833333	-4.036006	24.000000	4.666667	11.333333	30.333333	15.333333	19.500000	89.277175	228.430993	17.977450	-394.286667	-242.972167	-699.545667	-18.073260	40.348333	18.745000
H022_7__VRC01	-1		-27.998589	18.166667	16.666667	-4.418111	22.166667	4.500000	17.833333	21.666667	11.500000	24.833333	88.110644	229.721811	24.640000	-159.235000	-199.419167	-612.701833	-16.195035	40.960000	20.100000
Q769_D22__VRC01	-1		-28.042753	18.333333	15.500000	-4.057017	28.000000	4.333333	13.833333	24.666667	10.000000	20.500000	88.787750	226.953909	8.184833	-498.403333	-255.467500	-796.498333	-18.412825	41.213333	19.513333
1006_11_C3_1601__VRC01	-1		-26.083199	16.500000	15.833333	-2.851016	17.666667	5.833333	11.833333	25.333333	13.666667	20.166667	84.926936	223.369043	17.815000	-250.981667	-143.188500	-530.104667	-15.583638	41.940000	18.506667
T280_5__VRC01	-1		-26.487633	18.000000	16.333333	-2.799067	19.333333	5.000000	12.000000	25.833333	13.500000	18.666667	84.778992	220.760012	16.675550	-395.876667	-205.150500	-661.925833	-16.466184	41.918333	18.658333
CAP210_E8__VRC01	-1		-28.081834	17.500000	15.500000	-4.198308	23.833333	2.666667	15.666667	23.500000	11.666667	21.833333	88.976532	226.012049	20.165450	-240.530000	-198.993167	-660.356833	-16.948893	41.128333	19.831667
WEAU_D15_410__VRC01	-1		-25.697669	16.666667	15.333333	-3.842677	19.833333	4.666667	12.500000	21.500000	14.500000	21.166667	85.866189	227.814526	22.781250	-179.505000	-140.716833	-506.938167	-15.073445	40.323333	21.100000
263_8__VRC01	-1		-26.818648	17.666667	16.333333	-3.793355	25.000000	5.333333	11.500000	26.333333	13.166667	20.166667	87.715571	228.855760	14.296050	-369.776667	-224.429500	-691.657500	-17.419751	40.001667	19.141667
0330_V4_C3__VRC01	-1		-28.081183	21.000000	18.833333	-4.491618	22.333333	5.166667	13.500000	29.000000	16.000000	18.500000	88.983300	223.989887	17.969383	-410.025000	-245.287667	-728.896500	-16.734063	41.208333	18.993333
AC10_29__VRC01	-1		-27.930846	20.000000	18.333333	-3.721954	22.500000	5.500000	15.666667	26.000000	12.000000	21.500000	88.666967	229.009977	18.902833	-327.335000	-185.477167	-627.867500	-17.398408	41.636667	20.030000
3415_V1_C1__VRC01	-1		-26.880998	17.666667	16.333333	-4.202657	19.833333	4.166667	14.500000	23.333333	14.000000	24.166667	85.706344	224.651709	20.626133	-327.065000	-217.471167	-667.803500	-16.532328	40.395000	19.660000
6240_08_TA5_4622__VRC01	-1		-25.687969	16.833333	15.666667	-3.949951	20.666667	4.666667	12.666667	26.166667	13.166667	18.166667	85.965534	227.876164	20.185767	-304.543333	-156.731000	-555.448167	-16.350918	40.613333	18.700000
T252_7__VRC01	-1		-27.971029	21.000000	18.333333	-3.119049	18.000000	7.833333	14.166667	23.333333	16.166667	26.000000	84.085892	223.639980	14.315633	-474.243333	-219.505333	-693.785500	-17.056191	41.028333	20.388333
CH110_2__VRC01	-1		-27.723237	17.666667	14.833333	-2.698827	21.500000	4.000000	15.000000	22.166667	11.833333	21.666667	84.918157	224.877770	20.374300	-250.933333	-165.270333	-612.248833	-16.203390	41.616667	20.688333
6244_13_B5_4567__VRC01	-1		-29.293794	19.500000	16.666667	-4.922714	24.333333	5.833333	15.833333	27.666667	12.500000	25.000000	92.992544	235.099162	26.552267	-249.421667	-209.130333	-688.403333	-18.422381	40.653333	18.331667
Q168_A2__VRC01	-1		-27.145173	18.666667	16.666667	-4.529383	22.500000	4.500000	13.500000	27.333333	15.166667	15.833333	88.361134	221.408919	19.146867	-388.150000	-237.168167	-701.735333	-16.913679	40.395000	19.698333
235_47__VRC01	-1		-26.128874	17.000000	16.000000	-3.430827	19.333333	5.833333	10.333333	25.500000	14.166667	18.333333	86.128877	223.339988	17.142717	-347.923333	-186.170500	-570.077000	-15.180259	40.511667	19.733333
62357_14_D3_4589__VRC01	-1		-26.906576	17.833333	15.500000	-3.146866	20.166667	4.166667	13.166667	24.333333	11.833333	21.833333	84.528535	221.488553	20.086517	-297.378333	-179.385000	-597.284500	-16.317702	39.990000	20.758333
CAAN5342__VRC01	-1		-28.022147	18.666667	17.000000	-3.673848	23.333333	4.500000	15.333333	24.000000	13.500000	21.333333	88.234011	226.653123	18.154833	-304.061667	-211.715500	-666.671000	-17.227761	41.808333	18.956667
H080_23__VRC01	-1		-26.353031	16.500000	15.166667	-3.108559	17.833333	6.666667	11.500000	23.666667	14.500000	21.166667	85.069581	224.150483	17.681617	-275.680000	-169.993167	-577.126833	-15.684059	41.838333	18.956667
DU172_17__VRC01	-1		-26.846086	18.000000	15.833333	-4.208023	21.833333	5.333333	14.833333	25.500000	10.833333	21.166667	87.216985	226.402226	18.100983	-379.593333	-206.876500	-691.728500	-17.183428	40.778333	21.118333
DU151_02__VRC01	-1		-28.192724	19.000000	16.833333	-4.300893	21.166667	4.333333	14.666667	25.000000	12.666667	19.500000	88.045872	219.349793	17.467217	-356.816667	-242.865167	-729.810667	-16.882759	40.610000	20.345000
ZM233_6__VRC01	-1		-26.996696	15.333333	14.333333	-3.754562	20.333333	4.500000	14.666667	24.166667	13.166667	21.666667	86.061601	220.951189	13.775000	-331.133333	-195.106333	-651.113167	-16.083160	41.116667	19.281667
CAP45_G3__VRC01	-1		-26.896192	17.666667	15.833333	-5.158234	22.833333	4.333333	14.333333	25.333333	12.666667	17.833333	88.308949	222.115287	16.125233	-342.951667	-231.068167	-727.631833	-16.847842	41.676667	20.593333
ZM214_15__VRC01	-1		-26.987345	17.666667	15.333333	-3.681585	22.333333	5.666667	15.000000	25.833333	13.666667	18.833333	88.031188	227.704121	17.148667	-306.290000	-199.578667	-653.310500	-16.426753	41.016667	19.940000
0439_V5_C1__VRC01	-1		-27.166158	18.166667	16.166667	-4.384171	19.333333	8.000000	13.000000	24.833333	15.000000	20.500000	86.516658	229.029202	20.212767	-384.056667	-215.374167	-678.643333	-16.519424	40.543333	19.708333
269_12__VRC01	-1		-27.078152	19.833333	17.166667	-3.779775	23.833333	5.333333	12.833333	24.000000	12.666667	23.333333	86.517492	224.093157	18.787767	-318.990000	-199.630333	-637.176667	-16.982908	40.508333	19.006667
9021_14_B2_4571__VRC01	-1		-26.823177	16.333333	15.666667	-4.010096	22.166667	4.666667	13.666667	23.166667	12.000000	22.333333	86.167785	227.879092	21.282317	-280.145000	-193.721500	-613.639000	-16.375127	40.840000	19.593333
H030_7__VRC01	-1		-27.367697	17.000000	15.333333	-3.671305	17.333333	3.833333	12.666667	25.666667	15.166667	19.500000	83.948098	223.650720	17.852717	-255.138333	-164.936500	-574.818500	-16.639993	40.565000	20.245000
3718_3_11__VRC01	-1		-27.092333	17.166667	15.833333	-3.217000	19.333333	4.666667	14.000000	28.333333	15.333333	15.166667	84.929878	220.790761	17.270917	-372.010000	-227.993833	-727.254833	-17.381328	41.430000	20.331667
0260_V5_C1__VRC01	-1		-26.971783	17.833333	16.833333	-4.441335	26.333333	3.000000	15.500000	22.666667	11.166667	22.166667	88.430954	226.081015	18.569850	-396.516667	-235.771167	-700.881500	-16.626271	40.341667	19.820000
247_23__VRC01	-1		-24.805113	15.333333	13.166667	-4.185181	20.666667	4.500000	10.000000	23.500000	14.666667	16.000000	86.197276	222.041911	15.940183	-336.521667	-177.523833	-602.891167	-15.710688	40.886667	19.535000
QH0692_42__VRC01	-1		-26.090546	15.666667	14.833333	-3.888657	21.500000	5.833333	13.666667	23.666667	11.000000	19.833333	85.687796	228.507808	19.723050	-323.233333	-176.984000	-602.961667	-16.205989	41.430000	18.875000
THRO4156__VRC01	-1		-29.225685	16.333333	14.666667	-5.227397	25.666667	3.500000	12.500000	30.666667	15.333333	17.666667	98.449762	241.276452	19.288767	-342.568333	-230.859000	-682.475500	-17.542345	41.875000	19.106667
3365_V2_C20__VRC01	-1		-27.191148	19.000000	16.833333	-3.621480	19.833333	5.333333	14.000000	25.333333	14.333333	19.166667	85.979873	224.098657	19.164217	-431.438333	-211.877000	-674.369833	-17.038698	40.260000	19.506667
ZM53_12__VRC01	-1		-27.051982	18.666667	15.833333	-4.176768	26.666667	5.000000	13.666667	25.166667	12.333333	21.333333	89.180785	220.777840	14.873717	-343.983333	-176.877333	-611.119167	-17.083715	41.513333	20.255000
1054_07_TC4_1499__VRC01	-1		-25.985982	16.500000	15.333333	-3.488912	20.000000	4.166667	13.833333	20.166667	12.333333	22.000000	86.130256	227.390968	18.989300	-219.778333	-174.451500	-572.019000	-15.675778	42.061667	18.946667
16055_2_3__VRC01	-1		-26.780506	16.500000	15.333333	-3.508169	22.000000	1.833333	14.500000	23.666667	11.833333	21.333333	85.129659	224.094547	17.662683	-334.015000	-180.445833	-618.965667	-16.711795	41.165000	20.218333
RHPA4259_7__VRC01	-1		-26.699192	16.000000	14.000000	-3.031087	20.000000	4.666667	12.500000	24.666667	12.166667	18.666667	84.053159	223.342513	15.097467	-332.690000	-164.485333	-607.905833	-16.539139	40.008333	20.036667
CH181_12__VRC01	-1		-28.016499	18.000000	16.333333	-3.741552	23.666667	3.833333	15.500000	24.500000	13.500000	19.833333	88.159602	229.198082	18.381033	-299.951667	-218.204167	-688.150000	-17.672015	40.645000	19.740000
T250_4__VRC01	-1		-27.668135	15.333333	13.166667	-2.812831	23.833333	3.333333	13.500000	23.500000	15.000000	22.833333	88.312753	224.396425	14.866833	-371.450000	-209.447000	-659.210833	-17.178964	40.558333	19.636667
001428_2_42__VRC01	-1		-27.151652	17.333333	15.833333	-4.763550	23.500000	3.333333	15.500000	22.833333	12.333333	23.333333	87.485416	227.316236	20.004417	-309.906667	-193.868333	-675.606833	-16.922378	41.308333	19.495000
DU422_1__VRC01	-1		-25.808928	15.333333	14.000000	-3.613490	20.833333	4.500000	12.500000	25.333333	10.500000	19.000000	85.518419	223.303294	18.057633	-291.445000	-182.046500	-604.722000	-16.373411	41.000000	21.233333
CH064_20__VRC01	-1		-28.110591	18.500000	16.500000	-4.384834	23.166667	3.833333	13.666667	27.000000	13.833333	16.833333	88.877724	228.142886	17.082567	-327.545000	-240.517833	-730.649000	-17.700512	41.610000	19.968333
H031_7__VRC01	-1		-27.079207	16.833333	15.500000	-2.882078	16.833333	8.000000	13.833333	25.166667	15.333333	19.666667	84.386598	223.363865	16.214883	-350.305000	-175.432000	-592.749833	-15.631075	41.525000	18.646667
CH111_8__VRC01	-1		-26.447544	17.166667	15.833333	-3.842097	24.666667	3.666667	15.000000	24.333333	12.500000	18.333333	88.083595	227.251682	18.112333	-274.880000	-199.340333	-625.724167	-16.276770	42.680000	18.665000
CH119_10__VRC01	-1		-29.619994	17.666667	16.000000	-3.512314	22.500000	3.666667	14.666667	30.500000	17.000000	19.666667	92.004075	229.771118	18.227117	-221.115000	-220.845167	-665.881667	-17.896221	40.405000	19.351667
Q461_E2__VRC01	-1		-26.571261	19.333333	16.833333	-3.045441	20.500000	5.666667	13.833333	24.333333	11.500000	18.833333	84.937751	226.212923	21.636967	-378.020000	-212.339500	-678.420667	-16.501242	40.201667	19.536667
211_9__VRC01	-1		-28.112464	18.000000	17.500000	-3.979986	21.500000	5.333333	13.000000	27.500000	15.500000	20.500000	88.656177	227.039019	19.457083	-401.090000	-226.717667	-701.669833	-17.348043	39.533333	19.793333
CH117_4__VRC01	-1		-27.436776	17.833333	16.000000	-3.129466	17.333333	3.166667	15.333333	19.500000	13.166667	27.500000	84.700937	224.711154	18.778800	-267.606667	-192.058000	-624.824667	-15.934402	41.263333	19.640000
H035_18__VRC01	-1		-26.053994	18.833333	17.833333	-4.041021	20.333333	5.000000	15.000000	24.000000	12.166667	19.000000	86.135160	229.030145	21.121100	-365.898333	-189.153333	-635.880167	-16.228056	41.411667	18.560000
928_28__VRC01	-1		-26.535660	18.166667	16.500000	-4.246964	20.833333	5.833333	14.000000	25.333333	13.666667	21.666667	86.317812	227.803832	18.946833	-362.491667	-217.242500	-668.496500	-16.686439	41.403333	19.855000
CH070_1__VRC01	-1		-27.891836	19.833333	17.166667	-4.148707	23.666667	4.833333	13.166667	29.500000	15.166667	22.500000	88.635026	228.554694	19.121283	-413.513333	-266.914667	-753.587000	-18.756470	40.935000	20.131667
CH038_12__VRC01	-1		-26.623102	18.500000	16.833333	-4.239344	23.166667	4.666667	14.666667	21.166667	14.666667	22.500000	88.229375	226.282449	18.592767	-243.601667	-210.362000	-637.699833	-16.375446	40.295000	21.115000
CH114_8__VRC01	-1		-27.324526	17.666667	16.500000	-5.262126	24.000000	3.500000	13.166667	25.666667	16.500000	19.500000	88.770738	226.133024	14.364217	-308.643333	-189.104667	-639.206500	-16.733441	40.235000	19.445000
H061_14__VRC01	-1		-26.770363	18.166667	16.000000	-3.814972	21.000000	4.833333	13.666667	23.833333	16.000000	19.500000	86.290944	224.111732	20.434500	-321.161667	-194.590000	-618.481000	-16.276774	40.266667	20.321667
T253_11__VRC01	-1		-26.310010	17.833333	16.166667	-4.787374	24.000000	4.000000	12.500000	23.166667	15.333333	18.833333	87.834824	225.865337	15.674500	-342.486667	-209.113500	-638.705833	-16.060758	40.421667	18.658333
T257_31__VRC01	-1		-26.729605	19.000000	17.000000	-3.980921	20.666667	5.333333	15.500000	23.000000	12.500000	20.333333	88.238447	230.212025	21.387917	-363.940000	-229.078333	-710.084833	-16.709443	41.596667	18.601667
PVO_4__VRC01	-1		-26.074619	17.000000	15.166667	-3.889832	21.666667	4.833333	13.666667	24.500000	13.000000	19.666667	86.756911	229.683568	17.550483	-311.588333	-164.161000	-574.449000	-16.148584	41.011667	19.903333
TRJO4551_58__VRC01	-1		-27.236014	17.833333	16.333333	-4.215790	22.166667	4.000000	13.000000	22.500000	13.666667	25.833333	88.200757	226.852487	23.784250	-259.808333	-179.455333	-603.180500	-15.896334	40.956667	20.620000
H078_14__VRC01	-1		-25.523313	15.500000	14.666667	-3.517621	21.333333	4.833333	12.333333	24.666667	10.500000	19.166667	86.179690	225.866888	20.513117	-300.426667	-174.528833	-595.940833	-15.858983	40.448333	20.341667
T278_50__VRC01	-1		-25.969282	16.666667	14.333333	-3.515422	23.166667	4.500000	12.000000	23.166667	13.166667	17.000000	84.373615	228.335185	13.140583	-340.650000	-193.108167	-602.851167	-16.222379	40.291667	19.210000
H079_2__VRC01	-1		-27.408298	18.166667	16.333333	-3.808055	21.833333	4.833333	12.333333	29.666667	11.666667	17.166667	88.364664	228.611383	17.155017	-375.603333	-242.962167	-698.075333	-16.938287	40.926667	20.933333
CH115_12__VRC01	-1		-26.528362	17.333333	15.166667	-4.531347	25.333333	3.500000	11.833333	24.000000	15.666667	21.500000	88.907799	229.938072	17.939283	-293.853333	-166.558667	-596.370167	-16.882705	41.638333	19.716667
CH120_6__VRC01	-1		-26.234994	16.166667	14.166667	-4.141607	24.000000	3.333333	13.000000	21.500000	12.833333	21.333333	85.869187	224.890082	17.535050	-323.746667	-186.259333	-634.853500	-16.244220	41.563333	18.820000
T251_18__VRC01	-1		-26.407879	17.666667	16.333333	-4.239182	22.166667	5.666667	12.000000	24.000000	14.166667	18.666667	86.381056	226.877873	19.503667	-374.201667	-217.208500	-662.127833	-16.462238	39.438333	19.436667
MW965_26__VRC03	-1		-28.788132	12.666667	11.333333	-2.947006	25.333333	8.833333	9.333333	16.833333	12.666667	23.333333	94.887695	242.923181	29.505667	-51.619098	-184.594667	-579.822500	-14.596259	41.488333	19.770000
SF162__VRC03	-1		-30.570700	16.500000	15.166667	-5.972987	26.500000	9.333333	15.166667	18.666667	12.500000	26.333333	97.394839	244.300986	27.020833	-118.356787	-207.183000	-635.360667	-16.568633	42.071667	19.678333
MN_3__VRC03	-1		-30.171725	15.666667	15.166667	-6.370061	28.500000	9.166667	15.166667	19.166667	12.666667	24.000000	97.181185	247.489849	26.780167	-60.840252	-208.115167	-623.562167	-16.034851	40.031667	20.091667
DJ263_8__VRC03	-1		-30.090593	14.166667	13.166667	-6.521825	27.666667	8.666667	8.500000	19.166667	17.000000	23.333333	97.098190	247.142991	24.263333	-175.781067	-192.444333	-612.887167	-15.842119	39.970000	19.775000
00836_2_5__VRC03	-1		-30.267038	14.500000	13.666667	-6.532883	29.500000	6.000000	11.000000	16.166667	18.666667	24.833333	96.811508	242.310139	30.653833	-36.559033	-171.891333	-517.247000	-15.868438	42.146667	20.151667
BX08_16__VRC03	-1		-30.092651	16.333333	14.333333	-5.407252	26.833333	9.333333	12.333333	20.333333	13.666667	22.833333	97.227441	242.512682	26.182833	-182.847583	-205.283667	-638.177833	-16.680952	41.990000	19.398333
BAL_26__VRC03	-1		-28.952557	15.833333	14.833333	-3.829712	23.166667	9.666667	11.666667	19.666667	10.500000	24.000000	94.281105	244.082786	27.576500	-116.696625	-166.982167	-574.934333	-15.727285	42.791667	20.558333
HXB2__VRC03	-1		-30.568456	14.666667	13.500000	-6.274465	27.500000	9.833333	10.500000	20.666667	15.166667	23.500000	97.235996	245.263571	24.390167	-110.917867	-207.351333	-612.720667	-15.923896	41.323333	19.766667
242_14__VRC03	-1		-30.759675	16.166667	15.166667	-6.203725	30.000000	9.000000	10.166667	23.333333	14.166667	28.666667	97.558438	246.541168	23.262167	-249.103408	-227.583167	-703.085333	-17.896555	40.976667	20.346667
25710_2_43__VRC03	-1		-30.426654	15.833333	14.333333	-6.453552	30.333333	9.666667	10.166667	23.166667	14.500000	23.833333	97.323206	243.407232	26.238167	-196.145017	-195.435667	-624.834833	-16.893829	41.650000	20.403333
H077_31__VRC03	-1		-31.113987	15.333333	14.833333	-6.100627	32.166667	8.666667	11.166667	18.500000	17.166667	25.000000	97.731086	249.681445	25.414333	-139.293333	-196.138167	-592.420833	-16.928228	41.425000	19.068333
6535_3__VRC03	-1		-28.901071	15.166667	14.500000	-3.384359	23.333333	8.166667	11.166667	15.000000	12.833333	26.333333	94.221478	243.990070	31.174500	17.512800	-168.786167	-507.595000	-14.544717	40.440000	20.313333
SS1196_1__VRC03	-1		-30.697693	16.500000	15.333333	-6.265361	26.666667	10.833333	10.833333	22.000000	19.333333	24.500000	97.538002	244.175245	29.023500	-85.328600	-201.805833	-583.518167	-16.599487	41.856667	19.520000
ZM197_7__VRC03	-1		-28.842921	14.833333	13.000000	-2.934703	24.333333	8.000000	11.166667	17.666667	16.333333	17.500000	94.480447	247.470562	25.238333	-125.557887	-183.933500	-565.335500	-14.946664	40.453333	20.800000
H029_12__VRC03	-1		-30.220459	14.000000	13.166667	-4.354355	26.666667	8.833333	9.000000	18.500000	18.000000	21.833333	95.551533	241.587155	28.876167	-148.735200	-211.609167	-632.955667	-16.296019	41.798333	19.650000
1012_11_TC21_3257__VRC03	-1		-30.599648	15.500000	14.166667	-5.366826	27.500000	9.000000	13.000000	19.000000	13.666667	25.000000	100.097877	250.436824	32.730000	17.008083	-193.827333	-590.466667	-15.812728	42.636667	19.903333
H086_8__VRC03	-1		-32.430042	18.000000	16.000000	-4.615901	21.666667	8.166667	19.000000	19.833333	14.500000	24.833333	96.990224	242.355847	33.351667	-49.526785	-237.482000	-652.423833	-17.514239	40.838333	20.501667
Q23_17__VRC03	-1		-30.875075	16.000000	14.833333	-5.987178	29.000000	9.333333	12.333333	21.166667	14.333333	22.166667	97.913838	242.529140	24.039167	-256.432333	-240.342500	-720.614667	-16.736761	41.991667	19.978333
BZ167_12__VRC03	-1		-29.270240	16.500000	15.000000	-3.383082	23.000000	10.833333	11.666667	16.666667	14.000000	23.000000	94.270541	245.783400	27.213667	-91.131833	-177.838167	-572.119167	-15.446437	40.826667	20.516667
25711_2_4__VRC03	-1		-29.729577	15.000000	13.333333	-6.524358	28.666667	9.500000	14.000000	20.833333	13.333333	24.666667	97.405839	247.095399	29.093667	-112.269783	-182.043167	-570.438167	-15.862974	40.788333	21.598333
ZM109_4__VRC03	-1		-28.881926	14.333333	12.500000	-4.849670	27.833333	9.333333	10.500000	20.000000	13.500000	27.166667	95.648560	239.387241	24.447833	-134.167350	-208.066500	-611.980167	-15.271178	40.565000	21.325000
25925_2_22__VRC03	-1		-28.650949	12.666667	11.500000	-4.695719	25.333333	8.166667	9.666667	17.333333	14.166667	23.166667	95.260184	243.127244	31.163333	-122.717900	-176.148833	-594.530333	-15.389107	41.580000	19.291667
1056_10_TA11_1826__VRC03	-1		-29.774879	15.166667	14.333333	-5.474421	27.500000	9.166667	11.333333	22.500000	13.833333	23.666667	97.046775	248.144827	26.522833	-72.537350	-169.551500	-549.707333	-15.558157	40.338333	20.715000
16845_2_22__VRC03	-1		-30.661280	15.000000	13.666667	-6.066915	29.000000	9.666667	9.833333	25.000000	15.000000	22.833333	97.078704	249.102706	25.596000	-163.178817	-211.173000	-648.505500	-16.951538	40.551667	20.108333
DU156_12__VRC03	-1		-29.658900	13.500000	12.333333	-5.647400	30.166667	9.000000	10.166667	23.500000	12.666667	25.333333	97.860935	247.439526	24.830167	-201.298760	-211.690500	-687.151333	-16.562456	42.411667	19.256667
TRO_11__VRC03	-1		-28.684709	13.166667	12.000000	-4.378967	23.500000	9.333333	8.500000	21.666667	14.666667	21.000000	95.149040	247.224118	26.296833	-208.288183	-185.522667	-590.182667	-15.314205	40.293333	19.856667
26191_2_48__VRC03	-1		-30.364413	14.666667	13.000000	-6.303136	28.833333	8.833333	11.333333	21.166667	15.000000	22.000000	97.842880	241.681265	27.633000	-192.329433	-218.718167	-694.541500	-16.770335	42.878333	20.158333
SC422_8__VRC03	-1		-30.372790	15.333333	13.833333	-6.262334	27.833333	11.000000	10.833333	20.000000	14.500000	24.500000	97.499005	244.790413	27.916333	-127.245017	-181.624833	-585.628167	-16.521710	42.820000	18.420000
WITO4160_33__VRC03	-1		-28.657160	13.666667	13.333333	-3.555211	24.666667	9.000000	8.166667	21.166667	17.000000	17.833333	94.307177	242.256869	23.219833	-163.480083	-194.053167	-586.589500	-15.376365	41.655000	18.860000
0013095_2_11__VRC03	-1		-29.698513	14.833333	12.666667	-5.821187	28.666667	8.666667	12.500000	18.833333	13.000000	27.333333	97.460073	251.036037	26.230000	-103.515633	-179.695167	-585.914333	-15.981724	39.641667	22.573333
REJO4541_67__VRC03	-1		-30.974759	18.333333	15.333333	-6.482981	28.000000	9.666667	10.833333	19.500000	14.000000	25.833333	97.519310	246.347950	24.668167	-166.229237	-203.207333	-636.725833	-15.724812	41.478333	19.760000
ZM135_10A__VRC03	-1		-30.002452	15.666667	14.333333	-5.688741	25.166667	10.333333	10.333333	23.666667	16.666667	20.833333	97.202430	244.869541	28.006000	-119.279464	-195.365000	-607.172000	-16.048695	40.901667	21.528333
700010040_C9_4520__VRC03	-1		-27.181037	10.500000	9.166667	-4.013443	24.833333	9.333333	7.500000	18.166667	9.333333	25.333333	95.509758	242.842012	26.761833	-171.308783	-175.970500	-599.410167	-14.649192	41.663333	21.745000
DU123_06__VRC03	-1		-29.453738	13.166667	12.666667	-6.181076	31.166667	9.000000	8.000000	25.500000	15.500000	23.666667	97.809815	245.932229	18.956167	-192.521933	-215.072667	-630.521333	-16.360113	40.501667	18.995000
ZM249_1__VRC03	-1		-29.939370	13.166667	12.000000	-5.913747	27.500000	9.833333	10.666667	22.166667	11.333333	23.000000	97.603859	242.426371	27.993000	-103.345783	-189.488000	-605.818333	-15.514050	40.400000	21.435000
16936_2_21__VRC03	-1		-30.202920	13.333333	11.833333	-3.378296	24.166667	7.666667	10.000000	17.666667	10.833333	27.500000	94.211466	241.129414	26.874000	-68.158362	-202.859500	-635.010833	-15.374381	41.951667	20.116667
Q842_D12__VRC03	-1		-30.781284	15.000000	13.333333	-5.599055	28.166667	11.333333	11.000000	22.666667	16.666667	21.000000	97.475186	243.197275	20.407500	-231.650967	-218.696500	-653.010667	-17.096433	40.631667	20.156667
SC05_8C11_2344__VRC03	-1		-28.430125	11.666667	10.833333	-4.061869	25.333333	7.333333	10.333333	15.666667	13.000000	23.500000	94.862315	242.806735	25.144833	-161.326933	-186.382500	-595.417833	-14.674473	41.926667	18.578333
PRB926_04_A9_4237__VRC03	-1		-28.285056	11.333333	10.666667	-5.028564	24.833333	9.166667	8.500000	19.166667	16.000000	20.666667	95.110544	244.522480	27.647000	-217.666950	-180.917667	-590.110167	-15.402693	42.606667	19.853333
Q259_17__VRC03	-1		-28.486575	14.833333	13.166667	-3.302582	25.333333	6.833333	8.500000	14.833333	16.000000	22.000000	94.606079	240.099216	21.959500	-225.798185	-182.210667	-587.501000	-15.092866	42.075000	20.065000
T255_34__VRC03	-1		-30.646839	14.166667	12.333333	-5.916397	29.333333	11.500000	7.833333	22.833333	19.666667	24.833333	97.802694	247.210268	20.386167	-221.697403	-204.047833	-630.843000	-17.232807	41.270000	19.136667
H022_7__VRC03	-1		-30.319889	13.333333	12.166667	-5.774119	28.666667	8.166667	14.500000	20.666667	12.166667	24.666667	97.150290	248.737794	25.798167	-111.962683	-184.503833	-589.102833	-16.549828	41.730000	20.113333
Q769_D22__VRC03	-1		-32.007258	16.333333	14.333333	-5.869690	31.833333	8.166667	10.666667	21.833333	12.666667	24.500000	98.018675	246.764551	20.261167	-295.598783	-264.956000	-789.968500	-17.109337	41.463333	19.393333
1006_11_C3_1601__VRC03	-1		-29.265547	15.500000	13.666667	-3.264058	23.166667	9.666667	9.166667	17.833333	16.000000	21.333333	94.427498	242.809531	27.645833	-43.665383	-173.033000	-533.110167	-15.119914	42.021667	19.023333
T280_5__VRC03	-1		-29.345670	15.166667	13.500000	-3.190089	24.666667	7.666667	8.500000	17.166667	15.833333	22.500000	94.223241	240.346586	20.467333	-209.661250	-188.385833	-598.044167	-15.252278	41.686667	18.443333
CAP210_E8__VRC03	-1		-30.730476	13.666667	12.333333	-5.814885	29.166667	6.666667	14.500000	20.833333	16.166667	22.000000	97.277568	244.593401	27.704833	-179.784287	-225.047167	-731.873333	-16.889642	40.740000	20.165000
WEAU_D15_410__VRC03	-1		-28.887873	13.833333	12.333333	-4.233037	24.000000	10.333333	10.666667	18.666667	14.000000	23.666667	95.026938	246.563208	31.332833	-103.052693	-165.883333	-551.913500	-14.776604	40.981667	20.941667
263_8__VRC03	-1		-30.531008	15.500000	13.833333	-6.088155	28.333333	9.166667	8.333333	23.333333	15.666667	22.000000	98.835205	249.069019	29.298000	-138.672842	-223.105833	-633.817000	-16.126531	40.120000	18.838333
0330_V4_C3__VRC03	-1		-31.373727	16.500000	15.333333	-6.456482	28.833333	10.666667	9.833333	22.666667	17.166667	21.166667	97.465721	242.625445	23.966500	-262.867683	-217.654000	-668.594667	-17.562160	41.558333	18.625000
AC10_29__VRC03	-1		-29.871653	13.333333	12.000000	-6.139557	29.166667	9.666667	10.000000	20.833333	13.666667	23.333333	97.168892	248.067399	24.709833	-165.034833	-189.220500	-608.406000	-16.214396	43.006667	19.721667
3415_V1_C1__VRC03	-1		-30.083421	14.333333	13.500000	-5.018646	25.833333	8.166667	11.500000	17.333333	14.500000	25.500000	96.517352	244.736078	27.601667	-71.984083	-193.657333	-576.117667	-15.774771	41.481667	19.731667
6240_08_TA5_4622__VRC03	-1		-28.851551	13.333333	11.666667	-4.740753	24.000000	9.000000	9.000000	19.833333	14.833333	21.500000	95.171078	247.177665	29.396500	-184.603050	-190.125833	-611.538333	-14.621542	41.105000	18.821667
T252_7__VRC03	-1		-29.231728	16.166667	14.333333	-3.348231	20.666667	8.166667	10.666667	17.166667	17.666667	24.166667	94.038186	243.604336	23.322333	-180.698167	-186.647667	-586.027000	-15.356117	40.860000	20.676667
CH110_2__VRC03	-1		-30.461121	15.000000	13.833333	-3.928345	25.000000	7.166667	10.833333	16.000000	15.000000	24.833333	94.571602	243.942716	31.370167	-98.374668	-189.250333	-613.793167	-15.905217	42.088333	20.016667
6244_13_B5_4567__VRC03	-1		-31.952024	15.666667	15.000000	-4.921555	29.500000	9.833333	12.000000	22.000000	15.666667	24.333333	103.556461	255.080780	30.557333	-104.114650	-202.774333	-670.798833	-17.097244	41.410000	18.905000
Q168_A2__VRC03	-1		-31.240412	15.333333	14.166667	-5.956238	28.500000	9.833333	8.833333	23.166667	18.000000	20.500000	97.907455	241.128123	22.899500	-247.471133	-219.338000	-649.020500	-17.205095	41.680000	19.838333
235_47__VRC03	-1		-28.558446	13.500000	11.166667	-3.803925	24.166667	9.500000	6.833333	22.500000	14.000000	21.000000	95.087733	242.119221	25.857333	-250.729050	-190.301667	-576.496500	-15.245966	39.901667	19.910000
62357_14_D3_4589__VRC03	-1		-29.574437	15.333333	13.833333	-3.366236	26.333333	6.500000	8.666667	17.500000	15.166667	24.833333	93.937131	241.082323	29.632833	-105.255167	-198.169167	-597.371667	-15.506792	40.975000	21.060000
CAAN5342__VRC03	-1		-30.409812	14.333333	13.166667	-6.130936	29.833333	8.833333	12.166667	19.333333	14.833333	23.833333	97.305590	245.502136	27.386833	-172.738420	-189.371000	-621.113000	-16.837520	42.350000	18.631667
H080_23__VRC03	-1		-28.894775	15.833333	14.833333	-3.522110	20.166667	9.333333	10.833333	19.666667	16.666667	20.000000	94.530992	243.469545	31.379667	-101.229437	-188.293667	-558.787500	-14.897802	42.256667	19.080000
DU172_17__VRC03	-1		-30.026309	14.833333	13.000000	-6.398738	28.666667	9.000000	13.500000	21.000000	12.666667	24.333333	96.768113	245.828220	25.718667	-118.808817	-223.511000	-678.126500	-16.688820	40.516667	21.365000
DU151_02__VRC03	-1		-31.604251	15.500000	14.000000	-6.207123	27.500000	8.833333	11.000000	23.000000	16.166667	21.500000	97.477772	239.157238	27.362833	-212.817917	-267.658667	-765.225333	-17.189584	40.938333	19.878333
ZM233_6__VRC03	-1		-28.741027	13.333333	12.166667	-4.235153	24.333333	9.000000	11.166667	19.500000	12.000000	22.666667	95.047658	240.404210	28.552000	-194.143558	-179.527167	-609.322167	-15.561755	41.250000	19.793333
CAP45_G3__VRC03	-1		-30.244425	15.333333	13.666667	-5.720830	29.166667	8.833333	10.166667	26.000000	15.333333	20.333333	97.524863	241.338093	20.312333	-306.958133	-259.743667	-797.640333	-16.552060	42.223333	20.238333
ZM214_15__VRC03	-1		-29.742592	13.500000	12.000000	-5.829478	27.166667	9.666667	11.166667	22.166667	15.333333	22.666667	96.955452	246.452919	25.233833	-177.009430	-194.598500	-630.787000	-15.941221	41.203333	20.188333
0439_V5_C1__VRC03	-1		-30.835250	16.666667	14.833333	-5.681590	24.333333	10.666667	11.333333	21.166667	18.666667	20.666667	95.766366	247.455046	32.099167	-115.091650	-216.970833	-619.854000	-16.507942	41.315000	19.763333
269_12__VRC03	-1		-29.348298	13.500000	12.166667	-3.888916	24.666667	7.833333	9.166667	18.833333	15.333333	25.666667	95.381088	243.069133	27.780833	-233.778350	-209.518833	-636.767500	-15.881825	41.026667	19.025000
9021_14_B2_4571__VRC03	-1		-28.994171	15.500000	13.833333	-5.030212	25.333333	9.500000	11.500000	18.166667	11.500000	24.666667	95.212314	246.453150	28.126167	-138.849135	-192.950500	-602.285667	-15.402493	40.488333	20.075000
H030_7__VRC03	-1		-29.626441	15.666667	14.333333	-3.806396	22.333333	9.666667	12.500000	17.666667	15.333333	19.833333	93.557439	243.412675	26.972833	-163.117517	-196.370500	-623.957333	-15.949178	41.130000	20.211667
3718_3_11__VRC03	-1		-30.506438	13.500000	12.833333	-4.687520	24.833333	10.166667	10.333333	20.333333	17.000000	18.666667	95.068682	240.625610	25.746500	-152.879290	-213.281000	-648.297667	-16.884039	41.481667	20.193333
0260_V5_C1__VRC03	-1		-29.886106	14.000000	13.000000	-6.012517	32.333333	5.666667	10.166667	18.666667	14.000000	22.166667	97.188578	244.579162	25.376000	-206.291483	-200.645500	-626.783667	-16.004656	41.103333	20.116667
247_23__VRC03	-1		-28.203139	10.833333	8.833333	-4.508311	24.666667	8.500000	8.000000	19.833333	15.000000	19.500000	95.417007	241.379882	25.925333	-237.080520	-190.768167	-630.510333	-14.900726	41.413333	19.853333
QH0692_42__VRC03	-1		-28.926529	14.500000	13.666667	-3.584417	25.333333	8.833333	10.500000	19.833333	12.666667	23.000000	94.935615	247.516796	25.752667	-181.986500	-184.502500	-610.512667	-15.605058	41.148333	19.363333
THRO4156__VRC03	-1		-32.062856	13.500000	12.333333	-6.130147	30.500000	10.333333	8.166667	23.333333	17.666667	22.166667	105.171161	259.194335	27.003667	-208.213333	-216.205500	-646.269167	-16.679106	42.096667	19.283333
3365_V2_C20__VRC03	-1		-29.198442	13.666667	11.333333	-4.364792	23.500000	9.333333	8.500000	17.833333	16.333333	20.166667	95.085692	242.921884	27.634167	-221.490417	-210.068667	-645.142500	-15.027655	40.710000	19.808333
ZM53_12__VRC03	-1		-30.289186	14.500000	12.500000	-6.057307	28.833333	8.166667	9.833333	21.333333	14.333333	23.833333	97.906467	239.773666	26.340167	-129.270285	-207.844833	-645.989167	-16.385431	41.860000	20.153333
1054_07_TC4_1499__VRC03	-1		-29.305489	14.666667	12.166667	-3.394862	24.500000	9.166667	9.833333	18.000000	12.333333	25.166667	95.274574	246.897741	27.622833	-107.399817	-185.627333	-578.474500	-15.290513	42.905000	18.863333
16055_2_3__VRC03	-1		-30.059158	16.166667	13.833333	-3.549011	27.333333	6.500000	10.666667	17.166667	13.666667	23.000000	94.346565	243.254388	24.714667	-132.738518	-217.721333	-649.144833	-15.936463	41.806667	20.778333
RHPA4259_7__VRC03	-1		-29.010098	14.333333	13.000000	-3.709437	22.666667	9.500000	11.166667	19.333333	13.333333	20.166667	94.194044	242.931774	26.621333	-83.535923	-192.128333	-582.916167	-15.753801	40.963333	20.268333
CH181_12__VRC03	-1		-30.991366	16.166667	14.333333	-6.177200	30.000000	8.666667	11.166667	22.000000	17.000000	23.000000	97.214237	248.079624	27.363167	-151.731333	-197.270333	-633.433667	-17.168015	41.090000	19.278333
T250_4__VRC03	-1		-31.195479	13.000000	11.666667	-2.902028	31.000000	8.500000	11.333333	18.500000	15.333333	27.000000	97.935698	243.592936	24.719333	-126.751000	-206.528333	-626.315667	-17.570825	41.168333	20.325000
001428_2_42__VRC03	-1		-30.299941	13.833333	12.833333	-6.313629	29.000000	8.000000	11.666667	18.500000	13.333333	24.333333	96.976180	246.705430	26.763167	-147.313300	-201.491333	-646.404833	-16.675374	41.871667	19.563333
DU422_1__VRC03	-1		-30.537214	15.333333	14.666667	-5.794652	27.666667	8.833333	11.000000	25.166667	14.833333	21.166667	94.858012	242.176451	28.836333	-167.849503	-211.055333	-637.291333	-16.472729	40.890000	20.808333
CH064_20__VRC03	-1		-31.345722	15.000000	13.833333	-6.690867	29.833333	9.000000	9.666667	21.333333	17.166667	22.166667	97.568919	247.097768	23.439667	-208.209142	-229.701500	-693.510000	-16.926494	41.945000	19.848333
H031_7__VRC03	-1		-29.659711	16.000000	15.000000	-3.666550	21.166667	10.500000	11.333333	20.000000	19.666667	17.333333	94.567465	243.273924	25.694333	-123.211300	-205.450000	-585.215333	-15.318329	41.920000	18.960000
CH111_8__VRC03	-1		-29.179111	12.000000	11.000000	-6.826965	30.666667	8.166667	10.166667	21.333333	16.333333	22.833333	97.251334	246.946700	23.367000	-141.982333	-186.202500	-603.027500	-16.329569	42.215000	19.025000
CH119_10__VRC03	-1		-31.164506	13.666667	12.666667	-3.126424	28.833333	9.333333	9.333333	21.333333	18.000000	21.333333	100.244745	248.531745	26.218167	-164.534148	-196.783500	-624.609500	-17.655408	40.935000	19.266667
Q461_E2__VRC03	-1		-29.303890	15.500000	14.833333	-3.123449	24.833333	8.500000	9.833333	18.000000	13.500000	22.000000	94.824691	246.217249	25.535167	-240.175337	-200.397167	-638.119500	-15.537959	40.525000	19.873333
211_9__VRC03	-1		-31.687522	15.666667	14.000000	-5.586604	29.333333	10.333333	10.000000	20.666667	18.000000	24.666667	97.824501	246.335978	24.877333	-181.554783	-207.286333	-641.812167	-16.860600	39.986667	19.993333
CH117_4__VRC03	-1		-29.502544	14.333333	12.666667	-2.806066	23.666667	8.500000	12.833333	14.666667	13.666667	25.333333	94.216566	243.905025	28.070333	-87.125273	-184.664167	-578.609167	-16.225364	41.755000	19.791667
H035_18__VRC03	-1		-28.922263	14.666667	12.666667	-3.927806	24.333333	9.166667	11.500000	19.166667	14.166667	22.500000	94.925842	247.438777	27.224333	-168.237517	-197.906500	-609.858000	-15.058306	41.210000	18.561667
928_28__VRC03	-1		-29.037169	16.000000	14.000000	-4.411367	23.833333	9.333333	9.666667	19.833333	14.666667	22.166667	95.316889	247.182620	29.231000	-247.770267	-206.197000	-656.501500	-15.456665	41.560000	20.635000
CH070_1__VRC03	-1		-31.144099	15.166667	14.166667	-5.637990	29.166667	10.000000	8.333333	23.333333	17.333333	27.000000	97.522431	248.185931	21.537500	-231.028583	-220.388667	-659.333500	-17.524570	41.651667	19.996667
CH038_12__VRC03	-1		-29.192984	13.833333	12.666667	-6.013016	28.500000	9.333333	12.000000	20.833333	13.333333	25.333333	97.218691	244.983434	22.975000	-175.345900	-203.031333	-619.016667	-16.222569	41.158333	20.870000
CH114_8__VRC03	-1		-30.461465	13.500000	12.000000	-5.840647	29.500000	9.333333	9.666667	21.333333	16.000000	20.333333	97.545271	245.030938	24.675000	-152.826718	-194.230833	-606.028167	-16.666161	40.155000	19.925000
H061_14__VRC03	-1		-30.263814	14.666667	13.666667	-6.234049	28.000000	11.333333	10.666667	20.166667	15.833333	23.500000	96.211683	243.978480	25.040167	-108.228130	-202.153667	-596.877500	-16.657704	40.613333	20.468333
T253_11__VRC03	-1		-29.825452	14.333333	13.333333	-5.775859	29.833333	9.833333	8.166667	21.166667	14.666667	25.166667	97.256406	245.619212	23.348833	-156.452083	-184.314667	-592.743500	-15.792068	41.160000	19.040000
T257_31__VRC03	-1		-30.881082	15.666667	13.666667	-5.722488	28.500000	9.833333	11.500000	20.833333	15.500000	22.666667	97.356404	249.877846	25.862000	-161.661048	-183.259167	-623.757333	-16.878586	41.520000	18.433333
PVO_4__VRC03	-1		-29.069169	13.666667	12.666667	-4.567352	24.333333	9.166667	9.166667	18.500000	14.333333	23.500000	95.600265	248.445095	27.533000	-122.910912	-183.505667	-559.112667	-15.835510	41.633333	19.858333
TRJO4551_58__VRC03	-1		-30.748544	16.166667	14.333333	-6.261292	26.666667	8.666667	12.166667	22.166667	14.666667	25.833333	97.254524	246.193354	29.794000	-59.573300	-205.978500	-606.066333	-16.496780	41.575000	20.576667
H078_14__VRC03	-1		-27.987860	13.333333	12.333333	-4.239339	22.833333	8.500000	8.500000	20.500000	12.333333	24.833333	94.868856	243.973715	27.154667	-209.546500	-183.223833	-588.390833	-15.221667	40.958333	20.588333
T278_50__VRC03	-1		-29.155671	15.500000	13.833333	-3.847921	26.166667	10.666667	9.333333	18.500000	13.000000	18.833333	93.894620	247.636118	21.168500	-198.001898	-205.326333	-592.054833	-16.154381	41.316667	19.595000
H079_2__VRC03	-1		-29.974154	17.666667	15.833333	-6.113368	27.666667	11.000000	8.333333	22.666667	14.833333	23.166667	97.174855	247.521332	23.470500	-275.489527	-219.503000	-645.677167	-16.525993	40.628333	20.930000
CH115_12__VRC03	-1		-30.150622	14.666667	13.500000	-5.862503	32.333333	9.333333	10.166667	21.166667	14.000000	24.500000	97.065247	248.418336	26.964500	-99.355600	-174.567000	-566.765500	-17.058746	41.630000	20.131667
CH120_6__VRC03	-1		-28.814944	14.166667	12.500000	-4.157461	26.166667	8.666667	9.333333	17.833333	12.500000	24.500000	95.108545	243.962531	28.317333	-179.671800	-186.062000	-621.539167	-15.266379	42.860000	18.895000
T251_18__VRC03	-1		-29.270397	13.000000	10.833333	-4.554331	26.833333	8.000000	9.000000	21.333333	15.333333	21.833333	95.099844	246.279784	25.737000	-167.296057	-202.652667	-614.645000	-16.062062	39.515000	20.163333
MW965_26__VRC06	-1		-28.155234	13.000000	11.500000	-3.672862	22.166667	7.333333	10.833333	15.166667	12.333333	25.833333	91.467324	240.299972	25.939667	-65.979167	-172.919167	-551.043500	-14.810723	42.321667	19.318333
SF162__VRC06	-1		-29.806861	19.166667	16.666667	-5.595932	25.000000	6.666667	16.000000	19.666667	11.500000	29.666667	94.630804	241.464560	27.794167	-114.605333	-227.057833	-659.956000	-16.213492	41.640000	19.413333
MN_3__VRC06	-1		-29.425691	19.166667	17.333333	-6.139821	26.000000	6.833333	17.166667	18.000000	11.500000	27.166667	94.484875	244.804623	24.648667	-46.478833	-179.807167	-541.185167	-15.760870	40.490000	20.466667
DJ263_8__VRC06	-1		-30.195970	18.500000	15.333333	-6.520930	26.666667	7.666667	11.000000	20.833333	18.000000	24.333333	94.284439	243.933644	25.389667	-189.181667	-200.984500	-606.293333	-16.756009	40.355000	19.630000
00836_2_5__VRC06	-1		-30.068604	16.000000	14.666667	-5.236918	28.666667	5.500000	12.833333	17.666667	18.000000	24.500000	94.350308	240.247377	24.704000	-133.329833	-191.906667	-553.049333	-16.037398	41.521667	20.010000
BX08_16__VRC06	-1		-28.978617	18.166667	16.000000	-5.790782	26.166667	7.500000	13.166667	23.000000	12.833333	25.000000	94.551224	240.029358	24.752167	-218.839000	-208.720000	-639.577833	-16.134774	41.635000	19.418333
BAL_26__VRC06	-1		-28.770805	15.000000	12.666667	-3.538976	21.666667	7.166667	11.166667	19.333333	10.166667	26.500000	91.356746	241.423281	26.352667	-29.344500	-181.922333	-548.514167	-15.467466	41.776667	20.180000
HXB2__VRC06	-1		-29.544006	17.000000	14.833333	-6.658534	25.000000	8.166667	11.000000	18.333333	15.000000	25.833333	94.519233	242.861998	25.115000	-132.412833	-204.185167	-582.140333	-16.071193	41.336667	19.585000
242_14__VRC06	-1		-31.162521	19.333333	16.333333	-6.166041	27.833333	5.833333	13.000000	23.333333	12.666667	29.500000	95.092266	243.999767	26.382333	-187.030500	-213.351000	-641.557333	-16.562918	40.723333	20.066667
25710_2_43__VRC06	-1		-29.639104	18.666667	15.333333	-6.011688	27.833333	6.833333	10.166667	21.833333	14.833333	25.500000	94.591667	240.633662	25.467333	-248.797500	-205.178833	-634.684667	-16.201971	42.253333	19.836667
H077_31__VRC06	-1		-29.746777	18.500000	17.166667	-5.840780	30.500000	5.666667	11.166667	18.500000	16.833333	26.833333	95.036454	247.392254	26.164167	-150.908833	-210.835333	-592.214833	-16.266812	41.853333	18.536667
6535_3__VRC06	-1		-27.098319	16.666667	14.500000	-3.673467	20.666667	5.833333	10.500000	13.500000	13.666667	25.333333	91.091349	240.773320	28.126833	20.647167	-156.906333	-458.300500	-13.310227	40.020000	20.126667
SS1196_1__VRC06	-1		-28.728566	17.833333	16.500000	-5.378225	24.166667	8.666667	11.333333	20.666667	19.666667	24.666667	95.064349	241.606198	28.413667	-118.795333	-194.862000	-579.879500	-15.675407	41.796667	19.335000
ZM197_7__VRC06	-1		-28.765423	16.666667	14.166667	-3.788371	22.666667	8.333333	11.500000	18.833333	15.833333	21.166667	91.563432	244.956424	24.150500	-134.583217	-199.962833	-566.278833	-15.124450	39.713333	20.628333
H029_12__VRC06	-1		-29.846307	18.000000	16.000000	-5.231293	26.166667	6.000000	11.000000	19.000000	17.333333	24.166667	92.732908	237.845581	28.241333	-199.548500	-202.099167	-610.304500	-16.038905	41.305000	19.385000
1012_11_TC21_3257__VRC06	-1		-31.211582	18.166667	15.000000	-6.104604	27.000000	7.000000	15.333333	19.500000	14.500000	26.000000	98.016710	248.229791	31.044000	-112.032500	-201.857500	-624.400000	-16.297572	43.281667	18.756667
H086_8__VRC06	-1		-31.920846	17.833333	15.500000	-4.701472	21.166667	7.166667	19.166667	19.333333	14.666667	26.500000	94.414497	239.295776	31.539833	4.464167	-231.947667	-622.298000	-16.710309	40.675000	19.771667
Q23_17__VRC06	-1		-30.426104	19.166667	15.500000	-5.883041	26.500000	6.833333	15.166667	21.333333	13.833333	22.666667	94.918818	239.398683	23.134333	-276.449833	-227.817667	-659.667500	-16.737820	41.393333	19.978333
BZ167_12__VRC06	-1		-28.862591	16.166667	13.333333	-4.188782	20.666667	9.166667	11.000000	15.666667	15.333333	25.833333	91.371804	243.252217	27.832167	-94.477167	-197.801833	-580.247500	-15.048453	40.920000	19.785000
25711_2_4__VRC06	-1		-31.112784	17.333333	14.833333	-5.293701	27.500000	7.666667	15.500000	19.166667	12.500000	24.666667	94.838637	244.660470	22.211167	-128.687000	-216.100500	-599.760000	-16.467777	40.711667	21.088333
ZM109_4__VRC06	-1		-28.261177	15.666667	13.333333	-5.381287	24.666667	6.833333	12.000000	18.833333	14.000000	30.000000	92.744133	236.112248	27.622333	-126.657833	-198.655667	-580.032833	-15.329406	41.201667	20.325000
25925_2_22__VRC06	-1		-29.187644	15.000000	13.833333	-4.975728	24.833333	6.000000	11.333333	18.333333	14.333333	27.333333	92.456127	240.446806	31.689667	-156.288833	-199.857167	-624.278667	-15.649290	41.080000	19.258333
1056_10_TA11_1826__VRC06	-1		-29.193265	17.166667	14.500000	-6.051910	27.000000	7.166667	12.833333	20.500000	13.166667	25.000000	94.335921	245.492894	22.719667	-101.285333	-178.576833	-543.183167	-15.989736	41.061667	19.886667
16845_2_22__VRC06	-1		-29.412019	17.000000	14.500000	-6.032893	28.500000	7.000000	10.833333	24.333333	14.833333	24.000000	94.554045	247.212994	24.261167	-189.921000	-192.848667	-599.297167	-16.966806	39.990000	20.388333
DU156_12__VRC06	-1		-28.906602	14.500000	12.333333	-6.238759	28.166667	6.833333	10.500000	19.833333	12.333333	27.666667	95.287207	244.588069	25.596833	-201.316167	-193.453167	-621.998167	-15.865767	41.008333	18.991667
TRO_11__VRC06	-1		-28.193845	14.333333	12.166667	-5.094472	22.666667	6.833333	10.000000	22.833333	14.500000	23.000000	92.061657	244.157754	26.620667	-198.656167	-175.217500	-570.934333	-15.645927	40.076667	19.003333
26191_2_48__VRC06	-1		-29.675729	17.500000	15.000000	-6.510793	27.166667	6.666667	12.166667	21.333333	17.166667	24.500000	95.050549	238.594558	27.167833	-206.427333	-234.191500	-689.572500	-17.136389	41.981667	19.238333
SC422_8__VRC06	-1		-29.607293	16.833333	15.333333	-5.924764	27.166667	8.333333	11.166667	19.166667	15.833333	26.833333	94.823032	242.199890	26.653833	-120.942000	-197.727833	-586.982667	-16.151953	41.785000	18.421667
WITO4160_33__VRC06	-1		-28.160912	17.833333	15.333333	-3.581065	23.000000	7.000000	9.166667	21.166667	16.666667	19.166667	91.501029	239.668780	22.880000	-165.960167	-191.479667	-580.193000	-15.195733	42.325000	18.111667
0013095_2_11__VRC06	-1		-29.586076	18.000000	15.333333	-5.939275	27.666667	7.500000	14.000000	18.833333	13.166667	29.666667	95.056410	248.387905	26.253333	-189.790667	-224.298333	-665.451333	-16.713812	41.035000	21.300000
REJO4541_67__VRC06	-1		-30.296508	19.833333	17.666667	-5.909734	28.333333	8.500000	12.500000	19.333333	13.833333	28.000000	94.758392	243.457076	21.198667	-169.106833	-217.846333	-608.764500	-16.369475	41.546667	19.021667
ZM135_10A__VRC06	-1		-30.074299	18.166667	15.500000	-5.171611	24.500000	9.166667	13.166667	24.166667	17.666667	23.666667	94.716293	241.895625	24.647667	-161.435833	-210.900333	-634.123667	-16.472498	39.933333	21.310000
700010040_C9_4520__VRC06	-1		-27.479729	11.833333	10.833333	-4.552368	23.666667	6.166667	11.000000	19.000000	9.833333	29.000000	92.723237	239.887684	27.023500	-172.312833	-187.941500	-590.014833	-14.834790	42.135000	20.650000
DU123_06__VRC06	-1		-28.713540	15.166667	13.666667	-6.105077	28.833333	7.666667	8.666667	23.333333	15.333333	26.166667	94.814481	242.782991	20.016667	-202.302000	-210.816500	-610.072667	-16.873855	40.761667	19.126667
ZM249_1__VRC06	-1		-30.229042	17.000000	15.833333	-6.231344	28.833333	9.000000	13.833333	21.833333	12.500000	26.500000	95.068175	239.619232	24.170000	-145.129500	-199.433333	-597.313500	-16.593267	40.571667	20.633333
16936_2_21__VRC06	-1		-30.120586	17.500000	14.500000	-3.568049	24.500000	7.166667	12.333333	15.833333	10.166667	29.333333	91.323411	238.227032	25.350333	-163.052000	-198.694667	-611.602167	-15.784441	42.355000	19.195000
Q842_D12__VRC06	-1		-29.923551	18.166667	15.666667	-6.247014	26.166667	8.666667	12.500000	21.000000	17.000000	22.166667	94.556343	240.569687	20.657833	-237.575333	-195.834333	-579.554333	-16.017588	41.048333	19.571667
SC05_8C11_2344__VRC06	-1		-28.219468	13.666667	11.333333	-5.048391	26.000000	5.500000	12.000000	17.333333	13.500000	25.333333	92.428517	240.382648	27.494833	-118.257500	-199.084500	-593.155333	-15.371662	41.575000	17.933333
PRB926_04_A9_4237__VRC06	-1		-28.334104	16.166667	14.000000	-5.626918	23.000000	7.333333	10.333333	21.666667	15.833333	22.333333	92.377895	241.764297	27.428000	-232.943333	-183.948000	-590.231000	-15.672365	42.258333	18.995000
Q259_17__VRC06	-1		-28.561387	18.500000	16.166667	-3.334152	24.166667	5.500000	10.000000	15.333333	17.666667	23.333333	91.587752	237.487835	19.784500	-207.775167	-189.065500	-581.945667	-14.963026	42.583333	19.331667
T255_34__VRC06	-1		-29.188143	15.166667	13.500000	-5.380895	24.833333	10.000000	9.500000	19.833333	16.500000	24.166667	95.339903	244.683854	21.705833	-192.843833	-173.050500	-547.967667	-15.855951	41.030000	18.896667
H022_7__VRC06	-1		-29.978237	18.500000	17.000000	-6.205989	26.500000	6.666667	16.666667	19.833333	11.666667	24.666667	94.410262	245.799812	25.334167	-105.888333	-209.963667	-607.857167	-16.305657	41.560000	20.038333
Q769_D22__VRC06	-1		-31.567394	18.500000	15.333333	-6.331207	30.333333	6.500000	12.500000	22.000000	13.000000	26.166667	94.992774	243.610706	18.297833	-266.453167	-233.075833	-693.964833	-17.077675	40.936667	19.525000
1006_11_C3_1601__VRC06	-1		-28.363118	16.500000	14.500000	-3.668767	21.000000	8.166667	10.666667	19.500000	14.166667	24.333333	91.588342	239.882588	25.457667	-111.452333	-193.046667	-562.088167	-15.237667	42.193333	18.466667
T280_5__VRC06	-1		-28.814597	16.666667	15.333333	-4.148722	22.833333	5.166667	9.666667	18.333333	17.166667	22.000000	91.391702	237.591412	22.198667	-204.019000	-178.431667	-561.477000	-15.497987	42.415000	18.893333
CAP210_E8__VRC06	-1		-29.948152	18.000000	15.833333	-6.151749	27.666667	5.666667	15.000000	22.500000	14.666667	21.666667	94.834987	242.145051	21.009833	-229.977500	-220.643833	-707.578167	-17.709967	40.778333	19.548333
WEAU_D15_410__VRC06	-1		-28.463955	14.833333	12.333333	-4.893570	21.333333	6.333333	11.500000	20.833333	13.166667	26.500000	92.308686	243.783595	33.562167	-92.094500	-182.289667	-558.881833	-15.111553	41.238333	20.018333
263_8__VRC06	-1		-29.994534	17.500000	15.166667	-5.209412	25.333333	8.000000	10.500000	24.500000	15.000000	21.333333	95.126615	245.723167	25.294833	-218.669000	-205.396000	-599.199167	-16.296284	40.530000	18.445000
0330_V4_C3__VRC06	-1		-30.924363	17.833333	14.500000	-5.885071	26.666667	8.500000	12.333333	20.833333	17.166667	22.166667	94.868879	239.863309	23.433333	-191.765500	-204.889000	-602.925333	-16.971956	40.968333	18.973333
AC10_29__VRC06	-1		-30.381929	17.333333	15.500000	-5.193186	28.333333	7.000000	13.000000	21.500000	14.166667	25.500000	94.585473	245.392426	23.370500	-198.052833	-218.963167	-639.830333	-16.508098	41.965000	20.090000
3415_V1_C1__VRC06	-1		-28.837780	15.666667	13.333333	-4.269399	22.666667	6.333333	14.166667	15.833333	13.333333	28.333333	92.002841	241.007595	29.353167	-16.208333	-178.523000	-520.782333	-15.216597	41.083333	19.073333
6240_08_TA5_4622__VRC06	-1		-27.672329	14.166667	13.000000	-3.982844	22.000000	6.833333	9.833333	18.166667	14.833333	22.833333	92.414237	244.920306	27.536833	-199.470000	-184.245833	-580.826667	-15.418892	40.836667	18.041667
T252_7__VRC06	-1		-29.546162	16.500000	14.833333	-3.096685	20.666667	8.333333	11.166667	16.166667	17.500000	25.833333	91.189242	240.808369	23.762333	-200.792000	-185.118167	-563.213333	-15.470218	41.398333	19.951667
CH110_2__VRC06	-1		-29.071008	18.666667	16.500000	-3.703532	22.833333	5.666667	12.333333	16.333333	14.333333	23.500000	91.428488	240.958788	30.106333	-179.857167	-181.452667	-588.493667	-15.551831	41.848333	20.275000
6244_13_B5_4567__VRC06	-1		-32.038470	18.000000	15.666667	-5.833750	32.500000	7.000000	12.500000	23.166667	15.500000	24.166667	101.560352	252.927057	26.514500	-259.359833	-227.360333	-741.738500	-18.503559	40.731667	18.221667
Q168_A2__VRC06	-1		-30.407410	17.500000	14.666667	-5.905533	28.166667	8.833333	10.500000	21.333333	17.000000	21.166667	95.203240	238.809996	22.425667	-241.131000	-222.227500	-636.978000	-16.463688	40.791667	19.381667
235_47__VRC06	-1		-27.950094	16.333333	14.000000	-5.272466	23.500000	7.000000	7.833333	23.833333	14.666667	23.000000	92.375142	239.133929	24.038000	-248.078500	-192.012500	-548.982833	-14.299262	40.560000	19.293333
62357_14_D3_4589__VRC06	-1		-28.700550	16.500000	13.666667	-3.483337	23.833333	5.166667	10.000000	16.500000	15.333333	26.166667	91.254277	238.716356	22.773500	-82.398833	-197.735667	-562.725667	-14.463546	41.225000	20.065000
CAAN5342__VRC06	-1		-29.149349	17.333333	14.166667	-5.895472	28.666667	6.666667	13.166667	19.500000	13.833333	24.833333	94.817512	242.999532	24.622167	-144.577333	-212.417333	-630.992333	-16.452810	42.700000	18.768333
H080_23__VRC06	-1		-27.950886	17.833333	16.166667	-4.349716	19.500000	8.000000	11.000000	19.833333	15.833333	21.666667	91.399320	240.913615	27.733833	-167.565167	-202.514833	-607.635667	-14.857675	42.896667	18.680000
DU172_17__VRC06	-1		-29.468391	18.500000	16.000000	-5.741221	27.166667	7.000000	15.500000	21.500000	12.333333	25.166667	93.664187	242.941322	25.370833	-113.765833	-214.480667	-632.285667	-16.447248	40.716667	20.370000
DU151_02__VRC06	-1		-30.565887	14.666667	13.500000	-5.290212	26.666667	7.666667	12.833333	22.000000	14.500000	20.166667	94.213624	235.751135	22.366333	-205.687333	-213.327000	-647.183833	-16.946986	40.720000	19.941667
ZM233_6__VRC06	-1		-28.871493	17.166667	14.000000	-6.093923	22.500000	5.833333	14.333333	20.166667	12.166667	26.666667	92.640736	237.644878	29.489333	-108.110667	-221.310167	-656.849167	-15.519419	40.586667	19.320000
CAP45_G3__VRC06	-1		-29.377130	15.166667	12.666667	-6.241587	26.500000	6.666667	11.333333	23.000000	14.666667	21.666667	94.723219	238.477538	19.800000	-246.237000	-216.533000	-677.105167	-16.705101	42.080000	19.905000
ZM214_15__VRC06	-1		-29.336048	17.000000	14.833333	-5.363424	26.333333	8.666667	11.166667	20.500000	14.500000	24.000000	94.674287	244.145569	22.715000	-201.454333	-194.290000	-602.741500	-15.705219	41.301667	19.408333
0439_V5_C1__VRC06	-1		-29.820035	16.666667	15.000000	-5.527089	22.166667	8.500000	11.333333	18.333333	18.833333	22.000000	92.896282	245.231406	29.143833	-140.547000	-179.509500	-549.674500	-15.380004	40.525000	19.878333
269_12__VRC06	-1		-29.861707	14.833333	12.166667	-4.242050	23.166667	6.166667	11.000000	21.333333	15.500000	26.833333	92.848273	240.980093	25.575833	-191.261500	-183.576500	-578.548000	-16.289571	41.278333	18.706667
9021_14_B2_4571__VRC06	-1		-29.055833	16.833333	14.000000	-5.415171	24.333333	8.000000	12.000000	18.500000	11.333333	27.500000	92.608268	244.663307	27.159667	-130.537000	-197.426667	-606.024667	-15.227900	40.353333	19.568333
H030_7__VRC06	-1		-28.198910	13.833333	11.666667	-3.679179	21.500000	6.666667	11.500000	18.000000	15.500000	20.166667	90.439746	239.874471	24.723167	-105.850000	-182.646667	-568.405833	-15.362018	41.548333	19.900000
3718_3_11__VRC06	-1		-30.765275	19.500000	16.333333	-3.934743	22.833333	7.500000	12.833333	21.500000	17.833333	20.500000	91.356162	237.473090	27.460000	-174.244667	-215.252333	-628.189500	-17.077815	41.698333	19.753333
0260_V5_C1__VRC06	-1		-29.793603	15.500000	13.500000	-5.803884	30.166667	5.500000	12.333333	19.833333	14.833333	22.166667	94.341626	242.033539	18.016667	-214.068167	-193.907333	-591.187500	-16.242921	41.033333	18.730000
247_23__VRC06	-1		-28.482071	11.333333	9.666667	-4.163691	24.000000	7.000000	8.166667	21.333333	16.666667	23.500000	92.427474	238.491527	23.998500	-259.451167	-187.216333	-603.943833	-15.521257	41.190000	19.485000
QH0692_42__VRC06	-1		-28.291851	16.833333	14.666667	-4.566940	23.000000	8.166667	10.666667	20.000000	13.166667	24.500000	92.143336	245.101044	25.874333	-170.142000	-190.307000	-576.467000	-15.094478	42.041667	18.530000
THRO4156__VRC06	-1		-31.221662	17.333333	14.333333	-6.693970	29.333333	7.166667	9.833333	23.500000	18.833333	22.333333	104.483180	257.192311	23.524500	-200.578500	-205.835667	-603.939833	-16.970964	42.461667	18.441667
3365_V2_C20__VRC06	-1		-29.965209	15.833333	13.833333	-5.146444	23.666667	8.833333	10.500000	21.166667	16.500000	22.666667	92.381185	240.474554	27.385167	-192.598167	-188.301333	-577.659167	-15.964853	39.538333	19.351667
ZM53_12__VRC06	-1		-30.011957	18.166667	16.000000	-5.986384	27.833333	7.500000	11.500000	22.333333	13.666667	24.500000	95.312067	236.979866	24.134167	-155.851000	-208.718333	-613.076000	-16.043414	41.958333	19.768333
1054_07_TC4_1499__VRC06	-1		-27.972750	15.166667	12.833333	-4.583603	23.166667	7.000000	11.333333	17.833333	11.500000	25.333333	92.452236	243.700338	31.559333	-100.154833	-175.141167	-542.104500	-14.590321	42.586667	18.353333
16055_2_3__VRC06	-1		-28.444555	16.666667	14.000000	-3.620117	25.000000	4.500000	12.166667	18.000000	12.166667	26.333333	91.355709	240.217972	26.327333	-134.188667	-197.770333	-617.095167	-15.818457	42.040000	19.545000
RHPA4259_7__VRC06	-1		-28.743902	13.500000	12.500000	-3.682165	22.333333	7.166667	11.000000	21.000000	14.333333	22.666667	91.274260	240.430245	26.155500	-79.242833	-196.567333	-573.941667	-15.221666	40.060000	19.958333
CH181_12__VRC06	-1		-29.865851	16.833333	14.000000	-6.164078	28.833333	6.500000	13.166667	21.333333	15.500000	23.833333	94.500899	245.309992	23.496833	-116.617500	-203.673333	-642.883000	-16.946582	40.586667	19.341667
T250_4__VRC06	-1		-30.497290	17.333333	14.000000	-4.801239	30.000000	6.500000	12.166667	18.500000	13.333333	27.666667	94.936554	240.630476	23.105500	-186.210833	-216.559333	-616.499167	-17.313827	40.373333	20.070000
001428_2_42__VRC06	-1		-29.754492	17.000000	14.000000	-5.221497	27.833333	7.000000	14.000000	18.333333	13.000000	26.000000	94.488994	244.424969	26.336167	-181.559167	-228.102833	-695.194000	-16.924842	42.116667	18.890000
DU422_1__VRC06	-1		-28.479317	13.333333	12.500000	-4.188334	23.000000	6.333333	11.333333	23.166667	11.000000	23.666667	91.695218	239.645147	25.260667	-173.386000	-201.621667	-620.744500	-15.865641	41.338333	20.246667
CH064_20__VRC06	-1		-30.540840	16.500000	14.833333	-5.253469	28.333333	7.666667	10.666667	19.833333	16.500000	21.666667	94.875144	244.712328	21.221667	-217.007500	-214.033833	-665.134833	-16.360788	42.185000	19.343333
H031_7__VRC06	-1		-28.351668	16.333333	14.333333	-4.070521	19.166667	9.000000	10.833333	17.833333	19.166667	17.833333	91.617711	240.758268	25.764500	-123.048667	-178.258500	-527.957000	-14.664249	41.668333	17.873333
CH111_8__VRC06	-1		-29.042510	15.666667	13.500000	-5.889033	28.833333	7.166667	11.666667	20.833333	15.666667	24.500000	94.554134	243.889859	22.026333	-117.352000	-175.749333	-572.242500	-16.357247	41.958333	18.288333
CH119_10__VRC06	-1		-31.635499	17.000000	14.500000	-3.207967	29.333333	7.833333	12.166667	22.166667	18.333333	21.500000	97.228478	245.517020	27.973333	-120.433000	-209.043667	-640.257667	-17.788862	40.433333	19.335000
Q461_E2__VRC06	-1		-29.009393	17.166667	14.833333	-3.676641	22.833333	8.500000	11.333333	18.166667	12.333333	25.666667	91.803020	243.178459	27.863000	-147.051500	-194.163833	-573.108500	-15.737313	41.000000	19.503333
211_9__VRC06	-1		-30.871825	17.833333	15.166667	-5.221898	27.166667	9.666667	12.500000	19.833333	16.666667	25.833333	94.964485	243.604475	23.038833	-207.433500	-194.589833	-614.175167	-16.696423	39.148333	19.603333
CH117_4__VRC06	-1		-29.190186	16.000000	14.666667	-2.585531	20.833333	7.166667	13.333333	13.833333	13.000000	27.666667	91.565740	241.359276	27.667833	-50.438167	-193.842000	-576.840167	-15.926987	41.565000	19.180000
H035_18__VRC06	-1		-28.415947	16.500000	14.666667	-4.735229	22.666667	7.833333	13.333333	20.166667	12.000000	22.500000	92.026094	244.698785	30.859667	-169.203667	-196.013000	-581.338833	-15.301303	41.935000	17.810000
928_28__VRC06	-1		-28.754620	16.666667	13.333333	-4.832998	23.666667	7.166667	10.166667	21.666667	15.166667	26.000000	92.557094	243.828712	29.441333	-263.262833	-200.924167	-615.135500	-16.113834	41.415000	19.586667
CH070_1__VRC06	-1		-30.725705	19.333333	15.833333	-5.392670	27.500000	8.333333	10.833333	22.000000	18.000000	28.500000	94.955314	244.905798	21.514167	-212.253667	-225.489167	-655.816000	-17.784623	41.703333	19.725000
CH038_12__VRC06	-1		-28.989552	15.666667	13.166667	-5.794739	26.333333	6.666667	15.166667	20.500000	13.333333	26.333333	94.635154	242.424212	24.066000	-154.466333	-213.867333	-627.495833	-15.912722	40.623333	20.438333
CH114_8__VRC06	-1		-30.456061	18.166667	14.833333	-4.735138	28.666667	8.000000	10.666667	20.333333	17.500000	24.000000	94.988454	242.347234	26.452333	-136.997167	-206.905500	-628.894000	-16.581227	39.870000	18.840000
H061_14__VRC06	-1		-29.018462	17.333333	15.666667	-5.877462	27.000000	7.500000	11.166667	19.666667	16.000000	24.500000	93.669331	241.423477	22.340833	-136.532500	-198.625167	-577.788500	-16.083386	40.623333	19.473333
T253_11__VRC06	-1		-28.814148	13.666667	11.333333	-5.280090	26.833333	7.666667	9.500000	20.000000	15.333333	25.000000	94.144004	242.213669	23.181667	-114.215167	-189.617833	-561.969167	-15.298262	40.961667	18.458333
T257_31__VRC06	-1		-29.415197	16.000000	14.166667	-6.080109	26.500000	6.500000	13.166667	20.333333	15.666667	22.000000	94.416684	246.405500	22.751833	-164.862000	-182.008667	-579.145167	-15.896093	41.816667	17.611667
PVO_4__VRC06	-1		-28.511977	17.000000	15.000000	-6.478063	25.833333	6.000000	10.166667	21.166667	14.666667	25.166667	92.648554	245.795375	24.908167	-160.260167	-188.927500	-588.347333	-15.605777	41.321667	19.638333
TRJO4551_58__VRC06	-1		-30.245875	20.333333	17.166667	-5.999359	25.500000	6.833333	14.666667	21.333333	12.833333	27.166667	94.444110	243.455020	24.085833	-106.910833	-223.240167	-607.736000	-16.437818	40.728333	20.438333
H078_14__VRC06	-1		-28.951420	18.333333	15.000000	-5.746409	22.000000	7.000000	10.833333	22.166667	12.833333	27.000000	92.575548	241.225096	30.310167	-193.140000	-193.901833	-614.725167	-15.369949	40.533333	19.945000
T278_50__VRC06	-1		-28.296432	16.333333	13.666667	-3.144358	24.333333	8.500000	10.000000	15.500000	15.000000	19.333333	91.091513	244.988767	19.043167	-122.729667	-175.667333	-520.929667	-15.823821	41.495000	18.340000
H079_2__VRC06	-1		-29.153675	16.833333	15.000000	-6.436183	26.833333	9.666667	10.166667	22.000000	14.333333	23.333333	94.584163	244.839263	20.138167	-223.185167	-212.501167	-619.106833	-15.916128	40.005000	20.545000
CH115_12__VRC06	-1		-29.790952	17.000000	15.166667	-5.687144	29.333333	7.333333	12.000000	19.833333	14.000000	26.000000	94.712038	245.911447	21.421500	-146.147833	-194.704833	-575.721500	-16.650671	41.271667	20.078333
CH120_6__VRC06	-1		-28.400602	15.000000	13.500000	-4.697952	25.166667	5.833333	10.833333	17.166667	13.166667	25.833333	92.617282	241.380072	32.066500	-133.991833	-186.917833	-596.072000	-15.130405	41.955000	18.246667
T251_18__VRC06	-1		-28.866899	15.333333	13.000000	-5.040573	23.666667	7.666667	10.666667	20.333333	15.666667	24.500000	92.134676	243.083617	24.860333	-219.034000	-188.329667	-588.259500	-15.490937	39.518333	19.478333
MW965_26__VRC06b	-1		-35.748254	16.000000	13.666667	-4.548574	30.000000	9.000000	19.500000	22.333333	14.333333	33.166667	110.521280	256.161898	30.360500	-133.976000	-237.826667	-747.711000	-18.501035	43.696667	19.820000
SF162__VRC06b	-1		-36.019995	20.166667	17.333333	-6.863932	29.500000	7.166667	25.500000	20.833333	15.833333	38.166667	114.804799	257.244074	31.294500	-0.353000	-268.982167	-757.960833	-19.542020	43.386667	19.493333
MN_3__VRC06b	-1		-38.396896	21.333333	18.000000	-6.409276	29.333333	6.500000	29.166667	21.333333	17.666667	41.000000	115.744951	260.219478	34.903333	173.614333	-279.935000	-736.000500	-19.169925	41.838333	19.736667
DJ263_8__VRC06b	-1		-37.766004	20.833333	18.500000	-5.629018	29.333333	9.000000	24.000000	27.333333	21.500000	32.000000	116.056572	260.002998	25.352833	-65.065333	-248.208167	-742.432833	-19.168610	41.786667	19.675000
00836_2_5__VRC06b	-1		-38.579002	20.666667	18.166667	-6.183253	33.333333	4.666667	19.833333	23.666667	24.833333	36.833333	115.974209	257.500784	34.036667	82.543167	-276.550500	-735.100000	-19.637213	43.698333	19.386667
BX08_16__VRC06b	-1		-35.894119	19.666667	16.833333	-4.661296	29.500000	9.166667	22.000000	25.666667	16.500000	31.666667	116.475520	256.845439	23.708833	-99.552833	-276.661333	-767.778833	-19.277163	43.323333	19.146667
BAL_26__VRC06b	-1		-36.306945	17.166667	14.500000	-4.393305	28.000000	8.333333	21.833333	23.666667	16.333333	35.166667	111.865368	255.615613	29.657500	2.399000	-245.882000	-721.156833	-18.353847	44.361667	20.030000
HXB2__VRC06b	-1		-37.303421	23.166667	19.666667	-5.807175	31.333333	8.166667	23.833333	26.000000	18.333333	32.500000	115.648751	259.281460	27.632333	-68.442167	-299.607833	-794.189167	-19.153517	42.803333	19.583333
242_14__VRC06b	-1		-39.403524	21.166667	19.000000	-6.951070	33.666667	8.166667	24.666667	27.000000	16.666667	38.000000	115.969263	260.835257	22.095500	-263.924000	-280.677500	-878.909833	-20.176390	41.591667	20.468333
25710_2_43__VRC06b	-1		-35.810994	17.166667	15.166667	-5.345078	33.666667	6.833333	21.000000	24.500000	18.000000	31.000000	114.331522	257.506117	29.098000	-124.842000	-240.663000	-721.786000	-19.015402	44.068333	19.770000
H077_31__VRC06b	-1		-37.468038	20.166667	17.500000	-6.469482	36.333333	8.166667	21.833333	24.666667	18.666667	30.166667	118.263093	265.131903	25.109333	76.156167	-270.504500	-693.364833	-18.868617	42.883333	18.645000
6535_3__VRC06b	-1		-35.017857	14.333333	12.833333	-4.849004	25.833333	7.666667	19.833333	20.333333	15.333333	34.000000	112.322508	256.445075	27.887667	88.740000	-214.467667	-629.160167	-17.012432	42.301667	19.848333
SS1196_1__VRC06b	-1		-36.376048	20.166667	15.833333	-5.791428	27.500000	10.500000	21.333333	24.166667	23.166667	30.833333	115.039085	258.147676	32.612500	64.679667	-256.866000	-679.079000	-18.684439	43.425000	19.131667
ZM197_7__VRC06b	-1		-37.000161	18.666667	16.666667	-7.946081	29.000000	9.666667	21.666667	23.333333	23.666667	30.666667	112.680976	262.348162	27.406833	8.789000	-248.187500	-679.211667	-19.239059	41.591667	20.951667
H029_12__VRC06b	-1		-37.205900	18.500000	16.333333	-7.003143	30.666667	9.333333	21.833333	27.500000	21.000000	30.500000	112.854202	254.845515	25.440500	-119.739500	-290.197833	-815.117333	-19.532627	43.771667	18.363333
1012_11_TC21_3257__VRC06b	-1		-38.795270	18.333333	15.500000	-7.274134	30.666667	7.333333	22.833333	26.166667	22.000000	36.666667	119.795929	264.465403	33.942833	131.387333	-275.643000	-715.626000	-19.824918	44.541667	19.133333
H086_8__VRC06b	-1		-39.316587	22.000000	18.666667	-7.218730	24.500000	8.166667	30.333333	20.666667	18.333333	40.000000	115.217198	257.120817	38.520000	126.831833	-306.303167	-753.754000	-20.168174	42.430000	20.453333
Q23_17__VRC06b	-1		-36.502563	20.833333	17.333333	-6.203522	31.166667	6.333333	25.666667	23.500000	15.500000	34.166667	114.113999	255.695093	24.839000	-178.396500	-291.611833	-838.888833	-19.918437	43.690000	19.615000
BZ167_12__VRC06b	-1		-36.681984	18.666667	16.166667	-3.379049	25.833333	10.666667	21.333333	26.666667	17.833333	29.833333	111.807023	258.003610	29.398167	-21.496000	-244.066000	-718.661833	-18.952548	42.183333	19.795000
25711_2_4__VRC06b	-1		-37.130140	18.000000	16.166667	-6.731252	31.666667	8.000000	21.500000	22.833333	19.500000	35.833333	115.126344	259.826265	31.895500	-27.519500	-264.654667	-741.505833	-18.729047	41.255000	21.808333
ZM109_4__VRC06b	-1		-35.392495	18.666667	15.000000	-7.778763	32.666667	7.833333	20.666667	27.666667	16.333333	37.166667	112.204607	253.821024	27.481333	-65.683833	-271.914667	-766.124333	-19.108616	42.593333	21.036667
25925_2_22__VRC06b	-1		-36.893895	19.000000	16.333333	-7.129049	31.333333	7.166667	21.333333	23.333333	15.666667	33.500000	114.359361	258.398818	28.470833	-167.628667	-275.163000	-830.107000	-20.039566	42.801667	19.425000
1056_10_TA11_1826__VRC06b	-1		-35.791261	17.000000	14.666667	-6.477422	32.000000	7.666667	19.166667	26.833333	19.166667	29.833333	113.485686	261.029186	30.466833	20.637167	-240.348833	-693.736667	-18.408318	42.815000	20.098333
16845_2_22__VRC06b	-1		-37.420355	18.666667	16.166667	-6.473984	32.666667	8.166667	21.333333	30.166667	19.000000	34.500000	115.164692	263.829834	30.708167	-66.286667	-294.043000	-834.917500	-20.207791	41.320000	20.658333
DU156_12__VRC06b	-1		-37.073265	18.500000	16.666667	-6.210093	35.500000	8.666667	18.000000	28.333333	17.000000	33.666667	117.153118	261.026720	26.398333	-166.609667	-263.704833	-803.893500	-18.771890	43.388333	18.983333
TRO_11__VRC06b	-1		-34.173799	19.166667	16.166667	-7.589712	29.833333	7.500000	19.500000	27.666667	19.000000	30.333333	112.354786	260.424320	28.035500	-108.705500	-232.239500	-681.349000	-18.196788	41.381667	19.638333
26191_2_48__VRC06b	-1		-37.315262	20.500000	17.833333	-5.401805	32.333333	7.500000	24.333333	26.833333	16.500000	32.166667	116.042477	255.523558	22.531167	-105.331333	-283.110333	-823.975500	-20.363256	43.926667	19.966667
SC422_8__VRC06b	-1		-36.875534	19.000000	16.833333	-5.977325	31.500000	8.666667	24.000000	24.500000	19.000000	34.166667	114.374955	259.160444	23.751500	42.905333	-255.983000	-701.700500	-19.215423	44.303333	18.498333
WITO4160_33__VRC06b	-1		-36.122700	17.666667	14.666667	-5.594172	27.333333	9.666667	18.833333	29.333333	21.500000	25.666667	112.635082	256.812566	28.561667	-13.962000	-265.051667	-758.325167	-18.914590	44.175000	18.373333
0013095_2_11__VRC06b	-1		-38.294791	20.333333	17.000000	-7.048365	33.000000	7.833333	24.833333	23.500000	18.166667	38.333333	116.138898	264.675776	33.228500	19.443333	-275.808833	-765.695000	-20.615150	42.841667	21.580000
REJO4541_67__VRC06b	-1		-37.515631	21.333333	17.666667	-7.079071	30.833333	8.166667	23.333333	25.333333	19.000000	37.000000	114.387771	258.439002	24.059833	-83.007667	-276.707500	-774.956500	-18.625648	43.348333	18.806667
ZM135_10A__VRC06b	-1		-39.225978	19.833333	18.000000	-6.296178	30.666667	9.500000	23.166667	25.666667	21.833333	35.333333	116.746865	260.490513	25.041000	-75.973833	-278.644833	-786.339500	-21.238496	42.596667	20.675000
700010040_C9_4520__VRC06b	-1		-34.825335	15.500000	13.500000	-5.956243	31.166667	7.000000	18.666667	22.666667	14.166667	34.500000	113.642495	256.752202	24.362667	-162.090500	-264.007500	-759.891000	-18.349877	44.033333	21.221667
DU123_06__VRC06b	-1		-37.363166	19.666667	17.166667	-7.489736	36.000000	7.666667	17.000000	31.500000	20.500000	32.333333	116.509266	258.720267	23.417667	-153.250167	-307.337333	-816.915000	-20.079799	42.963333	19.090000
ZM249_1__VRC06b	-1		-37.326976	19.500000	17.166667	-7.394033	33.000000	8.000000	20.500000	27.666667	17.000000	32.000000	116.269134	257.758223	27.443167	-98.668333	-279.276000	-817.473000	-19.523833	41.326667	20.861667
16936_2_21__VRC06b	-1		-36.946311	17.166667	13.333333	-4.771886	32.000000	5.500000	23.833333	21.000000	15.500000	34.500000	111.189788	254.307351	27.019667	-186.784833	-291.465167	-871.728667	-19.861929	43.160000	19.368333
Q842_D12__VRC06b	-1		-38.403833	23.666667	20.500000	-6.161545	30.833333	9.666667	24.833333	28.833333	20.000000	32.833333	116.143209	257.694514	24.329500	-230.496333	-301.088333	-837.691833	-20.753245	42.416667	20.793333
SC05_8C11_2344__VRC06b	-1		-34.745560	16.833333	14.833333	-6.267598	29.666667	7.666667	22.500000	20.500000	16.500000	33.500000	111.239663	256.666727	28.931500	40.567333	-258.154833	-732.871333	-17.772235	43.788333	18.103333
PRB926_04_A9_4237__VRC06b	-1		-36.525580	19.000000	15.500000	-6.389043	29.833333	8.666667	21.833333	26.000000	19.333333	32.166667	114.853461	258.270854	25.829167	-66.774167	-247.025667	-718.880833	-19.235344	43.895000	19.700000
Q259_17__VRC06b	-1		-36.014219	18.333333	16.000000	-4.237361	30.333333	9.333333	22.000000	23.333333	15.833333	34.166667	110.929054	253.712281	24.056167	-198.469167	-256.869167	-817.528167	-18.993534	43.376667	19.576667
T255_34__VRC06b	-1		-37.593419	20.000000	17.666667	-5.830846	30.833333	9.833333	20.166667	28.166667	21.500000	33.500000	116.951896	260.336061	22.032000	-116.710667	-266.009333	-740.737667	-19.671652	43.178333	18.768333
H022_7__VRC06b	-1		-37.524480	18.666667	16.666667	-5.847473	31.000000	7.500000	24.666667	23.000000	15.666667	34.666667	117.474327	263.352202	27.664167	115.722833	-279.956000	-725.544333	-18.213271	43.796667	19.948333
Q769_D22__VRC06b	-1		-39.720225	20.166667	17.500000	-6.409780	36.666667	7.000000	24.500000	26.666667	17.666667	35.500000	118.165675	261.352303	20.985500	-301.411667	-319.240000	-934.241167	-22.392262	43.331667	19.233333
1006_11_C3_1601__VRC06b	-1		-34.959759	15.833333	13.666667	-4.209096	25.666667	7.666667	19.666667	22.500000	16.666667	32.666667	110.631843	255.636755	26.296667	-60.512000	-244.428500	-733.955000	-17.999541	44.151667	18.253333
T280_5__VRC06b	-1		-36.460940	18.166667	15.500000	-4.356517	27.000000	7.833333	21.833333	24.166667	17.833333	31.500000	111.180784	255.366951	22.979500	-227.088667	-248.982667	-749.187000	-18.562339	43.343333	18.960000
CAP210_E8__VRC06b	-1		-36.820021	18.000000	16.333333	-6.536036	32.833333	7.166667	21.333333	21.166667	17.333333	32.166667	113.909713	259.264944	22.771500	-62.799167	-266.319333	-778.074167	-19.377568	43.006667	19.795000
WEAU_D15_410__VRC06b	-1		-34.506379	17.000000	14.333333	-5.777186	25.500000	9.333333	19.000000	24.333333	17.000000	31.833333	114.077618	259.676028	32.823167	6.105667	-242.210333	-683.636500	-17.776163	42.766667	20.560000
263_8__VRC06b	-1		-37.910316	21.166667	18.166667	-6.315760	32.833333	8.833333	21.666667	29.666667	19.333333	31.333333	114.543908	260.826944	28.005000	-143.391833	-292.945667	-811.587500	-19.562635	42.265000	18.733333
0330_V4_C3__VRC06b	-1		-37.008450	22.333333	18.333333	-5.262492	30.333333	8.333333	22.500000	27.500000	21.500000	30.166667	115.261952	257.201480	22.193500	-217.972167	-282.193500	-837.475833	-19.754822	43.556667	18.278333
AC10_29__VRC06b	-1		-37.042014	19.166667	16.166667	-6.148361	33.333333	7.500000	22.000000	25.166667	17.666667	35.833333	114.031741	261.370470	27.780333	-21.267333	-259.422833	-729.688667	-19.685909	43.643333	19.716667
3415_V1_C1__VRC06b	-1		-36.295980	17.333333	14.833333	-3.471593	26.000000	10.166667	23.000000	22.333333	18.333333	37.666667	112.746727	258.541661	33.179500	-87.923500	-248.377833	-730.584167	-18.844684	43.383333	18.603333
6240_08_TA5_4622__VRC06b	-1		-35.125834	17.166667	13.333333	-7.344925	28.166667	8.000000	22.333333	26.666667	18.000000	32.666667	114.208115	260.295599	27.603333	-48.591167	-246.036333	-732.608333	-19.333751	43.350000	18.278333
T252_7__VRC06b	-1		-36.878728	20.833333	18.000000	-5.034454	24.666667	12.166667	22.500000	24.166667	18.666667	35.833333	111.842876	257.561649	23.713167	-179.774667	-283.109167	-813.732333	-19.324519	43.085000	19.673333
CH110_2__VRC06b	-1		-37.541670	15.000000	12.666667	-4.462250	30.833333	6.333333	21.666667	20.833333	20.333333	34.333333	112.121949	258.342428	26.057833	-171.316500	-256.284000	-803.005333	-20.161033	43.178333	20.178333
6244_13_B5_4567__VRC06b	-1		-37.813708	21.500000	18.500000	-7.435379	31.333333	8.833333	21.666667	26.166667	19.666667	35.666667	119.054040	267.013022	33.259833	37.048000	-278.635167	-779.116167	-20.412441	42.781667	18.746667
Q168_A2__VRC06b	-1		-37.826639	21.000000	17.666667	-5.933390	30.666667	10.333333	22.166667	27.166667	22.000000	29.500000	115.759049	254.936221	24.299667	-200.123500	-293.565000	-844.848500	-19.943358	43.506667	19.563333
235_47__VRC06b	-1		-36.231047	18.666667	15.333333	-7.484456	30.666667	8.833333	18.666667	31.333333	17.166667	31.333333	113.083811	255.872624	25.213167	-212.979833	-266.958667	-760.884833	-19.067884	42.091667	18.995000
62357_14_D3_4589__VRC06b	-1		-36.203284	18.833333	15.833333	-5.079946	29.666667	8.666667	19.833333	25.333333	17.000000	32.500000	110.809153	254.183795	27.433333	-70.541833	-276.324500	-772.809833	-19.221744	42.965000	20.155000
CAAN5342__VRC06b	-1		-37.158946	20.000000	17.333333	-6.197052	32.500000	6.500000	23.166667	24.166667	20.000000	33.666667	115.913363	259.371772	28.190000	-47.154000	-270.748500	-745.733167	-19.164417	44.236667	18.478333
H080_23__VRC06b	-1		-36.889933	18.833333	16.333333	-6.176804	26.333333	11.833333	19.166667	29.000000	23.500000	30.166667	113.238491	256.719914	29.967167	-6.869167	-276.465667	-742.343833	-18.303659	43.590000	19.245000
DU172_17__VRC06b	-1		-36.816092	18.500000	16.666667	-6.697067	32.666667	7.166667	23.166667	25.500000	17.500000	36.666667	114.895652	258.914503	27.372833	-209.462833	-282.636833	-871.359000	-19.601407	42.278333	21.175000
DU151_02__VRC06b	-1		-38.064927	19.833333	17.666667	-7.367126	30.333333	8.833333	21.833333	26.333333	19.833333	32.500000	114.894926	254.605792	25.321000	-115.898333	-320.074667	-882.766667	-20.315590	43.301667	19.575000
ZM233_6__VRC06b	-1		-36.212922	14.833333	12.333333	-6.097687	28.666667	8.500000	22.166667	23.333333	14.166667	34.833333	114.916825	255.503366	33.898000	-26.453500	-256.745333	-744.335167	-18.767585	42.830000	19.085000
CAP45_G3__VRC06b	-1		-38.124577	20.833333	17.666667	-7.640228	33.666667	6.666667	20.333333	29.666667	19.500000	33.166667	117.323249	258.137034	24.574500	-202.175333	-302.478167	-894.250500	-20.184534	43.541667	19.966667
ZM214_15__VRC06b	-1		-37.078068	18.166667	15.333333	-5.879735	31.166667	9.333333	21.500000	25.166667	19.333333	32.166667	114.709495	259.582882	26.492333	-158.668500	-271.177167	-818.397833	-19.689585	42.841667	19.716667
0439_V5_C1__VRC06b	-1		-38.036970	24.166667	20.333333	-7.734141	27.666667	11.500000	26.166667	26.000000	21.000000	31.833333	114.481548	261.874509	25.868000	-149.548000	-275.350500	-787.291333	-19.904321	42.625000	19.715000
269_12__VRC06b	-1		-36.952059	20.000000	16.666667	-5.609375	29.666667	8.000000	22.833333	26.000000	19.000000	33.500000	112.076049	255.937012	25.251500	-248.202000	-299.726000	-861.546333	-19.878536	42.788333	18.111667
9021_14_B2_4571__VRC06b	-1		-37.189943	16.500000	14.333333	-5.966248	32.666667	8.833333	22.000000	22.000000	16.833333	34.833333	114.630753	259.201180	27.091667	-52.272667	-253.561500	-751.276833	-19.497000	42.436667	19.171667
H030_7__VRC06b	-1		-36.572383	15.833333	14.000000	-5.258067	26.666667	10.166667	20.666667	26.166667	22.166667	29.666667	111.077338	255.576401	29.186333	-33.174667	-252.838000	-738.183667	-19.005318	43.586667	19.695000
3718_3_11__VRC06b	-1		-37.385471	20.333333	17.666667	-4.580973	25.333333	10.166667	24.500000	25.333333	20.833333	31.166667	111.495876	253.271458	27.915500	-234.582833	-293.300167	-842.658667	-20.545368	43.820000	20.036667
0260_V5_C1__VRC06b	-1		-37.164293	21.000000	18.666667	-5.268539	34.000000	5.833333	25.666667	22.500000	18.666667	34.166667	115.792007	257.709292	25.129500	-108.354333	-272.282000	-776.733667	-19.550190	42.878333	19.501667
247_23__VRC06b	-1		-35.154991	18.500000	15.333333	-7.790156	31.666667	6.500000	17.333333	28.000000	19.666667	30.500000	113.055242	255.255506	25.983500	-257.060833	-272.003167	-810.320167	-19.338342	42.535000	20.035000
QH0692_42__VRC06b	-1		-36.972778	19.666667	16.833333	-7.588776	30.166667	9.500000	23.500000	28.000000	17.333333	32.833333	114.693446	262.845436	30.660500	-74.574333	-249.008500	-713.933167	-20.088243	43.108333	18.935000
THRO4156__VRC06b	-1		-36.920854	21.166667	17.666667	-7.264109	32.833333	9.833333	17.000000	26.333333	21.166667	29.500000	122.204222	270.777359	25.769833	-61.958667	-263.619667	-710.858333	-18.674825	44.073333	18.608333
3365_V2_C20__VRC06b	-1		-36.717832	19.000000	16.000000	-4.567663	27.333333	8.333333	22.500000	23.166667	17.333333	31.500000	113.816926	256.973730	25.598167	-257.895667	-268.622333	-822.989000	-19.500817	42.901667	19.333333
ZM53_12__VRC06b	-1		-35.867891	20.000000	17.500000	-5.607951	33.166667	6.333333	22.666667	26.166667	16.166667	31.666667	115.902629	254.061246	24.030000	-135.556000	-269.946833	-799.893000	-19.302053	43.666667	19.966667
1054_07_TC4_1499__VRC06b	-1		-36.563394	17.666667	15.000000	-5.114415	28.166667	8.666667	22.000000	21.000000	16.333333	34.833333	113.348251	257.754738	30.908000	-62.074667	-254.481333	-723.623833	-18.833117	44.158333	18.258333
16055_2_3__VRC06b	-1		-36.116872	16.333333	14.333333	-4.246587	30.166667	5.000000	21.166667	19.666667	15.666667	34.166667	110.147454	256.128524	22.569500	-211.512167	-273.237667	-842.166833	-19.909398	43.243333	20.493333
RHPA4259_7__VRC06b	-1		-37.951075	17.000000	14.500000	-5.129425	28.833333	8.833333	19.500000	28.166667	19.500000	30.000000	111.866987	257.087611	25.906333	-115.526500	-268.197000	-778.691167	-19.323615	42.243333	20.075000
CH181_12__VRC06b	-1		-36.706767	17.666667	13.166667	-5.764913	32.833333	6.500000	20.500000	24.666667	19.000000	34.666667	114.199216	261.301817	27.712667	-19.408000	-264.088333	-758.627167	-19.200223	43.023333	19.160000
T250_4__VRC06b	-1		-37.673579	20.833333	17.666667	-4.630549	31.833333	6.333333	25.333333	24.666667	17.000000	39.500000	114.900168	256.978825	23.807333	-90.424167	-288.838667	-802.096500	-20.503721	42.705000	19.558333
001428_2_42__VRC06b	-1		-36.990622	20.666667	17.166667	-7.536753	32.333333	6.666667	26.666667	21.166667	17.333333	39.166667	116.424465	261.208405	33.615000	10.730333	-309.388000	-853.313333	-20.670569	43.873333	19.501667
DU422_1__VRC06b	-1		-36.794809	17.666667	16.000000	-6.885330	31.500000	8.333333	18.166667	27.166667	17.000000	34.500000	113.128650	256.139585	26.473333	-46.382500	-258.864833	-769.010833	-20.438714	43.791667	20.730000
CH064_20__VRC06b	-1		-37.351137	20.666667	16.833333	-6.544103	32.833333	8.166667	21.666667	26.666667	19.500000	31.000000	116.438879	259.751600	24.609167	-200.144500	-306.164500	-888.008000	-20.284272	43.706667	20.195000
H031_7__VRC06b	-1		-35.770686	18.000000	16.500000	-4.777044	22.833333	10.166667	19.333333	22.333333	23.166667	27.833333	111.376413	256.453643	26.592000	-32.557500	-245.173000	-682.066667	-18.025896	43.535000	17.961667
CH111_8__VRC06b	-1		-36.050242	17.833333	14.666667	-5.854482	35.166667	7.833333	18.833333	25.000000	17.666667	31.500000	115.747212	259.688956	25.660667	-58.522667	-262.846000	-734.822833	-19.331030	43.865000	18.741667
CH119_10__VRC06b	-1		-38.573956	18.500000	16.500000	-5.420695	30.333333	9.666667	21.166667	25.333333	19.500000	33.833333	118.201318	263.499716	26.738333	8.877500	-270.741667	-760.567167	-20.619536	42.483333	19.033333
Q461_E2__VRC06b	-1		-32.942023	17.166667	14.333333	-5.548055	30.166667	8.500000	15.333333	23.166667	16.166667	25.833333	98.585870	247.558837	23.315667	-290.941000	-260.708667	-774.102333	-17.712340	42.130000	19.298333
211_9__VRC06b	-1		-38.309504	21.000000	18.333333	-6.171712	31.000000	8.833333	24.500000	24.666667	23.000000	34.500000	117.421552	260.527155	25.084500	-165.061500	-312.913500	-871.907667	-20.125921	41.741667	19.701667
CH117_4__VRC06b	-1		-35.998646	16.000000	13.000000	-4.920436	28.000000	7.666667	22.000000	18.000000	18.000000	37.333333	111.154766	259.412342	30.776333	-18.712667	-235.028667	-704.535500	-18.455101	42.961667	19.626667
H035_18__VRC06b	-1		-35.520944	18.166667	16.500000	-6.562892	27.500000	7.166667	22.666667	24.166667	18.666667	33.166667	113.658734	262.151506	26.280833	-77.167000	-246.812167	-712.782667	-18.329321	43.553333	18.478333
928_28__VRC06b	-1		-36.747935	21.000000	16.000000	-5.501200	27.666667	7.833333	24.833333	26.000000	17.833333	33.666667	115.801294	262.927597	24.861000	-213.385333	-280.341833	-824.383167	-19.325979	43.135000	19.780000
CH070_1__VRC06b	-1		-37.674672	19.333333	16.500000	-7.586726	33.000000	10.666667	17.833333	29.166667	18.500000	33.666667	113.339888	258.785056	23.545833	-228.227833	-276.289500	-816.836500	-21.436573	43.316667	20.016667
CH038_12__VRC06b	-1		-36.183333	18.333333	16.333333	-6.984472	34.500000	8.333333	19.166667	24.666667	18.666667	35.166667	116.006543	259.176658	25.310500	-94.129167	-282.242000	-802.981833	-19.509646	42.628333	20.396667
CH114_8__VRC06b	-1		-36.466363	18.666667	16.166667	-7.014333	33.333333	8.000000	20.500000	26.000000	19.833333	31.333333	116.324985	260.340333	29.261500	3.888667	-267.580500	-742.756833	-19.677060	41.523333	18.965000
H061_14__VRC06b	-1		-35.231531	19.666667	17.166667	-7.082392	31.166667	8.333333	21.666667	24.000000	19.166667	32.666667	113.118483	256.184880	28.277833	8.759000	-267.128667	-720.856167	-18.644784	43.258333	19.696667
T253_11__VRC06b	-1		-36.535043	19.000000	16.666667	-5.773295	32.833333	9.333333	22.333333	25.000000	17.833333	36.333333	118.363610	261.187559	25.094833	-43.396000	-247.172167	-721.468000	-19.247636	43.576667	18.268333
T257_31__VRC06b	-1		-32.461299	17.666667	15.166667	-5.400406	31.333333	8.166667	17.666667	22.333333	17.833333	26.666667	100.287534	250.517237	20.582667	-223.418833	-246.501500	-763.362333	-17.796468	42.726667	18.453333
PVO_4__VRC06b	-1		-35.907308	16.166667	14.333333	-6.058558	29.166667	7.666667	21.000000	23.333333	19.166667	32.666667	114.729499	262.509708	26.599000	-39.656667	-253.209167	-713.900167	-19.381405	41.938333	19.901667
TRJO4551_58__VRC06b	-1		-36.969294	20.666667	18.666667	-7.731486	30.833333	8.333333	21.333333	26.166667	18.000000	36.000000	116.809924	259.594264	32.813000	46.491333	-277.049167	-749.059667	-18.299306	43.313333	20.033333
H078_14__VRC06b	-1		-35.981827	18.833333	15.500000	-7.145910	28.500000	8.500000	23.166667	26.166667	15.833333	37.500000	114.336239	259.475070	29.485167	14.692500	-265.570167	-720.376500	-19.183663	42.928333	20.048333
T278_50__VRC06b	-1		-36.640292	16.333333	13.000000	-3.212387	33.833333	9.666667	16.000000	25.166667	20.666667	24.500000	112.005485	262.745874	23.355167	-206.151167	-243.312000	-732.095500	-18.807232	43.213333	18.200000
H079_2__VRC06b	-1		-38.020574	19.000000	16.333333	-6.165278	32.500000	10.666667	16.833333	29.166667	18.833333	28.500000	115.661178	260.618423	20.537333	-238.671000	-286.134667	-825.688500	-19.761614	42.250000	20.445000
CH115_12__VRC06b	-1		-37.865587	18.666667	15.833333	-6.155960	36.333333	7.500000	19.833333	26.333333	20.666667	33.000000	115.438741	261.935043	28.841000	-3.723000	-271.841333	-744.273333	-20.793960	43.303333	19.870000
CH120_6__VRC06b	-1		-35.185192	18.500000	14.666667	-7.032939	32.833333	6.833333	21.166667	22.000000	12.500000	33.333333	111.397934	256.610601	30.342500	-108.130333	-268.896000	-781.188500	-18.495938	43.001667	18.766667
T251_18__VRC06b	-1		-36.463328	19.666667	17.500000	-7.484548	28.500000	8.333333	21.500000	26.666667	16.666667	33.833333	114.337263	262.111995	26.841167	-204.012833	-255.587500	-753.135167	-19.226545	41.353333	19.278333
MW965_26__VRC07	-1		-28.400469	12.833333	10.833333	-3.905080	21.000000	5.500000	14.666667	19.500000	14.000000	25.333333	88.919245	229.873280	21.954650	-195.016667	-180.488500	-594.219167	-14.057837	41.463333	19.500000
SF162__VRC07	-1		-30.100808	15.333333	14.000000	-6.538742	23.000000	4.166667	18.833333	20.333333	11.500000	32.666667	91.190677	230.675176	20.566217	-145.865000	-193.436833	-609.700500	-15.730968	40.776667	19.196667
MN_3__VRC07	-1		-29.360086	14.666667	13.000000	-6.467122	23.000000	4.500000	15.000000	20.000000	11.500000	31.333333	90.802570	233.754205	20.581350	-188.820000	-227.443333	-670.766833	-15.179285	39.595000	19.693333
DJ263_8__VRC07	-1		-30.243448	16.833333	14.666667	-6.958806	23.666667	6.166667	15.833333	25.666667	13.333333	25.000000	91.016722	233.444180	15.700450	-295.450000	-232.685833	-679.773500	-16.167714	39.481667	19.880000
00836_2_5__VRC07	-1		-29.774016	15.166667	13.333333	-7.313176	25.166667	6.500000	13.333333	21.166667	14.666667	27.333333	91.058318	229.686609	20.836350	-195.053333	-181.667833	-580.165667	-14.887614	41.091667	19.451667
BX08_16__VRC07	-1		-29.169065	15.166667	13.833333	-6.341919	22.833333	5.333333	18.500000	25.166667	9.833333	25.500000	90.895550	229.062287	18.055450	-220.081667	-184.614333	-598.950333	-15.588289	41.630000	18.593333
BAL_26__VRC07	-1		-28.826898	11.833333	11.166667	-4.136159	21.666667	4.500000	16.000000	22.666667	12.166667	23.833333	88.577957	230.676925	19.052267	-105.650000	-166.282167	-550.388833	-14.087381	41.325000	20.251667
HXB2__VRC07	-1		-30.348836	16.666667	14.833333	-7.292084	22.500000	6.333333	15.666667	22.666667	13.166667	27.166667	90.855625	231.767477	15.802600	-232.130000	-224.693833	-661.926167	-15.742671	40.745000	18.853333
242_14__VRC07	-1		-30.851776	15.333333	12.833333	-6.335281	27.166667	4.000000	16.833333	25.333333	10.500000	29.333333	91.477893	233.000064	11.376550	-396.410000	-235.042667	-773.290167	-16.958561	40.050000	20.248333
25710_2_43__VRC07	-1		-29.644683	14.333333	13.000000	-6.866847	25.333333	5.500000	14.500000	27.000000	10.833333	25.500000	90.977289	229.502355	16.181333	-267.031667	-179.164500	-598.400333	-15.401627	41.706667	19.803333
H077_31__VRC07	-1		-30.238444	14.500000	12.000000	-6.259598	27.666667	3.666667	17.666667	22.666667	13.500000	27.833333	91.350835	235.704574	18.882900	-198.830000	-222.531000	-645.242833	-16.778058	41.036667	18.641667
6535_3__VRC07	-1		-28.943451	14.333333	13.000000	-5.411158	21.333333	5.000000	16.333333	19.166667	13.333333	27.333333	88.435972	230.479025	20.302633	-136.993333	-196.035667	-596.174667	-14.682048	40.013333	20.108333
[truncated: 1,260 more rows]
