# Supplementary material for: Estimation of the breadth of CD4bs targeting HIV antibodies by molecular modeling and machine learning
Source: PLoS Comput Biol. 2019 Apr 10;15(4):e1006954. doi: 10.1371/journal.pcbi.1006954 (PMC6457539; doi:10.1371/journal.pcbi.1006954)
Supplement: S1 Data — (TGZ) [file pcbi.1006954.s002.tgz › supporting_data/compute_for_fig5.py]

#!/usr/bin/env python3

from utils import *

def compute_for_fig5(seed):
    print('This is time consuming... do not do it!')
    return
    all_keys = get_keys(19)
    fp = open('fig5_random.dat.sample', 'w')
    for i in range(100):
        size = random.randint(1,len(all_keys)-1)
        keys = random.sample(all_keys, size)
        breadth_calc, accu = compute_breadth_all_average(antibodies, keys, fname='ic50_classify.dat', classifier=True, ntrials=30, random_state=seed)
        avg = list()
        std = list()
        for ab in antibodies:
            avg.append(breadth_calc[ab][0])
            std.append(breadth_calc[ab][1])
        rp = scipy.stats.pearsonr(breadth_exp, avg)[0]
        rs = scipy.stats.spearmanr(breadth_exp, avg)[0]
        fp.write('%d %.1f %.1f %.3f %.3f %s\n' % (size, np.mean(accu), np.std(accu), rp, rs, str(keys)))
    fp.close()


if __name__=='__main__':
    seed = 42
    random.seed(seed)
    compute_for_fig5(seed)
