# Supplementary material for: Estimation of the breadth of CD4bs targeting HIV antibodies by molecular modeling and machine learning
Source: PLoS Comput Biol. 2019 Apr 10;15(4):e1006954. doi: 10.1371/journal.pcbi.1006954 (PMC6457539; doi:10.1371/journal.pcbi.1006954)
Supplement: S1 Data — (TGZ) [file pcbi.1006954.s002.tgz › supporting_data/make_fig3.py]

#!/usr/bin/env python3

import numpy as np
from scipy import stats
from sklearn.preprocessing import StandardScaler
import matplotlib
import matplotlib.pyplot as plt

descriptor_keys = ['E_elec', 'E_vdw', 'E_gbsa', 'MD_sasa', 'MD_h1', 'MD_h2', 
    'MD_h3', 'IC_AA', 'IC_PP', 'IC_CC', 'IC_AP', 'IC_CP', 'IC_AC', 'ENM_EXP', 
    'ENM_R6', 'RFCB', 'RFHA', 'ZRANK', 'ZRANKr', 'DFIRE', 'prodigy', 'NIS_A', 
    'NIS_C', 'foldx']

def plot_crosscorr(mtx, nice_names, fname=None):
    matplotlib.rcParams.update({'font.size': 8})
    fig = plt.figure()
    ax = fig.add_subplot(111)
    cax = ax.matshow(mtx, interpolation='nearest', cmap=plt.get_cmap('Spectral'), vmin=-1, vmax=1)
    fig.colorbar(cax)
    ind_array = np.arange(mtx.shape[0])
    x, y = np.meshgrid(ind_array, ind_array)
    for x_val, y_val in zip(x.flatten(), y.flatten()):
        c = str(np.around(mtx[x_val][y_val], 2))
        ax.text(x_val, y_val, c, va='center', ha='center', fontsize=4)
    ax.set_xticklabels(nice_names, rotation=90)
    ax.set_yticklabels(nice_names)
    ax.set_xticks(ind_array)
    ax.set_yticks(ind_array)
    if fname:
        plt.savefig(fname, bbox_inches='tight', dpi=300)
    else:
        plt.show()
    plt.clf()


def extract_columns(data, keys):
    klist = ['NAME', 'EXP'] + descriptor_keys
    ndx = [ klist.index(k) for k in keys ]
    return data[:,ndx]


def make_matrix(X, Y, keys):
    klist = keys + ['EXP']
    data = np.append(X, Y.reshape(-1,1), axis=1)
    data = np.transpose(data)
    size = len(klist)
    mtx = np.ones((size,size))
    for i in range(size):
        for j in range(i+1,size):
            rp = stats.pearsonr(data[i], data[j])[0]
            rs = stats.spearmanr(data[i], data[j])[0]
            mtx[i][j] = rp
            mtx[j][i] = rs
    return mtx, klist


def crosscorr_ic50(fname=None):

    data = np.genfromtxt('ic50_regression.dat', delimiter='\t')

    keys = descriptor_keys

    Y = extract_columns(data, ['EXP']).ravel()
    X = extract_columns(data, keys)

    Y = -np.log(Y)

    scaler = StandardScaler()
    scaler.fit(X)
    X = scaler.transform(X)

    mtx, klist = make_matrix(X, Y, keys)
    plot_crosscorr(mtx, klist, fname)

    for i,k in enumerate(descriptor_keys):
        print(k, mtx[24][i])


def main():
    crosscorr_ic50(fname='fig3.png')

main()
