# Supplementary material for: Estimation of the breadth of CD4bs targeting HIV antibodies by molecular modeling and machine learning
Source: PLoS Comput Biol. 2019 Apr 10;15(4):e1006954. doi: 10.1371/journal.pcbi.1006954 (PMC6457539; doi:10.1371/journal.pcbi.1006954)
Supplement: S1 Data — (TGZ) [file pcbi.1006954.s002.tgz › supporting_data/fig5_random.dat.keep]

23	77.4	0.3	0.96	0.01	0.96	0.02
22	77.3	0.5	0.96	0.02	0.95	0.02
24	77.2	0.6	0.96	0.02	0.95	0.02
24	77.2	0.4	0.95	0.02	0.94	0.03
23	77.2	0.4	0.95	0.01	0.95	0.02
22	77.2	0.6	0.95	0.02	0.95	0.03
23	77.1	0.5	0.96	0.01	0.95	0.02
23	77.1	0.5	0.96	0.01	0.95	0.02
20	77.1	0.4	0.96	0.01	0.95	0.02
23	77.1	0.7	0.96	0.01	0.96	0.02
23	77.1	0.6	0.96	0.01	0.95	0.01
24	77.1	0.4	0.95	0.01	0.94	0.02
23	77.1	0.6	0.95	0.01	0.95	0.01
23	77.1	0.4	0.95	0.02	0.94	0.03
23	77.1	0.5	0.95	0.01	0.95	0.02
21	77.1	0.5	0.95	0.01	0.94	0.02
22	77.1	0.5	0.95	0.01	0.94	0.02
24	77.1	0.5	0.94	0.02	0.94	0.02
21	77	0.5	0.96	0.01	0.96	0.01
21	77	0.5	0.96	0.01	0.95	0.02
23	77	0.4	0.96	0.01	0.95	0.01
22	77	0.6	0.96	0.02	0.95	0.03
20	77	0.4	0.96	0.01	0.95	0.02
22	77	0.5	0.95	0.01	0.94	0.02
22	77	0.5	0.95	0.01	0.95	0.03
23	77	0.5	0.95	0.02	0.95	0.02
23	77	0.6	0.95	0.02	0.95	0.02
20	77	0.4	0.95	0.02	0.94	0.02
21	77	0.6	0.95	0.02	0.95	0.02
22	77	0.5	0.95	0.01	0.95	0.02
23	77	0.6	0.95	0.01	0.95	0.02
22	77	0.5	0.95	0.01	0.95	0.02
23	77	0.4	0.95	0.01	0.95	0.02
22	77	0.8	0.95	0.01	0.95	0.02
22	77	0.5	0.95	0.01	0.94	0.02
20	76.9	0.5	0.96	0.01	0.95	0.02
22	76.9	0.6	0.96	0.01	0.95	0.03
22	76.9	0.5	0.96	0.01	0.95	0.02
21	76.9	0.5	0.96	0.01	0.96	0.01
22	76.9	0.4	0.96	0.01	0.95	0.01
20	76.9	0.5	0.95	0.01	0.95	0.02
21	76.9	0.4	0.95	0.01	0.95	0.02
23	76.9	0.6	0.95	0.02	0.95	0.02
22	76.9	0.4	0.95	0.02	0.95	0.02
23	76.9	0.6	0.95	0.01	0.95	0.02
22	76.9	0.4	0.95	0.01	0.94	0.02
22	76.9	0.4	0.95	0.02	0.94	0.02
23	76.9	0.5	0.95	0.02	0.94	0.02
21	76.9	0.5	0.95	0.01	0.94	0.03
20	76.9	0.5	0.95	0.01	0.94	0.03
23	76.9	0.5	0.95	0.01	0.95	0.02
22	76.9	0.3	0.95	0.01	0.94	0.02
21	76.9	0.5	0.95	0.01	0.94	0.02
22	76.9	0.8	0.95	0.01	0.95	0.02
23	76.9	0.6	0.95	0.02	0.95	0.02
23	76.8	0.4	0.96	0.01	0.95	0.01
16	76.8	0.5	0.96	0.01	0.95	0.01
22	76.8	0.4	0.96	0.01	0.95	0.02
22	76.8	0.3	0.96	0.01	0.95	0.02
19	76.8	0.4	0.95	0.01	0.94	0.02
23	76.8	0.7	0.95	0.01	0.94	0.02
22	76.8	0.5	0.95	0.02	0.95	0.02
21	76.8	0.5	0.95	0.02	0.95	0.02
23	76.8	0.7	0.95	0.02	0.95	0.02
21	76.8	0.7	0.95	0.01	0.94	0.02
20	76.8	0.4	0.95	0.02	0.95	0.01
22	76.8	0.4	0.95	0.01	0.95	0.02
21	76.8	0.5	0.95	0.02	0.94	0.03
22	76.8	0.5	0.95	0.02	0.95	0.02
21	76.8	0.5	0.95	0.02	0.94	0.02
20	76.8	0.5	0.95	0.01	0.95	0.02
22	76.8	0.5	0.95	0.02	0.95	0.02
21	76.8	0.5	0.95	0.02	0.94	0.02
23	76.8	0.6	0.95	0.02	0.95	0.02
19	76.8	0.5	0.95	0.01	0.95	0.02
22	76.8	0.5	0.95	0.01	0.94	0.02
22	76.8	0.5	0.95	0.02	0.95	0.02
21	76.8	0.5	0.95	0.01	0.94	0.02
22	76.8	0.6	0.94	0.02	0.94	0.02
19	76.7	0.6	0.96	0.01	0.95	0.02
18	76.7	0.5	0.96	0.01	0.95	0.03
18	76.7	0.5	0.96	0.01	0.94	0.02
18	76.7	0.4	0.96	0.01	0.95	0.02
19	76.7	0.5	0.96	0.01	0.95	0.02
20	76.7	0.5	0.96	0.01	0.95	0.02
17	76.7	0.6	0.96	0.01	0.96	0.02
21	76.7	0.4	0.95	0.01	0.94	0.02
22	76.7	0.7	0.95	0.01	0.95	0.02
22	76.7	0.5	0.95	0.01	0.95	0.02
21	76.7	0.4	0.95	0.01	0.94	0.02
21	76.7	0.3	0.95	0.02	0.95	0.02
17	76.7	0.4	0.95	0.02	0.94	0.02
21	76.7	0.5	0.95	0.01	0.94	0.02
20	76.7	0.5	0.95	0.01	0.95	0.02
22	76.7	0.6	0.95	0.02	0.94	0.02
21	76.7	0.5	0.95	0.02	0.94	0.03
18	76.7	0.4	0.95	0.01	0.94	0.02
19	76.7	0.5	0.95	0.02	0.94	0.02
19	76.7	0.4	0.95	0.02	0.95	0.02
21	76.7	0.6	0.95	0.02	0.95	0.02
22	76.7	0.5	0.95	0.01	0.95	0.02
21	76.7	0.4	0.95	0.02	0.95	0.02
21	76.7	0.6	0.95	0.02	0.95	0.02
21	76.7	0.5	0.95	0.01	0.95	0.02
18	76.7	0.5	0.95	0.01	0.94	0.01
22	76.7	0.5	0.94	0.01	0.94	0.02
17	76.6	0.5	0.96	0.01	0.95	0.02
18	76.6	0.6	0.96	0.01	0.96	0.01
17	76.6	0.4	0.96	0.01	0.96	0.01
22	76.6	0.4	0.95	0.01	0.95	0.02
22	76.6	0.4	0.95	0.01	0.95	0.02
17	76.6	0.7	0.95	0.01	0.95	0.02
17	76.6	0.5	0.95	0.01	0.95	0.02
20	76.6	0.4	0.95	0.02	0.93	0.04
20	76.6	0.6	0.95	0.02	0.94	0.02
22	76.6	0.4	0.95	0.01	0.94	0.02
22	76.6	0.5	0.95	0.01	0.95	0.02
17	76.6	0.5	0.95	0.02	0.94	0.03
21	76.6	0.6	0.95	0.02	0.95	0.02
19	76.6	0.4	0.95	0.01	0.94	0.02
19	76.6	0.7	0.95	0.02	0.94	0.02
20	76.6	0.6	0.95	0.02	0.95	0.02
22	76.6	0.6	0.95	0.02	0.94	0.03
18	76.6	0.6	0.95	0.02	0.95	0.03
20	76.6	0.6	0.94	0.02	0.94	0.02
17	76.5	0.5	0.96	0.02	0.95	0.02
20	76.5	0.5	0.96	0.01	0.95	0.01
15	76.5	0.4	0.96	0.01	0.95	0.03
19	76.5	0.7	0.96	0.01	0.95	0.02
17	76.5	0.3	0.96	0.01	0.95	0.01
18	76.5	0.6	0.96	0.01	0.95	0.02
20	76.5	0.5	0.96	0.02	0.96	0.03
15	76.5	0.3	0.96	0.01	0.95	0.02
18	76.5	0.4	0.95	0.01	0.95	0.02
15	76.5	0.4	0.95	0.01	0.94	0.03
20	76.5	0.7	0.95	0.02	0.94	0.03
19	76.5	0.4	0.95	0.02	0.94	0.02
19	76.5	0.4	0.95	0.02	0.94	0.03
20	76.5	0.5	0.95	0.02	0.94	0.02
19	76.5	0.6	0.95	0.01	0.94	0.02
16	76.5	0.3	0.95	0.01	0.95	0.02
17	76.5	0.5	0.95	0.01	0.94	0.02
17	76.5	0.4	0.95	0.02	0.94	0.03
18	76.5	0.5	0.95	0.02	0.95	0.02
19	76.5	0.5	0.95	0.01	0.95	0.02
19	76.5	0.6	0.95	0.02	0.95	0.02
19	76.5	0.5	0.95	0.01	0.95	0.02
19	76.5	0.6	0.95	0.01	0.94	0.02
19	76.5	0.4	0.95	0.01	0.94	0.02
16	76.5	0.6	0.95	0.01	0.95	0.02
18	76.5	0.4	0.95	0.01	0.94	0.02
20	76.4	0.6	0.96	0.01	0.95	0.02
20	76.4	0.4	0.96	0.01	0.95	0.02
18	76.4	0.4	0.96	0.01	0.95	0.02
19	76.4	0.6	0.96	0.01	0.94	0.02
18	76.4	0.5	0.96	0.01	0.95	0.02
16	76.4	0.4	0.95	0.01	0.95	0.02
21	76.4	0.5	0.95	0.01	0.95	0.01
18	76.4	0.5	0.95	0.01	0.95	0.02
21	76.4	0.6	0.95	0.01	0.94	0.02
21	76.4	0.6	0.95	0.02	0.94	0.02
19	76.4	0.5	0.95	0.01	0.95	0.02
19	76.4	0.5	0.95	0.02	0.95	0.03
19	76.4	0.6	0.95	0.02	0.95	0.02
21	76.4	0.5	0.95	0.01	0.95	0.02
19	76.4	0.5	0.95	0.02	0.95	0.02
18	76.4	0.4	0.95	0.01	0.94	0.02
17	76.4	0.3	0.95	0.02	0.95	0.02
18	76.4	0.4	0.95	0.01	0.95	0.02
20	76.4	0.6	0.95	0.01	0.94	0.02
20	76.4	0.4	0.95	0.01	0.95	0.02
20	76.4	0.5	0.95	0.01	0.95	0.01
16	76.4	0.5	0.95	0.01	0.94	0.03
17	76.4	0.5	0.95	0.01	0.94	0.02
17	76.4	0.4	0.95	0.01	0.94	0.02
18	76.4	0.4	0.94	0.01	0.93	0.02
20	76.3	0.6	0.96	0.01	0.95	0.01
19	76.3	0.5	0.95	0.01	0.94	0.02
14	76.3	0.5	0.95	0.02	0.93	0.03
18	76.3	0.5	0.95	0.01	0.94	0.02
15	76.3	0.4	0.95	0.02	0.94	0.03
18	76.3	0.5	0.95	0.01	0.94	0.02
19	76.3	0.5	0.95	0.01	0.95	0.02
18	76.3	0.5	0.95	0.02	0.94	0.02
17	76.3	0.4	0.95	0.02	0.95	0.02
19	76.3	0.5	0.95	0.01	0.95	0.02
13	76.3	0.5	0.95	0.01	0.95	0.02
19	76.3	0.4	0.95	0.01	0.94	0.02
18	76.3	0.3	0.95	0.01	0.95	0.02
18	76.3	0.6	0.95	0.02	0.95	0.02
18	76.3	0.6	0.94	0.03	0.94	0.03
19	76.3	0.6	0.94	0.01	0.94	0.02
14	76.3	0.4	0.94	0.01	0.94	0.02
15	76.2	0.5	0.96	0.01	0.95	0.02
19	76.2	0.5	0.96	0.01	0.95	0.02
19	76.2	0.4	0.96	0.01	0.95	0.02
17	76.2	0.6	0.96	0.01	0.96	0.01
13	76.2	0.5	0.95	0.01	0.95	0.02
16	76.2	0.6	0.95	0.01	0.94	0.02
15	76.2	0.5	0.95	0.01	0.94	0.02
17	76.2	0.5	0.95	0.02	0.95	0.01
17	76.2	0.6	0.95	0.01	0.95	0.02
19	76.2	0.5	0.95	0.02	0.94	0.02
18	76.2	0.4	0.95	0.01	0.95	0.02
16	76.2	0.5	0.95	0.01	0.95	0.01
18	76.2	0.5	0.95	0.02	0.94	0.02
13	76.2	0.4	0.95	0.01	0.94	0.02
18	76.2	0.4	0.95	0.01	0.95	0.02
18	76.2	0.5	0.95	0.01	0.95	0.01
15	76.2	0.5	0.95	0.01	0.95	0.02
15	76.2	0.4	0.95	0.01	0.94	0.02
18	76.2	0.3	0.95	0.02	0.95	0.02
18	76.2	0.5	0.95	0.01	0.94	0.02
15	76.2	0.6	0.94	0.02	0.93	0.03
19	76.1	0.5	0.96	0.02	0.95	0.02
17	76.1	0.4	0.96	0.01	0.95	0.02
14	76.1	0.3	0.96	0.01	0.96	0.01
17	76.1	0.5	0.96	0.01	0.95	0.01
17	76.1	0.5	0.95	0.02	0.93	0.03
12	76.1	0.3	0.95	0.01	0.95	0.02
15	76.1	0.6	0.95	0.01	0.95	0.01
19	76.1	0.3	0.95	0.02	0.95	0.03
17	76.1	0.5	0.95	0.02	0.95	0.02
17	76.1	0.4	0.95	0.01	0.95	0.02
14	76.1	0.5	0.95	0.01	0.94	0.02
18	76.1	0.4	0.95	0.01	0.95	0.02
17	76.1	0.7	0.95	0.01	0.95	0.02
18	76.1	0.5	0.95	0.01	0.94	0.02
18	76.1	0.5	0.95	0.02	0.94	0.02
16	76.1	0.4	0.95	0.01	0.94	0.02
13	76.1	0.5	0.95	0.01	0.94	0.01
19	76.1	0.5	0.95	0.02	0.95	0.02
18	76.1	0.4	0.95	0.01	0.95	0.01
16	76.1	0.6	0.95	0.01	0.95	0.02
18	76.1	0.3	0.95	0.01	0.94	0.01
19	76.1	0.5	0.94	0.01	0.93	0.02
17	76.1	0.4	0.94	0.01	0.93	0.03
14	76.1	0.3	0.94	0.01	0.93	0.02
10	76.1	0.5	0.93	0.01	0.92	0.02
18	76	0.4	0.96	0.01	0.96	0.01
16	76	0.3	0.96	0.01	0.95	0.02
14	76	0.4	0.95	0.02	0.95	0.02
13	76	0.5	0.95	0.02	0.94	0.02
14	76	0.4	0.95	0.02	0.95	0.02
16	76	0.5	0.95	0.01	0.95	0.02
15	76	0.5	0.95	0.01	0.94	0.03
16	76	0.4	0.95	0.02	0.94	0.02
17	76	0.6	0.95	0.01	0.95	0.01
15	76	0.4	0.95	0.02	0.93	0.03
17	76	0.6	0.95	0.02	0.94	0.02
17	76	0.6	0.95	0.02	0.95	0.02
15	76	0.4	0.95	0.02	0.95	0.02
15	76	0.5	0.95	0.02	0.95	0.02
14	76	0.5	0.95	0.02	0.95	0.02
16	76	0.3	0.95	0.02	0.94	0.02
18	76	0.4	0.95	0.02	0.94	0.02
14	76	0.5	0.95	0.01	0.95	0.01
17	76	0.5	0.95	0.01	0.94	0.02
17	76	0.5	0.95	0.01	0.95	0.02
15	76	0.3	0.95	0.01	0.94	0.02
14	76	0.4	0.94	0.01	0.93	0.02
15	75.9	0.6	0.96	0.01	0.96	0.01
16	75.9	0.5	0.95	0.02	0.95	0.02
15	75.9	0.4	0.95	0.01	0.95	0.01
17	75.9	0.5	0.95	0.01	0.95	0.01
17	75.9	0.6	0.95	0.02	0.94	0.02
16	75.9	0.5	0.95	0.02	0.95	0.02
17	75.9	0.6	0.95	0.02	0.94	0.03
13	75.9	0.4	0.95	0.01	0.94	0.02
15	75.9	0.5	0.95	0.01	0.95	0.02
16	75.9	0.4	0.95	0.02	0.94	0.02
17	75.9	0.4	0.95	0.02	0.95	0.02
16	75.9	0.5	0.95	0.02	0.94	0.02
15	75.8	0.6	0.96	0.01	0.95	0.01
16	75.8	0.6	0.96	0.01	0.95	0.02
15	75.8	0.4	0.95	0.01	0.95	0.01
11	75.8	0.5	0.95	0.02	0.95	0.02
16	75.8	0.5	0.95	0.02	0.94	0.03
12	75.8	0.4	0.95	0.01	0.95	0.02
15	75.8	0.3	0.95	0.01	0.94	0.02
16	75.8	0.5	0.95	0.01	0.94	0.01
14	75.8	0.5	0.95	0.01	0.94	0.02
18	75.8	0.5	0.95	0.01	0.95	0.02
12	75.8	0.5	0.94	0.01	0.93	0.02
11	75.8	0.3	0.94	0.02	0.94	0.02
13	75.8	0.6	0.94	0.01	0.93	0.02
10	75.8	0.4	0.94	0.01	0.94	0.03
15	75.8	0.4	0.94	0.02	0.93	0.04
12	75.8	0.5	0.94	0.01	0.94	0.02
11	75.8	0.5	0.93	0.02	0.91	0.03
13	75.7	0.4	0.96	0.01	0.95	0.01
15	75.7	0.6	0.96	0.01	0.96	0.02
13	75.7	0.4	0.95	0.01	0.94	0.02
15	75.7	0.3	0.95	0.01	0.94	0.02
14	75.7	0.3	0.95	0.01	0.94	0.01
15	75.7	0.4	0.95	0.02	0.95	0.02
18	75.7	0.5	0.95	0.02	0.94	0.02
14	75.7	0.5	0.95	0.01	0.94	0.02
12	75.7	0.4	0.95	0.01	0.95	0.02
14	75.7	0.4	0.95	0.01	0.94	0.03
14	75.7	0.6	0.95	0.01	0.95	0.02
14	75.7	0.5	0.95	0.02	0.95	0.02
11	75.7	0.6	0.95	0.01	0.95	0.02
14	75.7	0.5	0.95	0.01	0.94	0.02
14	75.7	0.5	0.95	0.02	0.95	0.02
13	75.7	0.5	0.94	0.01	0.94	0.03
11	75.6	0.4	0.95	0.02	0.95	0.02
11	75.6	0.5	0.95	0.01	0.94	0.01
13	75.6	0.4	0.95	0.01	0.95	0.01
15	75.6	0.5	0.95	0.01	0.94	0.02
13	75.6	0.4	0.95	0.01	0.95	0.02
13	75.6	0.5	0.95	0.01	0.95	0.02
15	75.6	0.5	0.95	0.02	0.94	0.02
15	75.6	0.5	0.95	0.01	0.94	0.02
14	75.6	0.5	0.95	0.01	0.94	0.02
14	75.6	0.6	0.94	0.02	0.94	0.02
10	75.6	0.5	0.94	0.01	0.93	0.02
13	75.6	0.5	0.94	0.01	0.94	0.02
12	75.6	0.4	0.94	0.01	0.92	0.02
15	75.6	0.4	0.94	0.01	0.94	0.02
10	75.6	0.3	0.94	0.01	0.94	0.03
14	75.6	0.4	0.94	0.01	0.93	0.03
13	75.6	0.5	0.94	0.01	0.92	0.02
11	75.6	0.5	0.94	0.01	0.94	0.02
14	75.6	0.5	0.94	0.01	0.94	0.02
13	75.6	0.5	0.94	0.01	0.93	0.02
11	75.6	0.5	0.93	0.01	0.92	0.03
11	75.6	0.4	0.93	0.01	0.92	0.03
12	75.5	0.3	0.95	0.01	0.95	0.01
14	75.5	0.4	0.95	0.01	0.94	0.02
13	75.5	0.5	0.95	0.02	0.94	0.03
13	75.5	0.5	0.95	0.01	0.94	0.03
10	75.5	0.5	0.95	0.01	0.93	0.02
17	75.5	0.4	0.95	0.01	0.94	0.02
13	75.5	0.3	0.95	0.02	0.95	0.03
13	75.5	0.4	0.95	0.01	0.95	0.01
13	75.5	0.5	0.95	0.01	0.94	0.01
10	75.5	0.3	0.95	0.01	0.94	0.02
10	75.5	0.4	0.94	0.02	0.94	0.02
12	75.5	0.5	0.94	0.02	0.94	0.02
14	75.5	0.4	0.94	0.02	0.92	0.04
11	75.5	0.4	0.94	0.01	0.93	0.02
14	75.5	0.5	0.94	0.01	0.93	0.02
11	75.5	0.4	0.94	0.01	0.93	0.03
12	75.5	0.5	0.94	0.01	0.93	0.02
13	75.5	0.5	0.94	0.03	0.94	0.04
10	75.5	0.5	0.94	0.02	0.94	0.03
11	75.5	0.6	0.94	0.02	0.93	0.02
14	75.5	0.4	0.94	0.01	0.94	0.02
13	75.5	0.4	0.94	0.01	0.94	0.02
13	75.5	0.3	0.94	0.01	0.94	0.02
16	75.5	0.6	0.94	0.02	0.93	0.02
13	75.4	0.5	0.96	0.01	0.94	0.01
13	75.4	0.4	0.95	0.01	0.94	0.02
13	75.4	0.4	0.95	0.01	0.94	0.02
15	75.4	0.4	0.95	0.01	0.95	0.01
11	75.4	0.3	0.95	0.01	0.95	0.01
14	75.4	0.3	0.95	0.01	0.94	0.02
11	75.4	0.5	0.95	0.01	0.94	0.02
11	75.4	0.3	0.95	0.01	0.94	0.02
10	75.4	0.5	0.94	0.01	0.91	0.04
10	75.4	0.4	0.94	0.02	0.93	0.03
14	75.4	0.5	0.94	0.02	0.93	0.03
14	75.4	0.5	0.94	0.01	0.93	0.02
12	75.4	0.5	0.94	0.02	0.93	0.03
13	75.4	0.5	0.94	0.02	0.94	0.02
14	75.4	0.4	0.93	0.02	0.92	0.03
10	75.3	0.5	0.95	0.01	0.94	0.02
15	75.3	0.4	0.95	0.01	0.94	0.02
15	75.3	0.4	0.95	0.01	0.94	0.02
12	75.3	0.6	0.95	0.01	0.95	0.01
11	75.3	0.6	0.95	0.01	0.94	0.02
13	75.3	0.4	0.95	0.01	0.94	0.02
12	75.3	0.4	0.95	0.01	0.94	0.02
11	75.3	0.5	0.94	0.01	0.94	0.01
12	75.3	0.4	0.94	0.01	0.93	0.02
11	75.3	0.4	0.94	0.01	0.95	0.02
12	75.3	0.5	0.94	0.01	0.93	0.02
10	75.3	0.5	0.94	0.01	0.93	0.02
10	75.3	0.4	0.94	0.01	0.94	0.02
13	75.3	0.5	0.94	0.02	0.92	0.02
12	75.3	0.4	0.94	0.01	0.94	0.02
11	75.3	0.4	0.94	0.01	0.92	0.02
10	75.3	0.3	0.94	0.01	0.93	0.01
11	75.3	0.5	0.93	0.01	0.91	0.03
12	75.3	0.5	0.93	0.01	0.93	0.03
10	75.3	0.4	0.93	0.01	0.91	0.03
11	75.3	0.5	0.92	0.02	0.91	0.03
15	75.2	0.6	0.95	0.01	0.95	0.01
10	75.2	0.4	0.95	0.01	0.95	0.02
11	75.2	0.5	0.95	0.01	0.95	0.02
10	75.2	0.4	0.95	0.01	0.93	0.02
13	75.2	0.5	0.95	0.02	0.94	0.02
10	75.2	0.5	0.94	0.01	0.92	0.03
12	75.2	0.4	0.94	0.02	0.93	0.02
12	75.2	0.4	0.94	0.02	0.92	0.02
12	75.2	0.4	0.94	0.02	0.93	0.04
11	75.2	0.4	0.94	0.01	0.94	0.02
10	75.2	0.4	0.94	0.01	0.93	0.02
10	75.2	0.5	0.94	0.01	0.94	0.02
14	75.1	0.5	0.95	0.02	0.94	0.02
11	75.1	0.5	0.94	0.01	0.94	0.02
10	75.1	0.4	0.93	0.01	0.93	0.04
9	75.1	0.6	0.93	0.01	0.93	0.02
12	75	0.5	0.95	0.01	0.95	0.01
13	75	0.5	0.95	0.01	0.94	0.01
10	75	0.5	0.94	0.01	0.94	0.02
11	75	0.4	0.94	0.01	0.93	0.02
10	75	0.5	0.94	0.02	0.94	0.02
10	75	0.3	0.94	0.01	0.94	0.02
10	75	0.5	0.94	0.01	0.93	0.02
9	75	0.4	0.93	0.02	0.92	0.02
7	75	0.4	0.92	0.01	0.91	0.03
9	75	0.5	0.91	0.02	0.88	0.05
13	74.9	0.4	0.95	0.02	0.94	0.03
11	74.9	0.4	0.95	0.01	0.96	0.01
11	74.9	0.3	0.94	0.01	0.94	0.02
10	74.9	0.4	0.94	0.01	0.93	0.02
12	74.9	0.4	0.94	0.01	0.93	0.02
10	74.9	0.6	0.94	0.01	0.94	0.01
12	74.9	0.5	0.94	0.01	0.94	0.01
12	74.9	0.6	0.94	0.01	0.93	0.02
11	74.9	0.4	0.94	0.01	0.92	0.02
10	74.9	0.4	0.94	0.01	0.93	0.02
11	74.9	0.3	0.94	0.02	0.94	0.02
10	74.9	0.4	0.94	0.01	0.94	0.02
9	74.9	0.5	0.93	0.02	0.93	0.02
13	74.9	0.5	0.93	0.02	0.92	0.03
13	74.9	0.6	0.93	0.03	0.92	0.04
14	74.8	0.5	0.95	0.01	0.94	0.01
9	74.8	0.4	0.94	0.01	0.91	0.04
9	74.8	0.5	0.94	0.01	0.93	0.01
9	74.8	0.4	0.94	0.01	0.92	0.03
9	74.8	0.4	0.94	0.01	0.92	0.03
10	74.8	0.5	0.94	0.01	0.94	0.01
10	74.8	0.4	0.94	0.01	0.94	0.02
12	74.8	0.4	0.94	0.01	0.94	0.02
11	74.8	0.4	0.94	0.02	0.93	0.03
9	74.8	0.4	0.93	0.01	0.93	0.03
7	74.8	0.4	0.92	0.01	0.88	0.03
8	74.8	0.4	0.92	0.02	0.91	0.02
11	74.7	0.5	0.95	0.01	0.94	0.01
9	74.7	0.3	0.94	0.01	0.93	0.02
11	74.7	0.5	0.94	0.01	0.93	0.02
10	74.7	0.6	0.94	0.01	0.93	0.02
12	74.7	0.5	0.94	0.01	0.91	0.02
9	74.7	0.5	0.94	0.01	0.92	0.02
9	74.7	0.4	0.93	0.01	0.92	0.02
10	74.7	0.5	0.93	0.01	0.92	0.02
8	74.7	0.5	0.92	0.01	0.92	0.02
9	74.7	0.3	0.91	0.01	0.86	0.04
8	74.7	0.5	0.9	0.02	0.87	0.03
12	74.6	0.5	0.95	0.01	0.94	0.02
12	74.6	0.4	0.94	0.01	0.93	0.02
11	74.6	0.4	0.94	0.01	0.93	0.02
9	74.6	0.6	0.93	0.02	0.92	0.03
9	74.6	0.5	0.92	0.02	0.92	0.03
11	74.5	0.3	0.95	0.01	0.93	0.02
9	74.5	0.4	0.94	0.01	0.93	0.02
11	74.5	0.5	0.94	0.01	0.93	0.02
8	74.5	0.5	0.92	0.02	0.88	0.04
9	74.5	0.5	0.91	0.02	0.87	0.04
8	74.5	0.5	0.9	0.02	0.86	0.04
9	74.4	0.6	0.94	0.01	0.92	0.02
10	74.4	0.3	0.94	0.02	0.93	0.02
8	74.4	0.4	0.92	0.02	0.92	0.02
9	74.4	0.5	0.92	0.02	0.92	0.03
7	74.4	0.3	0.9	0.01	0.83	0.04
10	74.3	0.4	0.94	0.02	0.93	0.02
12	74.3	0.3	0.94	0.01	0.93	0.02
11	74.3	0.6	0.93	0.02	0.93	0.01
10	74.3	0.3	0.92	0.01	0.91	0.03
7	74.3	0.5	0.9	0.03	0.87	0.05
12	74.2	0.3	0.94	0.01	0.93	0.01
9	74.2	0.5	0.93	0.01	0.92	0.02
8	74.2	0.4	0.92	0.02	0.88	0.04
8	74.2	0.5	0.91	0.02	0.89	0.03
7	74.2	0.6	0.9	0.03	0.87	0.06
6	74.2	0.5	0.9	0.03	0.87	0.07
8	74.1	0.5	0.92	0.01	0.88	0.03
9	74.1	0.4	0.92	0.01	0.9	0.02
8	74.1	0.6	0.91	0.02	0.9	0.02
7	74.1	0.5	0.91	0.02	0.85	0.03
6	74.1	0.5	0.9	0.02	0.85	0.04
6	74.1	0.4	0.9	0.02	0.85	0.03
11	74	0.3	0.93	0.01	0.9	0.02
7	74	0.5	0.91	0.02	0.87	0.04
7	74	0.5	0.87	0.03	0.84	0.08
8	73.9	0.4	0.93	0.01	0.91	0.02
9	73.9	0.5	0.93	0.01	0.94	0.02
11	73.9	0.5	0.93	0.02	0.93	0.02
6	73.9	0.5	0.9	0.02	0.89	0.03
5	73.9	0.4	0.88	0.02	0.81	0.04
8	73.8	0.3	0.91	0.01	0.89	0.03
8	73.8	0.5	0.91	0.02	0.88	0.03
8	73.8	0.3	0.91	0.03	0.9	0.04
9	73.8	0.5	0.9	0.02	0.91	0.03
8	73.8	0.4	0.89	0.02	0.89	0.02
7	73.8	0.4	0.89	0.02	0.83	0.04
6	73.8	0.4	0.89	0.01	0.78	0.04
9	73.7	0.5	0.93	0.01	0.92	0.02
9	73.7	0.5	0.89	0.02	0.83	0.04
6	73.7	0.4	0.89	0.01	0.82	0.03
10	73.6	0.4	0.94	0.02	0.93	0.02
7	73.6	0.4	0.92	0.01	0.91	0.01
6	73.6	0.5	0.9	0.02	0.89	0.02
5	73.6	0.3	0.89	0.01	0.84	0.03
7	73.6	0.4	0.89	0.02	0.82	0.03
5	73.6	0.3	0.84	0.02	0.77	0.04
8	73.5	0.6	0.92	0.01	0.89	0.03
8	73.5	0.4	0.92	0.02	0.91	0.03
9	73.5	0.5	0.92	0.02	0.92	0.01
8	73.5	0.5	0.91	0.02	0.89	0.04
7	73.5	0.5	0.91	0.02	0.91	0.02
7	73.5	0.4	0.91	0.02	0.89	0.03
7	73.5	0.6	0.91	0.01	0.85	0.02
9	73.4	0.6	0.91	0.02	0.9	0.03
7	73.4	0.5	0.88	0.02	0.84	0.04
5	73.4	0.5	0.86	0.03	0.79	0.04
8	73.3	0.5	0.91	0.02	0.9	0.03
6	73.3	0.3	0.91	0.01	0.9	0.02
7	73.3	0.6	0.91	0.02	0.86	0.04
7	73.3	0.5	0.88	0.02	0.81	0.04
7	73.2	0.4	0.89	0.03	0.89	0.03
5	73.2	0.4	0.88	0.03	0.81	0.06
7	73.2	0.4	0.87	0.03	0.87	0.04
8	73.1	0.6	0.88	0.03	0.87	0.03
6	73.1	0.4	0.88	0.03	0.88	0.03
6	73.1	0.7	0.87	0.04	0.78	0.06
9	73	0.5	0.93	0.02	0.9	0.02
7	73	0.5	0.9	0.02	0.88	0.02
7	73	0.7	0.89	0.02	0.86	0.03
5	73	0.6	0.86	0.04	0.84	0.05
7	73	0.5	0.86	0.04	0.84	0.04
6	72.9	0.4	0.9	0.01	0.88	0.02
8	72.9	0.4	0.89	0.02	0.84	0.04
8	72.8	0.4	0.89	0.02	0.86	0.03
5	72.8	0.4	0.84	0.04	0.8	0.04
6	72.7	0.4	0.91	0.01	0.91	0.03
5	72.7	0.6	0.89	0.03	0.88	0.03
6	72.7	0.5	0.83	0.02	0.74	0.04
3	72.7	0.8	0.78	0.02	0.64	0.07
7	72.6	0.5	0.91	0.02	0.9	0.02
7	72.6	0.6	0.9	0.02	0.89	0.02
6	72.6	0.5	0.9	0.03	0.85	0.06
6	72.6	0.5	0.89	0.02	0.87	0.03
6	72.6	0.6	0.89	0.03	0.85	0.04
3	72.6	0.8	0.84	0.04	0.78	0.04
5	72.6	0.5	0.82	0.03	0.75	0.04
7	72.5	0.5	0.88	0.02	0.88	0.02
6	72.5	0.6	0.87	0.02	0.84	0.04
7	72.5	0.5	0.86	0.02	0.83	0.06
8	72.4	0.6	0.9	0.03	0.9	0.03
6	72.4	0.6	0.87	0.02	0.84	0.05
5	72.4	0.6	0.85	0.02	0.79	0.04
4	72.4	0.5	0.81	0.04	0.71	0.07
6	72.3	0.5	0.89	0.03	0.89	0.02
6	72.3	0.7	0.83	0.06	0.8	0.07
6	72.3	0.7	0.82	0.04	0.82	0.04
6	72.2	0.3	0.91	0.01	0.9	0.03
4	72.2	0.6	0.84	0.03	0.81	0.04
7	72.1	0.4	0.91	0.01	0.86	0.03
6	72.1	0.3	0.87	0.01	0.86	0.02
5	72.1	0.4	0.81	0.04	0.82	0.06
3	72.1	0.6	0.79	0.02	0.69	0.06
8	71.9	0.5	0.9	0.02	0.89	0.02
7	71.9	0.5	0.87	0.02	0.85	0.02
5	71.9	0.3	0.84	0.02	0.82	0.04
6	71.9	0.4	0.79	0.03	0.72	0.04
8	71.8	0.5	0.89	0.02	0.9	0.02
7	71.8	0.6	0.88	0.02	0.88	0.03
5	71.8	0.4	0.85	0.04	0.87	0.02
6	71.7	0.3	0.88	0.02	0.86	0.03
7	71.7	0.4	0.88	0.02	0.89	0.02
4	71.7	0.3	0.75	0.03	0.74	0.07
5	71.6	0.6	0.87	0.03	0.86	0.02
6	71.6	0.5	0.87	0.03	0.79	0.05
5	71.6	0.5	0.84	0.05	0.84	0.05
5	71.5	1.4	0.85	0.08	0.8	0.08
5	71.5	0.3	0.84	0.03	0.76	0.04
6	71.5	0.6	0.83	0.03	0.75	0.05
6	71.3	0.5	0.86	0.03	0.82	0.06
6	71.3	0.4	0.85	0.03	0.86	0.03
5	71.3	0.9	0.84	0.06	0.78	0.07
4	71.3	0.4	0.84	0.03	0.86	0.03
6	71.3	0.4	0.83	0.02	0.77	0.03
6	71.3	0.6	0.81	0.04	0.8	0.07
4	71.2	0.2	0.89	0.01	0.83	0.01
6	71.2	0.5	0.86	0.02	0.8	0.03
6	71.2	0.4	0.85	0.03	0.82	0.04
5	71.2	0.6	0.81	0.03	0.73	0.02
7	71.1	0.6	0.88	0.02	0.87	0.02
7	71.1	0.4	0.88	0.03	0.87	0.02
5	71.1	0.5	0.83	0.02	0.75	0.05
4	71.1	0.3	0.77	0.02	0.57	0.03
5	71	0.4	0.78	0.06	0.8	0.05
5	70.9	0.5	0.79	0.04	0.77	0.04
4	70.9	1.3	0.76	0.06	0.75	0.04
6	70.8	0.4	0.86	0.04	0.84	0.04
4	70.8	0.5	0.82	0.04	0.84	0.03
5	70.7	0.6	0.88	0.03	0.86	0.03
5	70.7	0.5	0.83	0.03	0.85	0.04
5	70.7	0.4	0.73	0.03	0.67	0.05
5	70.7	0.6	0.72	0.03	0.7	0.04
5	70.6	0.4	0.83	0.03	0.85	0.03
4	70.6	0.6	0.78	0.02	0.8	0.04
5	70.5	0.5	0.75	0.04	0.74	0.04
5	70.4	0.6	0.79	0.03	0.75	0.03
4	70.4	0.8	0.74	0.07	0.74	0.06
4	70.4	0.5	0.72	0.03	0.74	0.04
4	70.3	0.4	0.82	0.04	0.81	0.03
5	70.2	1	0.79	0.07	0.72	0.05
4	70.2	0.5	0.77	0.03	0.69	0.03
4	70.2	0.4	0.75	0.05	0.68	0.05
8	70.1	0.7	0.9	0.03	0.9	0.03
4	70.1	0.5	0.78	0.04	0.73	0.05
4	70	0.5	0.69	0.03	0.73	0.05
7	69.7	0.5	0.78	0.02	0.76	0.03
4	69.7	0.9	0.75	0.05	0.75	0.04
2	69.7	1.2	0.68	0.07	0.61	0.06
4	69.6	0.4	0.8	0.04	0.78	0.04
5	69.5	0.3	0.84	0.03	0.84	0.02
5	69.5	0.3	0.78	0.02	0.72	0.04
4	69.5	0.5	0.7	0.04	0.62	0.06
4	69.4	0.8	0.73	0.06	0.71	0.05
4	69.4	0.8	0.72	0.06	0.67	0.05
5	69.3	0.5	0.77	0.04	0.74	0.03
5	69.3	0.5	0.74	0.05	0.76	0.04
5	69.1	0.6	0.77	0.03	0.72	0.03
4	69.1	0.3	0.74	0.02	0.72	0.05
3	69.1	0.8	0.65	0.04	0.69	0.04
6	69	0.5	0.9	0.03	0.91	0.02
6	69	0.8	0.88	0.03	0.88	0.04
4	68.9	0.5	0.76	0.03	0.8	0.03
5	68.8	1.1	0.76	0.04	0.72	0.03
3	68.8	0.7	0.71	0.05	0.64	0.08
3	68.8	1.2	0.7	0.08	0.65	0.07
4	68.7	0.3	0.77	0.03	0.77	0.02
3	68.7	0.6	0.58	0.01	0.53	0.04
4	68.6	0.6	0.76	0.07	0.73	0.07
4	68.6	0.5	0.68	0.05	0.59	0.08
2	68.6	1.7	0.6	0.06	0.46	0.05
3	68.5	0.3	0.74	0.04	0.75	0.03
3	68.5	0.8	0.66	0.06	0.67	0.04
4	68.5	0.4	0.66	0.03	0.62	0.04
4	68.1	0.4	0.84	0.03	0.8	0.03
3	68.1	0.8	0.61	0.05	0.51	0.07
2	68.1	0.3	0.56	0.03	0.59	0.03
3	68	1	0.69	0.08	0.67	0.06
2	67.9	1	0.6	0.06	0.42	0.05
4	67.7	0.6	0.65	0.04	0.67	0.06
3	67.6	1	0.62	0.06	0.6	0.06
5	67.4	0.4	0.76	0.03	0.82	0.03
3	67.3	0.8	0.7	0.06	0.63	0.07
4	67.3	0.6	0.69	0.05	0.65	0.06
5	67.2	0.4	0.64	0.04	0.63	0.04
3	67.2	1.3	0.62	0.09	0.52	0.11
3	66.8	2.1	0.56	0.13	0.56	0.11
4	66.7	0.4	0.65	0.02	0.66	0.04
3	66.6	0.4	0.53	0.05	0.49	0.07
5	66.5	0.8	0.76	0.07	0.79	0.06
3	66.5	0.4	0.54	0.05	0.49	0.07
4	66.3	0.6	0.55	0.05	0.54	0.07
3	66.1	0.4	0.71	0.04	0.72	0.02
4	65.9	0.4	0.72	0.03	0.67	0.06
3	65.9	0.7	0.5	0.05	0.54	0.06
2	65.9	1.2	0.48	0.06	0.45	0.1
4	65.8	0.4	0.67	0.06	0.61	0.08
3	65.5	0.4	0.69	0.03	0.7	0.04
3	65.5	0.5	0.61	0.06	0.6	0.07
2	65.4	0.5	0.57	0.01	0.52	0.03
2	65.4	0.8	0.44	0.06	0.41	0.05
4	65.3	0.8	0.61	0.06	0.55	0.07
2	65.3	0.8	0.43	0.02	0.47	0.04
2	65.2	1.8	0.58	0.08	0.55	0.07
3	65.1	0.9	0.66	0.03	0.68	0.06
2	65.1	1.2	0.44	0.06	0.37	0.09
3	65	0.3	0.51	0.03	0.47	0.03
2	64.9	1.5	0.57	0.11	0.47	0.08
4	64.8	0.6	0.64	0.04	0.64	0.05
4	64.7	0.4	0.7	0.05	0.68	0.04
2	64.7	1.2	0.59	0.03	0.56	0.05
2	64.5	1.7	0.59	0.05	0.56	0.07
2	64.4	1.3	0.39	0.05	0.37	0.07
2	64.2	1.7	0.38	0.05	0.33	0.06
2	64	1.4	0.44	0.07	0.36	0.08
2	63.9	1.3	0.43	0.1	0.41	0.09
2	63.8	0.8	0.5	0.02	0.45	0.06
2	63.7	0.8	0.65	0.03	0.63	0.04
3	63.4	0.3	0.66	0.02	0.63	0.03
3	63.2	0.3	0.63	0.03	0.65	0.04
4	63.1	0.5	0.57	0.04	0.56	0.05
2	63.1	0.4	0.57	0.03	0.44	0.09
2	62.9	0.5	0.52	0.03	0.53	0.02
3	62.7	0.4	0.54	0.05	0.54	0.07
2	62.6	0.4	0.53	0.03	0.56	0.05
2	62.6	1.7	0.52	0.09	0.4	0.1
2	62.5	0.7	0.5	0.03	0.45	0.04
2	62.5	1.2	0.43	0.05	0.46	0.03
3	62.3	0.6	0.46	0.03	0.47	0.04
3	62.2	0.5	0.6	0.02	0.53	0.03
2	61.8	0.6	0.34	0.09	0.35	0.08
1	61.6	0.2	0.51	0	0.5	0.01
3	61.4	0.6	0.48	0.05	0.41	0.05
2	61.4	0.6	0.39	0.06	0.35	0.04
1	61.3	0.3	0.51	0	0.6	0.01
1	61.2	0.2	0.51	0	0.6	0
3	61.1	0.9	0.44	0.07	0.4	0.09
2	61.1	2.7	0.33	0.14	0.36	0.14
1	61.1	0.1	0.27	0	0.13	0.01
3	60.8	0.8	0.58	0.13	0.57	0.13
2	60.8	0.5	0.44	0.08	0.44	0.06
2	60.6	0.4	0.49	0.03	0.53	0.03
2	60.6	0.4	0.43	0.02	0.32	0.04
3	60.6	0.4	0.36	0.06	0.38	0.04
2	60.3	0.5	0.43	0.02	0.38	0.06
2	60.2	1.1	0.36	0.06	0.35	0.04
2	60	1.3	nan	nan	nan	nan
2	60	0.7	0.52	0.04	0.5	0.05
4	59.9	0.6	0.54	0.07	0.48	0.07
3	59.9	0.3	0.35	0.03	0.37	0.03
2	59.8	1.6	nan	nan	nan	nan
2	59.5	0.8	0.4	0.04	0.32	0.05
2	59.4	0.8	0.38	0.06	0.39	0.04
2	58.9	0.7	0.31	0.09	0.29	0.09
2	58.9	0.3	0.18	0.05	0.24	0.04
2	58.6	1.1	nan	nan	nan	nan
1	58.5	0.4	nan	nan	nan	nan
1	58.5	0.1	0.14	0.02	0.24	0.03
1	58.1	0.5	nan	nan	nan	nan
1	57.7	0.7	nan	nan	nan	nan
1	57.4	0.2	nan	nan	nan	nan
2	57.3	0.3	nan	nan	nan	nan
1	57.2	0.4	nan	nan	nan	nan
1	57.2	0.1	nan	nan	nan	nan
1	57.1	0.1	nan	nan	nan	nan
1	57.1	0	nan	nan	nan	nan
1	57.1	0	nan	nan	nan	nan
2	57.1	0.1	nan	nan	nan	nan
1	57.1	0	nan	nan	nan	nan
1	57.1	0	nan	nan	nan	nan
1	57.1	0.1	nan	nan	nan	nan
1	57.1	0	nan	nan	nan	nan
1	57.1	0.2	nan	nan	nan	nan
1	57.1	0	nan	nan	nan	nan
1	57.1	0	nan	nan	nan	nan
1	57.1	0.1	nan	nan	nan	nan
2	57	0.6	nan	nan	nan	nan
1	57	0.5	nan	nan	nan	nan
1	56.9	0.5	nan	nan	nan	nan
1	56.8	0.4	nan	nan	nan	nan
1	56.8	1	nan	nan	nan	nan
1	56.7	0.6	nan	nan	nan	nan
1	56.7	0.5	nan	nan	nan	nan
1	56.7	0.6	nan	nan	nan	nan
1	56.5	1.4	nan	nan	nan	nan
1	56.5	0.8	nan	nan	nan	nan
1	56.4	0.7	nan	nan	nan	nan
