# Supplementary material for: Estimation of the breadth of CD4bs targeting HIV antibodies by molecular modeling and machine learning
Source: PLoS Comput Biol. 2019 Apr 10;15(4):e1006954. doi: 10.1371/journal.pcbi.1006954 (PMC6457539; doi:10.1371/journal.pcbi.1006954)
Supplement: S1 Data — (TGZ) [file pcbi.1006954.s002.tgz › supporting_data/sample_outputs/tab3.dat]

Antibody           Breadth
VRC01             0.79 +- 0.08
VRC01GL           0.45 +- 0.23
DRVIA7            0.45 +- 0.17
NIH45-46          0.81 +- 0.06
NIH45-46GL        0.20 +- 0.17
3BNC60            0.53 +- 0.21
3BNC60GL          0.27 +- 0.23
