# Supplementary material for: Estimation of the breadth of CD4bs targeting HIV antibodies by molecular modeling and machine learning
Source: PLoS Comput Biol. 2019 Apr 10;15(4):e1006954. doi: 10.1371/journal.pcbi.1006954 (PMC6457539; doi:10.1371/journal.pcbi.1006954)
Supplement: S1 Data — (TGZ) [file pcbi.1006954.s002.tgz › supporting_data/sample_outputs/fig6.dat]

12A21 26
0 0.31666666666666665 0.14899854241629973
10 0.43050314465408807 0.15932848532360067
20 0.36132075471698116 0.150019776394981
26 0.361950 0.165000
1B2530 171
0 0.04056603773584907 0.04564517133359602
10 0.042452830188679264 0.044832004494915895
20 0.05754716981132076 0.08519691484599742
30 0.07327044025157234 0.07992681376064531
40 0.05911949685534592 0.07076240349583092
50 0.04308176100628932 0.05450421294059935
60 0.036477987421383654 0.053072967169282476
70 0.031132075471698113 0.03101751362787471
80 0.04308176100628932 0.049182430150058354
90 0.06257861635220127 0.06400665114167603
100 0.05377358490566038 0.05708131889587112
171 0.044969 0.047213
3BNC117 444
0 0.37327044025157236 0.22985700578288237
10 0.559433962264151 0.18916839110859024
20 0.6534591194968553 0.15989445116337128
30 0.6911949685534591 0.15631050309949615
40 0.6339622641509433 0.16034775901474702
50 0.6267295597484277 0.11693758910994127
60 0.6323899371069182 0.1339818245382331
70 0.6125786163522012 0.15205825185630872
80 0.6232704402515722 0.10982724098792455
90 0.6430817610062893 0.08856822078935636
100 0.6883647798742139 0.08073191257000513
444 0.805975 0.043210
8ANC131 178
0 0.2550314465408805 0.14668690594681905
10 0.32547169811320753 0.19414642042026706
20 0.27044025157232704 0.15425481926425305
30 0.3251572327044025 0.1620470489522312
40 0.24968553459119497 0.13039663760227377
50 0.23962264150943394 0.12543031426099405
60 0.26855345911949685 0.14886009922226043
70 0.27578616352201263 0.12134494446025455
80 0.23930817610062893 0.10646825396562129
90 0.22672955974842773 0.10911043407528517
100 0.20188679245283017 0.10862310744380675
178 0.249057 0.091906
8ANC134 169
0 0.1949685534591195 0.11192494956740924
10 0.2795597484276729 0.1493127989619891
20 0.2172955974842767 0.1412887867490767
30 0.21540880503144652 0.09679457784926061
40 0.2349056603773585 0.11861683573669093
50 0.2858490566037736 0.12032524847542037
60 0.24842767295597484 0.11389553351942393
70 0.24465408805031444 0.1064250556617561
80 0.2433962264150944 0.13674147824906374
90 0.2286163522012579 0.09708836219227043
100 0.2242138364779874 0.10677987717734598
169 0.223899 0.111143
b12 690
0 0.2566037735849057 0.17757246559853956
10 0.1735849056603774 0.0900140410707665
20 0.12075471698113209 0.09525966461407047
30 0.09496855345911952 0.06798273769495174
40 0.07987421383647801 0.07245272099921891
50 0.0638364779874214 0.051423508245441375
60 0.06383647798742138 0.04619645629981604
70 0.05534591194968554 0.049784949502297615
80 0.04371069182389939 0.03761642528376808
90 0.028930817610062894 0.027872351957434382
100 0.038050314465408824 0.025948636787265725
690 0.042767 0.025977
b13 176
0 0.07232704402515726 0.06183064897223573
10 0.06163522012578617 0.06270727269599262
20 0.046855345911949696 0.049710406958163256
30 0.03805031446540882 0.029279076978627295
40 0.025471698113207545 0.02821264756900237
50 0.0339622641509434 0.03255286614995606
60 0.020440251572327043 0.024368533039068396
70 0.02547169811320755 0.022869657654813476
80 0.016666666666666666 0.023067704320872084
90 0.016352201257861635 0.020944434975278887
100 0.016981132075471698 0.0199976265353266
176 0.013836 0.013722
CAP257-RH1 191
0 0.671383647798742 0.34342804584534703
10 0.2540880503144654 0.27351911303165577
20 0.15754716981132078 0.20036382595339491
30 0.04716981132075472 0.049860372265354946
40 0.03867924528301887 0.04843277764487116
50 0.023584905660377357 0.029000804054602636
60 0.020440251572327043 0.02496982079384317
70 0.018867924528301886 0.023236419121900834
80 0.01289308176100629 0.01797961303009158
90 0.011320754716981133 0.015289617334771344
100 0.005031446540880503 0.010257551214025213
191 0.002516 0.004831
CH103 191
0 0.16383647798742138 0.15826360159021854
10 0.2490566037735849 0.187109825039521
20 0.1654088050314465 0.1665788305390293
30 0.21823899371069183 0.13416437347818783
40 0.3298742138364779 0.17723941093675888
50 0.32327044025157226 0.18505855143109332
60 0.33616352201257865 0.1483760303507912
70 0.26069182389937107 0.12753850155998747
80 0.33018867924528295 0.13189565477102855
90 0.3028301886792453 0.1768685525187011
100 0.27861635220125786 0.17422178307603306
191 0.383333 0.127655
CH235 196
0 0.18427672955974841 0.17500331979650183
10 0.13647798742138365 0.11650678155851638
20 0.0839622641509434 0.07357482595050166
30 0.0858490566037736 0.13444306490202163
40 0.038993710691823905 0.04613540864174417
50 0.01761006289308176 0.01818469471044146
60 0.016352201257861635 0.019628284948839288
70 0.011320754716981133 0.015482432232819084
80 0.00849056603773585 0.011770419668058427
90 0.009119496855345912 0.016960737811524282
100 0.006918238993710692 0.010875230481629297
196 0.003774 0.007931
CH235.12 194
0 0.058176100628930826 0.13254819564350084
10 0.1119496855345912 0.1505642512885093
20 0.19622641509433963 0.1741650137069019
30 0.35691823899371067 0.19652075368643537
40 0.45125786163522014 0.19665656972469914
50 0.4261006289308176 0.16752626316764693
60 0.3040880503144654 0.17667275660023557
70 0.4062893081761007 0.15403541650155103
80 0.389937106918239 0.1625150417650294
90 0.39433962264150946 0.14380527556446213
100 0.379874213836478 0.20108483127942206
194 0.552516 0.127194
HJ16 252
0 0.33301886792452823 0.28049344964490497
10 0.3066037735849056 0.19197977994671653
20 0.14528301886792452 0.1323805999187207
30 0.1119496855345912 0.09508302485013463
40 0.15000000000000002 0.10545662069750737
50 0.10408805031446543 0.07078545803190678
60 0.1160377358490566 0.08417399633469569
70 0.06918238993710693 0.044936655793449694
80 0.08584905660377358 0.07413717925607867
90 0.08490566037735851 0.061477786356215466
100 0.05440251572327046 0.03097284736413519
252 0.042138 0.046328
IOMA 117
0 0.4276729559748428 0.23390815631854756
10 0.4672955974842767 0.18423594113595143
20 0.3204402515723271 0.14099452090994435
30 0.28522012578616357 0.13568043634850682
40 0.2261006289308176 0.07777474042903293
50 0.20062893081761002 0.10890496011025591
60 0.20691823899371067 0.097218139454414
70 0.19056603773584907 0.09841511363197712
80 0.16006289308176103 0.07769841458873701
90 0.1628930817610063 0.07327516382863004
100 0.1286163522012579 0.0707015873201348
117 0.103459 0.055518
N6 350
0 0.15471698113207547 0.10021337150860002
10 0.3911949685534591 0.1944667919597373
20 0.5515723270440251 0.19146889513206378
30 0.7267295597484276 0.13689506741810134
40 0.7534591194968555 0.12410193191869776
50 0.7842767295597484 0.07534318198349137
60 0.7902515723270441 0.1474775715577615
70 0.8569182389937106 0.06375587438449655
80 0.8572327044025159 0.07655408329410283
90 0.8701257861635221 0.07573395210814261
100 0.9006289308176101 0.03731950616137558
350 0.954403 0.020966
NIH45-46 265
0 0.26320754716981126 0.1465628104626262
10 0.4349056603773585 0.18968833931830315
20 0.4481132075471698 0.14632782038745257
30 0.4968553459119497 0.15294144047131542
40 0.5512578616352202 0.1601678863862451
50 0.5446540880503145 0.13317006736016324
60 0.5855345911949683 0.11556593077477614
70 0.5531446540880504 0.16973239488903588
80 0.5792452830188679 0.1517783510693425
90 0.6386792452830188 0.09762061879640223
100 0.5676100628930817 0.10028685963089871
265 0.805660 0.053843
VRC01 609
0 0.9342767295597484 0.0601352917409114
10 0.9091194968553461 0.08376180342864475
20 0.8647798742138366 0.1399565388246654
30 0.8638364779874214 0.11499333988209162
40 0.8484276729559749 0.10789234394252875
50 0.8289308176100628 0.13924249910575753
60 0.7861635220125786 0.14670409568042408
70 0.7669811320754718 0.18189289245753767
80 0.7663522012578615 0.13917750164066245
90 0.7487421383647799 0.14239728462941664
100 0.7638364779874214 0.11811891735082025
609 0.800629 0.075697
VRC03 318
0 0.06257861635220126 0.058687199067273384
10 0.08836477987421383 0.06368138050616955
20 0.0949685534591195 0.080380212742503
30 0.1518867924528302 0.06537629211287824
40 0.1751572327044025 0.08908922136573907
50 0.2169811320754717 0.10110930936844327
60 0.24245283018867927 0.12418358042465495
70 0.24245283018867922 0.0928866091262785
80 0.2779874213836478 0.0809612555004648
90 0.2408805031446541 0.08982048118461484
100 0.2805031446540881 0.08883077290079672
318 0.302201 0.087943
VRC06 176
0 0.5311320754716982 0.1246604501800336
10 0.4849056603773585 0.11581381472853143
20 0.44056603773584907 0.11417692931520176
30 0.41540880503144645 0.0953245234137158
40 0.34088050314465407 0.08801886230706817
50 0.30345911949685533 0.09367955668664898
60 0.3062893081761006 0.11757137896753544
70 0.2751572327044025 0.08518762869914139
80 0.2528301886792453 0.08760218397256307
90 0.2295597484276729 0.0837919031099008
100 0.22358490566037734 0.08776289567558283
176 0.161006 0.051091
VRC06b 174
0 0.3327044025157233 0.2795164132212574
10 0.35723270440251575 0.20825683892924285
20 0.37987421383647785 0.21891310167734007
30 0.32075471698113206 0.1758365045321781
40 0.29150943396226414 0.17511544955157624
50 0.2732704402515723 0.19982018933367446
60 0.22704402515723268 0.16484587472685341
70 0.23238993710691822 0.1530413040910244
80 0.1660377358490566 0.13271632483926693
90 0.1852201257861635 0.11408161867415319
100 0.21257861635220124 0.12278011841478191
174 0.200629 0.133148
VRC07 389
0 0.6855345911949686 0.18527324093461497
10 0.7849056603773585 0.135980020730017
20 0.8141509433962264 0.11821097286065953
30 0.9069182389937108 0.0610775697172567
40 0.8767295597484277 0.08942989313956844
50 0.829245283018868 0.09186535206319645
60 0.8059748427672956 0.09778863018766379
70 0.8053459119496856 0.09248117051618407
80 0.8591194968553458 0.06798273769495175
90 0.8603773584905661 0.069938690539059
100 0.8937106918238994 0.05559549215247691
389 0.905346 0.038397
VRC23 175
0 0.5245283018867924 0.35369684702321225
10 0.26352201257861635 0.26788614010279604
20 0.15220125786163521 0.1545123154149489
30 0.15628930817610065 0.19047390719782897
40 0.15283018867924528 0.13619801442655763
50 0.09591194968553458 0.09930586587822722
60 0.06635220125786165 0.06207725587337381
70 0.0770440251572327 0.0853963227603118
80 0.06194968553459121 0.06801545858627055
90 0.05031446540880504 0.045592062136954555
100 0.04025157232704403 0.045955006948758655
175 0.051572 0.035360
VRC-CH31 265
0 0.24685534591194971 0.17280868513979403
10 0.2537735849056604 0.12563709720704533
20 0.42106918238993707 0.15649164989193035
30 0.3748427672955975 0.11905578978215824
40 0.4320754716981133 0.15270979029588486
50 0.48270440251572333 0.14832803659328428
60 0.4786163522012579 0.1443516115655106
70 0.5575471698113207 0.10035388906126724
80 0.4767295597484276 0.13307647027326058
90 0.5141509433962264 0.11845165206456384
100 0.4927672955974843 0.10461872361485675
265 0.698742 0.065176
VRC-PG04 285
0 0.3421383647798742 0.19004120601018223
10 0.371069182389937 0.20431057438746172
20 0.47358490566037736 0.166198464229613
30 0.5534591194968552 0.17007898773901936
40 0.5056603773584906 0.11358950240390367
50 0.5484276729559749 0.13666190546456422
60 0.5364779874213835 0.12531515588929348
70 0.5852201257861634 0.12615864660720374
80 0.5584905660377358 0.1121121004033066
90 0.5257861635220125 0.11714670098234195
100 0.49213836477987416 0.1075108438412219
285 0.648742 0.070836
VRC-PG20 178
0 0.7172955974842767 0.20999815407334477
10 0.8150943396226416 0.1268414849787617
20 0.7632075471698112 0.1419145145539463
30 0.7295597484276729 0.13897805768600924
40 0.7455974842767294 0.1488551168521297
50 0.7216981132075472 0.15858693536165708
60 0.6874213836477987 0.13633589681813102
70 0.7358490566037738 0.11044856059630286
80 0.6896226415094339 0.11200488004083003
90 0.6628930817610061 0.16383496902937464
100 0.6751572327044026 0.09911448842820028
178 0.727987 0.101346
