# Supplementary material for: Estimation of the breadth of CD4bs targeting HIV antibodies by molecular modeling and machine learning
Source: PLoS Comput Biol. 2019 Apr 10;15(4):e1006954. doi: 10.1371/journal.pcbi.1006954 (PMC6457539; doi:10.1371/journal.pcbi.1006954)
Supplement: S1 Data — (TGZ) [file pcbi.1006954.s002.tgz › supporting_data/sample_outputs/tab4.dat]

Deleting descriptor  E_elec
Deleting descriptor  E_vdw
Deleting descriptor  E_gbsa
Deleting descriptor  foldx
Deleting descriptor  prodigy
19
Highest correlation between MD_h1 and MD_h2 -> 0.964
Correlation with experiments are 0.028 and 0.057
Delete descriptor  MD_h1

18
Highest correlation between ZRANK and ZRANKr -> 0.845
Correlation with experiments are 0.022 and 0.175
Delete descriptor  ZRANK

17
Highest correlation between ENM_EXP and ENM_R6 -> 0.833
Correlation with experiments are 0.292 and 0.239
Delete descriptor  ENM_R6

16
Highest correlation between ZRANKr and DFIRE -> 0.731
Correlation with experiments are 0.175 and 0.044
Delete descriptor  DFIRE

15
Highest correlation between IC_CP and RFCB -> 0.675
Correlation with experiments are 0.185 and 0.242
Delete descriptor  IC_CP

14
Highest correlation between RFHA and ZRANKr -> 0.642
Correlation with experiments are 0.286 and 0.175
Delete descriptor  ZRANKr

13
Highest correlation between MD_h2 and IC_CC -> 0.632
Correlation with experiments are 0.057 and 0.041
Delete descriptor  IC_CC

12
Highest correlation between MD_sasa and ENM_EXP -> -0.590
Correlation with experiments are 0.094 and 0.292
Delete descriptor  MD_sasa

11
Highest correlation between RFCB and RFHA -> 0.573
Correlation with experiments are 0.242 and 0.286
Delete descriptor  RFCB

10
Highest correlation between IC_AP and IC_AC -> -0.549
Correlation with experiments are 0.158 and 0.124
Delete descriptor  IC_AC

9
Highest correlation between IC_AA and RFHA -> -0.488
Correlation with experiments are 0.087 and 0.286
Delete descriptor  IC_AA

8
Highest correlation between IC_PP and ENM_EXP -> 0.426
Correlation with experiments are 0.196 and 0.292
Delete descriptor  IC_PP

7
Highest correlation between RFHA and NIS_A -> 0.407
Correlation with experiments are 0.286 and 0.116
Delete descriptor  NIS_A

6
Highest correlation between ENM_EXP and RFHA -> 0.401
Correlation with experiments are 0.292 and 0.286
Delete descriptor  RFHA

5
Highest correlation between ENM_EXP and NIS_C -> -0.185
Correlation with experiments are 0.292 and 0.056
Delete descriptor  NIS_C

4
Highest correlation between MD_h2 and MD_h3 -> -0.154
Correlation with experiments are 0.057 and 0.084
Delete descriptor  MD_h2

3
Highest correlation between IC_AP and ENM_EXP -> 0.113
Correlation with experiments are 0.158 and 0.292
Delete descriptor  IC_AP

2
Highest correlation between MD_h3 and ENM_EXP -> 0.028
Correlation with experiments are 0.084 and 0.292
Delete descriptor  MD_h3
