# Supplementary material for: Estimation of the breadth of CD4bs targeting HIV antibodies by molecular modeling and machine learning
Source: PLoS Comput Biol. 2019 Apr 10;15(4):e1006954. doi: 10.1371/journal.pcbi.1006954 (PMC6457539; doi:10.1371/journal.pcbi.1006954)
Supplement: S1 Data — (TGZ) [file pcbi.1006954.s002.tgz › supporting_data/sample_outputs/tab1.dat]

Antibody           Exp     Regressor   Regressor Excl.   Classifier
12A21             0.46   0.44 +- 0.14   0.10 +- 0.09   0.38 +- 0.13
1B2530            0.11   0.05 +- 0.05   0.00 +- 0.00   0.03 +- 0.04
3BNC117           0.78   0.81 +- 0.05   0.54 +- 0.08   0.80 +- 0.05
8ANC131           0.32   0.13 +- 0.06   0.03 +- 0.03   0.22 +- 0.09
8ANC134           0.31   0.15 +- 0.09   0.03 +- 0.03   0.25 +- 0.10
b12               0.18   0.05 +- 0.03   0.00 +- 0.00   0.03 +- 0.02
b13               0.03   0.09 +- 0.08   0.00 +- 0.00   0.02 +- 0.02
CAP257-RH1        0.01   0.61 +- 0.30   0.00 +- 0.00   0.00 +- 0.00
CH103             0.39   0.16 +- 0.09   0.08 +- 0.04   0.39 +- 0.13
CH235             0.00   0.02 +- 0.02   0.00 +- 0.00   0.00 +- 0.01
CH235.12          0.64   0.20 +- 0.09   0.06 +- 0.05   0.48 +- 0.14
HJ16              0.16   0.24 +- 0.08   0.00 +- 0.00   0.06 +- 0.06
IOMA              0.19   0.17 +- 0.10   0.01 +- 0.01   0.10 +- 0.06
N6                0.97   0.96 +- 0.02   0.89 +- 0.04   0.96 +- 0.03
NIH45-46          0.77   0.83 +- 0.06   0.43 +- 0.13   0.81 +- 0.06
VRC01             0.70   0.48 +- 0.14   0.21 +- 0.10   0.79 +- 0.08
VRC03             0.45   0.36 +- 0.09   0.02 +- 0.02   0.28 +- 0.06
VRC06             0.16   0.27 +- 0.09   0.01 +- 0.01   0.16 +- 0.05
VRC06b            0.31   0.35 +- 0.18   0.01 +- 0.02   0.22 +- 0.15
VRC07             0.84   0.85 +- 0.05   0.69 +- 0.08   0.91 +- 0.04
VRC23             0.16   0.04 +- 0.02   0.00 +- 0.01   0.05 +- 0.05
VRC-CH31          0.67   0.58 +- 0.09   0.30 +- 0.09   0.66 +- 0.06
VRC-PG04          0.64   0.65 +- 0.09   0.31 +- 0.09   0.65 +- 0.06
VRC-PG20          0.58   0.71 +- 0.06   0.35 +- 0.15   0.75 +- 0.10
