# Supplementary material for: Estimation of the breadth of CD4bs targeting HIV antibodies by molecular modeling and machine learning
Source: PLoS Comput Biol. 2019 Apr 10;15(4):e1006954. doi: 10.1371/journal.pcbi.1006954 (PMC6457539; doi:10.1371/journal.pcbi.1006954)
Supplement: S1 Data — (TGZ) [file pcbi.1006954.s002.tgz › supporting_data/sample_outputs/tab5.dat]

MLP1  72.5 0.9 0.973 0.979 1.110 -0.079
MLP2  72.5 0.8 0.969 0.979 1.167 -0.081
RF31  75.5 0.6 0.969 0.973 1.151 -0.104
SVM   76.0 0.6 0.909 0.935 1.424 -0.216
KNN   75.5 0.7 0.979 0.984 1.225 -0.097
