# Supplementary material for: Estimation of the breadth of CD4bs targeting HIV antibodies by molecular modeling and machine learning
Source: PLoS Comput Biol. 2019 Apr 10;15(4):e1006954. doi: 10.1371/journal.pcbi.1006954 (PMC6457539; doi:10.1371/journal.pcbi.1006954)
Supplement: S1 Data — (TGZ) [file pcbi.1006954.s002.tgz › supporting_data/sample_outputs/fig5_random.dat.sample]

4 68.9 0.9 0.731 0.688 ['NIS_C', 'IC_AA', 'IC_PP', 'ENM_R6']
5 71.4 0.6 0.910 0.917 ['IC_AP', 'ZRANK', 'MD_h2', 'ZRANKr', 'NIS_C']
1 59.0 0.8 0.467 0.465 ['MD_h2']
7 72.3 0.8 0.914 0.892 ['IC_PP', 'ENM_R6', 'NIS_C', 'NIS_A', 'MD_sasa', 'RFCB', 'IC_CP']
18 72.8 0.7 0.974 0.982 ['ZRANKr', 'IC_PP', 'IC_CP', 'IC_AA', 'IC_CC', 'MD_h1', 'NIS_C', 'MD_h2', 'NIS_A', 'RFHA', 'ENM_EXP', 'MD_sasa', 'MD_h3', 'ZRANK', 'ENM_R6', 'DFIRE', 'RFCB', 'IC_AP']
12 73.7 0.9 0.959 0.963 ['MD_sasa', 'IC_AA', 'MD_h3', 'IC_CP', 'ZRANK', 'ENM_R6', 'NIS_A', 'ZRANKr', 'DFIRE', 'ENM_EXP', 'RFHA', 'IC_AP']
3 68.1 1.0 0.846 0.791 ['MD_h3', 'IC_PP', 'IC_AC']
3 69.4 0.7 0.799 0.824 ['IC_PP', 'IC_AP', 'IC_CC']
9 73.6 0.7 0.960 0.975 ['IC_CP', 'MD_sasa', 'RFHA', 'ZRANK', 'ENM_R6', 'IC_AP', 'RFCB', 'ENM_EXP', 'IC_CC']
3 68.5 0.5 0.702 0.730 ['RFHA', 'ZRANK', 'IC_PP']
6 73.1 0.7 0.930 0.949 ['IC_CP', 'IC_CC', 'IC_AA', 'IC_PP', 'RFCB', 'RFHA']
2 62.9 0.8 0.583 0.550 ['IC_PP', 'MD_h3']
11 73.4 0.6 0.959 0.977 ['IC_CC', 'IC_AA', 'MD_h2', 'NIS_A', 'IC_CP', 'IC_AC', 'MD_sasa', 'RFHA', 'IC_AP', 'IC_PP', 'DFIRE']
15 72.5 0.8 0.972 0.979 ['ENM_EXP', 'IC_AA', 'MD_h1', 'IC_PP', 'MD_sasa', 'ZRANK', 'ZRANKr', 'ENM_R6', 'IC_AC', 'NIS_A', 'RFCB', 'RFHA', 'MD_h3', 'IC_CC', 'IC_CP']
16 73.1 0.9 0.971 0.978 ['MD_h2', 'MD_h3', 'IC_AP', 'ENM_EXP', 'RFCB', 'MD_h1', 'IC_CC', 'IC_CP', 'NIS_A', 'IC_AC', 'ZRANK', 'MD_sasa', 'ENM_R6', 'DFIRE', 'IC_PP', 'ZRANKr']
18 72.5 1.0 0.976 0.981 ['NIS_C', 'IC_AP', 'IC_AA', 'RFCB', 'MD_h3', 'ENM_EXP', 'NIS_A', 'MD_h2', 'IC_PP', 'MD_h1', 'ZRANKr', 'MD_sasa', 'ENM_R6', 'IC_AC', 'DFIRE', 'IC_CP', 'RFHA', 'ZRANK']
6 72.1 0.7 0.891 0.886 ['ZRANK', 'ENM_R6', 'NIS_C', 'RFCB', 'IC_PP', 'MD_h1']
4 71.0 0.8 0.903 0.880 ['MD_sasa', 'IC_AC', 'IC_PP', 'MD_h3']
8 72.2 0.9 0.938 0.939 ['MD_h1', 'MD_h2', 'ZRANK', 'DFIRE', 'ZRANKr', 'MD_h3', 'IC_CC', 'IC_AA']
5 71.1 0.7 0.868 0.857 ['ENM_EXP', 'DFIRE', 'RFHA', 'IC_AA', 'ZRANK']
14 73.0 0.9 0.969 0.973 ['NIS_A', 'ZRANK', 'MD_h1', 'IC_AC', 'ENM_R6', 'RFCB', 'ZRANKr', 'RFHA', 'IC_PP', 'IC_AA', 'IC_CC', 'MD_h3', 'DFIRE', 'IC_CP']
3 64.5 0.6 0.552 0.484 ['RFCB', 'NIS_C', 'IC_PP']
8 71.2 0.8 0.874 0.885 ['NIS_C', 'MD_h2', 'MD_h3', 'IC_PP', 'ENM_R6', 'MD_h1', 'RFHA', 'IC_CP']
17 72.5 0.7 0.971 0.978 ['IC_PP', 'IC_AA', 'DFIRE', 'NIS_A', 'ZRANK', 'MD_h2', 'MD_sasa', 'IC_AC', 'IC_CC', 'MD_h1', 'IC_AP', 'RFCB', 'ENM_R6', 'IC_CP', 'MD_h3', 'NIS_C', 'RFHA']
14 72.8 1.0 0.963 0.956 ['MD_sasa', 'ZRANKr', 'ZRANK', 'IC_CP', 'ENM_R6', 'MD_h1', 'NIS_C', 'RFCB', 'DFIRE', 'MD_h3', 'IC_CC', 'NIS_A', 'RFHA', 'MD_h2']
4 66.0 0.7 0.754 0.700 ['IC_PP', 'NIS_A', 'ZRANK', 'IC_CP']
5 71.2 0.7 0.915 0.930 ['ZRANKr', 'RFHA', 'IC_AA', 'IC_CP', 'IC_AP']
3 65.0 0.8 0.791 0.736 ['IC_CP', 'ZRANK', 'IC_AP']
2 56.4 0.6 0.188 0.176 ['ZRANK', 'NIS_C']
3 68.7 0.6 0.713 0.776 ['IC_PP', 'RFHA', 'ZRANKr']
16 72.9 0.9 0.975 0.980 ['DFIRE', 'NIS_A', 'IC_CC', 'MD_h3', 'MD_h2', 'ZRANK', 'NIS_C', 'ZRANKr', 'ENM_EXP', 'IC_PP', 'RFCB', 'MD_sasa', 'RFHA', 'IC_AC', 'IC_AA', 'IC_AP']
5 67.7 0.6 0.858 0.840 ['NIS_A', 'IC_AC', 'MD_h1', 'MD_h3', 'ZRANK']
18 72.6 1.1 0.971 0.982 ['MD_h3', 'RFCB', 'MD_h1', 'ENM_R6', 'IC_AC', 'IC_PP', 'IC_AA', 'IC_CC', 'MD_h2', 'NIS_C', 'MD_sasa', 'DFIRE', 'NIS_A', 'ZRANKr', 'IC_CP', 'ENM_EXP', 'ZRANK', 'IC_AP']
13 72.7 0.7 0.966 0.980 ['IC_AP', 'IC_PP', 'MD_h3', 'MD_h2', 'NIS_A', 'RFCB', 'IC_AC', 'IC_CC', 'IC_AA', 'RFHA', 'ENM_EXP', 'MD_h1', 'MD_sasa']
11 73.1 0.8 0.958 0.960 ['IC_PP', 'IC_AA', 'IC_CC', 'ENM_EXP', 'RFCB', 'IC_CP', 'DFIRE', 'MD_h1', 'RFHA', 'MD_h3', 'NIS_C']
15 72.8 0.9 0.969 0.976 ['MD_h1', 'IC_AP', 'MD_h2', 'NIS_A', 'IC_AA', 'ENM_EXP', 'ENM_R6', 'RFHA', 'MD_h3', 'ZRANK', 'MD_sasa', 'ZRANKr', 'RFCB', 'IC_AC', 'IC_PP']
10 73.4 0.8 0.949 0.956 ['ENM_R6', 'NIS_C', 'IC_AC', 'IC_AP', 'IC_CP', 'MD_h2', 'ENM_EXP', 'MD_h3', 'MD_sasa', 'IC_AA']
5 70.7 0.6 0.887 0.890 ['IC_AA', 'IC_AC', 'NIS_A', 'RFCB', 'IC_AP']
9 72.5 0.9 0.946 0.951 ['ENM_R6', 'DFIRE', 'IC_AA', 'MD_h3', 'ZRANK', 'RFCB', 'NIS_A', 'ENM_EXP', 'NIS_C']
1 58.4 0.8 0.133 0.289 ['RFCB']
5 71.1 0.8 0.912 0.891 ['IC_AA', 'RFHA', 'IC_CP', 'ZRANKr', 'MD_h1']
1 58.7 0.7 0.507 0.523 ['IC_AP']
3 69.9 1.0 0.846 0.813 ['ENM_EXP', 'ZRANK', 'MD_h3']
12 73.7 0.9 0.959 0.970 ['MD_h1', 'ZRANK', 'ENM_EXP', 'ZRANKr', 'MD_h2', 'NIS_C', 'ENM_R6', 'RFHA', 'DFIRE', 'MD_sasa', 'IC_AP', 'IC_AA']
4 71.6 0.7 0.871 0.875 ['MD_sasa', 'ZRANK', 'ZRANKr', 'ENM_EXP']
8 71.3 0.7 0.901 0.885 ['RFHA', 'MD_h1', 'ZRANKr', 'NIS_C', 'MD_h2', 'MD_sasa', 'ZRANK', 'NIS_A']
8 72.7 0.8 0.939 0.943 ['IC_AA', 'RFHA', 'IC_AP', 'IC_CC', 'ZRANKr', 'NIS_C', 'IC_PP', 'ENM_R6']
7 72.4 0.7 0.938 0.942 ['IC_CP', 'MD_sasa', 'IC_AC', 'IC_PP', 'IC_AP', 'NIS_C', 'RFCB']
7 73.3 0.9 0.943 0.957 ['IC_CC', 'RFCB', 'IC_AA', 'MD_h2', 'MD_h1', 'ENM_EXP', 'RFHA']
17 72.4 0.8 0.975 0.980 ['IC_CC', 'ZRANK', 'RFCB', 'NIS_C', 'MD_h3', 'ENM_EXP', 'MD_h2', 'IC_AC', 'ZRANKr', 'DFIRE', 'IC_CP', 'NIS_A', 'MD_h1', 'RFHA', 'IC_PP', 'IC_AP', 'ENM_R6']
17 72.7 0.8 0.971 0.977 ['IC_AP', 'IC_CC', 'NIS_A', 'IC_AA', 'NIS_C', 'MD_sasa', 'ENM_R6', 'IC_CP', 'DFIRE', 'RFCB', 'MD_h1', 'RFHA', 'IC_AC', 'ZRANKr', 'MD_h2', 'ENM_EXP', 'ZRANK']
4 71.2 0.7 0.820 0.832 ['IC_AC', 'ENM_R6', 'MD_h1', 'ZRANKr']
11 73.2 0.8 0.958 0.963 ['IC_CC', 'IC_AC', 'ENM_EXP', 'NIS_A', 'DFIRE', 'RFCB', 'IC_CP', 'ZRANKr', 'MD_h2', 'ZRANK', 'ENM_R6']
13 73.0 0.7 0.952 0.962 ['ZRANK', 'NIS_C', 'IC_AC', 'ENM_R6', 'IC_AP', 'NIS_A', 'IC_CC', 'DFIRE', 'MD_sasa', 'RFHA', 'IC_PP', 'IC_AA', 'IC_CP']
7 73.5 0.7 0.934 0.944 ['ENM_R6', 'DFIRE', 'RFHA', 'MD_h2', 'ENM_EXP', 'IC_AA', 'RFCB']
11 73.2 0.9 0.957 0.971 ['MD_h2', 'IC_PP', 'IC_AC', 'ZRANK', 'IC_CC', 'IC_AP', 'MD_h1', 'NIS_C', 'MD_sasa', 'ZRANKr', 'DFIRE']
3 64.9 0.7 0.749 0.770 ['IC_CP', 'ZRANKr', 'NIS_A']
13 72.8 0.9 0.965 0.972 ['DFIRE', 'IC_CC', 'IC_PP', 'ENM_EXP', 'RFCB', 'MD_sasa', 'NIS_C', 'MD_h3', 'NIS_A', 'IC_AP', 'MD_h2', 'ENM_R6', 'ZRANK']
18 72.8 0.8 0.978 0.984 ['IC_PP', 'IC_AP', 'IC_CP', 'ENM_EXP', 'IC_CC', 'MD_h1', 'RFCB', 'IC_AA', 'MD_sasa', 'IC_AC', 'RFHA', 'ZRANKr', 'DFIRE', 'ENM_R6', 'NIS_A', 'ZRANK', 'MD_h2', 'MD_h3']
6 71.3 0.9 0.912 0.911 ['DFIRE', 'IC_CP', 'IC_AA', 'IC_PP', 'ZRANKr', 'RFCB']
9 73.5 0.8 0.949 0.962 ['ENM_R6', 'DFIRE', 'IC_PP', 'IC_AA', 'MD_h1', 'MD_h3', 'MD_sasa', 'ENM_EXP', 'IC_AP']
9 73.4 0.8 0.939 0.959 ['RFCB', 'MD_h1', 'MD_h2', 'ENM_EXP', 'ENM_R6', 'IC_AP', 'NIS_A', 'MD_sasa', 'IC_CP']
7 72.7 0.9 0.941 0.938 ['MD_h2', 'ZRANKr', 'ZRANK', 'RFCB', 'IC_AA', 'IC_PP', 'NIS_A']
2 60.5 0.8 0.617 0.622 ['NIS_A', 'ZRANKr']
13 73.0 0.8 0.965 0.963 ['MD_h1', 'NIS_C', 'IC_CC', 'DFIRE', 'ZRANK', 'RFHA', 'ENM_EXP', 'NIS_A', 'MD_sasa', 'IC_AA', 'IC_AC', 'IC_AP', 'IC_PP']
8 73.0 0.6 0.943 0.956 ['IC_AA', 'ZRANKr', 'DFIRE', 'NIS_C', 'NIS_A', 'RFHA', 'RFCB', 'IC_CC']
13 72.7 0.9 0.968 0.967 ['RFHA', 'IC_CP', 'ENM_EXP', 'NIS_C', 'ZRANK', 'NIS_A', 'IC_AC', 'IC_CC', 'RFCB', 'DFIRE', 'MD_h3', 'ZRANKr', 'IC_AA']
15 72.4 0.8 0.972 0.978 ['RFHA', 'MD_h3', 'IC_AA', 'IC_CC', 'MD_h1', 'IC_AP', 'IC_PP', 'IC_CP', 'MD_sasa', 'NIS_A', 'ENM_EXP', 'IC_AC', 'MD_h2', 'NIS_C', 'ZRANKr']
1 56.4 0.8 0.095 0.091 ['ZRANK']
2 67.8 0.6 0.605 0.549 ['MD_sasa', 'IC_PP']
3 62.3 1.1 0.603 0.574 ['MD_h3', 'NIS_C', 'IC_PP']
7 71.8 0.6 0.858 0.863 ['NIS_C', 'ENM_EXP', 'IC_PP', 'ZRANK', 'ENM_R6', 'RFCB', 'MD_h3']
7 72.4 0.7 0.934 0.917 ['IC_CP', 'IC_AA', 'MD_sasa', 'RFHA', 'IC_AC', 'MD_h1', 'ENM_R6']
4 67.2 0.7 0.856 0.860 ['RFHA', 'IC_AC', 'IC_AP', 'NIS_C']
10 72.9 0.9 0.958 0.959 ['MD_h1', 'IC_CC', 'ZRANK', 'NIS_A', 'MD_h3', 'IC_AC', 'MD_sasa', 'RFCB', 'IC_AP', 'IC_CP']
10 73.4 0.7 0.956 0.970 ['IC_AP', 'MD_h3', 'MD_sasa', 'ZRANKr', 'RFCB', 'RFHA', 'ZRANK', 'IC_AA', 'IC_CP', 'DFIRE']
1 57.7 0.8 0.413 0.443 ['ZRANKr']
16 73.1 0.8 0.970 0.978 ['IC_AP', 'ZRANKr', 'MD_sasa', 'IC_CP', 'ENM_R6', 'MD_h2', 'NIS_A', 'ZRANK', 'IC_AA', 'ENM_EXP', 'RFCB', 'IC_PP', 'MD_h1', 'IC_CC', 'IC_AC', 'DFIRE']
11 73.0 0.7 0.963 0.979 ['IC_PP', 'MD_h2', 'IC_AA', 'IC_CP', 'IC_AP', 'IC_CC', 'MD_h1', 'IC_AC', 'MD_sasa', 'NIS_A', 'RFHA']
1 56.5 0.8 0.142 0.204 ['DFIRE']
11 73.0 1.0 0.967 0.972 ['RFHA', 'DFIRE', 'NIS_A', 'MD_sasa', 'IC_CC', 'ENM_EXP', 'MD_h1', 'ZRANKr', 'IC_AC', 'ZRANK', 'IC_AA']
1 66.1 0.7 0.479 0.374 ['ENM_R6']
7 72.6 0.7 0.939 0.942 ['MD_h2', 'IC_PP', 'ZRANKr', 'DFIRE', 'IC_AA', 'IC_CC', 'IC_AP']
16 72.7 0.9 0.972 0.980 ['DFIRE', 'IC_CP', 'NIS_C', 'MD_h2', 'ENM_EXP', 'IC_AP', 'NIS_A', 'MD_sasa', 'ZRANKr', 'ZRANK', 'RFHA', 'IC_PP', 'IC_AC', 'IC_CC', 'MD_h1', 'RFCB']
18 72.8 0.8 0.977 0.978 ['RFCB', 'MD_sasa', 'IC_CP', 'IC_AA', 'ENM_EXP', 'ENM_R6', 'IC_AP', 'MD_h3', 'IC_CC', 'RFHA', 'ZRANK', 'MD_h2', 'DFIRE', 'NIS_A', 'MD_h1', 'IC_PP', 'ZRANKr', 'IC_AC']
4 70.2 0.6 0.832 0.791 ['NIS_A', 'IC_AC', 'IC_PP', 'MD_sasa']
6 72.0 0.9 0.927 0.920 ['IC_AC', 'NIS_C', 'ENM_EXP', 'IC_AA', 'ZRANK', 'IC_CP']
18 72.8 0.8 0.978 0.984 ['IC_AC', 'ENM_EXP', 'DFIRE', 'IC_AP', 'ZRANKr', 'NIS_C', 'MD_h1', 'ZRANK', 'IC_PP', 'RFCB', 'IC_CC', 'RFHA', 'MD_h3', 'IC_CP', 'MD_h2', 'ENM_R6', 'IC_AA', 'MD_sasa']
13 73.0 0.8 0.961 0.977 ['DFIRE', 'MD_h2', 'MD_h3', 'ENM_EXP', 'ZRANK', 'IC_CC', 'IC_AC', 'MD_h1', 'ENM_R6', 'IC_AP', 'RFCB', 'NIS_A', 'MD_sasa']
8 72.5 0.8 0.946 0.935 ['ENM_R6', 'IC_CC', 'IC_CP', 'MD_h1', 'ENM_EXP', 'ZRANKr', 'IC_AC', 'NIS_A']
10 72.7 0.6 0.953 0.962 ['MD_h1', 'MD_h3', 'IC_AP', 'NIS_A', 'RFCB', 'ENM_R6', 'ENM_EXP', 'IC_CP', 'ZRANK', 'MD_h2']
8 70.7 0.8 0.910 0.899 ['RFHA', 'ZRANK', 'MD_h2', 'MD_h1', 'NIS_C', 'NIS_A', 'IC_PP', 'MD_sasa']
16 73.1 1.0 0.973 0.977 ['IC_AC', 'MD_h3', 'IC_PP', 'MD_h1', 'MD_sasa', 'ENM_EXP', 'IC_CP', 'ENM_R6', 'ZRANK', 'IC_AP', 'ZRANKr', 'DFIRE', 'IC_CC', 'NIS_C', 'IC_AA', 'RFCB']
5 72.1 1.0 0.910 0.856 ['IC_AA', 'ENM_EXP', 'MD_h2', 'MD_h3', 'ENM_R6']
10 73.0 0.7 0.966 0.970 ['MD_h1', 'IC_AC', 'IC_CP', 'IC_AP', 'IC_PP', 'MD_sasa', 'ENM_EXP', 'ZRANKr', 'NIS_A', 'IC_CC']
17 72.3 0.8 0.975 0.979 ['ZRANK', 'DFIRE', 'IC_CP', 'MD_h2', 'IC_AC', 'NIS_C', 'NIS_A', 'MD_sasa', 'RFHA', 'ENM_R6', 'ENM_EXP', 'ZRANKr', 'IC_PP', 'MD_h3', 'IC_AA', 'IC_CC', 'MD_h1']
9 73.0 0.6 0.951 0.966 ['MD_h1', 'MD_h3', 'RFHA', 'DFIRE', 'IC_AA', 'RFCB', 'IC_PP', 'ENM_EXP', 'MD_h2']
14 72.8 0.7 0.964 0.967 ['DFIRE', 'MD_h2', 'MD_h1', 'MD_sasa', 'NIS_A', 'RFHA', 'ZRANKr', 'RFCB', 'MD_h3', 'ZRANK', 'IC_CC', 'IC_CP', 'IC_AA', 'IC_AP']
10 73.4 0.6 0.960 0.958 ['IC_CC', 'ZRANK', 'MD_h3', 'IC_CP', 'ENM_R6', 'RFHA', 'ENM_EXP', 'ZRANKr', 'DFIRE', 'NIS_A']
17 72.4 0.9 0.972 0.979 ['NIS_C', 'ZRANK', 'IC_CP', 'ZRANKr', 'MD_h1', 'IC_AP', 'IC_AA', 'RFHA', 'IC_AC', 'IC_PP', 'RFCB', 'ENM_R6', 'MD_h3', 'MD_h2', 'ENM_EXP', 'NIS_A', 'DFIRE']
