# Supplementary material for: Estimation of the breadth of CD4bs targeting HIV antibodies by molecular modeling and machine learning
Source: PLoS Comput Biol. 2019 Apr 10;15(4):e1006954. doi: 10.1371/journal.pcbi.1006954 (PMC6457539; doi:10.1371/journal.pcbi.1006954)
Supplement: S1 Data — (TGZ) [file pcbi.1006954.s002.tgz › supporting_data/sample_outputs/fig2_data.dat]

Correlation in training set
Pearson   : 0.686
Spearman  : 0.682
Slope     : 0.471422
Intercept : 0.510428

Correlation in validation set
Pearson   : 0.410
Spearman  : 0.408
Slope     : 0.290695
Intercept : 0.746250
