# Supplementary material for: Estimation of the breadth of CD4bs targeting HIV antibodies by molecular modeling and machine learning
Source: PLoS Comput Biol. 2019 Apr 10;15(4):e1006954. doi: 10.1371/journal.pcbi.1006954 (PMC6457539; doi:10.1371/journal.pcbi.1006954)
Supplement: S1 Data — (TGZ) [file pcbi.1006954.s002.tgz › supporting_data/sample_outputs/tab2.dat]

Confusion Matrix:
                         TN                 FN                 FP                 TP                ACC               BACC
Training set   :  48.14% +- 1.05%     9.56% +- 0.77%     8.83% +- 0.88%    33.46% +- 1.02%    81.60% +- 0.64%    81.13% +- 0.66%
Validation set :  43.28% +- 1.00%    13.96% +- 0.98%    13.59% +- 1.09%    29.18% +- 0.91%    72.46% +- 0.86%    71.88% +- 0.87%
